# Supplementary material for: Genome wide association analysis in a mouse advanced intercross line
Source: Nat Commun. 2018 Dec 4;9:5162. doi: 10.1038/s41467-018-07642-8 (PMC6279738; doi:10.1038/s41467-018-07642-8)
Supplement: Supplementary file 4 — Supplementary Data 1 [file 41467_2018_7642_MOESM4_ESM.xlsx]

## Sheet: GWAS results
type	chr	locus start	locus end	locus width (mb)	pleiotropic locus id	trait id	trait description	top SNP position (bp)	p-value	negative log10(p-value)	top SNP effect size (pve)	top SNP MAF	top SNP rsid (dbSNP 142)	top SNP gene	number of QTL genes	number of cis-eQTL genes FDR05	genes with missense SNPs	alleles (ref_alt)	LG/J	SM/J	n_LG/J genotypes	n_Het	n_SM/J	raw_LG_hom	raw_Het	raw_SM_hom	raw_LG_sd	raw_Het_sd	raw_SM_sd	qnorm_resid_LG_hom	qnorm_resid_Het	qnorm_resid_SM_hom	qnorm_resid_LG_sd	qnorm_resid_Het_sd	qnorm_resid_SM_sd
weight	1	59380268	61568245	2.18798	pleio1	d4.weight	Weight on day 4 of CPP test (mg)	60401787	7.28612e-06	5.1375	0.011456	0.1317	rs29702159	NA	21	11	NA	T_C	T	C	804	238	21	25.0678	23.8248	22.2333	4.92734	4.52376	3.47481	0.0576687	-0.158125	-0.410218	0.651728	0.703465	0.700126
bone	1	59380268	61423051	2.04278	pleio1	tibia.mm	Tibia length (mm)	59432797	9.80206e-09	8.00868	0.032726	0.3161	rs49931699	NA	21	11	NA	A_T	A	T	497	460	106	17.0024	16.8635	16.6827	0.589177	0.581652	0.613547	0.140183	-0.0658806	-0.343746	0.75163	0.799369	0.86587
bone	1	83755542	87272374	3.51683	NA	tibia.mm	Tibia length (mm)	86008075	8.63676e-12	11.0636	0.046412	0.15	rs32713009	NA	53	7	Slc16a14, Sp100, Nmur1, A630001G21Rik	C_T	C	T	778	251	34	16.9611	16.7939	16.5797	0.589855	0.587957	0.594331	0.100307	-0.253799	-0.438524	0.786169	0.756531	0.835771
muscle	1	96283142	99764296	3.48115	NA	gast.mg	Gastrocnemius weight (mg)	99598693	1.46703e-06	5.83356	-0.000171	0.4464	rs36837065	NA	10	8	Pam, Slco4c1, Slco6d1	G_A	G	A	318	541	204	107.695	111.913	111.527	20.6043	20.7971	21.2575	-0.0786748	0.0129385	0.087408	0.427978	0.451958	0.502908
muscle	1	116436202	120661580	4.22538	NA	gast.mg	Gastrocnemius weight (mg)	118823814	4.95377e-06	5.30506	0.016376	0.3194	rs30731797	NA	24	9	Cntnap5a, Gli2, Ccdc93, Ddx18	C_A	A	C	492	463	108	108.898	111.284	115.003	20.4144	21.0671	21.6561	-0.0715625	0.0438176	0.135298	0.427949	0.479639	0.451011
weight	2	56184720	57898885	1.71416	pleio2a	glu.weight	Glucose weight (mg)	57870196	7.08021e-06	5.14995	0.018864	0.468	rs237040909	NA	8	3	NA	T_G	G	T	297	537	229	25.6905	26.7662	27.2959	5.4892	5.58412	5.64236	-0.167407	0.0308646	0.144298	0.712225	0.695873	0.64356
weight	2	56184720	57898885	1.71416	pleio2a	rip.weight	Weight at time of death (mg)	57873664	5.26649e-06	5.27848	0.014475	0.468	rs248269672	NA	8	3	NA	A_G	G	A	297	537	229	27.0864	28.1695	28.5096	5.75353	5.98281	5.8352	-0.16355	0.0271788	0.148418	0.692982	0.704873	0.642996
weight	2	57297133	57898885	0.601752	pleio2a	d8.weight	Weight on day 8 of CPP test (mg)	57864072	2.15506e-06	5.66654	0.016558	0.4647	rs27907876	NA	2	3	NA	G_A	G	A	305	528	230	24.5632	25.2297	25.7751	5.06733	4.904	4.90736	-0.155164	0.0200854	0.159141	0.727606	0.67092	0.626869
weight	2	57816078	57898885	0.082807	pleio2a	avg.weight	Average weight (mg) over 5 time points for mice with complete data (Day1 and 8 of CPP, PPI test, glucose test, and time of death)	57875941	1.99253e-06	5.7006	0.016596	0.468	rs247211644	NA	0	0	NA	C_T	T	C	297	537	229	25.1582	26.1068	26.5032	5.1689	5.2229	5.17904	0.0135095	-0.00127957	-0.014545	0.339603	0.318434	0.307782
weight	2	57816078	58156495	0.340417	pleio2a	d2.weight	Weight on day 2 of CPP test (mg)	57864072	5.94386e-06	5.22593	0.013771	0.4647	rs27907876	NA	3	3	NA	G_A	G	A	305	528	230	23.7533	24.3297	24.7952	4.98579	4.70816	4.85693	-0.146114	0.0215366	0.143863	0.718777	0.6624	0.630378
weight	2	57816078	57898885	0.082807	pleio2a	d3.weight	Weight on day 3 of CPP test (mg)	57870196	7.56746e-07	6.12105	0.014766	0.468	rs237040909	NA	0	0	NA	T_G	G	T	297	537	229	23.6973	24.6122	24.9276	4.8677	4.86802	4.92239	-0.16447	0.0309293	0.140241	0.694394	0.66987	0.622918
weight	2	57816078	58156495	0.340417	pleio2a	d4.weight	Weight on day 4 of CPP test (mg)	57870196	7.26267e-07	6.1389	0.015542	0.468	rs237040909	NA	3	3	NA	T_G	G	T	297	537	229	24.0446	24.8797	25.2886	4.85966	4.77957	4.9336	-0.159561	0.0232619	0.151812	0.698922	0.656017	0.635246
weight	2	57816078	57898885	0.082807	pleio2a	d5.weight	Weight on day 5 of CPP test (mg)	57871385	5.61225e-07	6.25086	0.016149	0.468	rs256070923	NA	0	0	NA	A_G	G	A	297	537	229	23.9099	24.8053	25.2022	4.83079	4.82713	4.93166	-0.164352	0.026421	0.150621	0.695538	0.65309	0.636945
muscle	2	114179180	116126054	1.94687	NA	plant.mg	Plantaris weight (mg)	115780446	4.56688e-06	5.34038	-0.018447	0.3547	rs33310885	BC052040	10	7	Fmn1	A_G	A	G	433	506	124	17.3785	16.776	16.6952	3.60564	3.63225	3.52341	0.090844	-0.0660567	-0.0535244	0.501845	0.478896	0.530724
bone	2	117718613	122924669	5.20606	pleio2b	tlength	Tail length (cm)	121025870	2.83758e-07	6.54705	0.019511	0.3434	rs27422960	Epb42	125	45	Plcb2, Thbs1, Disp2, Casc5, Oip5, Ndufaf1, Itpka, Rpap1, Mapkbp1, Lcmt2, Adal, Map1a, Strc, Catsper2, Serf2, Duox2	A_T	A	T	472	452	139	8.17079	8.09011	7.93551	0.49005	0.463138	0.493283	0.129908	-0.0384815	-0.320732	0.874071	0.819001	0.852132
bone	2	118985269	123738141	4.75287	pleio2b	tibia.mm	Tibia length (mm)	122708239	5.24633e-08	7.28014	0.021646	0.3481	rs49325269	AK076706	102	44	Plcb2, Casc5, Oip5, Ndufaf1, Itpka, Rpap1, Mapkbp1, Lcmt2, Adal, Map1a, Strc, Catsper2, Serf2, Duox2	A_T	A	T	455	476	132	17.0033	16.861	16.7469	0.598945	0.601482	0.511018	0.148425	-0.071375	-0.269643	0.823315	0.784751	0.645836
behavior	2	119052102	127245189	8.19309	pleio2b	p120_b4	Startle block 4	126041616	3.47066e-06	5.45959	0.015074	0.2921	rs29573129	Fam227b, Fgf7	135	54	Plcb2, Casc5, Oip5, Ndufaf1, Itpka, Rpap1, Mapkbp1, Lcmt2, Adal, Map1a, Strc, Catsper2, Serf2, Duox2	A_C	A	C	540	425	98	56.1728	50.5541	44.2092	32.9096	32.2072	28.0924	-0.0183868	0.0167393	0.0291199	0.997772	0.979858	0.930565
muscle	3	96206824	98415456	2.20863	NA	edl.mg	Extensor digitorum longus weight (mg)	98136489	2.23639e-06	5.65045	0.004837	0.3471	rs257550716	Notch2	55	17	NA	T_C	T	C	465	458	140	8.92094	8.73601	8.65378	1.59027	1.51008	1.59048	0.100664	-0.0642202	-0.113909	0.522344	0.554236	0.567624
weight	4	57764418	65359852	7.59543	pleio4a	rip.weight	Weight at time of death (mg)	63565712	1.61512e-06	5.7918	0.009648	0.4167	rs27884194	6330416G13Rik (2)	83	20	Svep1, E130308A19Rik, Bspry, Rgs3, Col27a1	T_C	T	C	376	488	199	28.5111	27.9969	26.7367	6.0463	5.80242	5.7518	0.0845682	0.0285152	-0.228172	0.702058	0.680845	0.681966
behavior	4	62611007	66419126	3.80812	pleio4a	act3.2	Day 3 activity (saline, 5-10 min)	62628592	2.94077e-07	6.53154	0.019121	0.3434	rs28322096	Rgs3	25	13	Bspry, Rgs3, Col27a1	A_T	A	T	470	456	137	257.166	282.679	304.092	88.8027	98.2265	99.5295	-0.141925	0.069878	0.27007	0.92517	0.917045	0.977965
weight	4	62611007	66419126	3.80812	pleio4a	d2.weight	Weight on day 2 of CPP test (mg)	64445203	6.2259e-07	6.2058	0.014158	0.4125	rs27878350	NA	25	13	Bspry, Rgs3, Col27a1	A_T	A	T	380	489	194	24.7164	24.3029	23.2823	4.98661	4.67634	4.78542	0.0792531	0.0268615	-0.224974	0.686656	0.65427	0.684989
weight	4	62611007	66419126	3.80812	pleio4a	d3.weight	Weight on day 3 of CPP test (mg)	64445203	1.26791e-07	6.89691	0.015328	0.4125	rs27878350	NA	25	13	Bspry, Rgs3, Col27a1	A_T	A	T	380	489	194	24.8807	24.4913	23.3594	4.99617	4.7921	4.82911	0.078164	0.0345312	-0.242149	0.679284	0.651486	0.676739
weight	4	62611007	64452161	1.84115	pleio4a	glu.weight	Glucose weight (mg)	63565712	2.9663e-07	6.52779	0.011173	0.4167	rs27884194	6330416G13Rik (2)	22	12	Bspry, Rgs3, Col27a1	T_C	T	C	376	488	199	27.1114	26.625	25.4405	5.61627	5.55102	5.53645	0.0957443	0.0140027	-0.222654	0.68716	0.697472	0.675507
weight	4	62628592	66419126	3.79053	pleio4a	d1.weight	Weight on day 1 of CPP test (mg)	65315325	3.85934e-08	7.41349	0.021511	0.3829	rs228692740	Pappa	25	13	Bspry, Rgs3, Col27a1	T_C	T	C	426	460	177	24.4508	23.6326	22.8687	4.73908	4.64472	4.79906	0.116056	-0.0147337	-0.242613	0.667389	0.688889	0.734148
weight	4	63061553	66419126	3.35757	pleio4a	d4.weight	Weight on day 4 of CPP test (mg)	64445203	3.17512e-08	7.49824	0.016723	0.4125	rs27878350	NA	24	13	Bspry, Col27a1	A_T	A	T	380	489	194	25.2113	24.7753	23.6938	4.95796	4.73548	4.7999	0.0863021	0.0289958	-0.244341	0.674946	0.6494	0.67161
weight	4	63061553	66419126	3.35757	pleio4a	d5.weight	Weight on day 5 of CPP test (mg)	64445203	6.77461e-08	7.16912	0.015372	0.4125	rs27878350	NA	24	13	Bspry, Col27a1	A_T	A	T	380	489	194	25.1259	24.6627	23.6307	4.98085	4.75986	4.79461	0.0869364	0.0240769	-0.233199	0.677848	0.649197	0.660862
weight	4	63109656	66351434	3.24178	pleio4a	avg.weight	Average weight (mg) over 5 time points for mice with complete data (Day1 and 8 of CPP, PPI test, glucose test, and time of death)	63565712	1.55912e-07	6.80712	0.012714	0.4167	rs27884194	6330416G13Rik (2)	24	13	Bspry, Col27a1	T_C	T	C	376	488	199	26.4451	25.981	24.7571	5.29604	5.14847	5.07624	0.00411947	-0.00475808	0.00339124	0.326988	0.318394	0.323064
weight	4	63109656	65839513	2.72986	pleio4a	d8.weight	Weight on day 8 of CPP test (mg)	63531405	5.95994e-09	8.22476	0.014141	0.4139	rs27884249	NA	24	13	Bspry, Col27a1	G_T	G	T	378	490	195	25.7056	25.1518	24.0995	5.06442	4.87299	4.85599	0.0991556	0.0212902	-0.2496	0.685904	0.678725	0.653189
weight	4	63152827	66351434	3.19861	pleio4a	ppi.weight	Weight at time of PPI test (mg)	64445203	3.21667e-08	7.49259	0.015929	0.4125	rs27878350	NA	23	13	Bspry, Col27a1	A_T	A	T	380	489	194	26.7216	26.0948	25.1403	5.31798	5.16332	5.07289	0.102571	0.00703579	-0.220111	0.681118	0.68231	0.65256
muscle	4	63865082	69900144	6.03506	pleio4a	ta.mg	Tibialis anterior weight (mg)	68559603	1.44132e-06	5.84124	0.024849	0.286	rs233280577	NA	6	7	NA	G_T	G	T	547	424	92	49.3102	48.1857	46.1347	7.43922	7.62158	7.42818	0.0895534	-0.0726289	-0.216584	0.518674	0.522413	0.563201
muscle	4	65315325	65839513	0.524188	pleio4a	edl.mg	Extensor digitorum longus weight (mg)	65541796	7.87771e-13	12.1036	0.046769	0.3852	rs239008301	Astn2	3	2	NA	T_C	T	C	418	471	174	9.06517	8.72148	8.37429	1.59099	1.46566	1.61041	0.144104	-0.0515317	-0.225816	0.534184	0.51645	0.578098
muscle	4	65315325	65661518	0.346193	pleio4a	plant.mg	Plantaris weight (mg)	65394799	2.25433e-06	5.64698	0.022528	0.3829	rs246489756	Astn2	3	1	NA	G_T	G	T	426	460	177	17.3956	16.9557	16.2021	3.61096	3.50954	3.7945	0.0721877	-0.00642841	-0.168191	0.495931	0.475491	0.533793
behavior	4	99387500	103097209	3.70971	pleio4b	act5.6	Day 5 activity (saline, 25-30 min)	100301161	1.06448e-06	5.97286	0.016126	0.191	rs28215122	Ror1	29	16	NA	G_A	A	G	26	354	683	154.038	172.233	193.444	90.634	71.8326	76.6383	-0.476685	-0.155581	0.0989693	1.18946	0.929169	0.962998
weight	4	99399196	103407353	4.00816	pleio4b	d2.weight	Weight on day 2 of CPP test (mg)	101454688	1.91029e-06	5.7189	0.013682	0.2973	rs28307189	Ak4	35	16	NA	C_T	T	C	96	440	527	25.7417	24.3871	23.8939	5.14128	4.90969	4.65657	0.223781	0.0204973	-0.0569414	0.696456	0.688957	0.660971
weight	4	100142641	103416533	3.27389	pleio4b	rip.weight	Weight at time of death (mg)	102871397	1.44028e-06	5.84155	0.012959	0.2963	rs28181611	Sgip1	30	12	NA	G_T	T	G	96	438	529	29.475	28.2246	27.4214	6.3853	6.07434	5.61543	0.203404	0.0409127	-0.0704871	0.691774	0.714113	0.67487
weight	4	100576913	103410139	2.83323	pleio4b	d3.weight	Weight on day 3 of CPP test (mg)	101454688	2.46158e-06	5.60879	0.012811	0.2973	rs28307189	Ak4	27	11	NA	C_T	T	C	96	440	527	25.9281	24.5327	24.0598	5.13309	5.02293	4.69675	0.226475	0.016864	-0.0544096	0.678119	0.693664	0.65166
weight	4	100955560	103298412	2.34285	pleio4b	d5.weight	Weight on day 5 of CPP test (mg)	101454688	2.04936e-06	5.68838	0.014004	0.2973	rs28307189	Ak4	25	10	NA	C_T	T	C	96	440	527	26.1604	24.7599	24.2639	5.21894	4.99851	4.64099	0.222817	0.0214889	-0.0575914	0.685367	0.681436	0.650926
weight	4	101051254	103298412	2.24716	pleio4b	avg.weight	Average weight (mg) over 5 time points for mice with complete data (Day1 and 8 of CPP, PPI test, glucose test, and time of death)	101454688	2.55169e-06	5.59317	0.012235	0.2973	rs28307189	Ak4	24	9	NA	C_T	T	C	96	440	527	27.7262	26.0177	25.5131	5.60287	5.30765	4.99717	-0.00538923	0.00753419	-0.00492098	0.319957	0.330013	0.316787
weight	4	101051254	103298412	2.24716	pleio4b	d8.weight	Weight on day 8 of CPP test (mg)	101454688	5.62099e-08	7.25019	0.017734	0.2973	rs28307189	Ak4	24	9	NA	C_T	T	C	96	440	527	26.8656	25.3138	24.7136	5.26306	5.06239	4.75936	0.259989	0.0297595	-0.0710846	0.658208	0.693585	0.675047
weight	4	101051254	103298412	2.24716	pleio4b	ppi.weight	Weight at time of PPI test (mg)	101454688	7.84441e-07	6.10544	0.012419	0.2973	rs28307189	Ak4	24	9	NA	C_T	T	C	96	440	527	27.9083	26.2409	25.7363	5.72221	5.31764	4.98773	0.255029	0.0133042	-0.057411	0.674129	0.69827	0.666035
weight	4	101133754	103695403	2.56165	pleio4b	glu.weight	Glucose weight (mg)	101454688	2.27088e-06	5.64381	0.013754	0.2973	rs28307189	Ak4	28	9	NA	C_T	T	C	96	440	527	28.4163	26.739	26.1065	5.98385	5.72546	5.34014	0.267711	0.0203144	-0.0653294	0.675197	0.715424	0.675777
behavior	4	130958612	133678243	2.71963	pleio4c	act5.1	Day 5 activity (saline, 0-5 min)	133054976	4.55795e-08	7.34123	0.017417	0.2512	rs27557253	Ahdc1	59	29	Trnau1ap, Sesn2, Eya3, Xkr8, Themis2, Sytl1	T_C	C	T	54	426	583	287.333	323.106	346.207	95.0519	91.9426	92.2764	-0.415667	-0.12095	0.128554	1.04712	0.984489	0.918739
behavior	4	130958612	133054976	2.09636	pleio4c	act5.2	Day 5 activity (saline, 5-10 min)	131049704	5.7744e-07	6.23849	0.014454	0.2404	rs28290710	NA	39	23	Trnau1ap, Sesn2, Eya3, Xkr8, Themis2	G_A	A	G	67	377	619	221.254	257.334	275.818	87.4344	93.6688	92.8841	-0.40501	-0.103528	0.109606	1.02498	0.969337	0.911969
behavior	4	130958612	133741651	2.78304	pleio4c	act5.4	Day 5 activity (saline, 15-20 min)	131247196	1.62517e-07	6.7891	0.024095	0.2342	rs27570654	NA	60	29	Trnau1ap, Sesn2, Eya3, Xkr8, Themis2, Sytl1	T_C	T	C	59	380	624	186.729	231.858	248.577	67.9439	80.4446	84.3785	-0.566671	-0.08802	0.110038	0.958963	0.926983	0.926319
behavior	4	130958612	131696947	0.738335	pleio4c	act5.6	Day 5 activity (saline, 25-30 min)	131049704	4.66419e-08	7.33122	0.018626	0.2404	rs28290710	NA	1	11	Trnau1ap, Sesn2	G_A	A	G	67	377	619	142.194	178.111	194.784	66.2558	71.3772	78.0536	-0.519701	-0.0911581	0.114782	1.00704	0.919017	0.96892
behavior	4	130958612	133265312	2.3067	pleio4c	act5.t	Day 5 activity (saline, 0-30 min)	131167332	6.75021e-09	8.17068	0.019054	0.2418	rs28260696	NA	45	25	Trnau1ap, Sesn2, Eya3, Xkr8, Themis2, Sytl1	A_T	A	T	63	388	612	1230.68	1457.8	1545.29	350.98	411.421	429.597	-0.519187	-0.0923044	0.115007	0.939098	0.930021	0.915477
behavior	4	130958612	133402558	2.44395	pleio4c	act8.5	Day 8 activity (saline, 20-25 min)	131167332	1.3323e-06	5.8754	0.0195757	0.2418	rs28260696	NA	49	26	Trnau1ap, Sesn2, Eya3, Xkr8, Themis2, Sytl1	A_T	A	T	63	388	612	1281.48	1398.94	1501.12	378.412	455.77	472.744	-0.335758	-0.107702	0.103825	0.791069	0.824925	0.846411
behavior	4	130958612	132853786	1.89517	pleio4c	act8.6	Day 8 activity (saline, 25-30 min)	131570601	1.96624e-06	5.70636	0.013454	0.2319	rs27539078	NA	35	22	Trnau1ap, Sesn2, Eya3, Xkr8, Themis2	A_G	A	G	60	373	630	1188	1247.69	1371.98	419.376	440.252	446.782	-0.206553	-0.151579	0.110069	0.869673	0.864474	0.862698
muscle	4	130958612	134335903	3.37729	pleio4c	gast.mg	Gastrocnemius weight (mg)	132914412	6.37387e-06	5.1956	0.010978	0.2747	rs252884440	Fam76a	78	32	Trnau1ap, Sesn2, Eya3, Xkr8, Themis2, Sytl1, Aim1l	G_A	G	A	109	366	588	118.019	110.272	109.203	21.3797	21.2652	20.2627	0.137221	0.0367888	-0.0517965	0.471242	0.462528	0.446185
behavior	5	44337020	44790556	0.453536	NA	act5.5	Day 5 activity (saline, 20-25 min)	44463195	2.35621e-06	5.62779	0.010773	0.1209	rs221467986	NA	1	0	NA	T_C	C	T	821	227	15	225.766	200.393	183.571	81.2878	74.0234	79.6499	0.0778069	-0.249299	-0.563026	0.947402	0.899878	1.06877
weight	5	67073977	67687927	0.61395	pleio5	avg.weight	Average weight (mg) over 5 time points for mice with complete data (Day1 and 8 of CPP, PPI test, glucose test, and time of death)	67255426	1.27298e-06	5.89518	0.008818	0.1557	rs48763937	NA	6	3	NA	G_C	C	G	768	259	36	26.1641	25.4643	24.0788	5.32585	4.87302	4.73561	-0.000848952	0.00136739	0.00887928	0.321635	0.321769	0.345671
weight	5	67073977	67687927	0.61395	pleio5	glu.weight	Glucose weight (mg)	67255426	1.92142e-06	5.71638	0.013304	0.1557	rs48763937	NA	6	3	NA	G_C	C	G	768	259	36	26.8277	26.1114	24.6706	5.68413	5.30118	5.33976	0.0647516	-0.158531	-0.249608	0.699845	0.657001	0.728315
weight	5	67255426	67687927	0.432501	pleio5	d3.weight	Weight on day 3 of CPP test (mg)	67255426	4.27589e-06	5.36897	0.002735	0.1557	rs48763937	NA	5	3	NA	G_C	C	G	768	259	36	24.6129	24.0907	22.8472	4.98018	4.63428	4.6791	0.0586059	-0.149199	-0.172273	0.668739	0.657189	0.769244
weight	5	67255426	67687927	0.432501	pleio5	d5.weight	Weight on day 5 of CPP test (mg)	67255426	2.84591e-06	5.54578	0.003571	0.1557	rs48763937	NA	5	3	NA	G_C	C	G	768	259	36	24.8342	24.2809	23.1389	4.96745	4.54561	4.75156	0.0601413	-0.156921	-0.149771	0.665862	0.646473	0.754962
behavior	6	108019273	110787584	2.76831	NA	act1.3	Day 1 activity (saline, 10-15 min)	108523153	2.18493e-07	6.66056	0.0115679	0.1284	rs108610974	Itpr1	8	3	Setmar	T_C	C	T	19	235	809	1329.16	1532.04	1659.79	486.008	467.491	495.373	-0.685987	-0.176885	0.0685091	0.86483	0.807135	0.85499
behavior	6	136447438	137711850	1.26441	NA	ppi12_b1.logit	Logit-transformed PPI block 1 (82 dB)	136808369	1.21425e-06	5.91569	0.0304646	0.1933	rs30059965	Hist4h4	16	7	Atf7ip, BC049715, Art4	G_A	A	G	699	317	47	0.398553	0.358156	0.349463	0.440379	0.396271	0.265178	0.0616148	-0.075383	-0.388234	0.928243	0.821664	0.858064
muscle	7	37514732	37720932	0.2062	NA	ta.mg	Tibialis anterior weight (mg)	37553403	3.12198e-06	5.50557	0.010268	0.4906	rs255582166	Zfp536	2	4	Zfp536	C_T	C	T	261	521	281	49.2356	49.0018	47.2873	7.60782	7.66578	7.17819	0.157798	0.0856713	-0.305803	0.947116	0.990281	0.947116
muscle	7	44610147	45136933	0.526786	NA	plant.mg	Plantaris weight (mg)	45047834	5.37066e-07	6.26997	0.002098	0.2902	rs32068191	Prr12	37	20	Nup62, Akt1s1, Prr12, Mybpc2, Emc10	A_G	A	G	543	423	97	17.2101	16.9342	16.2938	3.44441	3.76232	3.8281	0.070485	-0.0465502	-0.181475	0.46886	0.500495	0.590285
behavior	7	79704531	83205102	3.50057	NA	p120_b1	Startle block 1	81490795	3.13104e-06	5.50431	0.007508	0.3467	rs47264475	Ap3b2	60	25	Wdr93, Sema4b, Gdpgp1, Prc1, Crtc3, Iqgap1, Zscan2, Zfp592, Slc28a1, Ap3b2, Homer2, Fam103a1, Saxo2	C_T	T	C	457	475	131	66.9112	66.0377	58.4089	32.8094	36.7469	37.4624	0.121632	-0.0432728	-0.262177	0.828189	0.904993	0.955665
behavior	7	81388947	89581550	8.1926	pleio7a	startle	Acoustic startle response	81490795	4.18899e-07	6.37789	0.008721	0.3467	rs47264475	Ap3b2	78	30	Crtc3, Iqgap1, Ap3b2, Homer2, Fam103a1, Saxo2, Il16, Vmn2r69, Vmn2r71, Vmn2r78, Vmn2r74, Olfr297, Olfr295, Olfr293, Olfr292, Folh1	C_T	T	C	457	475	131	1.75654	1.72877	1.67833	0.199899	0.234989	0.238625	0.0229405	-0.000958006	-0.074773	0.990444	0.98506	0.987616
behavior	7	81462168	82329852	0.867684	pleio7a	p120_b2	Startle block 2	81490795	9.38636e-08	7.0275	0.009146	0.3467	rs47264475	Ap3b2	14	12	Crtc3, Iqgap1, Ap3b2, Homer2, Fam103a1, Saxo2	C_T	T	C	457	475	131	70.0745	67.7048	59.9206	33.6043	36.7669	36.2408	0.120269	-0.0626919	-0.189266	0.847427	0.899199	0.917461
behavior	7	89319284	90789344	1.47006	pleio7a	p120_b1	Startle block 1	89934899	9.55846e-07	6.01961	0.014748	0.4906	rs31463592	l7Rn6	16	9	Sytl2, Ccdc89	G_T	T	G	285	513	265	67.1944	67.9205	58.7549	34.4809	36.0403	33.8388	0.0811382	0.0432802	-0.17478	0.864905	0.887132	0.893599
weight	7	105666786	110806634	5.13985	pleio7b	avg.weight	Average weight (mg) over 5 time points for mice with complete data (Day1 and 8 of CPP, PPI test, glucose test, and time of death)	105752028	5.49281e-07	6.26021	0.014087	0.492	rs36249846	Tpp1	115	31	Rrp8, Tpp1, Dchs1, Olfr698, Olfr699, Olfr706, Olfr714, Olfr497, Nlrp14, Olfr503, Olfr507, Olfr514, Olfr519, Nlrp10, Ric3, Stk33, Trim66, Tmem41b, Sbf2, Ampd3	T_C	T	C	275	530	258	26.7814	26.0351	24.7887	5.33163	5.34664	4.61404	0.00430081	-0.00543939	0.00616885	0.331094	0.312893	0.331513
weight	7	105666786	109078458	3.41167	pleio7b	d1.weight	Weight on day 1 of CPP test (mg)	105752028	2.25551e-07	6.64676	0.014211	0.492	rs36249846	Tpp1	91	23	Rrp8, Tpp1, Dchs1, Olfr698, Olfr699, Olfr706, Olfr714, Olfr497, Nlrp14, Olfr503, Olfr507, Olfr514, Olfr519, Nlrp10, Ric3, Stk33, Trim66, Tmem41b	T_C	T	C	275	530	258	24.5643	23.9724	22.7678	4.92179	4.8829	4.01623	0.154729	0.00710649	-0.176613	0.687051	0.693367	0.683059
weight	7	105666786	109074476	3.40769	pleio7b	d2.weight	Weight on day 2 of CPP test (mg)	105752028	3.23656e-08	7.48992	0.015244	0.492	rs36249846	Tpp1	91	23	Rrp8, Tpp1, Dchs1, Olfr698, Olfr699, Olfr706, Olfr714, Olfr497, Nlrp14, Olfr503, Olfr507, Olfr514, Olfr519, Nlrp10, Ric3, Stk33, Trim66, Tmem41b	T_C	T	C	275	530	258	24.9985	24.4004	23.2059	4.92212	4.96984	4.24659	0.160829	0.00517876	-0.17904	0.663882	0.674429	0.666082
weight	7	105666786	109096629	3.42984	pleio7b	d3.weight	Weight on day 3 of CPP test (mg)	105752028	3.58545e-08	7.44546	0.015259	0.492	rs36249846	Tpp1	91	23	Rrp8, Tpp1, Dchs1, Olfr698, Olfr699, Olfr706, Olfr714, Olfr497, Nlrp14, Olfr503, Olfr507, Olfr514, Olfr519, Nlrp10, Ric3, Stk33, Trim66, Tmem41b	T_C	T	C	275	530	258	25.1618	24.5483	23.3851	4.94819	5.00824	4.43648	0.160822	0.00386708	-0.176337	0.664378	0.661248	0.675829
weight	7	105666786	109104282	3.4375	pleio7b	d4.weight	Weight on day 4 of CPP test (mg)	105752028	1.78579e-08	7.74817	0.016034	0.492	rs36249846	Tpp1	91	23	Rrp8, Tpp1, Dchs1, Olfr698, Olfr699, Olfr706, Olfr714, Olfr497, Nlrp14, Olfr503, Olfr507, Olfr514, Olfr519, Nlrp10, Ric3, Stk33, Trim66, Tmem41b	T_C	T	C	275	530	258	25.4776	24.854	23.6976	4.90621	4.9827	4.33993	0.160484	0.00370333	-0.175647	0.675984	0.651045	0.671978
weight	7	105666786	109092882	3.4261	pleio7b	d5.weight	Weight on day 5 of CPP test (mg)	105752028	9.86656e-09	8.00583	0.017228	0.492	rs36249846	Tpp1	91	23	Rrp8, Tpp1, Dchs1, Olfr698, Olfr699, Olfr706, Olfr714, Olfr497, Nlrp14, Olfr503, Olfr507, Olfr514, Olfr519, Nlrp10, Ric3, Stk33, Trim66, Tmem41b	T_C	T	C	275	530	258	25.4375	24.7352	23.598	4.97524	4.98757	4.31486	0.168805	-0.00104133	-0.174608	0.674359	0.650257	0.6662
weight	7	105666786	109104282	3.4375	pleio7b	d8.weight	Weight on day 8 of CPP test (mg)	105752028	1.50345e-08	7.82291	0.018574	0.492	rs36249846	Tpp1	91	23	Rrp8, Tpp1, Dchs1, Olfr698, Olfr699, Olfr706, Olfr714, Olfr497, Nlrp14, Olfr503, Olfr507, Olfr514, Olfr519, Nlrp10, Ric3, Stk33, Trim66, Tmem41b	T_C	T	C	275	530	258	26.004	25.258	24.0459	5.05927	5.08297	4.40564	0.17383	0.00154576	-0.185186	0.678145	0.666999	0.692012
weight	7	105666786	109117750	3.45096	pleio7b	glu.weight	Glucose weight (mg)	105752028	3.87113e-07	6.41216	0.014819	0.492	rs36249846	Tpp1	91	23	Rrp8, Tpp1, Dchs1, Olfr698, Olfr699, Olfr706, Olfr714, Olfr497, Nlrp14, Olfr503, Olfr507, Olfr514, Olfr519, Nlrp10, Ric3, Stk33, Trim66, Tmem41b	T_C	T	C	275	530	258	27.5179	26.6531	25.4198	5.77013	5.69043	4.99988	0.177582	-0.0123093	-0.165285	0.713627	0.666163	0.702345
weight	7	105666786	110749164	5.08238	pleio7b	ppi.weight	Weight at time of PPI test (mg)	108461982	1.43806e-07	6.84222	0.01144	0.476	rs32052184	Olfr498	113	31	Rrp8, Tpp1, Dchs1, Olfr698, Olfr699, Olfr706, Olfr714, Olfr497, Nlrp14, Olfr503, Olfr507, Olfr514, Olfr519, Nlrp10, Ric3, Stk33, Trim66, Tmem41b, Sbf2	T_C	T	C	314	486	263	26.9994	26.1411	25.1274	5.44243	5.29673	4.63988	0.168787	-0.0253343	-0.153997	0.678793	0.676372	0.668247
weight	7	105666786	109135348	3.46856	pleio7b	rip.weight	Weight at time of death (mg)	108358784	1.47425e-06	5.83143	0.015972	0.4633	rs260961615	NA	91	24	Rrp8, Tpp1, Dchs1, Olfr698, Olfr699, Olfr706, Olfr714, Olfr497, Nlrp14, Olfr503, Olfr507, Olfr514, Olfr519, Nlrp10, Ric3, Stk33, Trim66, Tmem41b	C_T	C	T	324	493	246	28.8742	27.7784	27.0331	6.1464	5.91973	5.39282	0.180522	-0.0472078	-0.140858	0.710719	0.6707	0.685449
muscle	7	107312653	110982219	3.66957	pleio7b	gast.mg	Gastrocnemius weight (mg)	109218379	2.92558e-08	7.53379	0.01137	0.4991	rs36599959	NA	76	23	Olfr497, Olfr503, Olfr507, Olfr514, Olfr519, Nlrp10, Ric3, Stk33, Trim66, Tmem41b, Sbf2, Ampd3, Mrvi1	A_G	A	G	293	479	291	111.984	111.437	107.776	20.9663	21.2771	20.0074	0.0692079	0.0476606	-0.144863	0.447049	0.442654	0.464654
muscle	7	109192519	110986447	1.79393	pleio7b	ta.mg	Tibialis anterior weight (mg)	110790575	3.91988e-09	8.40673	0.018648	0.4671	rs36989380	Ampd3	26	20	Ric3, Stk33, Trim66, Tmem41b, Sbf2, Ampd3, Mrvi1	C_T	T	C	311	511	241	49.7544	48.5426	47.2376	7.16082	7.82023	7.29116	0.0966272	0.0197495	-0.165974	0.531248	0.513662	0.538819
muscle	7	109230667	110852612	1.62194	pleio7b	plant.mg	Plantaris weight (mg)	110806634	5.24105e-08	7.28058	0.014547	0.4699	rs264099144	Ampd3	24	20	Ric3, Stk33, Trim66, Tmem41b, Sbf2, Ampd3	A_G	G	A	307	513	243	17.5459	16.9234	16.5256	3.56291	3.62282	3.60822	0.104824	0.00496045	-0.143679	0.455071	0.496421	0.528199
behavior	7	115099352	116310397	1.21104	pleio7c	sens3	Locomotor sensitization to meth (10-15 min)	115644908	6.4699e-06	5.1891	0.0259287	0.2897	rs32170199	Sox6	4	5	Plekha7	G_A	A	G	98	420	545	104.392	64.4177	37.4472	131.852	139.841	142.622	0.341836	0.0621203	-0.110331	1.00335	0.983964	0.972099
behavior	7	115099352	116310397	1.21104	pleio7c	sens4	Locomotor sensitization to meth (15-20 min)	115363703	3.72336e-06	5.42906	0.0281698	0.3128	rs31156886	NA	4	5	Plekha7	A_T	T	A	117	431	515	96.487	60.1217	34.47	154.118	141.429	148.609	0.346881	0.0423173	-0.115136	0.936045	0.965616	0.997474
behavior	8	15343379	16988568	1.64519	pleio8a	ppi6.logit	Logit-transformed PPI block 2 (76 dB)	16280890	3.55009e-06	5.44976	0.015137	0.2366	rs48463779	Csmd1	2	1	NA	A_G	A	G	617	389	57	0.0924675	0.0646109	-0.070475	0.463687	0.455435	0.375858	0.0610057	-0.0457744	-0.33373	0.867287	0.846234	0.918915
behavior	8	16496526	16988568	0.492042	pleio8a	act5.3	Day 5 activity (saline, 10-15 min)	16981604	5.12456e-06	5.29034	0.016147	0.27	rs33436747	Csmd1	1	1	NA	T_G	T	G	570	412	81	239.162	259.516	279.829	83.5756	87.3235	102.816	-0.125065	0.113992	0.305847	0.95418	0.908437	0.990033
behavior	8	79978560	85090034	5.11147	pleio8b	ppi12.logit	Logit-transformed prepulse inhibition (82 dB)	82046223	3.81354e-06	5.41867	0.021977	0.2733	rs33360797	Inpp4b	90	29	Frem3, Inpp4b, Tbc1d9, Elmod2, Scoc, Olfr370, Rfx1, Podnl1, Mir181c, Itfg1, 4930432K21Rik	G_T	T	G	80	421	562	0.387047	0.371516	0.270441	0.422619	0.38231	0.402332	0.182652	0.125194	-0.11764	0.680486	0.67752	0.67385
behavior	8	79978560	85342175	5.36362	pleio8b	ppi12_b1.logit	Logit-transformed PPI block 1 (82 dB)	83899096	1.5259e-06	5.81647	0.0262916	0.2714	rs33205540	AK134933	96	29	Frem3, Inpp4b, Tbc1d9, Elmod2, Scoc, Olfr370, Rfx1, Podnl1, Mir181c, Itfg1, 4930432K21Rik, Vps35	G_T	T	G	76	425	562	0.465754	0.427647	0.340425	0.429112	0.402854	0.429392	0.204113	0.0960473	-0.10017	0.880058	0.937876	0.860996
weight	8	80803183	85090034	4.28685	pleio8b	avg.weight	Average weight (mg) over 5 time points for mice with complete data (Day1 and 8 of CPP, PPI test, glucose test, and time of death)	83069545	5.31815e-07	6.27424	0.011084	0.2752	rs49473385	Rnf150	86	27	Frem3, Inpp4b, Tbc1d9, Elmod2, Scoc, Olfr370, Rfx1, Podnl1, 4930432K21Rik, Mir181c, Itfg1	A_G	G	A	81	423	559	26.9263	26.3929	25.4315	5.01652	5.32322	5.12177	-0.0654094	-0.0239073	0.0296204	0.225814	0.294684	0.352206
weight	8	80803183	85100615	4.29743	pleio8b	glu.weight	Glucose weight (mg)	81906727	9.03861e-07	6.0439	0.012085	0.277	rs33569381	Inpp4b	86	27	Frem3, Inpp4b, Tbc1d9, Elmod2, Scoc, Olfr370, Rfx1, Podnl1, 4930432K21Rik, Mir181c, Itfg1	T_C	C	T	79	431	553	27.8342	27.1231	25.9877	5.46335	5.74462	5.43779	0.222427	0.129948	-0.129865	0.682806	0.693551	0.678413
weight	8	80803183	85101335	4.29815	pleio8b	ppi.weight	Weight at time of PPI test (mg)	82905061	1.11404e-06	5.9531	0.010248	0.2714	rs51250667	Rnf150	86	27	Frem3, Inpp4b, Tbc1d9, Elmod2, Scoc, Olfr370, Rfx1, Podnl1, 4930432K21Rik, Mir181c, Itfg1	T_C	C	T	107	363	593	26.8333	26.652	25.7088	4.98572	5.3106	5.18556	0.223548	0.114831	-0.110374	0.651311	0.657693	0.687505
weight	8	80803183	85090034	4.28685	pleio8b	rip.weight	Weight at time of death (mg)	81782636	3.75393e-08	7.42551	0.012978	0.278	rs50766419	Inpp4b	86	27	Frem3, Inpp4b, Tbc1d9, Elmod2, Scoc, Olfr370, Rfx1, Podnl1, Mir181c, Itfg1, 4930432K21Rik	T_G	G	T	81	429	553	29.5138	28.4267	27.3358	5.74312	6.07178	5.73388	0.264705	0.122232	-0.131342	0.631127	0.700776	0.676291
behavior	8	123663947	124563221	0.899274	NA	act3.2	Day 3 activity (saline, 5-10 min)	124371659	2.06514e-06	5.68505	0.008599	0.3951	rs217925743	Pgbd5	14	20	Abcb10, Urb2, Sipa1l2	C_T	C	T	158	524	381	293.108	278.389	259.575	98.5974	98.4093	88.391	0.209045	0.0389906	-0.142938	0.935554	0.953802	0.897953
behavior	9	32233867	34409280	2.17541	pleio9	p120_b4	Startle block 4	32293770	7.28709e-06	5.13745	0.015691	0.3373	rs248553758	NA	7	2	Arhgap32, Kcnj5	A_C	C	A	123	471	469	45.3534	51.22	56.3275	25.9558	32.6303	33.276	0.215205	-0.00437841	-0.0500388	0.824305	0.982527	1.01648
behavior	9	32356464	34542282	2.18582	pleio9	p120_b3	Startle block 3	33861099	7.67367e-06	5.115	0.019652	0.452	rs260975797	NA	7	4	Cdon	T_C	C	T	226	509	328	53.1134	59.7379	65.1577	25.922	34.6402	35.1091	-0.213407	0.0142419	0.124125	0.84073	0.908346	0.894609
muscle	9	87411071	88465950	1.05488	NA	gast.mg	Gastrocnemius weight (mg)	88105755	3.96965e-08	7.40125	0.021422	0.4436	rs50090568	NA	4	12	Prss35, Cyb5r4, Mrap2, Cep162, Snx14, Trim43a	T_G	T	G	234	475	354	111.982	111.202	108.763	22.3617	20.3379	20.5873	0.111474	0.0263517	-0.110914	0.477446	0.437246	0.453069
weight	10	60967141	63950694	2.98355	NA	d3.weight	Weight on day 3 of CPP test (mg)	61329765	7.14468e-06	5.14602	0.005856	0.4365	rs46482428	Pald1	52	21	Adamts14, Pald1, H2afy2, Tet1, Slc25a16, Pbld1, Ctnna3	G_A	A	G	350	498	215	24.9532	24.4059	23.6154	5.08028	4.9568	4.33612	0.0872482	0.000354613	-0.140906	0.642721	0.699723	0.649173
muscle	10	119905761	119979220	0.073459	NA	edl.mg	Extensor digitorum longus weight (mg)	119940650	9.60286e-08	7.0176	0.009983	0.3307	rs30939719	Grip1	1	0	NA	C_T	T	C	477	469	117	8.851	8.84501	8.4383	1.52067	1.60465	1.48122	0.0826341	-0.0163194	-0.298563	0.533276	0.549039	0.514846
behavior	10	126114534	128371434	2.2569	NA	act3.6	Day 3 activity (saline, 25-30 min)	126984641	1.85928e-06	5.73065	0.0309355	0.3532	rs29340250	Ctdsp2	73	42	Xrcc6bp1, Os9, B4galnt1, Dctn2, Ndufa4l2, BC089597, Naca, Gls2, Timeless, Apof, Stat2, Nabp2, Erbb3, Mmp19, Itga7	G_A	A	G	462	451	150	181.955	200.222	210.407	80.3592	85.9711	90.5099	-0.137581	0.0690344	0.212265	0.889858	0.88458	0.871186
muscle	11	29785877	33045751	3.25987	NA	edl.mg	Extensor digitorum longus weight (mg)	29823846	1.45293e-06	5.83776	0.014773	0.452	rs26843980	Eml6	33	13	Rtn4, Eml6, Il9r, Rhbdf1, Stk10	T_C	T	C	327	511	225	9.06081	8.727	8.60851	1.54807	1.602	1.42432	0.209483	-0.0286699	-0.237457	0.963213	1.02388	0.90848
glucose	11	68064922	76335378	8.27046	NA	glucose	Blood glucose levels after a 4-hour fast	74574006	7.38258e-06	5.13179	0.019044	0.3071	rs29481751	Rap1gap2	254	57	Camta2, Pik3r5, Ctc1, Per1, Cntrob, Kdm6b, Efnb3, Mpdu1, Plscr3, Acap1, Gabarap, Mgl2, Bcl6b, Med11, Pld2, Mink1, Gp1ba, Spag7, Nlrp1a, Wscd1, 4933427D14Rik, Olfr378, Zfp735, Rap1gap2, Sgsm2, Scarf1	A_G	A	G	100	453	510	89.2632	96.9415	100.501	26.2209	27.8189	30.0181	-0.24708	-0.0718278	0.111635	0.809885	0.810246	0.838289
behavior	11	80017658	80510566	0.492908	pleio11	p120_b1	Startle block 1	80090009	4.56403e-07	6.34065	0.019805	0.222	rs217047439	Atad5	15	4	Crlf3, Atad5	C_A	A	C	60	352	651	55.6889	60.5366	69.0417	28.7922	33.9696	36.0555	-0.315123	-0.1344	0.102516	0.908484	0.871735	0.878683
behavior	11	80017658	80510566	0.492908	pleio11	p120_b2	Startle block 2	80090009	1.55042e-06	5.80955	0.009394	0.222	rs217047439	Atad5	15	4	Crlf3, Atad5	C_A	A	C	60	352	651	58.4056	62.499	71.4702	28.6718	33.9943	36.3604	-0.281442	-0.0864296	0.0735388	0.949091	0.866937	0.88146
behavior	11	82960336	87404395	4.44406	NA	act5.2	Day 5 activity (saline, 5-10 min)	83373527	3.32791e-06	5.47783	0.008033	0.4318	rs6177666	Ap2b1	86	27	Slfn9, Slfn1, Rasl10b, Heatr6, Aatf, Pigw, Myo19	T_C	C	T	207	504	352	252.995	263.788	275.962	95.7637	93.2424	92.809	-0.187274	-0.00971193	0.126019	0.954826	0.952778	0.928566
muscle	11	111239858	111948390	0.708532	NA	edl.mg	Extensor digitorum longus weight (mg)	111338009	2.26336e-08	7.64525	0.006014	0.2639	rs264994263	NA	0	0	NA	A_T	T	A	576	413	74	8.66905	8.91585	9.20154	1.48753	1.58591	1.79987	-0.075559	0.0596442	0.233019	0.529809	0.54785	0.597592
behavior	12	16107851	17243908	1.13606	NA	act4.3	Day 4 activity (1 mg/kg meth, 10-15 min)	16181883	5.09711e-06	5.29268	0.026285	0.3542	rs51848929	NA	8	5	NA	C_T	T	C	140	473	450	397.691	432.013	471.448	165.378	174.03	182.062	-0.282595	-0.0624825	0.155165	0.926432	0.934464	0.937683
muscle	12	34953298	38262773	3.30947	NA	plant.mg	Plantaris weight (mg)	35552961	1.66418e-06	5.7788	0.028441	0.2385	rs29176536	NA	17	4	Ankmy2	C_A	A	C	60	387	616	16.2296	17.0282	17.0893	3.32439	3.6675	3.61203	-0.242986	-0.0489735	0.0570511	0.347219	0.495836	0.5057
muscle	12	41004213	41992583	0.98837	NA	ta.mg	Tibialis anterior weight (mg)	41990682	5.23933e-06	5.28072	0.014211	0.4572	rs29129849	NA	2	3	Zfp277	G_A	A	G	215	542	306	48.2609	48.2339	49.502	7.09378	7.56829	7.79855	-0.0913514	-0.042087	0.139563	0.488845	0.538601	0.526182
muscle	12	83277079	84274249	0.99717	NA	ta.mg	Tibialis anterior weight (mg)	83773992	6.08197e-06	5.21596	0.013695	0.4671	rs215878200	Papln	18	8	Numb, Acot1, Elmsan1	T_C	T	C	299	535	229	49.1784	48.8881	47.2371	7.58007	7.6618	7.15866	0.0877435	0.0235168	-0.161937	0.548527	0.525135	0.496765
behavior	12	105911007	112085741	6.17473	pleio12	p120_b1	Startle block 1	110329455	2.47558e-06	5.60632	0.005229	0.4685	rs221058833	NA	120	34	Ccdc85c, Dync1h1, Ppp1r13b, Kif26a, Cap170b, Tdrd9, Eml1, Cyp46a1	G_T	T	G	252	492	319	58.4686	65.9582	70.2222	28.6465	34.3088	40.3183	-0.149816	0.0215884	0.0852534	0.89957	0.863181	0.90352
behavior	12	106030020	112974041	6.94402	pleio12	p120_b2	Startle block 2	107704270	6.74635e-07	6.17093	0.007172	0.4944	rs49237425	NA	144	36	Ccdc85c, Cyp46a1, Eml1, Dync1h1, Ppp1r13b, Tdrd9, Aspg, Kif26a, Zbtb42, Cep170b	T_C	C	T	277	521	265	64.0006	65.2378	76.5078	31.2431	33.5802	41.3774	0.00252669	-0.0594485	0.113706	0.864092	0.871162	0.928043
behavior	12	108896528	111644825	2.7483	pleio12	sc8.3	Side changes on Day 8 (10-15 min)	110130416	1.20252e-06	5.91991	0.0227812	0.4727	rs29176165	NA	90	26	Ccdc85c, Dync1h1, Ppp1r13b, Kif26a	G_T	T	G	246	513	304	32.2623	31.3439	28.3367	10.9287	10.1228	9.97036	0.142974	0.0799741	-0.251175	0.969728	0.91588	1.01167
behavior	12	109620454	116140652	6.5202	pleio12	act8.3	Day 8 activity (saline, 10-15 min)	110994965	3.03821e-06	5.51738	0.0196139	0.4779	rs230187059	6030440G07Rik	122	31	Dync1h1, Ppp1r13b, Tdrd9, Aspg, Kif26a, Zbtb42, Cep170b, Crip1	T_C	C	T	252	512	299	1688.37	1649.77	1532.66	512.508	494.805	461.99	0.134282	0.0491548	-0.196246	0.833114	0.842031	0.881637
muscle	13	104163284	104329488	0.166204	pleio13	gast.mg	Gastrocnemius weight (mg)	104329488	2.56009e-07	6.59174	0.01904	0.2103	rs227888021	Adamts6	5	6	Erbb2ip	C_G	C	G	667	345	51	109.791	111.952	112.137	20.6775	21.0478	22.7324	-0.0584418	0.0974996	0.152259	0.447244	0.471669	0.380504
muscle	13	104188285	104600655	0.41237	pleio13	edl.mg	Extensor digitorum longus weight (mg)	104329407	2.04353e-13	12.6896	0.045075	0.2098	rs259015074	Adamts6	4	6	Erbb2ip	T_C	T	C	667	346	50	8.68155	8.96245	9.44634	1.50768	1.57136	1.90159	-0.0992466	0.14105	0.421599	0.523265	0.536882	0.585893
behavior	14	86181519	87157385	0.975866	NA	sc8.2	Side changes on Day 8 (5-10 min)	87157354	5.81291e-06	5.23561	0.011851	0.2225	rs30989073	NA	1	1	Diaph3	C_A	C	A	62	349	652	38.4032	35.8401	33.2267	10.7161	12.0802	10.5494	0.356417	0.134416	-0.106113	0.906599	0.978371	0.957854
behavior	15	80306746	81303280	0.996534	NA	p120_b4	Startle block 4	80306746	7.48921e-06	5.12556	0.011193	0.3824	rs31571464	Cacna1i	12	18	Mei1, Srebf2, Sept3	T_C	C	T	408	497	158	48.597	55.0826	56.2763	33.0156	31.0259	34.185	0.00624966	-0.0128349	0.0250727	0.930393	1.02797	0.978756
behavior	16	31815091	35614762	3.79967	NA	p120_b4	Startle block 4	32545004	5.54011e-06	5.25648	0.020305	0.2427	rs4170368	NA	53	21	Sema5b, Bdh1, Mfi2, Muc4, Muc20, Heg1, Muc13, Ccdc14, Wdr5b	C_T	C	T	616	378	69	55.8056	50.1537	40.0641	32.6149	32.4592	25.5667	-0.0303862	0.0715855	-0.113284	0.98638	0.979838	0.973096
behavior	17	26811724	27949604	1.13788	pleio17a	act2.2	Day 2 activity (1 mg/kg meth, 5-10 min)	27671877	7.73115e-06	5.11176	0.008261	0.2291	rs108815572	Pacsin1	29	30	Rab11fip3, Decr2, Nme4, Tmem8, Neurl1b, Nkx2-5, Kifc5b, Itpr3, Ip6k3, Uhrf1bp1, Anks1	C_T	T	C	77	333	653	338.122	403.234	418.214	149.658	144.298	155.813	-0.483858	-0.0190732	0.0658538	1.06651	0.898532	0.934937
behavior	17	26819364	28221843	1.40248	pleio17a	act2.1	Day 2 activity (1 mg/kg meth, 0-5 min)	27748758	2.26441e-06	5.64504	0.027071	0.2197	rs245362599	D17Wsu92e	33	34	Rab11fip3, Nme4, Tmem8, Neurl1b, Nkx2-5, Kifc5b, Itpr3, Ip6k3, Uhrf1bp1, Anks1	G_A	A	G	56	355	652	379.585	421.926	452.175	132.17	129.343	133.934	-0.479633	-0.109888	0.100143	1.03131	0.921468	0.884991
behavior	17	26820327	27945792	1.12546	pleio17a	act3.3	Day 3 activity (saline, 10-15 min)	27665582	2.80339e-06	5.55232	0.01275	0.1298	rs584691717	Pacsin1	29	30	Rab11fip3, Decr2, Nme4, Tmem8, Neurl1b, Nkx2-5, Kifc5b, Itpr3, Ip6k3, Uhrf1bp1, Anks1	G_A	A	G	29	218	816	211.931	238.798	259.41	94.1829	90.5072	91.1577	-0.518267	-0.175138	0.065829	1.00591	0.972403	0.908839
behavior	17	26875583	29714755	2.83917	pleio17a	p120_b4	Startle block 4	27509013	2.58146e-06	5.58813	0.01121	0.2093	rs262991147	Grm4	74	38	Kifc5b, Itpr3, Uhrf1bp1, Anks1, Ip6k3, Rab11fip3, Decr2, Nme4, Tmem8, Neurl1b	T_C	C	T	64	317	682	65.578	54.4583	50.8244	34.3913	32.6348	31.836	-0.111661	0.00532095	0.00820521	0.873472	0.949336	1.01051
behavior	17	27143270	29304543	2.16127	pleio17a	startle	Acoustic startle response	27945792	5.28498e-10	9.27696	0.020273	0.2183	rs33094557	Anks1	51	29	Kifc5b, Itpr3, Uhrf1bp1, Anks1, Ip6k3, Neurl1b	C_T	C	T	53	358	652	1.84346	1.76107	1.7106	0.200824	0.209427	0.226739	0.606928	0.0915141	-0.101174	0.972228	0.838524	0.85848
behavior	17	27143270	29288300	2.14503	pleio17a	p120_b3	Startle block 3	28023585	1.71542e-09	8.76563	0.012132	0.2347	rs33783925	Anks1	51	29	Kifc5b, Itpr3, Uhrf1bp1, Anks1, Ip6k3, Neurl1b	C_T	T	C	71	357	635	74.57	62.8825	56.7425	34.1178	33.6798	32.6008	0.51869	0.0697481	-0.0989112	1.01622	0.886792	0.845624
behavior	17	27412385	29312299	1.89991	pleio17a	p120_b1	Startle block 1	27701778	1.16332e-07	6.9343	0.017933	0.2084	rs33790447	Pacsin1	47	26	Kifc5b, Itpr3, Uhrf1bp1, Anks1, Ip6k3, Neurl1b	G_C	T	G	52	339	672	79.8167	69.289	62.373	35.3498	34.1382	35.4163	0.512654	0.106643	-0.0956194	0.941238	0.869389	0.881936
behavior	17	27412385	29297632	1.88525	pleio17a	p120_b2	Startle block 2	28050079	2.74171e-09	8.56198	0.00874	0.2484	rs221481222	Anks1	47	26	Kifc5b, Itpr3, Uhrf1bp1, Anks1, Ip6k3, Neurl1b	G_A	A	G	76	376	611	80.4054	70.5233	64.4228	35.382	34.4241	35.6867	0.453537	0.0785507	-0.10694	0.960487	0.854475	0.876371
behavior	17	75720852	78463237	2.74239	pleio17b	act1.1	Day 1 activity (saline, 0-5 min)	78359632	4.68828e-06	5.32899	0.02184	0.4722	rs51263289	Crim1	2	4	Crim1	G_A	G	A	312	498	253	1862.63	1908.25	2066.48	523.526	523.996	594.222	-0.0911047	-0.0662695	0.245718	0.773649	0.82874	0.899453
behavior	17	76406121	78943975	2.53785	pleio17b	act2.4	Day 2 activity (1 mg/kg meth, 15-20 min)	78463237	7.09442e-06	5.14908	0.021294	0.4727	rs47397581	NA	12	3	Crim1	T_C	C	T	330	461	272	354.769	395.623	422.398	149.024	154.262	162.313	-0.1845	0.0181798	0.194599	0.932288	0.91114	0.947972
behavior	17	77099118	78361651	1.26253	pleio17b	sc1.4	Side changes on Day 1 (15-20 min)	77696016	3.59623e-06	5.44415	0.022925	0.4925	rs108572120	NA	1	3	Crim1	T_C	T	C	274	499	290	25.6923	28.063	29.9193	8.36971	9.18813	10.6363	-0.225373	0.0170519	0.186446	0.909473	0.949025	1.023
behavior	17	77108336	78385874	1.27754	pleio17b	sc1.t	Side changes on Day 1 (0-30 min)	78198888	4.02124e-06	5.39564	0.01802	0.4995	rs45998176	AK144664	2	3	Crim1	C_G	C	G	272	518	273	163.668	173.523	182.343	41.1414	45.2659	46.8794	-0.205608	0.00197909	0.204136	0.900454	0.949563	0.979089
behavior	18	34026510	37885933	3.85942	pleio18	p120_b2	Startle block 2	35128973	9.22061e-07	6.03524	0.021578	0.4346	rs226331159	Ctnna1	88	37	Pkd2l2, Fam13b, Sil1	G_A	A	G	363	476	224	62.3859	69.4491	72.8018	32.6874	35.9098	37.8583	-0.150456	0.0354454	0.165717	0.833696	0.928299	0.840274
behavior	18	34117513	37885933	3.76842	pleio18	startle	Acoustic startle response	34422678	6.73085e-07	6.17193	0.025644	0.4116	rs31612150	Pkd2l2	88	37	Pkd2l2, Fam13b, Sil1	A_G	G	A	389	473	201	1.69878	1.74668	1.77419	0.220603	0.225808	0.207454	-0.00307392	-0.00867155	0.0265799	1.03181	0.998058	0.870869
physiology	19	4937950	6552563	1.61461	NA	tibia.mm	Tibia length (mm)	6552563	7.26592e-06	5.13871	0.017445	0.4285	rs218558424	NA	91	15	Fosl1, Ehbp1l1	T_C	C	T	184	543	336	17.0056	16.9189	16.8372	0.616234	0.592325	0.584879	0.252313	-0.00805842	-0.12888	0.833895	0.784766	0.771283
