# Supplementary material for: Genome wide association analysis in a mouse advanced intercross line
Source: Nat Commun. 2018 Dec 4;9:5162. doi: 10.1038/s41467-018-07642-8 (PMC6279738; doi:10.1038/s41467-018-07642-8)
Supplement: Supplementary file 5 — Supplementary Data 2 [file 41467_2018_7642_MOESM5_ESM.xlsx]

## Sheet: Traits and heritability
	These REML h2 estimates were constrained to be positive (GEMMA default)		These REML h2 estimates were not constrained to be positive
n	pve	se_pve	pve_unbiased	se_pve_unbiased	pve_ped	se_pve_ped	raw_trait_mean	raw_trait_sd	trait_id	trait_description	gwas_covariates
1051	0.168736	0.0418113	0.168734	0.0392637	0.200068	0.0717273	1932.09	546.203	act1.1	Day 1 activity (saline, 0-5 min)	sex, white, cpp.box2, cpp.box7, d1.weight, cpp.box3, cpp.box8, cpp.box1
1051	0.126306	0.0396017	0.126305	0.0366085	0.219315	0.074273	1770.88	518.396	act1.2	Day 1 activity (saline, 5-10 min)	sex, white, cpp.box2, cpp.box7, d1.weight, cpp.box3, cpp.box8, cpp.box1
1051	0.0939122	0.0351803	0.0939121	0.0331289	0.178143	0.0694726	1625.25	493.177	act1.3	Day 1 activity (saline, 10-15 min)	sex, white, cpp.box2, cpp.box7, d1.weight, cpp.box3, cpp.box8, cpp.box1
1051	0.10032	0.0348129	0.100321	0.033317	0.191121	0.0682248	1536.3	484.686	act1.4	Day 1 activity (saline, 15-20 min)	sex, white, cpp.box2, cpp.box7, d1.weight, cpp.box3, cpp.box8, cpp.box1
1051	0.0958592	0.0358575	0.0958588	0.0335179	0.237224	0.0743165	1468.18	478.436	act1.5	Day 1 activity (saline, 20-25 min)	sex, white, cpp.box2, cpp.box7, d1.weight, cpp.box3, cpp.box8, cpp.box1
1051	0.0928673	0.0353237	0.0928671	0.0331295	0.144428	0.0661953	1381.88	451.429	act1.6	Day 1 activity (saline, 25-30 min)	sex, white, cpp.box2, cpp.box7, d1.weight, cpp.box3, cpp.box8, cpp.box1
1051	0.144558	0.0404237	0.144557	0.0377589	0.248416	0.0756381	9714.58	2663.57	act1.t	Day 1 activity (saline, 0-30 min)	sex, white, cpp.box2, cpp.box7, d1.weight, cpp.box3, cpp.box8, cpp.box1
1043	0.158439	0.0396217	0.158439	0.0379425	0.107226	0.0611168	438.307	133.635	act2.1	Day 2 activity (1 mg/kg meth, 0-5 min)	sex, gen52, cpp.box2, cpp.box7, d2.weight
1042	0.206761	0.0445608	0.206758	0.0415922	0.175605	0.0675378	407.797	153.064	act2.2	Day 2 activity (1 mg/kg meth, 5-10 min)	sex, gen52, cpp.box2, cpp.box7, d2.weight
1042	0.252085	0.0450139	0.252085	0.0428085	0.26508	0.0751044	389.366	155.803	act2.3	Day 2 activity (1 mg/kg meth, 10-15 min)	sex, gen52, cpp.box2, cpp.box7, d2.weight
1042	0.206892	0.0423626	0.206893	0.0406638	0.223898	0.0710579	389.716	156.763	act2.4	Day 2 activity (1 mg/kg meth, 15-20 min)	sex, gen52, cpp.box2, cpp.box7, d2.weight
1042	0.171903	0.0391117	0.171904	0.038181	0.250436	0.0722292	384.671	161.076	act2.5	Day 2 activity (1 mg/kg meth, 20-25 min)	sex, gen52, cpp.box2, cpp.box7, d2.weight
1042	0.179175	0.0429919	0.179175	0.0401067	0.235233	0.0716328	360.038	155.658	act2.6	Day 2 activity (1 mg/kg meth, 25-30 min)	sex, gen52, cpp.box2, cpp.box7, d2.weight
1042	0.229917	0.0454567	0.229915	0.0425435	0.247613	0.0722779	2350.69	838.074	act2.t	Day 2 activity (1 mg/kg meth, 0-30 min)	sex, gen52, cpp.box2, cpp.box7, d2.weight
1037	0.122235	0.0417951	0.122234	0.0373126	0.0560433	0.0546084	383.168	109.516	act3.1	Day 3 activity (saline, 0-5 min)	sex, cpp.box1, batch1, cpp.box7, d3.weight, batch14, batch7
1037	0.218477	0.045286	0.218477	0.0423023	0.251838	0.0774951	273.923	95.632	act3.2	Day 3 activity (saline, 5-10 min)	sex, cpp.box1, batch1, cpp.box7, d3.weight, batch14, batch7
1037	0.145941	0.0352985	0.145941	0.03555	0.218453	0.0705771	253.849	91.6742	act3.3	Day 3 activity (saline, 10-15 min)	sex, cpp.box1, batch1, cpp.box7, d3.weight, batch14, batch7
1037	0.193535	0.0433702	0.193534	0.0408225	0.157317	0.0665	243.625	91.5839	act3.4	Day 3 activity (saline, 15-20 min)	sex, cpp.box1, batch1, cpp.box7, d3.weight, batch14, batch7
1037	0.0936621	0.0334046	0.0936625	0.032408	0.172225	0.0671323	220.539	85.766	act3.5	Day 3 activity (saline, 20-25 min)	sex, cpp.box1, batch1, cpp.box7, d3.weight, batch14, batch7
1037	0.0733776	0.0333494	0.0733776	0.0312007	0.0590839	0.0527671	193.772	84.8711	act3.6	Day 3 activity (saline, 25-30 min)	sex, cpp.box1, batch1, cpp.box7, d3.weight, batch14, batch7
1037	0.220923	0.0447765	0.220923	0.0421529	0.250001	0.0773985	1568.88	448.973	act3.t	Day 3 activity (saline, 0-30 min)	sex, cpp.box1, batch1, cpp.box7, d3.weight, batch14, batch7
1043	0.183306	0.0437829	0.183304	0.0405542	0.181782	0.065625	483.587	143.588	act4.1	Day 4 activity (1 mg/kg meth, 0-5 min)	sex, cpp.box1, cpp.box2, cpp.box7, d4.weight
1043	0.164262	0.0389311	0.164263	0.0378391	0.1656	0.0651206	486.868	172.949	act4.2	Day 4 activity (1 mg/kg meth, 5-10 min)	sex, cpp.box1, cpp.box2, cpp.box7, d4.weight
1043	0.14575	0.0375724	0.145747	0.0365511	0.156646	0.0619641	444.075	178.08	act4.3	Day 4 activity (1 mg/kg meth, 10-15 min)	sex, cpp.box1, cpp.box2, cpp.box7, d4.weight
1043	0.137037	0.0358903	0.137037	0.0354274	0.124847	0.0576511	441.756	182.229	act4.4	Day 4 activity (1 mg/kg meth, 15-20 min)	sex, cpp.box1, cpp.box2, cpp.box7, d4.weight
1043	0.140949	0.0361913	0.14095	0.0357207	0.148533	0.0600577	435.379	183.969	act4.5	Day 4 activity (1 mg/kg meth, 20-25 min)	sex, cpp.box1, cpp.box2, cpp.box7, d4.weight
1043	0.170912	0.0425065	0.170911	0.0396126	0.17925	0.0641288	394.048	175.571	act4.6	Day 4 activity (1 mg/kg meth, 25-30 min)	sex, cpp.box1, cpp.box2, cpp.box7, d4.weight
1043	0.150707	0.0381376	0.150707	0.0369962	0.159085	0.0622348	2680.89	944.257	act4.t	Day 4 activity (1 mg/kg meth, 0-30 min)	sex, cpp.box1, cpp.box2, cpp.box7, d4.weight
1036	0.226986	0.0432652	0.226986	0.0416288	0.17842	0.0673194	333.862	93.5053	act5.1	Day 5 activity (saline, 0-5 min)	sex, batch7, gen56, cpp.box7, d5.weight
1036	0.272611	0.0451549	0.272609	0.0432844	0.0984107	0.0621351	265.67	93.8753	act5.2	Day 5 activity (saline, 5-10 min)	sex, batch7, gen56, cpp.box7, d5.weight
1036	0.229028	0.042904	0.22903	0.0415109	0.251733	0.0744516	250.102	87.4358	act5.3	Day 5 activity (saline, 10-15 min)	sex, batch7, gen56, cpp.box7, d5.weight
1036	0.210101	0.042996	0.210101	0.0411095	0.103911	0.061292	239.019	83.4244	act5.4	Day 5 activity (saline, 15-20 min)	sex, batch7, gen56, cpp.box7, d5.weight
1036	0.205901	0.0416931	0.205902	0.040421	0.156717	0.0654196	219.832	80.4926	act5.5	Day 5 activity (saline, 20-25 min)	sex, batch7, gen56, cpp.box7, d5.weight
1036	0.169921	0.0429389	0.169919	0.039849	0.0420177	0.0494177	185.412	76.1981	act5.6	Day 5 activity (saline, 25-30 min)	sex, batch7, gen56, cpp.box7, d5.weight
1036	0.353181	0.0474183	0.353181	0.0448848	0.196526	0.071724	1493.9	425.559	act5.t	Day 5 activity (saline, 0-30 min)	sex, batch7, gen56, cpp.box7, d5.weight
1045	0.147624	0.0386717	0.147627	0.0372012	0.167047	0.0655966	2226.12	595.097	act8.1	Day 8 activity (saline, 0-5 min)	sex, white, cpp.box1, cpp.box2, cpp.box3, cpp.box7, cpp.box8, cpp.box10, cpp.age
1045	0.120326	0.0346768	0.120325	0.0342481	0.110149	0.0586145	1856.55	543.233	act8.2	Day 8 activity (saline, 5-10 min)	sex, white, cpp.box1, cpp.box2, cpp.box3, cpp.box7, cpp.box8, cpp.box10, cpp.age
1045	0.110728	0.034961	0.110728	0.0339541	0.0663455	0.0533576	1625.95	493.382	act8.3	Day 8 activity (saline, 10-15 min)	sex, white, cpp.box1, cpp.box2, cpp.box3, cpp.box7, cpp.box8, cpp.box10, cpp.age
1045	0.116793	0.0356025	0.116973	0.0345355	0.104557	0.0589188	1526.2	463.715	act8.4	Day 8 activity (saline, 15-20 min)	sex, white, cpp.box1, cpp.box2, cpp.box3, cpp.box7, cpp.box8, cpp.box10, cpp.age
1045	0.10944	0.034292	0.10944	0.0335837	0.119631	0.0603883	1450.58	465.535	act8.5	Day 8 activity (saline, 20-25 min)	sex, white, cpp.box1, cpp.box2, cpp.box3, cpp.box7, cpp.box8, cpp.box10, cpp.age
1045	0.141013	0.037897	0.141014	0.0365962	0.109486	0.0588373	1317.79	447.546	act8.6	Day 8 activity (saline, 25-30 min)	sex, white, cpp.box1, cpp.box2, cpp.box3, cpp.box7, cpp.box8, cpp.box10, cpp.age
1045	0.15476	0.0384388	0.15476	0.0373602	0.148813	0.0629174	10003.2	2693.52	act8.t	Day 8 activity (saline, 0-30 min)	sex, white, cpp.box1, cpp.box2, cpp.box3, cpp.box7, cpp.box8, cpp.box10, cpp.age
1063	0.58665	0.0363661	0.58665	0.0363475	0.786405	0.0888879	331	NA	agouti	Agouti coat	none
979	0.434233	0.0462641	0.434237	0.0447454	0.625753	0.0976444	25.927	5.21738	avg.weight.narm	Average weight (mg) over 5 time points for mice with complete data (Day1 and 8 of CPP, PPI test, glucose test, and time of death)	sex, rip.age
1063	0.597933	0.0357695	0.597933	0.035769	0.798653	0.0883552	386	NA	black	Black coat	none
1046	0.0312288	0.0257768	0.0312277	0.0248417	0.0640465	0.0536429	94.4626	156.26	cpp.diff	Change in preference for meth paired side (0-30 min)	sex, white, cpp.age
1046	0.00233991	0.0208848	0.0023397	0.0200106	0.0137185	0.0456055	25.9591	31.2161	cpp.diff1	Change in preference for meth paired side (0-5 min)	sex, white, cpp.age
1046	4.30827e-06	0.0219395	-0.0157707	0.0143097	-0.0490278	0.0347517	15.987	39.6196	cpp.diff2	Change in preference for meth paired side (5-10 min)	sex, white, cpp.age
1046	0.0385932	0.0257922	0.0385932	0.0254072	0.0476727	0.0488036	14.6125	40.8741	cpp.diff3	Change in preference for meth paired side (10-15 min)	sex, white, cpp.age
1046	0.00627988	0.021685	0.00627987	0.0207744	0.0230788	0.0484234	14.8262	42.9105	cpp.diff4	Change in preference for meth paired side (15-20 min)	sex, white, cpp.age
1046	4.30827e-06	0.0213584	-0.00516886	0.0183949	-0.00896622	0.044387	12.4139	43.325	cpp.diff5	Change in preference for meth paired side (20-25 min)	sex, white, cpp.age
1046	4.30827e-06	0.0285003	-0.0236794	0.0148747	0.0269596	0.0450603	10.664	46.9567	cpp.diff6	Change in preference for meth paired side (25-30 min)	sex, white, cpp.age
1051	0.0341859	0.026518	0.0341862	0.025346	0.0990162	0.0566638	148.593	24.0246	cpp1.1	Initial preference for left CPP chamber (0-5 min)	sex, white
1051	0.0150985	0.0235265	0.0150982	0.0223846	-0.03135	0.0383268	157.416	30.0731	cpp1.2	Initial preference for left CPP chamber (5-10 min)	sex, white
1051	0.0105986	0.0214767	0.0105982	0.0210404	-0.0375819	0.0350982	155.108	30.4458	cpp1.3	Initial preference for left CPP chamber (10-15 min)	sex, white
1051	0.0108609	0.0226122	0.0108608	0.0215789	-0.0160736	0.0451709	151.936	32.7355	cpp1.4	Initial preference for left CPP chamber (15-20 min)	sex, white
1051	0.00334831	0.018452	0.00334848	0.0188716	0.0248962	0.0481592	149.576	32.905	cpp1.5	Initial preference for left CPP chamber (20-25 min)	sex, white
1051	0.0242799	0.0231343	0.0242794	0.0229953	0.0355451	0.0526404	148.225	32.9987	cpp1.6	Initial preference for left CPP chamber (25-30 min)	sex, white
1051	0.0290729	0.026528	0.0290729	0.0249235	0.0136958	0.0506608	910.854	121.372	cpp1.t	Initial preference for left CPP chamber (0-30 min)	sex, white
1046	0.016321	0.0231506	0.016321	0.0224204	-0.0258963	0.0399147	174.552	23.1628	cpp8.1	Preference for left CPP chamber after conditioning (0-5 min)	sex, white, cpp.age, cpp.box3, cpp.box1, cpp.box5
1046	4.30827e-06	0.022449	-0.00110871	0.020125	-0.0290919	0.039583	173.403	30.8225	cpp8.2	Preference for left CPP chamber after conditioning (5-10 min)	sex, white, cpp.age, cpp.box3, cpp.box1, cpp.box5
1046	0.0151611	0.0221585	0.0151608	0.0218548	-0.0337519	0.038337	169.721	30.3154	cpp8.3	Preference for left CPP chamber after conditioning (10-15 min)	sex, white, cpp.age, cpp.box3, cpp.box1, cpp.box5
1046	0.0248687	0.0245734	0.0248687	0.0238074	-0.00803932	0.0430071	166.762	31.5025	cpp8.4	Preference for left CPP chamber after conditioning (15-20 min)	sex, white, cpp.age, cpp.box3, cpp.box1, cpp.box5
1046	0.0176839	0.0230537	0.0176838	0.0224966	0.0104516	0.0463349	161.99	33.0398	cpp8.5	Preference for left CPP chamber after conditioning (20-25 min)	sex, white, cpp.age, cpp.box3, cpp.box1, cpp.box5
1046	0.0103015	0.0238055	0.0103011	0.0221126	0.0128572	0.0451751	158.889	35.8205	cpp8.6	Preference for left CPP chamber after conditioning (25-30 min)	sex, white, cpp.age, cpp.box3, cpp.box1, cpp.box5
1046	0.00608789	0.023329	0.00608773	0.0214644	-0.00220103	0.043623	1005.32	125.148	cpp8.t	Preference for left CPP chamber after conditioning (0-30 min)	sex, white, cpp.age, cpp.box3, cpp.box1, cpp.box5
1046	0.380002	0.0440976	0.380001	0.0432108	0.538135	0.0899494	23.8336	4.73882	d1.weight	Weight on day 1 of CPP test (mg)	sex, cpp.age
1046	0.37549	0.0441019	0.37549	0.0432213	0.566968	0.0900504	24.2656	4.83131	d2.weight	Weight on day 2 of CPP test (mg)	sex, cpp.age
1046	0.368669	0.0441006	0.368669	0.0432284	0.535786	0.0897511	24.4251	4.89766	d3.weight	Weight on day 3 of CPP test (mg)	sex, cpp.age
1046	0.373293	0.0439618	0.373292	0.0431584	0.513128	0.0886191	24.735	4.85272	d4.weight	Weight on day 4 of CPP test (mg)	sex, cpp.age
1046	0.367031	0.0439182	0.367031	0.0431432	0.512657	0.0893961	24.6412	4.87013	d5.weight	Weight on day 5 of CPP test (mg)	sex, cpp.age
1046	0.391582	0.0443	0.391582	0.0432714	0.522339	0.0903034	25.1572	4.96625	d8.weight	Weight on day 8 of CPP test (mg)	sex, cpp.age
881	0.42925	0.0532314	0.42925	0.0493372	0.330689	0.0872987	8.80462	1.55764	edl.mg	Extensor digitorum longus weight (mg)	sex, tibia.mm, rip.age, experimenter.MPCW
878	0.309792	0.0495694	0.309793	0.0479479	0.457003	0.0950005	110.573	20.8932	gast.mg	Gastrocnemius weight (mg)	sex, tibia.mm, rip.age, thickness.mode
1003	0.39899	0.0452814	0.398988	0.0442509	0.529136	0.0913131	26.5809	5.59664	glu.weight	Glucose weight (mg)	sex, glu.age, batch1
1007	0.186683	0.0396193	0.186683	0.0392549	0.236732	0.0758249	97.9315	28.9167	glucose	Blood glucose levels after a 4-hour fast	sex, glu.weight, batch1
1015	4.31454e-06	0.0368786	-0.0299003	0.0124755	0.00509105	0.05001	-12.6354	26.1901	habituation	Habituation to acoustic startle	sex, ppi.weight, ppi.age
1014	0.361728	0.0461991	0.361726	0.0446391	0.371912	0.0820218	1.73442	0.222218	log10.startle	Log10 acoustic startle response	sex, ppi.weight, ppi.age, ppi.box3, ppi.box4
1014	0.317284	0.0478631	0.317282	0.0452081	0.265098	0.0755047	65.4603	35.2671	p120_b1	Startle block 1	sex, ppi.weight, ppi.age, ppi.box3, ppi.box4
1014	0.341389	0.0447038	0.341389	0.0439148	0.375334	0.0822918	67.7523	35.4777	p120_b2	Startle block 2	sex, ppi.weight, ppi.age, ppi.box3, ppi.box4
1014	0.271266	0.0434742	0.271266	0.0427638	0.329917	0.0790678	60.0184	33.392	p120_b3	Startle block 3	sex, ppi.weight, ppi.age, ppi.box3, ppi.box4
1014	0.261566	0.0441898	0.261564	0.0429586	0.279721	0.0776239	52.8249	32.4116	p120_b4	Startle block 4	sex, ppi.weight, ppi.age, ppi.box3, ppi.box4
879	0.284703	0.0537735	0.284703	0.0494492	0.17763	0.0768089	17.0143	3.61759	plant.mg	Plantaris weight (mg)	sex, tibia.mm, rip.age, experimenter.AH, batch13
1037	0.394061	0.0439546	0.39406	0.043207	0.566879	0.0934268	26.1453	5.22751	ppi.weight	Weight at time of PPI test (mg)	sex, ppi.age
1014	0.128618	0.0343859	0.128618	0.0346689	0.16153	0.0673	0.319269	0.399042	ppi12.logit	Logit-transformed prepulse inhibition (82 dB)	sex, ppi.weight, ppi.age, ppi.box3, ppi.box4
1014	0.125747	0.0335881	0.125749	0.0341481	0.133965	0.0637507	0.384197	0.421232	ppi12_b1.logit	Logit-transformed PPI block 1 (82 dB)	sex, ppi.weight, ppi.age, ppi.box3, ppi.box1
1014	0.0734449	0.0287614	0.0734452	0.0292856	0.106684	0.0618223	0.253121	0.489836	ppi12_b2.logit	Logit-transformed PPI block 2 (82 dB)	sex, ppi.weight, ppi.age, ppi.box3, ppi.box1
1014	0.0564377	0.028873	0.0564374	0.0283597	0.031064	0.0532605	-0.246589	0.510518	ppi3.logit	Logit-transformed prepulse inhibition (73 dB)	sex, ppi.weight, ppi.age, ppi.box3, ppi.box4
1014	0.0654341	0.02862	0.0654344	0.0287774	0.0544524	0.0571258	-0.242736	0.566226	ppi3_b1.logit	Logit-transformed PPI block 1 (73 dB)	sex, ppi.weight, ppi.age, ppi.box3, ppi.box4
1014	0.0839649	0.0358352	0.0839641	0.0331241	0.132092	0.0651173	-0.277682	0.603064	ppi3_b2.logit	Logit-transformed PPI block 2 (73 dB)	sex, ppi.weight, ppi.age, ppi.box3, ppi.box4
1014	0.156013	0.037623	0.156014	0.0372736	0.160174	0.0665689	0.0732736	0.457381	ppi6.logit	Logit-transformed PPI block 2 (76 dB)	sex, ppi.weight, ppi.age, ppi.box3, ppi.box4
1014	0.16824	0.0398153	0.16824	0.0387368	0.152566	0.0633867	0.0676664	0.499589	ppi6_b1.logit	Logit-transformed prepulse inhibition (76 dB)	sex, ppi.weight, ppi.age, ppi.box3, ppi.box1, ppi.box2
1014	0.130583	0.0362745	0.130584	0.0356948	0.0957355	0.0613486	0.0623641	0.551995	ppi6_b2.logit	Logit-transformed PPI block 1 (76 dB)	sex, ppi.weight, ppi.age, ppi.box3, ppi.box1, ppi.box2
1048	0.417133	0.0440556	0.417133	0.0429947	0.560434	0.0911243	27.9399	5.90758	rip.weight	Weight at time of death (mg)	sex, rip.age
1049	0.241894	0.0419238	0.241892	0.0412282	0.286319	0.07371	30.7664	10.0491	sc1.1	Side changes on Day 1 (0-5 min)	sex, white, cpp.box11, d1.weight, gen51, batch2
1050	0.188521	0.0421628	0.188523	0.040063	0.195255	0.068573	30.6848	9.36429	sc1.2	Side changes on Day 1 (5-10 min)	sex, white, cpp.box11, d1.weight, gen51, batch2
1050	0.126334	0.0361323	0.126334	0.0351346	0.125771	0.0627004	28.74	9.34744	sc1.3	Side changes on Day 1 (10-15 min)	sex, white, cpp.box11, d1.weight, gen51, batch2
1050	0.132906	0.0351503	0.132907	0.0349334	0.104295	0.0570878	27.9505	9.52331	sc1.4	Side changes on Day 1 (15-20 min)	sex, white, cpp.box11, d1.weight, gen51, batch2
1050	0.12803	0.0339328	0.128031	0.0341383	0.143077	0.0632569	27.859	9.93761	sc1.5	Side changes on Day 1 (20-25 min)	sex, white, cpp.box11, d1.weight, gen51, batch2
1050	0.0929329	0.0300386	0.0929334	0.0306567	0.0885624	0.0578592	27.1571	9.61703	sc1.6	Side changes on Day 1 (25-30 min)	sex, white, cpp.box11, d1.weight, gen51, batch2
1050	0.227133	0.0410121	0.227132	0.0404999	0.239649	0.0704388	173.23	45.1231	sc1.t	Side changes on Day 1 (0-30 min)	sex, white, cpp.box11, d1.weight, gen51, batch2
1050	0.198853	0.0400594	0.198851	0.0393844	0.227944	0.0695944	41.1924	13.1477	sc8.1	Side changes on Day 8 (0-5 min)	sex, white, batch20, d8.weight, batch10
1050	0.14675	0.0354901	0.146751	0.0355902	0.119969	0.0631918	34.3886	11.184	sc8.2	Side changes on Day 8 (5-10 min)	sex, white, batch20, d8.weight, batch10
1050	0.101409	0.0316415	0.101409	0.0318577	0.0621664	0.0533353	30.6981	10.3778	sc8.3	Side changes on Day 8 (10-15 min)	sex, white, batch20, d8.weight, batch10
1050	0.175146	0.0389077	0.175145	0.0381768	0.181281	0.0674255	28.8971	10.3535	sc8.4	Side changes on Day 8 (15-20 min)	sex, white, batch20, d8.weight, batch10
1050	0.105247	0.0332155	0.105247	0.0328126	0.169014	0.0645367	27.6057	10.5419	sc8.5	Side changes on Day 8 (20-25 min)	sex, white, batch20, d8.weight, batch10
1050	0.155637	0.0377616	0.155637	0.0370029	0.162803	0.0646178	25.1743	10.3714	sc8.6	Side changes on Day 8 (25-30 min)	sex, white, batch20, d8.weight, batch10
1050	0.21397	0.0409928	0.213969	0.0401927	0.233638	0.0706752	185.43	52.9514	sc8.t	Side changes on Day 8 (0-30 min)	sex, white, batch20, d8.weight, batch10
1029	0.0159008	0.0239954	0.0159006	0.0229113	-0.0288751	0.0430718	333.591	694.721	sens	Locomotor sensitization to meth (0-30 min)	sex, white, cpp.age, cpp.box7
1030	0.0232275	0.0238842	0.0232273	0.0234899	0.0661618	0.0556465	44.7787	116.473	sens1	Locomotor sensitization to meth (0-5 min)	sex, white, cpp.age, cpp.box7
1029	0.0243976	0.0245072	0.0243976	0.0238872	-0.0302581	0.0410188	78.7331	135.499	sens2	Locomotor sensitization to meth (5-10 min)	sex, white, cpp.age, cpp.box7
1029	0.0221615	0.0237025	0.0221613	0.0233254	0.073891	0.0556703	54.3433	141.915	sens3	Locomotor sensitization to meth (10-15 min)	sex, white, cpp.age, cpp.box7
1029	0.00554111	0.0208589	0.00554102	0.0205	0.0344132	0.0504543	51.7621	147.577	sens4	Locomotor sensitization to meth (15-20 min)	sex, white, cpp.age, cpp.box7
1029	4.31014e-06	0.0486989	-0.043752	0.00529845	0.0475834	0.0529568	51.2805	145.457	sens5	Locomotor sensitization to meth (20-25 min)	sex, white, cpp.age, cpp.box7
1029	4.31014e-06	0.0300023	-0.0223341	0.014113	0.0204913	0.0487182	33.7544	142.056	sens6	Locomotor sensitization to meth (25-30 min)	sex, white, cpp.age, cpp.box7
878	0.201941	0.0471271	0.20194	0.0449359	0.0664008	0.060499	7.75441	1.83957	sol.mg	Soleus weight (mg)	sex, tibia.mm, rip.age, leg.AH
882	0.3794	0.0470858	0.3794	0.0468952	0.466229	0.0940631	48.6019	7.55825	ta.mg	Tibialis anterior weight (mg)	sex, tibia.mm, rip.age, experimenter.MPCW
885	0.440377	0.052081	0.440377	0.0486289	0.520118	0.102675	16.909	0.596465	tibia.mm	Tibia length (mm)	sex, rip.age
1046	0.255839	0.0401923	0.255839	0.0405341	0.428818	0.0856897	8.1058	0.484836	tlength	Tail length (cm)	sex, batch1, batch19, rip.age
1063	0.676267	0.0270473	1.28165	0.421055	0.723337	0.0889403	346	NA	white	White (albino) coat	none
891	0.0656314	0.0335805	0.0656315	0.0325343	0.127303	0.0669983	108	NA	wild.binary	Escaped home cage during CPP testing	sex, cpp.age
