# Supplementary material for: Genome wide association analysis in a mouse advanced intercross line
Source: Nat Commun. 2018 Dec 4;9:5162. doi: 10.1038/s41467-018-07642-8 (PMC6279738; doi:10.1038/s41467-018-07642-8)
Supplement: Supplementary file 6 — Supplementary Data 3 [file 41467_2018_7642_MOESM6_ESM.xlsx]

## Sheet: Trait correlations
trait1	trait2	n_pairs	vg_trait1	vg_shared	vg_trait2	vg_se_trait1	vg_se_shared	vg_se_trait2	ve_trait1	ve_shared	ve_trait2	ve_se_trait1	ve_se_shared	ve_se_trait2	trait_cor	p_trait_cor	fdr_p_trait_cor	vg-ve_diff
cpp1.t	cpp.diff	1046	0.0627	-0.0648	0.067	0.0599	0.05	0.0588	0.9589	-0.5506	0.9539	0.0477	0.0388	0.0472	-0.58746	4.60157e-98	9.241e-97	0.4858
sens1	act2.1	1030	0.0533	0.0387	0.3174	0.0542	0.0502	0.0846	0.9632	-0.3079	0.7146	0.0473	0.0319	0.0383	-0.321918	2.90189e-26	1.74151e-25	0.3466
sens2	act2.2	1029	0.0462	0.0607	0.4104	0.0523	0.054	0.1008	0.9442	-0.2833	0.7208	0.0465	0.032	0.0402	-0.279725	5.94661e-20	3.10307e-19	0.344
sens4	act2.4	1029	0.0076	0.0461	0.4132	0.045	0.0491	0.0955	0.9721	-0.2808	0.7071	0.047	0.0316	0.0387	-0.282736	2.28914e-20	1.20949e-19	0.3269
sens5	act2.5	1029	0	0	0.3638	0.1096	0.0733	0.0969	0.9806	-0.2774	0.7339	0.0548	0.0342	0.0398	-0.290695	1.73308e-21	9.37036e-21	0.2774
sens6	act2.6	1029	0	0	0.3776	0.0683	0.0639	0.1031	0.9781	-0.2713	0.7196	0.0486	0.0329	0.0402	-0.288153	3.98723e-21	2.13836e-20	0.2713
sens3	act2.3	1029	0.0469	-0.0277	0.5129	0.0527	0.0575	0.1088	0.9566	-0.2406	0.6738	0.0469	0.0311	0.0382	-0.270891	9.15343e-19	4.66624e-18	0.2129
act2.t	sens	1029	0.4443	0.0367	0.0279	0.1022	0.0539	0.0519	0.6718	-0.2186	0.9569	0.038	0.0308	0.0473	-0.224105	3.5208e-13	1.42896e-12	0.2553
sens5	act2.4	1029	0	0	0.4161	0.1107	0.0733	0.1015	0.9806	-0.1979	0.7061	0.0551	0.0333	0.0392	-0.208947	1.29405e-11	4.85686e-11	0.1979
sens4	act2.3	1029	0.0096	0.0435	0.5213	0.0455	0.0532	0.1096	0.9712	-0.1828	0.672	0.0469	0.0304	0.0381	-0.17807	8.86093e-09	2.97437e-08	0.2263
sens	act2.4	1029	0.0257	0.0437	0.3972	0.0514	0.0505	0.0938	0.9578	-0.1802	0.7113	0.0473	0.031	0.039	-0.175046	1.58602e-08	5.23668e-08	0.2239
p120_b1	habituation	1014	0.6254	0	0	0.1202	0.0723	0.0787	0.55	-0.1793	0.9752	0.0327	0.0291	0.0497	-0.185542	2.6364e-09	9.08637e-09	0.1793
sens	act2.3	1029	0.03	0.0132	0.5004	0.0527	0.0553	0.1072	0.956	-0.1787	0.6793	0.0473	0.0307	0.0384	-0.186518	1.65158e-09	5.74338e-09	0.1919
sens	act2.2	1029	0.0296	0.0147	0.403	0.0526	0.0538	0.1008	0.9562	-0.1762	0.7264	0.0473	0.0315	0.0405	-0.182838	3.46628e-09	1.18848e-08	0.1909
sens4	act2.5	1029	0.008	0.0527	0.3471	0.0452	0.0453	0.0873	0.9717	-0.1711	0.7388	0.0469	0.0309	0.0395	-0.159253	2.81958e-07	8.7084e-07	0.2238
sens6	act2.5	1029	0	0	0.3495	0.0673	0.0542	0.0891	0.9781	-0.1682	0.7383	0.0486	0.0317	0.0397	-0.179474	6.73829e-09	2.28501e-08	0.1682
sens5	act2.6	1029	0	0	0.3689	0.1262	0.0865	0.1076	0.9806	-0.1641	0.7218	0.0574	0.0346	0.0408	-0.169435	4.54817e-08	1.46419e-07	0.1641
act2.t	sens4	1029	0.4559	0.058	0.0086	0.1041	0.052	0.0451	0.6691	-0.1638	0.9718	0.0379	0.0302	0.0469	-0.154391	6.47719e-07	1.96905e-06	0.2218
sens5	act2.3	1029	0	0	0.5123	0.1026	0.0661	0.1094	0.9806	-0.1635	0.674	0.0538	0.0317	0.0383	-0.17626	1.25688e-08	4.17071e-08	0.1635
act2.t	sens5	1029	0.4539	0	0	0.1063	0.0711	0.1067	0.6692	-0.1603	0.9806	0.0381	0.032	0.0545	-0.17197	2.83772e-08	9.25752e-08	0.1603
sens6	act2.4	1029	0	0	0.4081	0.067	0.0575	0.0961	0.9781	-0.1558	0.7083	0.0486	0.0315	0.039	-0.169791	4.25872e-08	1.37578e-07	0.1558
act2.t	sens6	1029	0.4532	0	0	0.1042	0.0608	0.0667	0.6697	-0.1441	0.9781	0.038	0.0309	0.0485	-0.158437	3.24799e-07	9.98503e-07	0.1441
sens3	act2.2	1029	0.0476	-0.037	0.4201	0.0528	0.0557	0.1035	0.9564	-0.1434	0.7181	0.0469	0.0311	0.0403	-0.169821	4.23521e-08	1.36914e-07	0.1064
sens3	act2.4	1029	0.0458	0.0104	0.4145	0.0522	0.0521	0.0962	0.9571	-0.1417	0.7066	0.0469	0.0305	0.0388	-0.148275	1.77911e-06	5.31099e-06	0.1521
sens	act2.5	1029	0.0266	0.0351	0.3405	0.052	0.0474	0.0864	0.9574	-0.1377	0.7388	0.0473	0.0309	0.0396	-0.13178	2.22916e-05	6.3017e-05	0.1728
act2.t	sens3	1029	0.4541	0.0066	0.0458	0.1039	0.0551	0.0523	0.6694	-0.1318	0.9571	0.0379	0.0301	0.0469	-0.141623	5.10393e-06	1.48539e-05	0.1384
sens	act2.1	1029	0.032	-0.0116	0.3005	0.053	0.0487	0.0833	0.9552	-0.1283	0.7196	0.0472	0.0306	0.0387	-0.14739	2.05242e-06	6.11116e-06	0.1167
sc8.t	glucose	998	0.4017	-0.0506	0.2846	0.0927	0.0577	0.0684	0.7154	-0.1264	0.568	0.0393	0.0251	0.0308	-0.18177	7.32246e-09	2.47767e-08	0.0758
sens2	act2.1	1029	0.0515	-0.0041	0.306	0.0543	0.0498	0.0842	0.9418	-0.1242	0.7179	0.0465	0.0304	0.0387	-0.140308	6.25113e-06	1.80904e-05	0.1201
glucose	sc8.2	998	0.2847	-0.0499	0.3036	0.0684	0.0544	0.0814	0.568	-0.1241	0.8101	0.0308	0.0261	0.0426	-0.174095	3.10732e-08	1.01086e-07	0.0742
sens6	act2.3	1029	0	0	0.5095	0.0665	0.0601	0.108	0.9781	-0.1238	0.6747	0.0485	0.0308	0.0382	-0.137501	9.5802e-06	2.74846e-05	0.1238
cpp.diff	sc8.2	1045	0.065	-0.0017	0.3056	0.0581	0.0482	0.0809	0.9547	-0.118	0.8067	0.0472	0.0316	0.0416	-0.122976	6.72692e-05	0.00018498	0.1163
sens4	act2.6	1029	0.0153	0.0745	0.3628	0.047	0.0493	0.0963	0.9686	-0.1144	0.7237	0.0468	0.0306	0.04	-0.0900631	0.00383512	0.00930986	0.1889
sens	act2.6	1029	0.0264	0.0551	0.349	0.0512	0.0495	0.0935	0.9576	-0.1119	0.7254	0.0472	0.0307	0.04	-0.0969211	0.00185455	0.00461548	0.167
glucose	sc8.1	998	0.2855	-0.0547	0.4045	0.0685	0.0585	0.0959	0.5678	-0.1117	0.7648	0.0308	0.0258	0.0418	-0.160859	3.24452e-07	9.98097e-07	0.057
sens4	act2.2	1029	0.0086	0.0189	0.4184	0.0455	0.0519	0.1033	0.9716	-0.1115	0.7185	0.047	0.0309	0.0403	-0.111724	0.000329698	0.000868523	0.1304
glucose	sc8.5	998	0.279	0.0388	0.1756	0.0675	0.0487	0.0669	0.5695	-0.1102	0.8425	0.0308	0.0263	0.0434	-0.114589	0.000286264	0.000755393	0.149
cpp.diff	sc8.1	1045	0.0659	0.0067	0.4208	0.0583	0.0535	0.096	0.9544	-0.1052	0.7517	0.0472	0.031	0.0402	-0.107736	0.000485355	0.00126777	0.1119
p120_b1	ppi3_b1	1014	0.5891	-0.1328	0.1551	0.1103	0.0664	0.0663	0.5574	-0.1028	0.9021	0.0329	0.0278	0.0454	-0.174688	2.1571e-08	7.08195e-08	-0.03
sens2	act2.3	1029	0.0483	0.0378	0.5106	0.0535	0.0562	0.1084	0.9431	-0.1018	0.6743	0.0466	0.03	0.0382	-0.0929043	0.00285421	0.00701308	0.1396
glucose	sc8.4	998	0.2854	-0.0424	0.37	0.0684	0.0577	0.0953	0.5678	-0.0996	0.7873	0.0308	0.026	0.043	-0.143201	5.58177e-06	1.61837e-05	0.0572
sens5	act2.2	1029	0	0	0.421	0.1048	0.0669	0.1049	0.9806	-0.0993	0.718	0.0542	0.0323	0.0404	-0.105287	0.000717746	0.00184876	0.0993
glucose	sc8.6	998	0.2888	-0.0775	0.3438	0.0692	0.0583	0.0912	0.5669	-0.0978	0.7981	0.0308	0.0262	0.0431	-0.154026	1.01369e-06	3.05556e-06	0.0203
p120_b4	ppi3_b2	1014	0.49	-0.1572	0.1736	0.0982	0.0654	0.0811	0.6069	-0.0949	0.897	0.0343	0.029	0.0479	-0.180056	7.75122e-09	2.61132e-08	-0.0623
startle	ppi3_b1	1014	0.6507	-0.1324	0.1516	0.1087	0.0655	0.0656	0.5003	-0.0933	0.9032	0.0297	0.0264	0.0455	-0.168754	6.44881e-08	2.06317e-07	-0.0391
act2.t	cpp1.t	1042	0.4515	0.0126	0.0768	0.1026	0.0588	0.0635	0.6696	-0.092	0.952	0.0376	0.0303	0.0479	-0.0941209	0.00235534	0.00581811	0.1046
p120_b2	ppi3_b2	1014	0.6283	-0.2036	0.1645	0.1052	0.0669	0.0791	0.5277	-0.0919	0.9002	0.0307	0.0274	0.0479	-0.201644	9.18561e-11	3.34737e-10	-0.1117
act2.t	sens2	1029	0.4492	0.0601	0.048	0.1032	0.0548	0.0529	0.6706	-0.0918	0.9434	0.038	0.0298	0.0465	-0.0743034	0.01713	0.0391845	0.1519
p120_b3	ppi3_b1	1014	0.4992	-0.0936	0.1472	0.0952	0.0596	0.0651	0.5791	-0.0916	0.9044	0.0327	0.0277	0.0456	-0.148075	2.18483e-06	6.48874e-06	-0.002
sc8.t	cpp.diff	1045	0.4261	-0.0327	0.0648	0.0941	0.0528	0.0578	0.6996	-0.0914	0.9548	0.0378	0.03	0.0472	-0.113211	0.000245295	0.000650241	0.0587
ppi12_b2	act4.6	1005	0.1464	0.1332	0.348	0.0568	0.0535	0.0961	0.75	-0.089	0.7235	0.0379	0.0276	0.0405	-0.0441788	0.161668	0.288675	0.2222
startle	ppi3_b2	1014	0.6486	-0.1927	0.1662	0.1085	0.0684	0.0796	0.5008	-0.0884	0.8999	0.0298	0.027	0.048	-0.194192	4.50165e-10	1.60147e-09	-0.1043
cpp.diff	sc8.4	1045	0.0654	-0.038	0.3704	0.0579	0.0533	0.0927	0.9546	-0.0866	0.7799	0.0471	0.0315	0.0415	-0.1068	0.000543747	0.00141393	0.0486
p120_b4	ppi3_b1	1014	0.4907	-0.1038	0.1459	0.098	0.0605	0.0647	0.6066	-0.0858	0.905	0.0343	0.0283	0.0456	-0.144803	3.66116e-06	1.07427e-05	-0.018
cpp8.t	act4.1	1038	0.0013	0.0078	0.3766	0.0474	0.0511	0.0993	0.9288	-0.0855	0.7101	0.0456	0.0301	0.0397	-0.09251	0.00285163	0.00701044	0.0933
cpp1.t	act2.4	1042	0.0775	0.0005	0.4166	0.0638	0.0564	0.0963	0.9517	-0.0848	0.7054	0.0479	0.0307	0.0385	-0.0898899	0.00368373	0.00897052	0.0853
act5.t	ppi3_b1	1000	0.7298	-0.0006	0.1369	0.1319	0.0711	0.0642	0.6073	-0.0843	0.9107	0.0369	0.0294	0.0462	-0.0910534	0.00395474	0.00958518	0.0837
p120_b1	ppi3_b2	1014	0.5803	-0.1898	0.1641	0.1091	0.0682	0.0786	0.5593	-0.084	0.9009	0.033	0.0282	0.0479	-0.183184	4.2081e-09	1.43963e-08	-0.1058
habituation	sc8.5	1013	0	0	0.187	0.0899	0.0523	0.0719	0.9697	-0.084	0.8402	0.0511	0.0329	0.0435	-0.0916303	0.00351246	0.00857144	0.084
cpp1.t	act2.3	1042	0.078	-0.0041	0.5147	0.0638	0.0603	0.108	0.9515	-0.0831	0.6779	0.0479	0.0305	0.038	-0.0895384	0.00382012	0.00927829	0.079
p120_b4	ppi6_b1	1014	0.4887	-0.1588	0.3124	0.0979	0.0661	0.0824	0.6071	-0.0823	0.7035	0.0343	0.0258	0.038	-0.180103	7.68109e-09	2.58958e-08	-0.0765
cpp8.t	act3.1	1032	0.0384	0.1051	0.2884	0.0586	0.0577	0.103	0.909	-0.0821	0.8198	0.0451	0.032	0.0454	-0.0424338	0.173155	0.305192	0.1872
glucose	act5.5	984	0.289	0.0102	0.4011	0.0687	0.0578	0.0977	0.5666	-0.0806	0.7346	0.0309	0.0253	0.041	-0.100521	0.00159293	0.00399871	0.0908
ppi3	act5.1	1000	0.1168	-0.014	0.4585	0.0646	0.0616	0.1075	0.9259	-0.0806	0.7458	0.0472	0.0317	0.0421	-0.0928435	0.00329648	0.00806559	0.0666
glucose	act8.2	994	0.2935	-0.0292	0.2209	0.0689	0.0476	0.0641	0.5576	-0.0801	0.6387	0.0304	0.0229	0.0339	-0.131717	3.10442e-05	8.72811e-05	0.0509
sens1	act1.6	1030	0.0549	0.059	0.1519	0.0543	0.0425	0.0625	0.9628	-0.0791	0.6693	0.0472	0.0289	0.0352	-0.0650436	0.0368738	0.0796357	0.1381
glucose	sc8.3	998	0.2846	-0.0171	0.1801	0.0683	0.0494	0.067	0.568	-0.0784	0.868	0.0308	0.0264	0.0443	-0.103945	0.00100704	0.00256826	0.0613
cpp1.t	act2.5	1042	0.0794	-0.0182	0.3501	0.0641	0.0529	0.0872	0.951	-0.0773	0.7372	0.0479	0.0308	0.0392	-0.0896604	0.0037723	0.00917175	0.0591
cpp1.t	act2.2	1042	0.0789	-0.0166	0.4235	0.064	0.0592	0.1029	0.9512	-0.0772	0.7194	0.0479	0.0312	0.04	-0.0888227	0.00411212	0.00995623	0.0606
cpp.diff	sens2	1029	0.0669	0.0012	0.0513	0.0584	0.04	0.0543	0.9584	-0.0769	0.9419	0.0477	0.0334	0.0466	-0.0783006	0.0119868	0.0278311	0.0781
cpp.diff	act8.2	1045	0.069	0.0579	0.2004	0.0573	0.0412	0.0604	0.9536	-0.0769	0.6471	0.0469	0.0279	0.0332	-0.0618473	0.0456273	0.0966508	0.1348
p120_b1	ppi3	1014	0.5871	-0.0755	0.1276	0.11	0.0638	0.0659	0.5578	-0.0765	0.9206	0.033	0.0278	0.0466	-0.119027	0.000145243	0.000390147	0.001
cpp8.t	sc8.1	1045	0.0099	-0.0302	0.4178	0.0488	0.0483	0.0955	0.9241	-0.0759	0.7524	0.0454	0.0302	0.0403	-0.0954171	0.00201608	0.00500675	0.0457
p120_b2	ppi3	1014	0.6286	-0.0676	0.1243	0.1053	0.0615	0.0652	0.5275	-0.0756	0.9216	0.0307	0.027	0.0467	-0.117055	0.000187221	0.000500298	0.008
habituation	sc8.1	1013	0	0	0.3827	0.0804	0.0567	0.0945	0.9697	-0.0749	0.7656	0.0498	0.032	0.0416	-0.0803779	0.0104907	0.0245293	0.0749
cpp1.t	act4.1	1043	0.0587	0.0097	0.364	0.0593	0.0569	0.0968	0.9488	-0.0736	0.7131	0.0474	0.031	0.0396	-0.0755489	0.0146689	0.0338216	0.0833
cpp8.t	act2.4	1037	0.0045	-0.0211	0.4189	0.0486	0.0486	0.0967	0.9306	-0.0727	0.704	0.0458	0.0296	0.0386	-0.0900713	0.00369695	0.00899799	0.0516
ppi12_b2	sens6	996	0.1355	0	0	0.0566	0.0436	0.0687	0.7524	-0.0715	0.988	0.0384	0.0311	0.0503	-0.075271	0.0175061	0.039966	0.0715
sens6	act2.2	1029	0	0	0.4209	0.0665	0.06	0.1037	0.9781	-0.0711	0.7181	0.0485	0.0315	0.0403	-0.0794982	0.0107388	0.0250716	0.0711
sens3	act2.5	1029	0.0455	0.0099	0.3484	0.0523	0.0485	0.0878	0.9572	-0.0711	0.7384	0.0469	0.0306	0.0396	-0.0715161	0.0217764	0.0488495	0.081
sens1	act2.2	1029	0.05	0.0377	0.4169	0.0531	0.0553	0.103	0.9627	-0.071	0.7189	0.0473	0.031	0.0403	-0.0593416	0.0570502	0.118308	0.1087
sens1	act1.5	1030	0.0483	0.0395	0.1653	0.053	0.0426	0.0634	0.9651	-0.0699	0.652	0.0473	0.0287	0.0346	-0.0636792	0.0410239	0.0879436	0.1094
p120_b2	ppi3_b1	1014	0.6314	-0.1362	0.1493	0.1056	0.0634	0.0647	0.527	-0.0693	0.9038	0.0306	0.0267	0.0454	-0.142212	5.46638e-06	1.5859e-05	-0.0669
tibia.mm	glucose	883	0.6892	0.1755	0.3198	0.1162	0.0722	0.0797	0.3951	-0.0692	0.5647	0.0277	0.0219	0.0338	-0.0044709	0.894457	0.949082	0.2447
sc8.t	habituation	1013	0.4034	0	0	0.093	0.0552	0.0808	0.7068	-0.0689	0.9697	0.0387	0.0307	0.0499	-0.0743716	0.017912	0.0408525	0.0689
ppi3	act5.2	1000	0.1298	-0.1168	0.57	0.0662	0.068	0.1179	0.9219	-0.0687	0.6898	0.0469	0.0309	0.04	-0.118436	0.000174164	0.000465944	-0.0481
startle	ppi3	1014	0.649	-0.0611	0.1245	0.1084	0.0629	0.0654	0.5006	-0.0682	0.9215	0.0298	0.0265	0.0467	-0.106457	0.000685262	0.00177001	0.0071
glucose	act3.5	985	0.2877	-0.0098	0.1715	0.069	0.0482	0.0666	0.5691	-0.0682	0.7576	0.031	0.0251	0.04	-0.0970115	0.00230368	0.00569657	0.0584
habituation	act8.3	1013	0	0	0.1992	0.0825	0.0491	0.0659	0.9691	-0.0668	0.6578	0.0501	0.0294	0.0349	-0.0772958	0.0138631	0.0320754	0.0668
p120_b3	sc8.6	1012	0.503	0.0254	0.313	0.0952	0.0644	0.0841	0.5761	-0.0667	0.7951	0.0325	0.0264	0.0421	-0.0682229	0.0299956	0.0657607	0.0921
cpp1.t	sens1	1030	0.0817	0.0456	0.051	0.0638	0.0415	0.0535	0.9435	-0.0661	0.9641	0.0477	0.0336	0.0473	-0.0477704	0.125488	0.233979	0.1117
ppi3	act5.3	1000	0.1271	-0.0869	0.4765	0.0664	0.0627	0.107	0.9225	-0.066	0.7093	0.047	0.0309	0.0402	-0.105089	0.000873841	0.00224336	-0.0209
glucose	sc1.5	998	0.2864	0.0412	0.2995	0.0687	0.0543	0.0855	0.5684	-0.066	0.8351	0.0309	0.0263	0.0444	-0.0571867	0.0709484	0.143599	0.1072
cpp8.t	act4.2	1038	0.0011	0.0155	0.3319	0.0471	0.0443	0.0851	0.9289	-0.065	0.7304	0.0456	0.0297	0.0389	-0.0650281	0.0361915	0.0782715	0.0805
act5.t	ppi3	1000	0.7289	-0.0928	0.1238	0.1319	0.0718	0.0657	0.6074	-0.0646	0.9238	0.0369	0.0296	0.0471	-0.105572	0.00082684	0.00212505	-0.0282
cpp8.t	act2.3	1037	0.0065	-0.0398	0.5185	0.049	0.0523	0.1081	0.9298	-0.0646	0.6759	0.0458	0.0293	0.038	-0.0888072	0.0042095	0.0101814	0.0248
cpp.diff	act4.2	1038	0.0613	0.0106	0.3343	0.0574	0.0498	0.0857	0.9563	-0.0642	0.7297	0.0473	0.0304	0.0389	-0.064633	0.0373411	0.0805326	0.0748
p120_b3	sens1	997	0.4924	0.0749	0.0288	0.0948	0.0537	0.0525	0.5795	-0.0642	0.9712	0.033	0.0287	0.0485	-0.0376912	0.234423	0.38742	0.1391
p120_b4	sc8.6	1012	0.4886	0.0411	0.3114	0.0971	0.0645	0.0833	0.6045	-0.0641	0.7956	0.0342	0.0269	0.042	-0.057756	0.06627	0.135251	0.1052
ppi12_b1	act5.6	1000	0.2131	0.0219	0.3866	0.0619	0.0575	0.1064	0.6512	-0.0637	0.7885	0.0341	0.0275	0.0445	-0.0694526	0.0280784	0.0618498	0.0856
cpp.diff	act8.1	1045	0.0721	0.0622	0.248	0.0591	0.0461	0.0695	0.9526	-0.0633	0.6236	0.0471	0.0279	0.033	-0.045334	0.143061	0.262524	0.1255
cpp1.t	act2.6	1042	0.0781	-0.0042	0.3598	0.0639	0.0557	0.0949	0.9515	-0.0632	0.7216	0.0479	0.0309	0.0396	-0.0689089	0.0261245	0.0577378	0.059
act8.t	habituation	1013	0.246	0	0	0.0671	0.0485	0.0816	0.5821	-0.063	0.9691	0.0314	0.0278	0.05	-0.0755599	0.0161564	0.0370854	0.063
cpp8.t	act5.1	1031	0	0	0.4966	0.0464	0.0565	0.1113	0.9268	-0.063	0.7335	0.0452	0.0306	0.0409	-0.0566113	0.069218	0.140526	0.063
glucose	sc1.6	998	0.2886	0.0118	0.1885	0.069	0.0496	0.0685	0.5678	-0.0628	0.874	0.0308	0.0264	0.0447	-0.0701106	0.0267722	0.0591128	0.0746
habituation	act5.5	1001	0	0	0.4207	0.0841	0.0674	0.103	0.9712	-0.0628	0.743	0.0508	0.0327	0.0414	-0.0594104	0.0602482	0.124218	0.0628
cpp.diff	act3.1	1032	0.0845	0.1109	0.2633	0.0611	0.0558	0.0945	0.9469	-0.0626	0.8276	0.0472	0.0327	0.0454	-0.0203087	0.514602	0.687965	0.1735
p120_b1	ppi6	1014	0.5879	-0.1843	0.2823	0.1098	0.0673	0.0738	0.5576	-0.0625	0.6832	0.0329	0.0245	0.0361	-0.169403	5.73207e-08	1.8364e-07	-0.1218
cpp1.t	act3.5	1037	0.0581	-0.0099	0.1753	0.0594	0.0448	0.0656	0.9603	-0.0625	0.7631	0.0479	0.0308	0.0392	-0.0730645	0.0186143	0.0422051	0.0526
sc1.6	sens1	1029	0.212	0.0131	0.0525	0.0707	0.0439	0.0542	0.8529	-0.0622	0.9632	0.0433	0.0321	0.0473	-0.0592889	0.0572718	0.118715	0.0753
habituation	act8.1	1013	0	0	0.2323	0.0812	0.0501	0.0691	0.9691	-0.0621	0.6224	0.0499	0.0288	0.0336	-0.0747328	0.0173615	0.0396749	0.0621
habituation	act5.6	1001	0	0	0.3866	0.0873	0.0786	0.1126	0.9712	-0.0617	0.7883	0.0513	0.035	0.0451	-0.0586263	0.0637204	0.130277	0.0617
habituation	act3.3	1002	0	0	0.2835	0.0823	0.0583	0.0798	0.967	-0.0616	0.7443	0.0502	0.0316	0.0394	-0.0587232	0.0631507	0.12934	0.0616
ppi12_b2	act4.3	1005	0.1399	0.1063	0.2755	0.0559	0.0484	0.0813	0.7513	-0.0615	0.7777	0.038	0.028	0.0414	-0.0203122	0.520095	0.692316	0.1678
act2.t	sens1	1029	0.4564	0.0937	0.0537	0.1041	0.0564	0.0534	0.6689	-0.0609	0.9617	0.0379	0.0299	0.0471	-0.0257024	0.410158	0.585453	0.1546
act8.t	glucose	994	0.2508	-0.0275	0.2933	0.0664	0.048	0.0689	0.5708	-0.0606	0.5577	0.031	0.0218	0.0304	-0.107839	0.000660239	0.00170823	0.0331
cpp.diff	sc8.3	1045	0.0649	-0.0282	0.206	0.0579	0.044	0.0693	0.9547	-0.0603	0.8402	0.0472	0.0316	0.0424	-0.0758407	0.0141962	0.0327969	0.0321
glucose	d1.weight	995	0.2946	0.1162	0.452	0.0694	0.051	0.0718	0.5635	-0.0598	0.3059	0.0307	0.017	0.0186	-0.0153744	0.628114	0.782865	0.176
ppi12_b2	act4.5	1005	0.1383	0.1024	0.2844	0.0558	0.0483	0.081	0.7518	-0.0597	0.7572	0.0381	0.0277	0.0404	-0.0199003	0.528596	0.700216	0.1621
ppi12_b2	act5.6	1000	0.1395	-0.0124	0.3829	0.0564	0.0559	0.1061	0.7544	-0.0596	0.7895	0.0384	0.0292	0.0446	-0.075553	0.0168656	0.0385987	0.0472
glucose	d2.weight	995	0.2933	0.125	0.4284	0.0691	0.0496	0.0681	0.564	-0.0592	0.2903	0.0307	0.0166	0.0177	-0.00884828	0.780428	0.88432	0.1842
habituation	ppi6_b1	1014	0	0	0.3141	0.0764	0.0537	0.0827	0.9752	-0.0588	0.7026	0.0496	0.0306	0.038	-0.0641018	0.0412708	0.0883912	0.0588
glucose	act5.6	984	0.2922	0.0365	0.4397	0.0693	0.0617	0.1108	0.5658	-0.0588	0.7518	0.0309	0.0258	0.0433	-0.0624828	0.0500623	0.105228	0.0953
glucose	d5.weight	995	0.2939	0.1117	0.4091	0.0691	0.0486	0.0655	0.5637	-0.0586	0.2885	0.0307	0.0164	0.0174	-0.0177831	0.575286	0.740909	0.1703
ppi12_b2	act3.6	1001	0.1333	-0.0104	0.1367	0.0551	0.0425	0.066	0.7516	-0.0585	0.7478	0.0382	0.0276	0.0398	-0.0798096	0.011539	0.0268451	0.0481
cpp8.t	act2.1	1038	0.0031	0.0083	0.2981	0.0483	0.0461	0.0828	0.9303	-0.0585	0.7162	0.0458	0.0297	0.0384	-0.0623439	0.0446294	0.0949269	0.0668
act4.t	ppi12_b2	1005	0.2803	0.0869	0.1361	0.0816	0.0481	0.0554	0.7413	-0.0583	0.7526	0.0399	0.0275	0.0381	-0.0265659	0.400188	0.574581	0.1452
glucose	d4.weight	995	0.2935	0.1179	0.4173	0.0691	0.049	0.0663	0.5639	-0.058	0.286	0.0307	0.0164	0.0173	-0.0119032	0.707652	0.837876	0.1759
cpp1.t	act3.2	1037	0.0578	-0.0095	0.452	0.0593	0.0605	0.1065	0.9605	-0.0579	0.7071	0.0479	0.0312	0.0398	-0.0660323	0.0334898	0.0729043	0.0484
p120_b3	ppi3_b2	1014	0.4965	-0.1612	0.1673	0.0949	0.0631	0.0799	0.5799	-0.0578	0.8991	0.0327	0.0281	0.0479	-0.143126	4.74905e-06	1.38559e-05	-0.1034
act3.t	cpp1.t	1037	0.4229	-0.0082	0.0577	0.0979	0.0576	0.0593	0.656	-0.0576	0.9605	0.0367	0.03	0.0479	-0.0677152	0.0292226	0.0642178	0.0494
cpp8.t	act3.2	1032	0.0129	0.0756	0.4429	0.0493	0.0546	0.1056	0.9198	-0.0576	0.7081	0.0452	0.03	0.0398	-0.0292606	0.347705	0.51982	0.1332
act2.t	cpp8.t	1037	0.4558	-0.0161	0.0046	0.1033	0.051	0.0485	0.668	-0.0574	0.9305	0.0376	0.0291	0.0458	-0.0716008	0.0211161	0.047483	0.0413
glucose	d3.weight	995	0.2932	0.1226	0.4137	0.0691	0.0491	0.0667	0.564	-0.0572	0.2909	0.0307	0.0165	0.0176	-0.00708835	0.823291	0.908048	0.1798
cpp8.t	act5.2	1031	0	0	0.585	0.0458	0.0588	0.1183	0.9268	-0.0571	0.6809	0.0452	0.0299	0.0389	-0.0539701	0.0832561	0.165336	0.0571
cpp.diff	sc8.6	1045	0.0647	-0.0245	0.3345	0.0578	0.0501	0.0883	0.9549	-0.0569	0.7885	0.0472	0.0313	0.0416	-0.070531	0.0226001	0.0506728	0.0324
glucose	act8.6	994	0.2934	-0.05	0.2575	0.069	0.051	0.0736	0.5577	-0.0568	0.6553	0.0304	0.0234	0.0356	-0.107783	0.000664588	0.00171852	0.0068
cpp.diff	act5.2	1031	0.0714	0.0724	0.5783	0.0587	0.0631	0.1158	0.9617	-0.0564	0.6826	0.0478	0.0307	0.0389	-0.0307216	0.324388	0.495827	0.1288
ppi6	glu.weight	972	0.2727	0.14	0.4493	0.0764	0.054	0.0716	0.6879	-0.056	0.2975	0.0376	0.0187	0.0183	0.00723048	0.821873	0.90713	0.196
ppi3	act4.2	1005	0.1191	0.0357	0.2957	0.0645	0.0515	0.082	0.9241	-0.0559	0.7447	0.047	0.0306	0.04	-0.0435679	0.167552	0.296782	0.0916
p120_b4	ppi3	1014	0.4896	-0.0467	0.1229	0.0978	0.0587	0.0652	0.6069	-0.0558	0.9221	0.0343	0.0284	0.0467	-0.084438	0.00713921	0.0170189	0.0091
p120_b4	sens1	997	0.4784	0.0631	0.0341	0.0976	0.0551	0.054	0.6111	-0.0555	0.9691	0.0348	0.0294	0.0485	-0.0338199	0.286044	0.453042	0.1186
ppi6_b2	sc8.6	1012	0.2401	0.0401	0.3117	0.0719	0.0548	0.0839	0.7134	-0.0553	0.7955	0.0377	0.0282	0.0421	-0.0417462	0.184521	0.320356	0.0954
ppi12_b2	sc8.2	1012	0.1374	-0.0458	0.2969	0.0555	0.0484	0.0821	0.7483	-0.0552	0.8101	0.0379	0.0285	0.0426	-0.0851529	0.00671906	0.0160503	0.0094
ppi12_b2	act5.5	1000	0.1399	-0.0365	0.4229	0.0564	0.0541	0.0991	0.7543	-0.0552	0.7424	0.0384	0.0281	0.0411	-0.0809615	0.0104302	0.0244002	0.0187
habituation	act8.6	1013	0	0	0.2509	0.0814	0.0496	0.0723	0.9691	-0.0549	0.6649	0.0499	0.0295	0.0356	-0.0611375	0.0517413	0.108512	0.0549
habituation	act5.3	1001	0	0	0.4709	0.0952	0.0838	0.1154	0.9712	-0.0548	0.71	0.052	0.0335	0.0408	-0.0459155	0.146599	0.267534	0.0548
ppi3	act1.4	1013	0.1235	0.0386	0.1837	0.0647	0.0452	0.0638	0.9225	-0.0547	0.6634	0.0467	0.0285	0.0351	-0.046102	0.14257	0.261831	0.0933
startle	sens1	997	0.6419	0.0698	0.0288	0.1086	0.0584	0.0531	0.5017	-0.0546	0.9712	0.0301	0.0274	0.0486	-0.0301826	0.341073	0.51338	0.1244
ppi12	act4.6	1005	0.2345	0.1577	0.3511	0.0655	0.0572	0.096	0.6584	-0.0546	0.7228	0.0344	0.0262	0.0404	0.0068709	0.827779	0.910184	0.2123
act8.t	cpp.diff	1045	0.246	0.0626	0.0733	0.0654	0.0441	0.0588	0.5805	-0.0545	0.952	0.0306	0.0268	0.047	-0.0355439	0.25097	0.408079	0.1171
cpp1.t	act3.1	1037	0.0575	0.0006	0.2607	0.0594	0.0555	0.0943	0.9606	-0.0542	0.8252	0.048	0.0331	0.0453	-0.0562831	0.0700315	0.141929	0.0548
cpp8.t	act2.6	1037	0.0052	-0.0167	0.3594	0.0487	0.0481	0.0955	0.9303	-0.0541	0.7222	0.0458	0.0299	0.0398	-0.067682	0.029302	0.0643617	0.0374
glucose	act3.6	985	0.2917	0.0551	0.1513	0.0695	0.0486	0.0687	0.5682	-0.0541	0.7536	0.031	0.0251	0.0405	-0.0433651	0.173858	0.305966	0.1092
cpp8.t	act2.5	1037	0.004	-0.0041	0.3516	0.0482	0.0448	0.0878	0.9308	-0.054	0.7369	0.0458	0.0298	0.0394	-0.0612306	0.0486954	0.102495	0.0499
act1.t	sens1	1030	0.2256	0.0353	0.0506	0.0681	0.045	0.0535	0.5695	-0.054	0.9642	0.0311	0.0272	0.0473	-0.0496788	0.111066	0.211509	0.0893
p120_b3	ppi6_b1	1014	0.5056	-0.1829	0.3221	0.0959	0.0662	0.0835	0.5778	-0.0537	0.7009	0.0326	0.0251	0.0379	-0.155504	6.49195e-07	1.97224e-06	-0.1292
cpp1.t	act3.3	1037	0.0574	0.0126	0.2901	0.0594	0.0477	0.0758	0.9606	-0.0535	0.7462	0.048	0.0307	0.0386	-0.0517661	0.095693	0.185818	0.0661
habituation	act8.5	1013	0	0	0.171	0.0811	0.0433	0.0581	0.9691	-0.0533	0.6434	0.0499	0.0285	0.0335	-0.0638447	0.0421951	0.0900797	0.0533
ppi6_b1	act5.3	1000	0.3149	0.0592	0.4741	0.0831	0.0665	0.1061	0.7082	-0.0531	0.7099	0.0385	0.0278	0.0402	-0.0360903	0.254195	0.412744	0.1123
cpp.diff	act1.2	1046	0.075	0.0747	0.221	0.059	0.0466	0.0705	0.9515	-0.0531	0.6315	0.0469	0.0281	0.0338	-0.0283503	0.359672	0.533584	0.1278
habituation	act8.4	1013	0	0	0.1964	0.0824	0.0478	0.0648	0.9691	-0.0528	0.6568	0.05	0.0292	0.0348	-0.060422	0.0545463	0.113828	0.0528
ppi3	act5.5	1000	0.118	-0.0137	0.4206	0.0652	0.0584	0.0992	0.9255	-0.0528	0.743	0.0472	0.0313	0.0412	-0.0586717	0.0636479	0.130186	0.0391
rip.weight	glucose	999	0.5195	0.1001	0.292	0.0759	0.0528	0.0692	0.2779	-0.0527	0.566	0.0173	0.0164	0.0308	-0.0150233	0.635304	0.787594	0.1528
tibia.mm	ppi6	856	0.6869	0.1509	0.294	0.1191	0.0763	0.084	0.4008	-0.0526	0.6585	0.0285	0.024	0.0392	0.00158343	0.963103	0.984973	0.2035
act5.t	glucose	984	0.7444	-0.0282	0.2874	0.1317	0.0688	0.0687	0.5985	-0.0523	0.567	0.0366	0.0238	0.031	-0.0847009	0.00785207	0.0186036	0.0241
glucose	act8.5	994	0.2934	0.0072	0.1918	0.0688	0.046	0.061	0.5577	-0.0523	0.6281	0.0304	0.0226	0.0333	-0.0720429	0.02312	0.0517884	0.0595
ppi6_b2	sens5	996	0.2329	0	0	0.0711	0.0521	0.1187	0.7197	-0.0522	0.9914	0.0382	0.0313	0.0576	-0.0607383	0.0553358	0.115113	0.0522
act8.t	ppi3_b1	1012	0.2487	-0.0008	0.141	0.0676	0.0475	0.0643	0.5821	-0.052	0.9055	0.0315	0.0269	0.0457	-0.0665032	0.0344023	0.0748205	0.0512
habituation	act8.2	1013	0	0	0.1992	0.0824	0.0463	0.0623	0.9691	-0.052	0.6438	0.05	0.0287	0.0338	-0.0585236	0.0626079	0.128399	0.052
ppi6	act2.2	1004	0.2787	0.0718	0.3842	0.072	0.0592	0.0977	0.6729	-0.0519	0.7267	0.0357	0.0269	0.0407	-0.0269493	0.393656	0.566957	0.1237
act4.t	cpp8.t	1038	0.3085	0.0085	0.0018	0.0833	0.0438	0.0473	0.7322	-0.0518	0.9285	0.039	0.0297	0.0456	-0.0538765	0.0827478	0.164608	0.0603
ppi12_b2	sens5	996	0.1339	0	0	0.0557	0.0455	0.1125	0.7531	-0.0517	0.9914	0.0384	0.0313	0.0566	-0.055988	0.0773759	0.155053	0.0517
cpp.diff	act2.1	1038	0.0733	0.0264	0.3009	0.0592	0.0507	0.0829	0.9551	-0.0514	0.7154	0.0474	0.0302	0.0383	-0.0447198	0.149933	0.272227	0.0778
ppi12	act5.5	1000	0.2191	-0.0301	0.4229	0.064	0.0568	0.0991	0.664	-0.0513	0.7424	0.0349	0.0268	0.0411	-0.0760551	0.0161482	0.0370848	0.0212
ppi3	act2.4	1004	0.1155	-0.0156	0.4158	0.064	0.0571	0.0983	0.928	-0.0513	0.7056	0.0471	0.0304	0.0395	-0.0611687	0.0526733	0.110367	0.0357
act2.t	ppi6	1004	0.4415	0.0626	0.2814	0.1033	0.0614	0.0726	0.6719	-0.0512	0.6722	0.0385	0.0261	0.0357	-0.0328318	0.298669	0.466979	0.1138
p120_b2	sens1	997	0.6273	0.0914	0.0281	0.1057	0.0568	0.0526	0.5265	-0.0512	0.9715	0.0309	0.0278	0.0486	-0.0148162	0.640312	0.791264	0.1426
act5.t	ppi12_b1	1000	0.7309	-0.0117	0.2112	0.132	0.0668	0.0618	0.6071	-0.0511	0.6517	0.0369	0.0251	0.0341	-0.0728892	0.0211585	0.0475554	0.0394
act5.t	habituation	1001	0.7281	0	0	0.1357	0.0852	0.0835	0.6076	-0.051	0.9712	0.0372	0.0315	0.0508	-0.0462182	0.143952	0.263533	0.051
act4.6	d3.weight	1038	0.369	0.1176	0.4146	0.0972	0.0567	0.0647	0.7204	-0.051	0.2892	0.0396	0.0184	0.0168	-0.0168674	0.587254	0.751109	0.1686
ppi6_b2	sc8.5	1012	0.242	0.0135	0.1869	0.0721	0.0508	0.0711	0.7128	-0.0508	0.8411	0.0377	0.0287	0.0435	-0.0521833	0.0970896	0.188136	0.0643
ppi6_b2	act8.6	1012	0.2376	-0.0212	0.25	0.0715	0.0508	0.0721	0.7145	-0.0506	0.666	0.0377	0.026	0.0357	-0.0764557	0.0149842	0.0344972	0.0294
act4.t	d3.weight	1038	0.322	0.0784	0.4113	0.0861	0.0538	0.0646	0.7288	-0.0506	0.2896	0.0389	0.0183	0.0169	-0.0360361	0.246054	0.401633	0.129
act3.1	d1.weight	1032	0.2568	0.0259	0.4236	0.0941	0.0546	0.0668	0.8292	-0.0505	0.3091	0.0455	0.0203	0.018	-0.0589757	0.058234	0.12044	0.0764
startle	ppi6_b1	1014	0.6567	-0.221	0.3235	0.1094	0.0716	0.0836	0.4993	-0.0503	0.7008	0.0297	0.0239	0.0378	-0.170653	4.56106e-08	1.46732e-07	-0.1707
p120_b4	sc8.2	1012	0.4938	-0.08	0.2971	0.0984	0.0654	0.0824	0.6033	-0.0497	0.8101	0.0342	0.0271	0.0426	-0.0985535	0.00169556	0.0042357	-0.0303
ppi12_b1	act5.5	1000	0.2111	-0.0054	0.4232	0.0617	0.0557	0.0991	0.6517	-0.0497	0.7423	0.0341	0.0265	0.0411	-0.0632259	0.0456216	0.0966827	0.0443
rip.weight	ppi6	1009	0.4868	0.1253	0.2821	0.0736	0.0545	0.0744	0.2793	-0.0497	0.6802	0.0172	0.0177	0.0362	0.00428403	0.89189	0.94831	0.175
habituation	sc8.2	1013	0	0	0.2861	0.0801	0.0495	0.0808	0.9697	-0.0495	0.8156	0.0498	0.0321	0.0427	-0.0497766	0.113354	0.215158	0.0495
habituation	act5.4	1001	0	0	0.4391	0.0856	0.0738	0.108	0.9712	-0.0495	0.7135	0.0509	0.0327	0.0406	-0.0439724	0.16448	0.291899	0.0495
ppi6_b1	act8.2	1012	0.3149	0.0207	0.2015	0.0828	0.0509	0.0622	0.7031	-0.0494	0.6439	0.038	0.0254	0.0338	-0.0541525	0.0851004	0.168207	0.0701
habituation	sc8.3	1013	0	0	0.2046	0.08	0.0464	0.0715	0.9697	-0.0493	0.8334	0.0498	0.0321	0.043	-0.0501383	0.110753	0.211173	0.0493
habituation	sc8.6	1013	0	0	0.3104	0.0801	0.0508	0.0838	0.9697	-0.0492	0.7953	0.0498	0.0319	0.042	-0.0509794	0.104888	0.201064	0.0492
glucose	act5.3	984	0.2882	-0.083	0.4541	0.0689	0.0607	0.1041	0.5668	-0.0491	0.7128	0.031	0.0251	0.0405	-0.105638	0.000903994	0.00231436	-0.0339
habituation	sc1.5	1013	0	0	0.2969	0.0852	0.0536	0.0834	0.9709	-0.0491	0.8282	0.0506	0.0328	0.0436	-0.0486701	0.121608	0.228028	0.0491
ppi6_b2	act4.6	1005	0.2488	0.1426	0.3388	0.0723	0.0593	0.0945	0.7115	-0.0491	0.7263	0.0376	0.0275	0.0406	0.00764556	0.808719	0.900107	0.1917
cpp1.t	act3.6	1037	0.0573	-0.0085	0.1322	0.0593	0.0438	0.0623	0.9606	-0.049	0.7435	0.048	0.0305	0.0385	-0.0594553	0.0556211	0.115603	0.0405
cpp8.t	act8.1	1045	0.0065	0.0173	0.2439	0.0478	0.041	0.0693	0.9255	-0.0489	0.6246	0.0453	0.0273	0.0331	-0.0509368	0.0998246	0.192632	0.0662
ppi6_b2	sc8.2	1012	0.2357	0.0901	0.2903	0.0708	0.0534	0.0801	0.7147	-0.0486	0.812	0.0377	0.0283	0.0425	-0.00924359	0.768988	0.879087	0.1387
act2.1	d1.weight	1038	0.3071	0.0546	0.4468	0.0832	0.0537	0.0688	0.7138	-0.0485	0.3058	0.0381	0.0185	0.0179	-0.0523655	0.09175	0.179666	0.1031
habituation	act3.4	1002	0	0	0.3883	0.0837	0.0732	0.1044	0.967	-0.0484	0.7099	0.0505	0.0327	0.0406	-0.0452246	0.152573	0.275725	0.0484
ppi6	act4.3	1005	0.2732	0.0812	0.2647	0.0729	0.054	0.0796	0.6875	-0.0484	0.7809	0.0365	0.0275	0.0415	-0.0164808	0.601771	0.762736	0.1296
glucose	act8.4	994	0.2926	-0.0335	0.1926	0.0689	0.047	0.0627	0.5579	-0.0483	0.6487	0.0304	0.023	0.0345	-0.0916965	0.00381039	0.0092595	0.0148
act4.2	d3.weight	1038	0.34	0.0668	0.4059	0.0866	0.0536	0.0639	0.7283	-0.0482	0.2905	0.0389	0.0183	0.0169	-0.0355665	0.252266	0.410042	0.115
p120_b3	act5.6	1000	0.5206	0.0275	0.3869	0.0982	0.0721	0.1073	0.5749	-0.0481	0.7885	0.0328	0.0272	0.0447	-0.0477777	0.131085	0.243144	0.0756
cpp.diff	act8.3	1045	0.0721	0.0432	0.1898	0.0588	0.0427	0.0624	0.9524	-0.0481	0.66	0.047	0.0283	0.0341	-0.035811	0.247425	0.403304	0.0913
sc8.t	p120_b4	1012	0.4094	-0.0377	0.4926	0.0937	0.0683	0.0981	0.7044	-0.048	0.6036	0.0386	0.0258	0.0342	-0.0793609	0.0115538	0.0268662	0.0103
startle	sc8.6	1012	0.6585	0.0469	0.3142	0.1094	0.0699	0.0841	0.4975	-0.048	0.7948	0.0297	0.0251	0.042	-0.040166	0.20171	0.344272	0.0949
sens1	act1.4	1030	0.0539	0.0493	0.1748	0.0544	0.0426	0.0638	0.963	-0.048	0.6502	0.0473	0.0285	0.0343	-0.03301	0.289867	0.456602	0.0973
act4.2	d1.weight	1038	0.3413	0.0846	0.4508	0.0869	0.0562	0.0697	0.728	-0.0478	0.305	0.0389	0.0188	0.0179	-0.0234124	0.451153	0.628875	0.1324
act4.4	d3.weight	1038	0.2966	0.0727	0.4094	0.0823	0.0532	0.0643	0.7663	-0.0477	0.2899	0.0402	0.0186	0.0169	-0.0318371	0.305481	0.473797	0.1204
act4.t	cpp1.t	1043	0.2981	0.0146	0.0596	0.0812	0.0492	0.0591	0.7366	-0.0476	0.9485	0.0389	0.0304	0.0473	-0.04486	0.147682	0.268981	0.0622
act4.3	d3.weight	1038	0.3076	0.0537	0.4054	0.0852	0.0535	0.0639	0.7677	-0.0473	0.2906	0.0407	0.0188	0.0169	-0.0394388	0.204226	0.347417	0.101
glucose	cpp8.t	995	0.3053	0.044	0.0305	0.0705	0.0448	0.0558	0.5605	-0.0472	0.9267	0.0305	0.0269	0.0472	-0.0366178	0.248503	0.404777	0.0912
act8.t	ppi6_b1	1012	0.2495	0.0196	0.3165	0.0674	0.0529	0.0831	0.5819	-0.0471	0.7027	0.0314	0.0245	0.038	-0.0566005	0.0718937	0.145196	0.0667
ppi6	act5.6	1000	0.2727	-0.01	0.3816	0.0739	0.0626	0.1058	0.6936	-0.0468	0.7898	0.037	0.0287	0.0446	-0.0589639	0.0623369	0.127899	0.0368
glucose	act3.2	985	0.2869	-0.0543	0.4505	0.0689	0.0617	0.1087	0.5693	-0.0467	0.7017	0.0311	0.0252	0.0408	-0.087436	0.00603396	0.0144659	-0.0076
ppi12_b1	act5.4	1000	0.2115	-0.0093	0.446	0.0619	0.0575	0.1039	0.6516	-0.0467	0.7103	0.0341	0.0262	0.0402	-0.067444	0.0329634	0.0717921	0.0374
glucose	act5.4	984	0.2868	-0.0347	0.4402	0.0687	0.059	0.1005	0.5671	-0.0466	0.696	0.031	0.0248	0.0394	-0.0830567	0.00914511	0.0215461	0.0119
glucose	d8.weight	995	0.2943	0.1003	0.4485	0.0693	0.0507	0.0707	0.5635	-0.0466	0.2988	0.0307	0.0168	0.0182	-0.00388228	0.902655	0.953419	0.1469
ppi3	act3.3	1001	0.1201	-0.0194	0.2823	0.0642	0.0497	0.0763	0.9271	-0.0464	0.7457	0.0471	0.0305	0.0394	-0.059782	0.0586583	0.121264	0.027
ppi6_b1	act8.3	1012	0.3142	0.0155	0.2011	0.0827	0.0522	0.0658	0.7033	-0.0464	0.6581	0.038	0.0258	0.0349	-0.0528941	0.0926149	0.18113	0.0619
ppi6_b1	act8.4	1012	0.3204	0.055	0.2059	0.0832	0.0524	0.0655	0.7017	-0.0462	0.6542	0.0379	0.0257	0.0346	-0.0351693	0.263667	0.42441	0.1012
act3.1	d2.weight	1032	0.258	0.0138	0.3962	0.0942	0.053	0.0627	0.8288	-0.0461	0.2938	0.0455	0.0197	0.0171	-0.0619756	0.0465414	0.0983176	0.0599
p120_b1	act3.1	1001	0.5768	0.0024	0.2293	0.1086	0.0701	0.0933	0.5624	-0.0461	0.8375	0.0332	0.0278	0.0467	-0.0565731	0.0736004	0.14832	0.0485
cpp.diff	act8.4	1045	0.0704	0.0344	0.1952	0.0587	0.0427	0.0627	0.953	-0.0461	0.6533	0.0471	0.0282	0.0338	-0.0377037	0.2233	0.372755	0.0805
ppi12_b2	act4.4	1005	0.1339	0.0924	0.2703	0.0552	0.0476	0.0801	0.7532	-0.0461	0.7743	0.0382	0.028	0.0412	-0.00758473	0.810211	0.900688	0.1385
ppi12_b2	sens2	996	0.1338	0.0739	0.0415	0.0552	0.0389	0.0527	0.7534	-0.046	0.9475	0.0384	0.0302	0.0474	-0.0158117	0.618193	0.77508	0.1199
act3.t	habituation	1002	0.3959	0	0	0.1014	0.0744	0.0851	0.6641	-0.0459	0.967	0.0381	0.0319	0.0506	-0.0423101	0.180823	0.315589	0.0459
p120_b1	ppi6_b1	1014	0.5919	-0.2154	0.3244	0.1102	0.0714	0.0833	0.5569	-0.0458	0.7008	0.0329	0.025	0.0378	-0.157147	4.92521e-07	1.50713e-06	-0.1696
act4.t	d1.weight	1038	0.3222	0.0866	0.4557	0.0862	0.0563	0.0703	0.7287	-0.0458	0.3042	0.0389	0.0188	0.0178	-0.0230554	0.458086	0.634725	0.1324
ppi12_b2	act8.4	1012	0.1294	-0.0498	0.196	0.0542	0.0423	0.0643	0.754	-0.0456	0.657	0.038	0.0257	0.0348	-0.0874781	0.00535691	0.0128827	-0.0042
ppi12_b2	act4.2	1005	0.1327	0.0646	0.2978	0.0547	0.0477	0.082	0.7536	-0.0455	0.744	0.0381	0.0275	0.0399	-0.0216351	0.493284	0.669694	0.1101
ppi6	act2.4	1004	0.2801	0.0765	0.4143	0.0724	0.0595	0.0974	0.6725	-0.0454	0.7059	0.0357	0.0265	0.0394	-0.0164799	0.601971	0.762782	0.1219
act8.6	d3.weight	1045	0.2422	-0.0623	0.3977	0.0706	0.0484	0.0628	0.6601	-0.0453	0.2924	0.0348	0.0174	0.0169	-0.126984	3.8433e-05	0.000107081	-0.017
cpp.diff	act1.6	1046	0.0742	0.0302	0.1602	0.0596	0.0436	0.0626	0.9513	-0.0453	0.6716	0.047	0.0287	0.035	-0.0400239	0.195865	0.336775	0.0755
sc8.t	ppi6_b2	1012	0.4068	0.0622	0.2401	0.0925	0.0574	0.0715	0.7051	-0.0453	0.7134	0.0386	0.0269	0.0377	-0.0214743	0.495002	0.671633	0.1075
act4.2	d2.weight	1038	0.3395	0.0682	0.4198	0.0866	0.0543	0.0654	0.7285	-0.0451	0.2907	0.0389	0.0183	0.017	-0.0290736	0.349395	0.521843	0.1133
p120_b4	ppi6	1014	0.4919	-0.1641	0.2796	0.0982	0.0629	0.0738	0.6064	-0.0449	0.6837	0.0343	0.0251	0.0362	-0.138877	9.06449e-06	2.60534e-05	-0.1192
act8.6	d2.weight	1045	0.2423	-0.0616	0.4099	0.0706	0.0489	0.0641	0.6601	-0.0449	0.2929	0.0348	0.0174	0.017	-0.125337	4.84708e-05	0.000134644	-0.0167
ppi6	ppi.weight	1014	0.2728	0.0965	0.4289	0.0735	0.0504	0.066	0.6854	-0.0449	0.2892	0.0364	0.0178	0.0171	1.71211e-16	1	1.00108	0.1414
act4.t	d2.weight	1038	0.3209	0.0776	0.4247	0.086	0.0544	0.066	0.7291	-0.0447	0.2898	0.0389	0.0183	0.017	-0.0265719	0.392433	0.565899	0.1223
act2.2	d1.weight	1037	0.4239	0.035	0.4427	0.1024	0.0594	0.0687	0.7191	-0.0444	0.3069	0.04	0.0191	0.018	-0.0440753	0.1561	0.280678	0.0794
ppi6_b1	act3.6	1001	0.3235	0.0472	0.1399	0.0829	0.0514	0.065	0.701	-0.0444	0.7468	0.038	0.0274	0.0395	-0.033038	0.296367	0.464319	0.0916
act2.1	d3.weight	1038	0.3061	0.0398	0.404	0.0831	0.0514	0.0633	0.7141	-0.0443	0.2916	0.0382	0.018	0.0169	-0.0572206	0.0653549	0.133442	0.0841
act8.6	d1.weight	1045	0.2415	-0.072	0.4383	0.0704	0.0504	0.068	0.6604	-0.0442	0.307	0.0348	0.0178	0.0178	-0.127909	3.36969e-05	9.45103e-05	-0.0278
ppi12	act4.3	1005	0.2242	0.1321	0.2763	0.0639	0.0517	0.0807	0.6607	-0.0437	0.7775	0.0345	0.0267	0.0413	0.0125324	0.6915	0.828051	0.1758
p120_b4	sc8.3	1012	0.4932	-0.0113	0.2078	0.098	0.0614	0.0721	0.6035	-0.0436	0.8329	0.0342	0.0273	0.0431	-0.0610483	0.0522004	0.109425	0.0323
cpp.diff	sens	1029	0.0676	0.0056	0.0321	0.0585	0.0394	0.053	0.9577	-0.0436	0.9551	0.0477	0.0336	0.0472	-0.0421356	0.176829	0.309901	0.0492
act4.4	d2.weight	1038	0.297	0.0767	0.4237	0.0825	0.054	0.0659	0.7662	-0.0435	0.29	0.0402	0.0187	0.017	-0.0229831	0.459496	0.6363	0.1202
ppi6_b1	glu.weight	972	0.3357	0.1097	0.4441	0.0885	0.057	0.0711	0.6856	-0.0435	0.2985	0.0386	0.019	0.0184	0.00971552	0.762258	0.87441	0.1532
habituation	act2.2	1005	0	0	0.3885	0.0743	0.0597	0.0995	0.9741	-0.0434	0.7249	0.0495	0.0317	0.0407	-0.0454582	0.149852	0.272186	0.0434
cpp1.t	act4.6	1043	0.0606	0.0394	0.3445	0.0594	0.0536	0.0932	0.9482	-0.0434	0.7326	0.0473	0.0308	0.04	-0.029789	0.336496	0.50847	0.0828
ppi12	act3.6	1001	0.2174	0.0205	0.1401	0.0633	0.045	0.0657	0.6597	-0.0433	0.7467	0.0346	0.0261	0.0396	-0.047187	0.135727	0.250452	0.0638
sens3	act2.1	1029	0.0441	-0.0652	0.3	0.051	0.0492	0.0835	0.958	-0.0432	0.7195	0.0468	0.0303	0.0388	-0.0772874	0.013141	0.030435	-0.022
p120_b4	act5.6	1000	0.5098	0.0028	0.3823	0.1005	0.0726	0.106	0.601	-0.0432	0.7896	0.0344	0.0278	0.0446	-0.0498373	0.115256	0.218234	0.046
p120_b3	ppi3	1014	0.4981	-0.0306	0.1227	0.095	0.0575	0.0651	0.5794	-0.043	0.9221	0.0327	0.0277	0.0467	-0.0631226	0.0444778	0.094648	0.0124
habituation	act3.2	1002	0	0	0.4019	0.0902	0.0821	0.1089	0.967	-0.043	0.7246	0.051	0.0336	0.0414	-0.03425	0.278752	0.443917	0.043
ppi6	d1.weight	1013	0.2735	0.0998	0.432	0.0736	0.0515	0.0685	0.686	-0.043	0.3051	0.0364	0.0182	0.0181	0.00326704	0.917285	0.962952	0.1428
ppi12_b1	act8.4	1012	0.1979	-0.0585	0.1904	0.0592	0.0441	0.064	0.6513	-0.0429	0.6587	0.0338	0.0244	0.0349	-0.0967412	0.0020634	0.00511604	-0.0156
p120_b3	act5.5	1000	0.5151	-0.0516	0.4226	0.097	0.0696	0.0991	0.576	-0.0428	0.7425	0.0328	0.026	0.0411	-0.0771343	0.014696	0.0338671	-0.0088
act4.6	d4.weight	1038	0.3631	0.1025	0.412	0.0964	0.0562	0.064	0.7219	-0.0428	0.2848	0.0397	0.0183	0.0166	-0.0113495	0.714939	0.842419	0.1453
ppi3	act4.1	1005	0.1247	-0.0647	0.3604	0.0656	0.0602	0.1011	0.9224	-0.042	0.7089	0.0469	0.0308	0.0407	-0.0730838	0.0204984	0.0461611	-0.0227
ppi6_b2	act5.3	1000	0.2378	-0.0351	0.4721	0.0722	0.063	0.1063	0.7194	-0.0417	0.7104	0.0382	0.0278	0.0403	-0.0602078	0.0570038	0.118265	0.0066
act4.3	d2.weight	1038	0.3067	0.0515	0.4188	0.085	0.0541	0.0654	0.768	-0.0417	0.2908	0.0407	0.0188	0.017	-0.0312904	0.313865	0.483245	0.0932
sens3	act2.6	1029	0.0462	0.033	0.3591	0.052	0.0513	0.0956	0.957	-0.0417	0.7247	0.0469	0.0305	0.0401	-0.0306232	0.326412	0.497936	0.0747
act8.6	d8.weight	1045	0.2421	-0.0612	0.4401	0.0706	0.0505	0.0676	0.6602	-0.0416	0.2936	0.0348	0.0175	0.0172	-0.118829	0.000117935	0.00031901	-0.0196
glucose	act8.1	994	0.2932	-0.0248	0.246	0.0689	0.0488	0.0686	0.5577	-0.0416	0.6131	0.0304	0.0225	0.0332	-0.0737809	0.0199978	0.0450995	0.0168
act3.1	d3.weight	1032	0.2582	0.0085	0.3832	0.0942	0.0524	0.0613	0.8288	-0.0415	0.2938	0.0455	0.0197	0.017	-0.0586716	0.0595449	0.122932	0.05
ppi3	act3.4	1001	0.125	-0.0591	0.3893	0.065	0.0592	0.0997	0.9256	-0.0414	0.7105	0.047	0.0307	0.0402	-0.0690756	0.0288644	0.0635209	-0.0177
act4.6	d2.weight	1038	0.3674	0.1147	0.4279	0.0972	0.0575	0.0662	0.7208	-0.0414	0.2894	0.0397	0.0185	0.0169	-0.00308151	0.921011	0.965116	0.1561
ppi12_b2	sc8.6	1012	0.1353	-0.0621	0.3121	0.0549	0.0485	0.0839	0.749	-0.0413	0.7953	0.0378	0.0282	0.0421	-0.0787033	0.0122626	0.0284431	-0.0208
act2.1	d2.weight	1038	0.3061	0.0395	0.4199	0.0832	0.0523	0.065	0.7141	-0.0413	0.2907	0.0382	0.0181	0.017	-0.0525462	0.0906341	0.177781	0.0808
p120_b1	cpp1.t	1013	0.5903	-0.0708	0.0578	0.1104	0.0628	0.0622	0.5567	-0.0412	0.97	0.0329	0.0288	0.0491	-0.0756027	0.0160959	0.0369832	-0.0296
p120_b4	act4.1	1005	0.4862	-0.0378	0.3573	0.0981	0.0697	0.1009	0.6086	-0.0412	0.7097	0.0346	0.0265	0.0408	-0.0732223	0.0202597	0.0456459	0.0034
ppi12_b1	act5.2	1000	0.2127	-0.0595	0.5662	0.062	0.0627	0.1174	0.6513	-0.0411	0.6906	0.0341	0.0262	0.04	-0.077233	0.0145691	0.0336248	-0.0184
act4.1	d1.weight	1038	0.3855	0.0326	0.4509	0.1011	0.0591	0.0699	0.7079	-0.0411	0.305	0.0397	0.0189	0.0179	-0.0543219	0.0802344	0.160158	0.0737
ppi12	act5.6	1000	0.2191	-0.0079	0.3824	0.064	0.0584	0.106	0.664	-0.0411	0.7896	0.0349	0.0278	0.0446	-0.0547487	0.0835517	0.16564	0.0332
ppi12	act4.5	1005	0.2253	0.1201	0.2881	0.0644	0.052	0.0812	0.6603	-0.0411	0.7563	0.0345	0.0264	0.0403	0.0093897	0.766233	0.877018	0.1612
glucose	act3.3	985	0.2864	-0.0527	0.3032	0.0689	0.0528	0.0793	0.5694	-0.041	0.7479	0.0311	0.025	0.04	-0.0827895	0.00933629	0.0219297	-0.0117
act4.2	d4.weight	1038	0.3387	0.0545	0.4057	0.0865	0.0534	0.0634	0.7286	-0.041	0.2858	0.0389	0.0181	0.0167	-0.0315644	0.309644	0.478653	0.0955
act4.4	d1.weight	1038	0.2968	0.0792	0.4534	0.0824	0.0557	0.07	0.7663	-0.041	0.3045	0.0402	0.0192	0.0178	-0.0175216	0.572841	0.739195	0.1202
glucose	act8.3	994	0.2932	-0.0197	0.1953	0.0689	0.0476	0.065	0.5577	-0.0409	0.6518	0.0304	0.0231	0.0349	-0.0713349	0.0245083	0.0545557	0.0212
act4.t	d4.weight	1038	0.3183	0.0647	0.4094	0.0855	0.0533	0.0639	0.7297	-0.0409	0.2851	0.039	0.0182	0.0166	-0.0280451	0.366713	0.539544	0.1056
sens1	act1.3	1030	0.0483	0.0298	0.1609	0.0528	0.042	0.0627	0.9651	-0.0408	0.6492	0.0473	0.0286	0.0344	-0.0338757	0.277398	0.441912	0.0706
cpp.diff	act5.4	1031	0.0721	0.073	0.4298	0.0593	0.0571	0.1009	0.9614	-0.0407	0.7165	0.0478	0.0308	0.0397	-0.0127211	0.683285	0.82246	0.1137
act8.6	ppi.weight	1035	0.2435	-0.0605	0.433	0.0709	0.0495	0.0658	0.6646	-0.0406	0.2881	0.0352	0.0174	0.0169	-0.11897	0.000124828	0.000337261	-0.0199
act3.t	glucose	985	0.4221	-0.0286	0.2862	0.1006	0.059	0.0688	0.6595	-0.0405	0.5694	0.0381	0.0243	0.0311	-0.0712144	0.0254145	0.0563028	0.0119
ppi6_b1	act8.6	1012	0.3153	0.0136	0.2529	0.0829	0.0549	0.0725	0.703	-0.0405	0.6652	0.038	0.0261	0.0356	-0.0483735	0.124084	0.231827	0.0541
ppi3	act3.6	1001	0.1205	-0.0116	0.1365	0.0644	0.0461	0.0655	0.927	-0.0404	0.7479	0.0471	0.0306	0.0397	-0.0514298	0.103905	0.19951	0.0288
act4.6	d5.weight	1038	0.3606	0.094	0.4013	0.096	0.0555	0.0629	0.7225	-0.0404	0.2857	0.0397	0.0183	0.0166	-0.0118301	0.703429	0.835862	0.1344
startle	ppi6	1014	0.6575	-0.2074	0.2875	0.1093	0.068	0.0749	0.499	-0.0403	0.6817	0.0297	0.0233	0.0361	-0.155889	6.08689e-07	1.85283e-06	-0.1671
plant.mg	cpp1.t	871	0.1668	0.0718	0.0698	0.0374	0.0381	0.072	0.1845	-0.0403	0.9864	0.012	0.018	0.0542	-0.0260036	0.443401	0.621243	0.1121
act8.6	d5.weight	1045	0.2413	-0.0651	0.39	0.0705	0.0479	0.0615	0.6604	-0.0401	0.2884	0.0348	0.0172	0.0166	-0.121643	8.07264e-05	0.000221068	-0.025
gast.mg	ppi6_b1	850	0.1464	0.0424	0.2935	0.0294	0.0359	0.0854	0.1498	-0.0401	0.6966	0.0097	0.0143	0.0415	-0.0465516	0.175118	0.307485	0.0825
ppi6	act4.5	1005	0.2736	0.0359	0.2754	0.0733	0.0541	0.0799	0.6873	-0.0401	0.7599	0.0365	0.0272	0.0406	-0.0291581	0.355794	0.528677	0.076
ppi6	act4.6	1005	0.2769	0.0745	0.3325	0.0734	0.0586	0.0942	0.6866	-0.0401	0.7278	0.0365	0.0272	0.0407	-0.0141249	0.654694	0.803048	0.1146
sens6	act3.3	1016	0	0	0.2974	0.0612	0.0501	0.0791	0.9825	-0.0399	0.7495	0.0486	0.0313	0.0394	-0.0374846	0.232572	0.384772	0.0399
act4.3	d1.weight	1038	0.3076	0.0574	0.4493	0.0852	0.0559	0.0696	0.7677	-0.0399	0.3052	0.0407	0.0193	0.0179	-0.02509	0.419376	0.59495	0.0973
act3.t	cpp8.t	1032	0.4248	0.0843	0.0167	0.099	0.0528	0.0494	0.656	-0.0398	0.9182	0.0368	0.0288	0.045	-0.00632799	0.839103	0.916121	0.1241
p120_b1	sol.mg	849	0.5258	0.0357	0.1647	0.1066	0.048	0.0433	0.5723	-0.0397	0.2904	0.0364	0.0181	0.018	-0.0480702	0.161694	0.288611	0.0754
ppi6	act4.2	1005	0.2683	0.0813	0.2909	0.0721	0.0541	0.0807	0.6889	-0.0397	0.746	0.0366	0.027	0.04	-0.00447722	0.88727	0.945348	0.121
ppi6	act8.6	1012	0.2704	-0.0302	0.2488	0.073	0.0514	0.0721	0.6865	-0.0395	0.6663	0.0364	0.0255	0.0357	-0.0699983	0.0259632	0.0574633	0.0093
cpp1.t	act2.1	1043	0.0807	0.0008	0.3045	0.0642	0.053	0.083	0.9502	-0.0395	0.7154	0.0479	0.0305	0.0382	-0.0420447	0.174836	0.307106	0.0403
glucose	cpp1.t	999	0.2902	0.0369	0.0435	0.0687	0.0459	0.0569	0.567	-0.0395	0.978	0.0307	0.0278	0.0492	-0.0295464	0.350869	0.523539	0.0764
ppi12_b1	act4.6	1005	0.2241	0.1627	0.3526	0.0623	0.0561	0.0956	0.6479	-0.0394	0.7221	0.0335	0.0258	0.0403	0.028709	0.363255	0.535986	0.2021
sc1.2	cpp.diff	1045	0.4105	0.0947	0.0694	0.1004	0.0555	0.0588	0.7473	-0.0394	0.9543	0.0408	0.0309	0.0472	-0.00117685	0.969689	0.987572	0.1341
act8.6	d4.weight	1045	0.2426	-0.0682	0.3982	0.0706	0.0483	0.0623	0.6601	-0.0392	0.2877	0.0348	0.0172	0.0167	-0.120511	9.41214e-05	0.00025669	-0.029
ppi6	act5.3	1000	0.274	-0.0471	0.4722	0.0742	0.0635	0.1062	0.6932	-0.0391	0.7103	0.037	0.0273	0.0402	-0.0662207	0.0362813	0.0784291	-0.008
cpp.diff	act1.5	1046	0.07	0.0153	0.1628	0.0588	0.0433	0.0625	0.9528	-0.0391	0.6598	0.0471	0.0285	0.0345	-0.0397857	0.198542	0.340242	0.0544
act4.t	ppi6	1005	0.2737	0.0506	0.2727	0.0807	0.0542	0.073	0.7432	-0.0391	0.6876	0.04	0.027	0.0365	-0.0210186	0.505686	0.680556	0.0897
ppi6	d2.weight	1013	0.2752	0.0837	0.4101	0.074	0.0504	0.0654	0.6855	-0.0391	0.291	0.0364	0.0178	0.0173	-0.00212274	0.946201	0.978254	0.1228
cpp.diff	act4.3	1038	0.0613	-0.0037	0.3035	0.0573	0.0491	0.0841	0.9563	-0.039	0.7687	0.0473	0.031	0.0406	-0.043605	0.160366	0.286681	0.0353
act2.1	d4.weight	1038	0.3065	0.0469	0.4035	0.0831	0.0512	0.0627	0.714	-0.0389	0.2874	0.0381	0.0179	0.0167	-0.0437599	0.158885	0.284581	0.0858
p120_b4	sc8.5	1012	0.4935	0.0177	0.1873	0.098	0.0607	0.071	0.6034	-0.0388	0.841	0.0342	0.0274	0.0435	-0.0395384	0.208851	0.354116	0.0565
act1.t	cpp.diff	1046	0.2336	0.0459	0.0747	0.0686	0.0463	0.0597	0.5769	-0.0388	0.9512	0.0311	0.027	0.047	-0.0264822	0.392212	0.565756	0.0847
act5.t	ppi6_b1	1000	0.7293	0.0603	0.3138	0.1317	0.0758	0.0831	0.6074	-0.0388	0.7085	0.0369	0.0267	0.0385	-0.020622	0.514802	0.688034	0.0991
p120_b2	ppi6	1014	0.6463	-0.2355	0.2956	0.1074	0.0687	0.0763	0.5241	-0.0387	0.6794	0.0305	0.0237	0.036	-0.165735	1.10951e-07	3.48951e-07	-0.1968
act4.3	d4.weight	1038	0.306	0.0398	0.4049	0.0849	0.0532	0.0634	0.7681	-0.0387	0.2859	0.0407	0.0186	0.0167	-0.0341698	0.271386	0.434423	0.0785
sc1.4	sens2	1028	0.3023	0.0228	0.0482	0.0852	0.0475	0.0533	0.8185	-0.0387	0.9427	0.043	0.0316	0.0465	-0.0301884	0.333566	0.506187	0.0615
p120_b2	cpp1.t	1013	0.6299	-0.0542	0.0556	0.1055	0.0607	0.0621	0.5279	-0.0385	0.9708	0.0307	0.028	0.0492	-0.0658292	0.0361821	0.0782877	-0.0157
act4.t	d5.weight	1038	0.3161	0.0583	0.3985	0.0851	0.0526	0.0627	0.7303	-0.0385	0.286	0.039	0.0181	0.0166	-0.0269053	0.386519	0.559633	0.0968
p120_b2	ppi6_b2	1014	0.645	-0.2675	0.2584	0.1068	0.068	0.0736	0.5244	-0.0384	0.7081	0.0305	0.0241	0.0373	-0.181768	5.55598e-09	1.89238e-08	-0.2291
edl.mg	ppi6_b1	852	0.3215	0.0584	0.3072	0.0556	0.0512	0.087	0.1801	-0.0384	0.6942	0.0131	0.0164	0.0413	-0.0326782	0.340743	0.513049	0.0968
act4.4	d4.weight	1038	0.2933	0.0618	0.4078	0.0818	0.0528	0.0637	0.7672	-0.0384	0.2854	0.0403	0.0185	0.0166	-0.0228703	0.461705	0.638405	0.1002
p120_b1	ppi6_b2	1014	0.5869	-0.2278	0.248	0.1092	0.0669	0.0717	0.5579	-0.0383	0.7117	0.0329	0.0248	0.0374	-0.159953	3.05299e-07	9.4105e-07	-0.1895
sc1.t	glucose	998	0.4971	0.0026	0.2882	0.1052	0.0606	0.0692	0.7104	-0.0383	0.5679	0.0399	0.0249	0.0309	-0.0396345	0.210927	0.356983	0.0409
glucose	ppi.weight	994	0.2946	0.0938	0.437	0.0694	0.0491	0.0672	0.5657	-0.0383	0.2895	0.0309	0.0164	0.0174	0.00917008	0.772769	0.882106	0.1321
glucose	sens1	979	0.2755	-0.0081	0.0364	0.0676	0.0451	0.0538	0.5659	-0.0382	0.9828	0.0309	0.028	0.0494	-0.0500218	0.117791	0.222218	0.0301
ppi6_b1	ppi.weight	1014	0.3096	0.0785	0.4277	0.0828	0.0529	0.066	0.7041	-0.0381	0.2895	0.0382	0.0182	0.0172	2.92737e-16	1	1.00151	0.1166
ta.mg	ppi6	853	0.2515	0.0875	0.2733	0.0414	0.042	0.081	0.1786	-0.038	0.6636	0.0116	0.0153	0.0395	0.00352793	0.918053	0.96354	0.1255
ppi3	act5.4	1000	0.1201	-0.0846	0.4444	0.0645	0.0604	0.1034	0.925	-0.0379	0.7107	0.047	0.0308	0.0402	-0.0766343	0.0153539	0.0353132	-0.0467
cpp.diff	ppi3_b1	1013	0.0735	-0.0387	0.1418	0.0601	0.0435	0.0638	0.9637	-0.0379	0.907	0.0484	0.0332	0.0457	-0.0554322	0.0778237	0.155681	-0.0008
cpp.diff	act4.1	1038	0.0637	0.0307	0.3811	0.0579	0.0565	0.0999	0.9554	-0.0379	0.7089	0.0473	0.0306	0.0396	-0.02908	0.349289	0.521853	0.0686
act4.t	cpp.diff	1038	0.309	0.0034	0.0616	0.0836	0.0492	0.0574	0.7321	-0.0378	0.9562	0.039	0.0303	0.0473	-0.0399912	0.197956	0.339739	0.0412
act5.t	d3.weight	1031	0.767	0.0284	0.3941	0.1338	0.0645	0.0625	0.5932	-0.0377	0.2943	0.0356	0.0175	0.0171	-0.0474484	0.127874	0.237854	0.0661
cpp8.t	act4.3	1038	0.0015	0.0005	0.3026	0.0475	0.0439	0.084	0.9287	-0.0377	0.769	0.0456	0.0303	0.0406	-0.0411126	0.18566	0.321852	0.0382
act4.5	d3.weight	1038	0.3015	0.0735	0.4106	0.0821	0.0531	0.0646	0.7496	-0.0377	0.2897	0.0394	0.0184	0.0169	-0.017887	0.564862	0.732773	0.1112
ta.mg	ppi6_b1	853	0.2475	0.082	0.292	0.0411	0.0429	0.0857	0.1793	-0.0377	0.6967	0.0117	0.0158	0.0416	0.00300778	0.930102	0.968952	0.1197
act2.1	d5.weight	1038	0.3067	0.0488	0.3958	0.0831	0.0509	0.0619	0.7139	-0.0376	0.2881	0.0381	0.0179	0.0167	-0.0407232	0.189864	0.328036	0.0864
act5.t	d1.weight	1031	0.7686	0.0435	0.4374	0.134	0.0672	0.0678	0.5929	-0.0376	0.3063	0.0356	0.0179	0.0179	-0.0386799	0.214628	0.362322	0.0811
ppi6_b2	act2.4	1004	0.2349	0.1236	0.4162	0.0704	0.0594	0.0975	0.7197	-0.0376	0.7056	0.0379	0.0273	0.0393	0.0158528	0.615866	0.773627	0.1612
ppi12_b1	act8.5	1012	0.1942	-0.0879	0.1557	0.0584	0.0415	0.0559	0.6525	-0.0375	0.6483	0.0338	0.024	0.0337	-0.10713	0.000641053	0.00166137	-0.0504
sens6	act3.2	1016	0	0	0.4232	0.0607	0.0615	0.1031	0.9825	-0.0374	0.7174	0.0486	0.0319	0.0404	-0.0419393	0.181632	0.316763	0.0374
ppi12_b1	act8.6	1012	0.1941	-0.0837	0.237	0.0585	0.0463	0.0707	0.6526	-0.0373	0.6696	0.0338	0.0247	0.0359	-0.101868	0.00117425	0.00297669	-0.0464
ppi6	sc1.5	1012	0.2747	0.0241	0.2968	0.0733	0.0553	0.0835	0.6862	-0.0373	0.8294	0.0364	0.0282	0.0436	-0.0312015	0.321395	0.491738	0.0614
ppi6	act8.4	1012	0.2723	-0.0033	0.1991	0.0731	0.0487	0.0648	0.686	-0.0372	0.6561	0.0363	0.0252	0.0347	-0.0536935	0.0877823	0.172845	0.0339
ppi12_b2	sc8.5	1012	0.1355	-0.0606	0.1851	0.0549	0.0444	0.0703	0.749	-0.0371	0.8416	0.0378	0.0287	0.0435	-0.0732289	0.0198165	0.0447561	-0.0235
act2.2	d3.weight	1037	0.4234	0.0125	0.4	0.1023	0.057	0.0632	0.7192	-0.0371	0.2926	0.04	0.0186	0.017	-0.0471245	0.129383	0.240564	0.0496
sc1.5	ppi6_b2	1012	0.295	0.0359	0.2389	0.0832	0.0546	0.0715	0.8299	-0.0371	0.7147	0.0436	0.0287	0.0377	-0.0236606	0.452132	0.629107	0.073
ppi6	act2.3	1004	0.2795	0.053	0.4889	0.0726	0.0626	0.107	0.6726	-0.037	0.6885	0.0358	0.0264	0.0392	-0.016729	0.596492	0.757287	0.09
cpp8.t	act8.2	1045	0.0082	0.0257	0.2011	0.0474	0.0372	0.0612	0.9248	-0.0369	0.6469	0.0451	0.0273	0.0333	-0.0314305	0.310072	0.479155	0.0626
p120_b4	sens	996	0.4871	0.0746	0.04	0.0984	0.0557	0.0572	0.6076	-0.0369	0.9641	0.0346	0.0292	0.0487	-0.00858714	0.786645	0.887894	0.1115
act5.t	cpp.diff	1031	0.7608	0.0962	0.0732	0.1325	0.0691	0.0593	0.5944	-0.0369	0.9613	0.0356	0.0293	0.0478	-0.00174072	0.955481	0.982157	0.1331
habituation	ppi6	1014	0	0	0.2747	0.0768	0.0494	0.0733	0.9752	-0.0368	0.6849	0.0496	0.0299	0.0363	-0.045459	0.148028	0.269296	0.0368
ppi12_b1	sc8.5	1012	0.2026	-0.0463	0.1818	0.0596	0.0462	0.0705	0.6503	-0.0367	0.8427	0.0337	0.0272	0.0436	-0.0710654	0.0237721	0.0530441	-0.0096
glucose	sc1.3	998	0.2865	0.0121	0.2737	0.0691	0.0552	0.0862	0.5683	-0.0367	0.8419	0.0309	0.0266	0.0451	-0.0331046	0.296121	0.46409	0.0488
act8.t	ppi6_b2	1012	0.2458	-0.0209	0.2375	0.0668	0.0489	0.0714	0.5828	-0.0366	0.7145	0.0314	0.0244	0.0377	-0.0611855	0.0516731	0.108418	0.0157
ppi6_b2	act8.4	1012	0.2388	0.0033	0.1993	0.0716	0.0482	0.0648	0.7141	-0.0366	0.6561	0.0377	0.0256	0.0347	-0.0470957	0.134345	0.248297	0.0399
habituation	act3.5	1002	0	0	0.1671	0.0783	0.0516	0.0671	0.967	-0.0366	0.7721	0.05	0.0319	0.0404	-0.0386147	0.22199	0.370702	0.0366
p120_b1	sens1	997	0.578	0.0265	0.0291	0.1102	0.0589	0.0539	0.5593	-0.0366	0.9709	0.0334	0.0288	0.0488	-0.0286403	0.366326	0.539145	0.0631
p120_b4	act5.5	1000	0.5092	-0.0288	0.4232	0.1004	0.0709	0.0992	0.6011	-0.0365	0.7424	0.0344	0.0267	0.0411	-0.0559402	0.0770349	0.154436	0.0077
habituation	sc1.2	1013	0	0	0.4287	0.0865	0.0631	0.1041	0.9709	-0.0364	0.7319	0.0505	0.0318	0.041	-0.0291244	0.354439	0.527339	0.0364
act4.4	d5.weight	1038	0.2917	0.0579	0.3973	0.0814	0.0521	0.0626	0.7676	-0.0364	0.2863	0.0403	0.0185	0.0166	-0.0209881	0.499386	0.675803	0.0943
tlength	act1.6	1038	0.4502	-0.0568	0.1485	0.0822	0.0503	0.0616	0.5402	-0.0363	0.6782	0.0294	0.023	0.0355	-0.0838059	0.00690152	0.0164692	-0.0205
ppi6	d8.weight	1013	0.273	0.0855	0.4374	0.0736	0.0518	0.0687	0.6861	-0.0363	0.2928	0.0364	0.018	0.0176	0.00479548	0.878839	0.939386	0.1218
ppi3	act2.6	1004	0.1148	-0.0237	0.3682	0.0637	0.0569	0.1001	0.9283	-0.0362	0.7141	0.0471	0.0306	0.0407	-0.0501617	0.112186	0.213117	0.0125
ppi6_b2	act5.5	1000	0.2358	0.0027	0.4226	0.0717	0.06	0.0991	0.72	-0.0359	0.7425	0.0382	0.0281	0.0411	-0.0375454	0.235534	0.388979	0.0386
act4.6	d1.weight	1038	0.365	0.112	0.4566	0.0969	0.0593	0.0704	0.7214	-0.0359	0.3041	0.0397	0.019	0.0178	0.00362788	0.907064	0.956552	0.1479
act5.t	d2.weight	1031	0.7671	0.0309	0.4051	0.1339	0.0651	0.0636	0.5932	-0.0358	0.2941	0.0357	0.0175	0.0171	-0.0423308	0.174411	0.306474	0.0667
tlength	act5.5	1023	0.4474	0.0428	0.4348	0.0826	0.0645	0.1007	0.5399	-0.0358	0.728	0.0296	0.0244	0.0401	-0.0359333	0.250857	0.408038	0.0786
ppi6_b2	act4.5	1005	0.239	0.0984	0.2771	0.0713	0.0538	0.0797	0.7137	-0.0358	0.7595	0.0377	0.0276	0.0405	0.00675674	0.830597	0.91177	0.1342
cpp.diff	act3.2	1032	0.0754	0.0799	0.4327	0.0589	0.0583	0.1035	0.9494	-0.0357	0.7106	0.0473	0.0307	0.0398	-0.00474886	0.878894	0.939011	0.1156
ppi12	sc8.2	1012	0.2191	-0.0544	0.2966	0.0637	0.0517	0.0822	0.6584	-0.0356	0.8102	0.0344	0.0271	0.0426	-0.0703437	0.0252356	0.0559598	-0.0188
act4.2	d5.weight	1038	0.3368	0.0486	0.3952	0.0862	0.0528	0.0623	0.7291	-0.0356	0.2866	0.0389	0.0181	0.0167	-0.025227	0.416842	0.592442	0.0842
cpp8.t	act2.2	1037	0.0083	-0.0515	0.4269	0.0492	0.0517	0.1029	0.9291	-0.0355	0.7184	0.0457	0.03	0.0399	-0.0616284	0.047247	0.0997174	-0.016
habituation	act3.6	1002	0	0	0.1377	0.0843	0.0587	0.0691	0.967	-0.0353	0.7468	0.0506	0.0324	0.0399	-0.0365213	0.24809	0.404246	0.0353
ppi3_b2	act5.2	1000	0.2004	-0.1122	0.5711	0.0843	0.0733	0.1179	0.8848	-0.0352	0.6896	0.0475	0.031	0.04	-0.0804246	0.0109532	0.0255592	-0.077
glucose	act2.3	990	0.2861	-0.0041	0.5386	0.0696	0.0626	0.1119	0.5715	-0.0352	0.6593	0.0312	0.0244	0.0383	-0.0522265	0.100525	0.193741	0.0311
act4.t	ppi12	1005	0.2818	0.1122	0.2216	0.0812	0.0514	0.0637	0.7409	-0.0352	0.6615	0.0398	0.0262	0.0345	0.0128459	0.684194	0.822913	0.1474
ppi6_b2	act8.5	1012	0.236	-0.0345	0.1662	0.0712	0.0455	0.0575	0.7149	-0.035	0.645	0.0377	0.0252	0.0336	-0.0661214	0.0354523	0.0768521	0.0005
ppi3_b2	act5.3	1000	0.1929	-0.0813	0.4726	0.0831	0.0667	0.1059	0.8869	-0.0348	0.7103	0.0476	0.0309	0.0402	-0.0707282	0.0253108	0.0560998	-0.0465
ppi6_b1	act8.5	1012	0.3126	-0.0127	0.1675	0.0829	0.0496	0.0581	0.7037	-0.0348	0.6446	0.0381	0.0254	0.0336	-0.0562438	0.0737069	0.148405	0.0221
act8.t	ppi6	1012	0.2451	-0.0329	0.2705	0.0668	0.0495	0.0729	0.583	-0.0347	0.6865	0.0315	0.024	0.0364	-0.0678976	0.0307899	0.0672795	0.0018
ppi6	act3.6	1001	0.2845	0.0125	0.1374	0.0748	0.0488	0.0653	0.6793	-0.0347	0.7476	0.0364	0.0268	0.0397	-0.0381339	0.228036	0.379161	0.0472
ppi6_b2	act8.2	1012	0.2376	-0.0035	0.1993	0.0715	0.0471	0.0619	0.7145	-0.0346	0.6445	0.0377	0.0253	0.0338	-0.0446229	0.156047	0.28069	0.0311
act5.6	d3.weight	1031	0.386	0.0455	0.3949	0.1055	0.0568	0.0624	0.7879	-0.0346	0.2942	0.0438	0.0194	0.017	-0.0332147	0.286651	0.453228	0.0801
p120_b4	act5.4	1000	0.5096	-0.0626	0.4441	0.1004	0.0722	0.1033	0.601	-0.0345	0.7108	0.0344	0.0263	0.0402	-0.0682822	0.030843	0.0673637	-0.0281
ppi6	d4.weight	1013	0.2729	0.0688	0.3987	0.0735	0.0495	0.0636	0.6861	-0.0345	0.2844	0.0364	0.0176	0.0169	-0.00294291	0.925466	0.96651	0.1033
act8.t	ppi.weight	1035	0.2391	-0.0641	0.4324	0.0652	0.0473	0.0658	0.5846	-0.0344	0.2882	0.0311	0.0163	0.0169	-0.11659	0.000170479	0.000456348	-0.0297
startle	cpp1.t	1013	0.6509	-0.061	0.0561	0.1087	0.0621	0.062	0.5009	-0.0344	0.9706	0.0298	0.0275	0.0492	-0.0649237	0.0388288	0.0835467	-0.0266
tibia.mm	ppi6_b1	856	0.6759	0.122	0.3114	0.1183	0.0772	0.0878	0.4027	-0.0344	0.6915	0.0287	0.0245	0.0412	0.0150409	0.660342	0.807626	0.1564
act8.1	ppi.weight	1035	0.2361	-0.0244	0.4343	0.0688	0.048	0.066	0.6278	-0.0343	0.2879	0.0334	0.0169	0.0169	-0.0843196	0.00664287	0.0158765	0.0099
p120_b3	act2.5	1004	0.4928	-0.006	0.3522	0.0947	0.0659	0.0902	0.5814	-0.0343	0.7404	0.0329	0.0259	0.0404	-0.0493316	0.118259	0.222918	0.0283
ppi6	act4.4	1005	0.273	0.0317	0.2663	0.0732	0.054	0.0796	0.6875	-0.0343	0.7755	0.0366	0.0275	0.0413	-0.0238428	0.450235	0.62854	0.066
ppi12_b1	glu.weight	972	0.2078	0.0881	0.4419	0.0619	0.0491	0.0712	0.6448	-0.0343	0.2987	0.0344	0.0179	0.0185	0.0173981	0.587983	0.751626	0.1224
ppi6_b2	glu.weight	972	0.2613	0.0828	0.4504	0.0771	0.054	0.0721	0.6996	-0.0343	0.2972	0.0383	0.0188	0.0184	0.00293053	0.927296	0.967332	0.1171
ppi6	d5.weight	1013	0.2726	0.0763	0.3883	0.0735	0.0491	0.0626	0.6862	-0.0343	0.2863	0.0364	0.0176	0.0169	0.00263357	0.933281	0.970521	0.1106
act2.t	ppi6_b2	1004	0.4371	0.094	0.2319	0.1029	0.0608	0.0702	0.6731	-0.034	0.7205	0.0386	0.027	0.038	0.00597883	0.849928	0.922296	0.128
p120_b3	sc8.2	1012	0.5038	-0.117	0.2979	0.0951	0.0644	0.082	0.5759	-0.0339	0.8099	0.0325	0.0264	0.0425	-0.0980986	0.00178174	0.0044438	-0.0831
cpp.diff	sens6	1029	0.067	0	0	0.0585	0.0434	0.0672	0.9584	-0.0339	0.9781	0.0477	0.034	0.0485	-0.0354329	0.256127	0.415155	0.0339
act4.3	d5.weight	1038	0.3045	0.0332	0.3945	0.0846	0.0526	0.0623	0.7685	-0.0339	0.2868	0.0407	0.0186	0.0167	-0.0294226	0.343639	0.516238	0.0671
ppi12_b2	sens1	997	0.1357	0.0041	0.0313	0.0562	0.0397	0.0546	0.7536	-0.0338	0.97	0.0385	0.0308	0.0488	-0.0353814	0.264368	0.425096	0.0379
sens2	act2.4	1029	0.0471	0.0317	0.4106	0.0534	0.0526	0.0965	0.9436	-0.0338	0.7075	0.0466	0.0302	0.039	-0.0212759	0.495407	0.671986	0.0655
act3.1	d4.weight	1032	0.2584	0.0062	0.3837	0.0943	0.0522	0.0609	0.8287	-0.0337	0.289	0.0455	0.0195	0.0167	-0.0480618	0.122832	0.229859	0.0399
act2.t	ppi3_b1	1004	0.4428	0.0025	0.1382	0.1041	0.0595	0.0634	0.6717	-0.0337	0.9111	0.0386	0.0297	0.046	-0.0371922	0.239032	0.393217	0.0362
ppi12_b2	act2.5	1004	0.1366	0.083	0.3548	0.0551	0.0502	0.0898	0.7513	-0.0337	0.7396	0.038	0.0275	0.0403	0.00150175	0.962095	0.98481	0.1167
edl.mg	cpp1.t	873	0.3269	0.035	0.0554	0.0553	0.0483	0.0702	0.1805	-0.0336	0.9922	0.0128	0.0188	0.0548	-0.0395445	0.243134	0.39827	0.0686
ppi3	sc1.4	1012	0.1198	0.0516	0.2991	0.0641	0.052	0.0856	0.9241	-0.0336	0.8285	0.0467	0.0319	0.0439	-0.012072	0.701295	0.835037	0.0852
ppi6	d3.weight	1013	0.2728	0.073	0.3974	0.0735	0.0497	0.0639	0.6861	-0.0336	0.2895	0.0364	0.0177	0.0172	0.00137692	0.965088	0.985698	0.1066
ppi6_b2	act3.6	1001	0.242	-0.0008	0.1366	0.0722	0.0481	0.0654	0.7107	-0.0335	0.7478	0.0378	0.0274	0.0397	-0.0419935	0.18433	0.320504	0.0327
ppi12_b2	sens	996	0.1366	0.0407	0.0289	0.0558	0.0392	0.0555	0.7495	-0.0335	0.9682	0.0382	0.0306	0.0489	-0.0178465	0.573732	0.739728	0.0742
act4.t	d8.weight	1038	0.3152	0.068	0.4501	0.0849	0.0554	0.0688	0.7306	-0.0334	0.291	0.039	0.0185	0.0172	-0.0120268	0.698737	0.833489	0.1014
act1.1	cpp.diff	1046	0.2813	0.0186	0.0687	0.076	0.0487	0.0587	0.5967	-0.0333	0.9533	0.0325	0.0277	0.0471	-0.0315334	0.308257	0.476986	0.0519
rip.weight	act5.1	1025	0.481	0.0833	0.4907	0.0718	0.0626	0.1087	0.2796	-0.0333	0.7358	0.0169	0.0186	0.041	-0.00290453	0.926001	0.966851	0.1166
ppi6	act5.1	1000	0.2727	-0.0057	0.4558	0.0739	0.0637	0.1073	0.6936	-0.0332	0.7465	0.037	0.0279	0.0421	-0.0410718	0.194381	0.334844	0.0275
tibia.mm	ppi3	856	0.6805	0.047	0.1986	0.1193	0.0773	0.0805	0.4018	-0.0332	0.8623	0.0287	0.0268	0.0491	-0.0201627	0.555789	0.723836	0.0802
ppi6	act8.1	1012	0.2707	-0.0324	0.2312	0.0728	0.0501	0.0688	0.6864	-0.0331	0.6233	0.0364	0.0247	0.0336	-0.0626211	0.0464159	0.0980972	0.0007
p120_b2	sc8.6	1012	0.6412	0.0462	0.315	0.1068	0.0689	0.0843	0.5239	-0.0329	0.7946	0.0306	0.0255	0.042	-0.0228855	0.467086	0.643926	0.0791
act4.4	d8.weight	1038	0.2913	0.0669	0.4492	0.0813	0.055	0.0687	0.7677	-0.0329	0.2911	0.0402	0.0188	0.0172	-0.00966602	0.755761	0.869969	0.0998
rip.weight	ppi12_b1	1009	0.4785	0.0733	0.2006	0.0731	0.0492	0.0596	0.2807	-0.0329	0.6507	0.0173	0.0171	0.0338	0.0065514	0.835348	0.913742	0.1062
act5.5	d3.weight	1031	0.4358	0.0244	0.3935	0.0995	0.0557	0.0624	0.7268	-0.0328	0.2944	0.0398	0.0185	0.0171	-0.0385229	0.216497	0.364547	0.0572
cpp.diff	act8.6	1045	0.0746	0.0634	0.2526	0.0594	0.0466	0.0718	0.9515	-0.0328	0.6573	0.047	0.0285	0.0347	-0.00837481	0.786846	0.887905	0.0962
gast.mg	ppi6	850	0.1475	0.0363	0.2834	0.0295	0.0354	0.0827	0.1496	-0.0327	0.6591	0.0097	0.0139	0.0395	-0.0363195	0.290202	0.45682	0.069
p120_b3	act2.6	1004	0.4933	0.0221	0.3696	0.0948	0.0687	0.1002	0.5813	-0.0327	0.7138	0.0329	0.0259	0.0407	-0.0325808	0.30238	0.470561	0.0548
ppi6_b1	sc8.6	1012	0.3143	0.0329	0.3151	0.0824	0.059	0.0843	0.7041	-0.0327	0.7945	0.038	0.0283	0.042	-0.0237364	0.450685	0.628791	0.0656
act5.t	ppi6	1000	0.7282	-0.0446	0.2738	0.1317	0.0725	0.0741	0.6076	-0.0326	0.6933	0.0369	0.0262	0.037	-0.0573382	0.0699219	0.141769	-0.012
ppi12_b1	ppi.weight	1014	0.1983	0.0558	0.4246	0.0595	0.0459	0.0658	0.6505	-0.0326	0.2899	0.0338	0.0171	0.0172	1.08529e-16	1	1.00086	0.0884
act4.t	ppi3_b1	1005	0.2754	0.0016	0.1395	0.0815	0.0518	0.0642	0.7428	-0.0325	0.9097	0.0401	0.0304	0.046	-0.0337914	0.284521	0.451091	0.0341
act2.2	d4.weight	1037	0.4237	0.0208	0.4001	0.1024	0.0567	0.0627	0.7191	-0.0324	0.2882	0.04	0.0184	0.0168	-0.0352313	0.256997	0.416129	0.0532
ppi12_b2	act2.3	1004	0.1343	0.0434	0.4919	0.0549	0.0555	0.1074	0.752	-0.0324	0.6878	0.0381	0.0272	0.0392	-0.0172644	0.584792	0.749199	0.0758
act2.t	ppi12	1004	0.4466	0.1085	0.2307	0.103	0.0581	0.0642	0.6707	-0.0323	0.6515	0.0383	0.0254	0.0341	0.0103904	0.742285	0.861511	0.1408
plant.mg	ppi3	850	0.1646	0.0783	0.2026	0.0369	0.0396	0.08	0.1863	-0.0323	0.863	0.0122	0.0172	0.049	-0.00101258	0.976483	0.991227	0.1106
act8.t	ppi12_b1	1012	0.2332	-0.0919	0.1936	0.0655	0.0447	0.0582	0.5863	-0.0321	0.6528	0.0317	0.0232	0.0338	-0.104947	0.000826721	0.00212592	-0.0598
sens6	act2.1	1029	0	0	0.3037	0.0673	0.0547	0.0841	0.9781	-0.0321	0.7183	0.0486	0.031	0.0387	-0.0346893	0.266247	0.427821	0.0321
p120_b1	sens2	996	0.5833	-0.0406	0.0466	0.1109	0.059	0.0547	0.5589	-0.032	0.9457	0.0334	0.0282	0.0475	-0.054274	0.0869022	0.17133	-0.0086
act1.1	sens1	1030	0.2654	-0.0056	0.0491	0.0754	0.0478	0.0537	0.5931	-0.032	0.9646	0.0327	0.0279	0.0474	-0.041912	0.178928	0.312988	0.0264
act8.t	d3.weight	1045	0.238	-0.0858	0.3969	0.0647	0.0463	0.0627	0.5827	-0.0319	0.2926	0.0308	0.0163	0.0169	-0.125105	5.00723e-05	0.000138761	-0.0539
act8.3	d3.weight	1045	0.1849	-0.0892	0.3977	0.0617	0.0458	0.0628	0.6616	-0.0319	0.2924	0.0342	0.0172	0.0169	-0.11943	0.000108848	0.00029529	-0.0573
act2.2	d2.weight	1037	0.4234	0.0043	0.4157	0.1024	0.0578	0.0648	0.7192	-0.0319	0.2917	0.04	0.0186	0.0171	-0.0425373	0.17107	0.302207	0.0362
habituation	act5.2	1001	0	0	0.5633	0.0819	0.0783	0.1198	0.9712	-0.0319	0.692	0.0507	0.0329	0.0403	-0.0294554	0.351872	0.524867	0.0319
act3.t	ppi3_b1	1001	0.3956	-0.0289	0.1381	0.097	0.0583	0.0635	0.6651	-0.0318	0.9134	0.0379	0.0296	0.0462	-0.049492	0.117616	0.222068	0.0029
act2.t	d1.weight	1037	0.4571	0.0157	0.4426	0.1033	0.0594	0.0687	0.6677	-0.0318	0.3069	0.0376	0.0184	0.0179	-0.0395453	0.203224	0.345966	0.0475
ppi3	act8.4	1012	0.1223	0.0105	0.2005	0.0651	0.046	0.065	0.9197	-0.0318	0.6557	0.0467	0.0284	0.0347	-0.0339515	0.28057	0.446046	0.0423
startle	act5.6	1000	0.6723	0.0314	0.3862	0.1118	0.0772	0.1071	0.4955	-0.0318	0.7887	0.0299	0.0259	0.0447	-0.0287961	0.363	0.535951	0.0632
ppi12_b2	sc8.4	1012	0.1349	-0.0477	0.3806	0.0551	0.0527	0.0962	0.7492	-0.0317	0.7842	0.0379	0.0284	0.0427	-0.0602655	0.055297	0.115084	-0.016
act4.1	d2.weight	1038	0.3815	0.0129	0.4186	0.1005	0.057	0.0655	0.7088	-0.0317	0.2909	0.0397	0.0184	0.017	-0.0519101	0.0946127	0.184415	0.0446
cpp1.t	act4.5	1043	0.061	-0.0059	0.285	0.0596	0.048	0.0782	0.9479	-0.0317	0.7568	0.0473	0.0306	0.0394	-0.0361587	0.243313	0.398422	0.0258
act2.t	ppi12_b1	1004	0.4483	0.1012	0.2216	0.1028	0.0567	0.0614	0.6702	-0.0317	0.643	0.0382	0.0251	0.0334	0.00575233	0.855549	0.925581	0.1329
act4.6	d8.weight	1038	0.3574	0.0925	0.452	0.0956	0.0583	0.0689	0.7233	-0.0317	0.2907	0.0398	0.0186	0.0172	0.00141023	0.963804	0.985038	0.1242
cpp.diff	act4.4	1038	0.0615	0.0001	0.2865	0.0574	0.0474	0.08	0.9562	-0.0315	0.7689	0.0473	0.0308	0.0402	-0.0343058	0.269481	0.431971	0.0316
act3.1	ppi.weight	1022	0.25	0.0379	0.4231	0.0944	0.0536	0.065	0.8281	-0.0314	0.2904	0.0458	0.0197	0.0171	-0.0268801	0.390657	0.563864	0.0693
ppi12	sens5	996	0.2236	0	0	0.0649	0.0495	0.1157	0.6571	-0.0313	0.9914	0.0347	0.0299	0.057	-0.040407	0.202613	0.345306	0.0313
sol.mg	sc1.6	870	0.1734	0.0336	0.2215	0.0441	0.0424	0.0762	0.2863	-0.0313	0.87	0.0176	0.0205	0.0479	-0.0359961	0.288895	0.455534	0.0649
sol.mg	cpp8.t	870	0.1689	0.0367	0.0236	0.0433	0.0372	0.0568	0.2875	-0.0313	0.967	0.0176	0.0215	0.052	-0.0279085	0.410986	0.586274	0.068
startle	act5.4	1000	0.6658	-0.059	0.4416	0.1107	0.0756	0.1031	0.4966	-0.0312	0.7114	0.0299	0.0245	0.0402	-0.0691164	0.0288498	0.0635189	-0.0278
act8.5	ppi.weight	1035	0.1704	-0.0953	0.4308	0.0576	0.0455	0.0656	0.6427	-0.0311	0.2885	0.0332	0.0169	0.0169	-0.128456	3.40089e-05	9.527e-05	-0.0642
ppi12	sc8.5	1012	0.2169	-0.0728	0.1838	0.0632	0.048	0.0704	0.6591	-0.0311	0.8421	0.0344	0.0275	0.0435	-0.0755506	0.0162222	0.0372179	-0.0417
cpp8.t	sc8.2	1045	0.0099	-0.0069	0.3083	0.0492	0.043	0.0814	0.9241	-0.0311	0.8059	0.0454	0.0306	0.0416	-0.03641	0.2396	0.393871	0.0242
act5.6	d2.weight	1031	0.386	0.0485	0.4058	0.1055	0.0573	0.0635	0.7879	-0.031	0.294	0.0438	0.0194	0.0171	-0.0257805	0.408281	0.583852	0.0795
act2.t	ppi12_b2	1004	0.4419	0.0445	0.1346	0.1035	0.0545	0.0549	0.6718	-0.031	0.7519	0.0385	0.0269	0.0381	-0.0161341	0.609617	0.768065	0.0755
ppi12	cpp.diff	1013	0.2118	-0.036	0.0635	0.0628	0.0441	0.0598	0.6603	-0.0309	0.9675	0.0345	0.0292	0.0488	-0.0551238	0.0794943	0.158886	-0.0051
act4.1	d3.weight	1038	0.3817	0.0131	0.4046	0.1005	0.0563	0.064	0.7088	-0.0309	0.2907	0.0397	0.0184	0.0169	-0.0512147	0.0991213	0.191513	0.044
p120_b2	cpp8.t	1013	0.6322	0.0122	0.0181	0.1057	0.0538	0.0504	0.5275	-0.0309	0.9358	0.0307	0.0267	0.0465	-0.03025	0.336141	0.508266	0.0431
tlength	sc1.1	1036	0.45	-0.0121	0.5362	0.0824	0.0669	0.1084	0.54	-0.0308	0.7204	0.0295	0.0242	0.0397	-0.0401871	0.196198	0.337097	0.0187
cpp8.t	sens1	1030	0	0	0.0494	0.0489	0.0356	0.0538	0.9323	-0.0307	0.9645	0.0461	0.033	0.0474	-0.0320174	0.304624	0.4731	0.0307
cpp1.t	act1.4	1051	0.068	-0.0413	0.1659	0.061	0.0436	0.0608	0.9543	-0.0306	0.6661	0.0474	0.0286	0.0344	-0.0555447	0.0718671	0.145205	-0.0107
act2.3	d1.weight	1037	0.5178	0.0065	0.4415	0.108	0.061	0.0686	0.6761	-0.0306	0.3071	0.038	0.0186	0.018	-0.0348246	0.262533	0.423025	0.0371
act1.t	ppi3_b1	1013	0.2383	0.0164	0.1429	0.0698	0.0485	0.0645	0.5751	-0.0306	0.9067	0.0317	0.0269	0.0457	-0.0317822	0.312228	0.481204	0.047
glucose	act1.6	999	0.2902	-0.0486	0.1556	0.0691	0.0473	0.0636	0.5669	-0.0305	0.6825	0.0308	0.0238	0.0364	-0.070399	0.0260764	0.0576864	-0.0181
act4.2	d8.weight	1038	0.3354	0.058	0.4464	0.0859	0.0556	0.0684	0.7295	-0.0305	0.2916	0.0389	0.0184	0.0172	-0.00963327	0.756562	0.870028	0.0885
ppi6_b1	act1.6	1013	0.3176	0.0772	0.1713	0.0821	0.0514	0.0641	0.7028	-0.0305	0.6695	0.0378	0.0259	0.0355	-0.00190594	0.951688	0.981521	0.1077
ppi12_b1	act5.3	1000	0.2106	-0.0276	0.4711	0.0617	0.0579	0.106	0.6519	-0.0304	0.7106	0.0341	0.0262	0.0403	-0.0529283	0.0943629	0.184083	0.0028
sens2	act1.5	1029	0.0531	-0.0312	0.1591	0.0545	0.0424	0.0621	0.9413	-0.0304	0.6527	0.0465	0.0284	0.0345	-0.0517597	0.0970266	0.188093	-0.0008
cpp.diff	sens3	1029	0.0644	0.0205	0.0438	0.0583	0.0394	0.0522	0.9594	-0.0304	0.9579	0.0478	0.0336	0.047	-0.0219129	0.482585	0.657864	0.0509
act2.2	d5.weight	1037	0.4231	0.0185	0.3919	0.1023	0.0563	0.0618	0.7193	-0.0303	0.2891	0.04	0.0184	0.0168	-0.0322541	0.29942	0.467365	0.0488
glucose	glu.weight	1002	0.2964	0.1023	0.4482	0.0698	0.0502	0.0696	0.5662	-0.0303	0.2984	0.0308	0.0166	0.018	0.0276136	0.382572	0.556348	0.1326
act4.5	d4.weight	1038	0.2971	0.059	0.4081	0.0813	0.0525	0.0638	0.7507	-0.0303	0.2853	0.0395	0.0183	0.0167	-0.0133364	0.667796	0.812459	0.0893
act3.1	d5.weight	1032	0.2583	0.0025	0.3756	0.0943	0.0519	0.0601	0.8287	-0.0302	0.2899	0.0455	0.0195	0.0168	-0.0447924	0.150456	0.272855	0.0327
ppi6_b1	act1.5	1013	0.3159	0.0268	0.1711	0.0829	0.0514	0.0639	0.7031	-0.0302	0.6573	0.038	0.0258	0.035	-0.0272637	0.386035	0.559281	0.057
ppi12	act8.4	1012	0.2117	-0.056	0.1934	0.0626	0.0452	0.064	0.6609	-0.0301	0.6578	0.0345	0.0245	0.0348	-0.0753398	0.0165231	0.0378709	-0.0259
sol.mg	act5.3	855	0.1726	-0.0067	0.4533	0.0443	0.0493	0.1095	0.2858	-0.0301	0.7096	0.0178	0.0198	0.0437	-0.0592681	0.0832718	0.165297	0.0234
sol.mg	cpp.diff	870	0.1678	-0.0093	0.118	0.0432	0.0415	0.0751	0.2877	-0.0301	0.9792	0.0176	0.0219	0.0542	-0.0557243	0.100478	0.19373	0.0208
act4.5	d2.weight	1038	0.2998	0.0691	0.4233	0.0818	0.0536	0.066	0.75	-0.0301	0.29	0.0394	0.0185	0.017	-0.00802654	0.796182	0.892794	0.0992
ppi6_b1	d1.weight	1013	0.3082	0.0885	0.4288	0.0824	0.0538	0.0683	0.7052	-0.03	0.3057	0.0382	0.0187	0.0182	0.0179264	0.568747	0.736577	0.1185
ppi3_b2	act4.2	1005	0.1714	0.0581	0.2915	0.0793	0.0561	0.0813	0.8907	-0.03	0.7459	0.0474	0.0308	0.0401	-0.00482914	0.878475	0.93943	0.0881
act3.2	d1.weight	1032	0.4399	0.0062	0.4251	0.1048	0.0586	0.0669	0.7088	-0.0299	0.3087	0.0398	0.0189	0.018	-0.0435097	0.162502	0.289384	0.0361
sens5	act2.1	1029	0	0	0.3037	0.1024	0.0571	0.0843	0.9806	-0.0298	0.7184	0.0538	0.0312	0.0387	-0.030946	0.321335	0.491972	0.0298
sc8.t	ppi12_b2	1012	0.4087	-0.0534	0.1356	0.0935	0.0517	0.0551	0.7045	-0.0297	0.7489	0.0386	0.027	0.0379	-0.0623748	0.0472846	0.0997513	-0.0237
habituation	sc1.3	1013	0	0	0.297	0.0847	0.0542	0.0873	0.9709	-0.0297	0.8225	0.0504	0.0327	0.0439	-0.0290074	0.356376	0.529371	0.0297
plant.mg	ppi3_b1	850	0.1642	0.0547	0.2035	0.0369	0.0395	0.0808	0.1864	-0.0297	0.8463	0.0122	0.0171	0.0484	-0.0154152	0.653581	0.802319	0.0844
ppi6_b1	act5.6	1000	0.3149	0.0672	0.384	0.083	0.0662	0.1057	0.7083	-0.0297	0.7892	0.0385	0.0292	0.0445	-0.00611475	0.846861	0.920691	0.0969
habituation	act2.1	1006	0	0	0.2797	0.0775	0.055	0.0821	0.9744	-0.0296	0.721	0.0498	0.0313	0.0392	-0.0341555	0.279121	0.444048	0.0296
cpp.diff	act3.4	1032	0.0777	0.0891	0.3831	0.059	0.0554	0.096	0.9486	-0.0296	0.7057	0.0472	0.0303	0.0391	0.0059996	0.847348	0.921004	0.1187
cpp8.t	act4.5	1038	0.0019	0.0036	0.2897	0.0477	0.0424	0.0795	0.9285	-0.0295	0.7527	0.0456	0.0298	0.0394	-0.0310243	0.317999	0.487992	0.0331
act4.5	d5.weight	1038	0.2953	0.0524	0.3977	0.0809	0.0518	0.0627	0.7512	-0.0295	0.2862	0.0395	0.0183	0.0166	-0.0150909	0.627223	0.782174	0.0819
edl.mg	ppi6_b2	852	0.3148	0.0724	0.2772	0.0548	0.0492	0.0809	0.1813	-0.0295	0.6649	0.0131	0.0161	0.0395	0.00305895	0.928957	0.968629	0.1019
ppi6	act8.5	1012	0.2672	-0.0545	0.1633	0.0727	0.0462	0.0572	0.6874	-0.0293	0.646	0.0365	0.0248	0.0336	-0.0723938	0.0212697	0.0477589	-0.0252
ppi6	act8.2	1012	0.2722	-0.033	0.2002	0.0731	0.0479	0.062	0.686	-0.0293	0.6443	0.0364	0.0248	0.0338	-0.0555025	0.0775937	0.155355	-0.0037
cpp1.t	act4.4	1043	0.0603	0.0009	0.2802	0.0595	0.0478	0.0784	0.9482	-0.0293	0.7712	0.0473	0.0308	0.0401	-0.0303356	0.327702	0.499084	0.0302
p120_b4	sens6	996	0.4776	0	0	0.0974	0.059	0.0673	0.61	-0.0293	0.988	0.0348	0.03	0.0502	-0.0274849	0.386225	0.559381	0.0293
habituation	act2.3	1005	0	0	0.4921	0.0749	0.0618	0.1079	0.9741	-0.0293	0.6869	0.0495	0.031	0.0392	-0.026012	0.410087	0.585713	0.0293
cpp8.t	act4.6	1038	0.0022	0.0159	0.3462	0.0475	0.0475	0.0937	0.9284	-0.0293	0.726	0.0456	0.0299	0.0398	-0.0254925	0.411953	0.587112	0.0452
ppi12_b2	act2.4	1004	0.1363	0.0775	0.4178	0.055	0.0529	0.0977	0.7514	-0.0293	0.705	0.038	0.0272	0.0393	0.00297192	0.925069	0.966748	0.1068
act5.t	ppi3_b2	1000	0.7283	-0.1048	0.1935	0.1314	0.0768	0.0832	0.6076	-0.0292	0.8869	0.0369	0.0297	0.0476	-0.0732034	0.0206072	0.0463837	-0.0756
gast.mg	ppi6_b2	850	0.1469	0.0446	0.2747	0.0296	0.0357	0.0834	0.1497	-0.0292	0.6664	0.0097	0.014	0.0401	-0.0167508	0.625776	0.780999	0.0738
act8.5	d1.weight	1045	0.1737	-0.1145	0.4373	0.0574	0.0466	0.0679	0.6393	-0.0291	0.3072	0.0328	0.0173	0.0179	-0.13229	1.78487e-05	5.06115e-05	-0.0854
act8.t	d2.weight	1045	0.2378	-0.0862	0.4089	0.0646	0.0467	0.064	0.5827	-0.0291	0.2931	0.0308	0.0163	0.017	-0.119933	0.000101734	0.0002768	-0.0571
ppi12_b2	act1.5	1013	0.132	-0.0215	0.1681	0.0544	0.0417	0.0635	0.7526	-0.0291	0.6582	0.0379	0.0257	0.035	-0.0499732	0.111934	0.212899	0.0076
ppi6_b1	act5.2	1000	0.3123	-0.0056	0.5649	0.0831	0.071	0.1173	0.7088	-0.0291	0.6909	0.0386	0.0279	0.0401	-0.0334183	0.291081	0.457738	0.0235
ppi6_b1	act2.1	1005	0.3438	0.0684	0.2868	0.0867	0.06	0.0825	0.6926	-0.0291	0.7193	0.0379	0.0272	0.039	-0.00836687	0.791072	0.889429	0.0975
gast.mg	sens1	858	0.1562	0.0648	0.0444	0.0305	0.0334	0.064	0.1463	-0.0291	0.9918	0.0095	0.0161	0.0542	-0.00613482	0.857593	0.926281	0.0939
p120_b4	sens4	996	0.4741	0.0583	0.0072	0.097	0.0522	0.0471	0.611	-0.0291	0.9815	0.0348	0.0292	0.0482	-0.00395329	0.900834	0.95258	0.0874
sc1.6	cpp.diff	1045	0.2057	-0.0103	0.0677	0.0691	0.0443	0.0584	0.8551	-0.0289	0.9546	0.0429	0.0318	0.0472	-0.0343344	0.26747	0.429341	0.0186
act8.3	ppi.weight	1035	0.1832	-0.0811	0.4323	0.0615	0.0465	0.0657	0.6629	-0.0288	0.2882	0.0344	0.0172	0.0169	-0.109401	0.00042199	0.00110537	-0.0523
act8.1	d3.weight	1045	0.2395	-0.0673	0.3968	0.0684	0.0471	0.0627	0.6259	-0.0288	0.2926	0.0331	0.0168	0.0169	-0.102256	0.000931934	0.00238458	-0.0385
act5.t	ppi12	1000	0.7277	-0.0645	0.2198	0.1316	0.0679	0.064	0.6077	-0.0288	0.6639	0.0369	0.0253	0.0349	-0.0659385	0.0370857	0.0800562	-0.0357
act5.t	d8.weight	1031	0.7642	0.0217	0.4376	0.1334	0.0669	0.0674	0.5937	-0.0288	0.2949	0.0357	0.0176	0.0174	-0.0342793	0.271476	0.434418	0.0505
habituation	act4.1	1006	0	0	0.3545	0.0825	0.0663	0.1008	0.9719	-0.0288	0.7106	0.0502	0.0322	0.0408	-0.0302844	0.33727	0.509475	0.0288
act5.t	cpp8.t	1031	0.7628	0.0001	0	0.1333	0.0624	0.0454	0.5939	-0.0288	0.9268	0.0357	0.0283	0.0452	-0.0255757	0.412016	0.587021	0.0289
gast.mg	ppi3	850	0.1464	0.0438	0.1935	0.0295	0.0357	0.0814	0.1498	-0.0288	0.8615	0.0097	0.0156	0.0496	-0.0165951	0.628992	0.783117	0.0726
p120_b4	act3.3	1001	0.4846	-0.0675	0.2815	0.0977	0.0621	0.0762	0.6051	-0.0287	0.7459	0.0344	0.0261	0.0394	-0.0707523	0.0251878	0.0558805	-0.0388
sc1.4	ppi6_b2	1012	0.2955	0.0146	0.2373	0.0858	0.0557	0.0716	0.8295	-0.0287	0.7151	0.044	0.0289	0.0378	-0.0206394	0.511928	0.685774	0.0433
act5.6	d1.weight	1031	0.387	0.059	0.4376	0.1055	0.0591	0.0675	0.7877	-0.0287	0.3063	0.0438	0.0198	0.0178	-0.0166859	0.59254	0.754749	0.0877
ppi6_b1	d2.weight	1013	0.3111	0.076	0.4076	0.0829	0.0527	0.0652	0.7044	-0.0287	0.2914	0.0382	0.0182	0.0173	0.0108467	0.730238	0.853939	0.1047
ppi6_b1	act5.5	1000	0.3111	0.0675	0.4213	0.0828	0.0641	0.0987	0.7092	-0.0287	0.7429	0.0386	0.0282	0.0411	0.000571434	0.985601	0.996774	0.0962
act2.3	d3.weight	1037	0.518	0.0023	0.3998	0.1079	0.0586	0.0632	0.676	-0.0286	0.2927	0.038	0.0181	0.017	-0.0363547	0.242128	0.396761	0.0309
sc1.t	habituation	1013	0.4974	0	0	0.1032	0.0594	0.0848	0.7071	-0.0286	0.9709	0.0392	0.031	0.0505	-0.0255285	0.416997	0.59248	0.0286
plant.mg	ppi6	850	0.1641	0.0429	0.2878	0.037	0.0394	0.0822	0.1864	-0.0286	0.6588	0.0123	0.0155	0.0392	-0.0258805	0.451116	0.629014	0.0715
rip.weight	ppi6_b1	1009	0.4794	0.085	0.309	0.0731	0.0563	0.0823	0.2806	-0.0286	0.7023	0.0173	0.0182	0.0381	0.0171819	0.585655	0.74989	0.1136
ppi12_b2	sens3	996	0.1398	0.0405	0.0352	0.0565	0.0387	0.0508	0.7513	-0.0286	0.9621	0.0383	0.0303	0.0476	-0.0127638	0.687441	0.825534	0.0691
ppi6	act2.5	1004	0.2815	0.0664	0.3526	0.0728	0.0573	0.0899	0.672	-0.0286	0.7403	0.0357	0.0268	0.0404	-0.000896572	0.977364	0.991904	0.095
act8.t	d1.weight	1045	0.2374	-0.0884	0.4374	0.0645	0.0481	0.0679	0.5828	-0.0285	0.3072	0.0308	0.0167	0.0179	-0.117717	0.000136689	0.000367806	-0.0599
act8.t	d8.weight	1045	0.24	-0.0838	0.44	0.065	0.0485	0.0676	0.5821	-0.0285	0.2936	0.0308	0.0164	0.0172	-0.114269	0.000214237	0.000571175	-0.0553
act8.t	d5.weight	1045	0.2384	-0.0851	0.3898	0.0648	0.0459	0.0615	0.5825	-0.0282	0.2884	0.0308	0.0161	0.0167	-0.119015	0.000115055	0.000311765	-0.0569
act8.1	d5.weight	1045	0.2405	-0.0617	0.3899	0.0686	0.0466	0.0615	0.6256	-0.0282	0.2884	0.0331	0.0167	0.0166	-0.0978435	0.00154153	0.00387806	-0.0335
cpp1.t	act5.5	1036	0.0662	-0.0928	0.4324	0.0609	0.0572	0.0985	0.955	-0.0282	0.7247	0.0478	0.031	0.0395	-0.0696641	0.0249424	0.0554155	-0.0646
ppi6	sc8.6	1012	0.2756	0.014	0.3134	0.0735	0.0556	0.0842	0.6858	-0.0282	0.795	0.0364	0.0277	0.0421	-0.0262326	0.404494	0.579509	0.0422
act8.3	d2.weight	1045	0.1847	-0.0892	0.4097	0.0616	0.0462	0.064	0.6616	-0.0281	0.293	0.0342	0.0172	0.017	-0.112332	0.000274256	0.000724117	-0.0611
cpp1.t	act5.1	1036	0.0616	-0.0282	0.4948	0.0608	0.0613	0.108	0.9566	-0.0281	0.735	0.048	0.0317	0.0407	-0.0404604	0.19317	0.333129	-0.0001
sens4	d4.weight	1029	0.0151	0.0481	0.4098	0.0475	0.0427	0.064	0.9689	-0.0281	0.2861	0.047	0.0201	0.0168	-0.0129424	0.678376	0.819528	0.0762
p120_b3	act5.4	1000	0.5138	-0.079	0.4412	0.0967	0.0706	0.1028	0.5763	-0.028	0.7115	0.0328	0.0257	0.0402	-0.0715935	0.0235704	0.0526193	-0.051
ppi3	act2.1	1005	0.1137	-0.0747	0.2762	0.0636	0.0526	0.0817	0.9295	-0.028	0.7222	0.0472	0.0305	0.0393	-0.065885	0.0367672	0.0794425	-0.0467
act5.t	d4.weight	1031	0.7649	0.0242	0.3936	0.1335	0.0641	0.0619	0.5936	-0.0277	0.2896	0.0357	0.0173	0.0168	-0.0331416	0.287713	0.454288	0.0519
habituation	ppi12_b1	1014	0	0	0.2056	0.0767	0.0431	0.0597	0.9752	-0.0277	0.6482	0.0497	0.0286	0.0335	-0.0315261	0.315906	0.48526	0.0277
sens1	act1.2	1030	0.0493	0.0099	0.2137	0.0534	0.0453	0.0697	0.9646	-0.0277	0.625	0.0473	0.0284	0.0338	-0.0283588	0.363237	0.536129	0.0376
cpp.diff	act4.5	1038	0.0621	0.0064	0.29	0.0575	0.0476	0.0795	0.956	-0.0277	0.7526	0.0473	0.0305	0.0394	-0.027763	0.371555	0.544251	0.0341
edl.mg	ppi6	852	0.3203	0.0292	0.2789	0.0555	0.0497	0.0813	0.1803	-0.0276	0.6633	0.0131	0.0161	0.0394	-0.0312795	0.36182	0.535572	0.0568
act5.6	d4.weight	1031	0.3836	0.0393	0.3939	0.1051	0.0564	0.0618	0.7885	-0.0276	0.2896	0.0438	0.0192	0.0168	-0.025019	0.42227	0.597593	0.0669
ppi12_b2	act8.6	1012	0.1245	-0.0843	0.2413	0.0532	0.0444	0.0707	0.7558	-0.0275	0.6684	0.0381	0.026	0.0357	-0.0820421	0.00902524	0.0212744	-0.0568
act2.3	d8.weight	1037	0.5172	0.0368	0.4382	0.1078	0.0606	0.0675	0.6762	-0.0275	0.2953	0.038	0.0182	0.0174	-0.0134445	0.665419	0.811696	0.0643
act4.2	ppi.weight	1028	0.3262	0.0811	0.4448	0.0848	0.0549	0.0675	0.7325	-0.0275	0.2852	0.0391	0.0183	0.0169	0.00792516	0.799654	0.894741	0.1086
act8.5	d8.weight	1045	0.1739	-0.1013	0.439	0.0577	0.0468	0.0675	0.6393	-0.0274	0.2938	0.0328	0.017	0.0172	-0.121864	7.83309e-05	0.000214762	-0.0739
ppi6_b1	act1.4	1013	0.3142	0.0221	0.1826	0.0826	0.0516	0.064	0.7035	-0.0273	0.6637	0.038	0.0259	0.0351	-0.0248903	0.428744	0.604726	0.0494
tibia.mm	act5.1	862	0.6944	0.0904	0.5155	0.1182	0.0883	0.1254	0.3955	-0.0273	0.7525	0.0281	0.0258	0.0473	0.00292719	0.931612	0.969871	0.1177
rip.weight	ppi12	1009	0.4792	0.0533	0.2129	0.0731	0.05	0.0625	0.2806	-0.0273	0.6577	0.0173	0.0172	0.0344	0.00159767	0.959575	0.984621	0.0806
ppi6	act5.5	1000	0.2728	-0.0075	0.4226	0.074	0.0608	0.0991	0.6936	-0.0272	0.7425	0.037	0.0276	0.0411	-0.0326988	0.301599	0.469976	0.0197
ppi12	sens1	997	0.2232	0.0044	0.0313	0.065	0.0434	0.0546	0.6583	-0.0272	0.97	0.0348	0.0294	0.0488	-0.0288648	0.36258	0.536184	0.0316
ta.mg	ppi6_b2	853	0.2506	0.0911	0.284	0.0412	0.0421	0.0826	0.1787	-0.0272	0.6614	0.0116	0.0153	0.0395	0.0295244	0.389119	0.562343	0.1183
sens4	act2.1	1029	0.01	0.0098	0.3049	0.0458	0.0469	0.0842	0.971	-0.0272	0.7181	0.047	0.0303	0.0387	-0.0257399	0.409475	0.585018	0.037
sens4	d3.weight	1029	0.0146	0.0487	0.4107	0.0475	0.0429	0.0647	0.9691	-0.0272	0.2905	0.047	0.0202	0.017	-0.0111041	0.722008	0.848377	0.0759
act4.5	d8.weight	1038	0.2952	0.061	0.4498	0.0808	0.0547	0.0688	0.7513	-0.0272	0.291	0.0395	0.0186	0.0172	-0.00615771	0.842926	0.918135	0.0882
act4.5	d1.weight	1038	0.3009	0.0748	0.4536	0.082	0.0555	0.0702	0.7497	-0.0272	0.3045	0.0394	0.0189	0.0179	-0.00129548	0.966748	0.986091	0.102
act5.t	ppi12_b2	1000	0.7274	-0.0942	0.1418	0.1315	0.066	0.0566	0.6077	-0.0271	0.7539	0.0369	0.0265	0.0384	-0.0746107	0.0182879	0.0416278	-0.0671
ppi6	sens5	996	0.2801	0	0	0.0747	0.063	0.1402	0.6741	-0.0271	0.9914	0.0361	0.031	0.0609	-0.0395347	0.212538	0.359448	0.0271
rip.weight	act3.1	1026	0.4696	0.0352	0.2586	0.0708	0.0569	0.0943	0.2826	-0.0271	0.8312	0.0171	0.0197	0.0457	-0.0195803	0.531003	0.702001	0.0623
ppi6_b2	act3.5	1001	0.2435	-0.0297	0.1684	0.0725	0.0492	0.0659	0.7102	-0.027	0.7726	0.0378	0.0276	0.0403	-0.0461495	0.144549	0.264417	-0.0027
cpp1.t	act4.3	1043	0.0602	0.0026	0.3001	0.0595	0.0499	0.0831	0.9482	-0.027	0.7675	0.0473	0.031	0.0404	-0.0272129	0.379964	0.553249	0.0296
ppi12	act5.4	1000	0.2174	-0.0365	0.4416	0.0638	0.0581	0.1033	0.6645	-0.0269	0.7114	0.0349	0.0265	0.0402	-0.0548557	0.0829492	0.164868	-0.0096
ppi6_b2	sc8.4	1012	0.2435	0.0663	0.3833	0.0719	0.0588	0.0957	0.7125	-0.0269	0.7835	0.0376	0.0283	0.0425	-0.00122021	0.969074	0.987596	0.0932
ppi12	sc8.6	1012	0.2154	-0.0667	0.3095	0.0629	0.0516	0.0836	0.6595	-0.0268	0.7961	0.0344	0.0269	0.0421	-0.0679339	0.0307004	0.0671472	-0.0399
p120_b3	act4.3	1005	0.5018	-0.0141	0.2661	0.0955	0.0631	0.0806	0.5773	-0.0268	0.7805	0.0327	0.0263	0.0416	-0.0400703	0.20436	0.347516	0.0127
act2.t	d3.weight	1037	0.4568	0.0058	0.4005	0.1032	0.0571	0.0632	0.6677	-0.0268	0.2925	0.0376	0.018	0.017	-0.0385405	0.214952	0.362737	0.0326
act5.5	d2.weight	1031	0.4347	0.0155	0.4036	0.0994	0.0561	0.0633	0.7271	-0.0268	0.2944	0.0398	0.0185	0.0171	-0.0333341	0.284921	0.451572	0.0423
habituation	sc1.4	1013	0	0	0.2963	0.0857	0.052	0.0859	0.9709	-0.0268	0.829	0.0506	0.0326	0.0439	-0.0271053	0.388801	0.562235	0.0268
act4.t	ppi6_b2	1005	0.2722	0.0959	0.2359	0.0802	0.0538	0.0709	0.7438	-0.0268	0.7146	0.04	0.0275	0.0378	0.0169061	0.592427	0.754811	0.1227
ppi12_b1	d1.weight	1013	0.1985	0.0366	0.4268	0.0596	0.047	0.0684	0.6509	-0.0268	0.306	0.0338	0.0176	0.0182	-0.00193864	0.950861	0.981104	0.0634
ppi12_b2	act8.5	1012	0.126	-0.0779	0.1619	0.0534	0.0397	0.0565	0.7552	-0.0267	0.6463	0.0381	0.0253	0.0336	-0.0803323	0.0105731	0.0247096	-0.0512
cpp.diff	sc8.5	1045	0.0631	-0.0499	0.2066	0.057	0.0449	0.0715	0.9555	-0.0267	0.8326	0.0471	0.0315	0.0424	-0.0505727	0.102275	0.196705	-0.0232
act4.3	d8.weight	1038	0.3034	0.0387	0.4456	0.0843	0.0554	0.0683	0.7688	-0.0267	0.2917	0.0407	0.0189	0.0172	-0.0132063	0.670847	0.815316	0.0654
ppi12_b1	act2.4	1004	0.2213	0.1179	0.4219	0.0611	0.0549	0.0968	0.643	-0.0266	0.7039	0.0334	0.0254	0.039	0.0233661	0.45957	0.636211	0.1445
act8.3	d5.weight	1045	0.1859	-0.0937	0.3909	0.0619	0.0455	0.0616	0.6613	-0.0265	0.2882	0.0342	0.017	0.0166	-0.113718	0.000229915	0.000610519	-0.0672
act2.t	ppi6_b1	1004	0.4456	0.0949	0.3405	0.1039	0.0672	0.086	0.6711	-0.0265	0.6922	0.0385	0.0269	0.0379	0.00969239	0.759043	0.872232	0.1214
ppi12_b1	act8.2	1012	0.1996	-0.1071	0.1931	0.0586	0.0434	0.0604	0.6509	-0.0264	0.6463	0.0336	0.0239	0.0338	-0.100387	0.00138564	0.00349538	-0.0807
act8.1	d8.weight	1045	0.2423	-0.0599	0.4399	0.0689	0.0492	0.0675	0.6251	-0.0264	0.2936	0.0331	0.017	0.0172	-0.088671	0.00412238	0.00997585	-0.0335
p120_b2	act5.4	1000	0.6539	-0.0625	0.4418	0.1077	0.0745	0.103	0.5183	-0.0264	0.7114	0.0306	0.0248	0.0402	-0.0628562	0.0469041	0.0990387	-0.0361
act3.t	d1.weight	1032	0.4158	-0.021	0.4243	0.0975	0.0567	0.0668	0.6582	-0.0264	0.3089	0.0369	0.0183	0.018	-0.0544798	0.0802342	0.160227	0.0054
act5.t	p120_b3	1000	0.7261	-0.0742	0.5142	0.1314	0.0803	0.0968	0.608	-0.0263	0.5762	0.0369	0.0246	0.0328	-0.068106	0.0312788	0.0682836	-0.0479
ppi12	glu.weight	972	0.2327	0.0604	0.4405	0.0677	0.0504	0.0708	0.6478	-0.0263	0.299	0.0351	0.018	0.0185	0.0121791	0.704515	0.836724	0.0867
act8.5	d3.weight	1045	0.1751	-0.1035	0.3969	0.0577	0.0448	0.0627	0.6389	-0.0262	0.2926	0.0328	0.0168	0.0169	-0.122833	6.86014e-05	0.000188532	-0.0773
ppi6_b1	d8.weight	1013	0.3094	0.0725	0.4355	0.0826	0.0543	0.0686	0.7049	-0.0262	0.2931	0.0382	0.0184	0.0176	0.0141553	0.652712	0.801889	0.0987
ta.mg	ppi3	853	0.2481	0.0399	0.213	0.0412	0.043	0.0834	0.1792	-0.0262	0.8496	0.0117	0.0171	0.0491	-0.00725887	0.832344	0.912393	0.0661
ppi3_b2	glu.weight	972	0.199	0.0523	0.4465	0.0842	0.0549	0.0714	0.8816	-0.0262	0.2979	0.048	0.021	0.0184	-0.0066305	0.836436	0.914285	0.0785
act8.5	d5.weight	1045	0.1739	-0.1007	0.3895	0.0577	0.0443	0.0615	0.6392	-0.0261	0.2885	0.0328	0.0167	0.0167	-0.122635	7.04936e-05	0.000193503	-0.0746
ta.mg	glucose	880	0.2514	0.0137	0.3338	0.0415	0.0416	0.0829	0.1796	-0.0261	0.554	0.0115	0.014	0.0335	-0.0517243	0.125217	0.233568	0.0398
act2.3	d2.weight	1037	0.5186	-0.0102	0.4156	0.1081	0.0595	0.0648	0.6759	-0.0261	0.2917	0.038	0.0181	0.0171	-0.0380103	0.221333	0.370006	0.0159
tlength	cpp1.t	1038	0.452	0.0204	0.0536	0.0824	0.0503	0.0589	0.5398	-0.0261	0.9647	0.0294	0.0269	0.0481	-0.0208749	0.501705	0.67736	0.0465
sens4	d5.weight	1029	0.015	0.0446	0.4022	0.0476	0.0424	0.0633	0.969	-0.0261	0.2865	0.047	0.0201	0.0168	-0.0120429	0.699602	0.833878	0.0707
ppi12_b1	act2.6	1004	0.2173	0.0782	0.3711	0.061	0.0547	0.0986	0.6442	-0.0261	0.7133	0.0335	0.0258	0.0403	0.00357064	0.910032	0.959027	0.1043
plant.mg	ppi6_b2	850	0.1631	0.0713	0.2867	0.0367	0.0396	0.0832	0.1867	-0.026	0.6652	0.0123	0.0155	0.0396	0.00749151	0.827355	0.909934	0.0973
act8.3	d1.weight	1045	0.1848	-0.0955	0.4384	0.0616	0.0476	0.0679	0.6616	-0.0259	0.307	0.0342	0.0176	0.0178	-0.109763	0.000378336	0.000994392	-0.0696
cpp.diff	ppi12_b2	1013	0.0573	-0.0567	0.1235	0.0586	0.0399	0.0533	0.9699	-0.0259	0.7555	0.0489	0.0306	0.0381	-0.0570321	0.0696107	0.141262	-0.0308
ppi6_b2	act8.3	1012	0.2373	-0.0251	0.1988	0.0714	0.0484	0.0654	0.7146	-0.0259	0.6587	0.0377	0.0257	0.035	-0.0470418	0.134792	0.248826	0.0008
act5.t	d5.weight	1031	0.764	0.0128	0.3854	0.1333	0.0637	0.0611	0.5938	-0.0259	0.2902	0.0357	0.0173	0.0168	-0.0367375	0.238566	0.392589	0.0387
tlength	sc1.6	1037	0.4513	0.0112	0.2036	0.0824	0.0546	0.0695	0.5392	-0.0259	0.8612	0.0294	0.0253	0.0434	-0.0289012	0.352494	0.525288	0.0371
sc1.1	ppi.weight	1034	0.5378	0.0312	0.4311	0.1072	0.0596	0.0655	0.7164	-0.0259	0.2884	0.0394	0.0183	0.0169	-0.0150035	0.629881	0.783593	0.0571
cpp.diff	act2.3	1037	0.0728	-0.0035	0.5194	0.0593	0.0579	0.1081	0.9559	-0.0258	0.6757	0.0475	0.0299	0.0379	-0.0294184	0.343941	0.516523	0.0223
act5.6	d8.weight	1031	0.3849	0.0418	0.4388	0.1054	0.0593	0.0673	0.7882	-0.0258	0.2947	0.0438	0.0196	0.0173	-0.0222426	0.475591	0.651777	0.0676
glucose	act5.2	984	0.2864	-0.0716	0.5728	0.0686	0.0642	0.1161	0.5673	-0.0257	0.6886	0.031	0.0249	0.04	-0.0713771	0.0251545	0.0558333	-0.0459
ppi6	act3.5	1001	0.2868	-0.0557	0.1694	0.0755	0.0506	0.0661	0.6787	-0.0257	0.7723	0.0364	0.0271	0.0403	-0.0586734	0.0635074	0.129956	-0.03
ppi12_b1	act3.5	1001	0.2029	-0.0444	0.1651	0.0602	0.0445	0.0655	0.6535	-0.0256	0.7736	0.034	0.0262	0.0404	-0.0574847	0.0690696	0.140409	-0.0188
ppi6	act2.6	1004	0.2815	0.0182	0.3694	0.0729	0.0601	0.1002	0.672	-0.0256	0.7138	0.0358	0.0268	0.0407	-0.0237936	0.451395	0.628835	0.0438
gast.mg	ppi3_b2	850	0.1508	0.0795	0.1905	0.0299	0.0367	0.0881	0.1489	-0.0256	0.8872	0.0096	0.0158	0.0519	0.016143	0.638366	0.789491	0.1051
act2.t	ppi3	1004	0.4421	-0.0417	0.1161	0.1039	0.0591	0.0639	0.6718	-0.0255	0.9279	0.0386	0.0299	0.0471	-0.0458451	0.146613	0.267455	-0.0162
act5.3	d3.weight	1031	0.4941	0.0038	0.3929	0.1068	0.0578	0.0624	0.7021	-0.0255	0.2945	0.0392	0.0184	0.0171	-0.0385787	0.215831	0.363823	0.0293
glucose	act1.5	999	0.2907	-0.0243	0.1584	0.0694	0.0477	0.065	0.5668	-0.0254	0.6701	0.0308	0.0237	0.0361	-0.0463619	0.143109	0.262508	0.0011
ppi6	sc8.2	1012	0.2733	0.022	0.2934	0.0731	0.0546	0.0813	0.6865	-0.0254	0.8111	0.0364	0.0278	0.0426	-0.0167608	0.59433	0.756405	0.0474
sol.mg	p120_b2	849	0.1673	0.0501	0.5499	0.0437	0.0469	0.1008	0.2897	-0.0254	0.5111	0.0179	0.0171	0.0324	-0.0143937	0.675361	0.818016	0.0755
act8.5	d2.weight	1045	0.1755	-0.1041	0.4095	0.0579	0.0453	0.064	0.6387	-0.0253	0.293	0.0328	0.0169	0.017	-0.12108	8.71512e-05	0.000238241	-0.0788
cpp1.t	act5.6	1036	0.0622	-0.0551	0.3699	0.0599	0.0582	0.1021	0.9565	-0.0253	0.7906	0.0478	0.0324	0.0435	-0.0486397	0.117677	0.222092	-0.0298
ppi12	cpp8.t	1013	0.2125	-0.0343	0.0088	0.0627	0.0402	0.0496	0.6601	-0.0253	0.9398	0.0344	0.0286	0.0469	-0.0476599	0.129547	0.240676	-0.009
act5.3	d1.weight	1031	0.4939	0.0057	0.4351	0.1068	0.0601	0.0674	0.7022	-0.0253	0.3067	0.0392	0.0188	0.0179	-0.0354317	0.255681	0.414721	0.031
act2.1	d8.weight	1038	0.3046	0.0471	0.4413	0.0829	0.0535	0.0676	0.7145	-0.0253	0.2944	0.0382	0.0182	0.0173	-0.0204369	0.510723	0.685149	0.0724
act8.t	d4.weight	1045	0.2391	-0.0866	0.3982	0.0649	0.0462	0.0623	0.5823	-0.0251	0.2877	0.0308	0.0161	0.0167	-0.113457	0.000237718	0.000630516	-0.0615
act2.3	d4.weight	1037	0.5183	0.0116	0.3998	0.108	0.0583	0.0626	0.676	-0.0251	0.2883	0.038	0.0179	0.0168	-0.0261349	0.400496	0.574846	0.0367
ppi6_b1	d5.weight	1013	0.3095	0.0696	0.387	0.0827	0.0516	0.0626	0.7049	-0.0251	0.2866	0.0382	0.0181	0.017	0.0142211	0.651206	0.801099	0.0947
glucose	act4.1	991	0.2699	-0.0457	0.3646	0.0663	0.0575	0.0999	0.5672	-0.025	0.722	0.0307	0.0251	0.0412	-0.0576439	0.0696999	0.141381	-0.0207
act5.3	d2.weight	1031	0.4936	0.0023	0.4035	0.1067	0.0582	0.0633	0.7022	-0.025	0.2944	0.0392	0.0184	0.0171	-0.036786	0.237947	0.391848	0.0273
ppi12_b1	act3.6	1001	0.2068	0.0236	0.1413	0.0606	0.0441	0.066	0.6524	-0.025	0.7463	0.034	0.0259	0.0396	-0.0226834	0.473456	0.650003	0.0486
act5.5	glu.weight	981	0.4049	0.0338	0.4409	0.0988	0.0587	0.0697	0.7354	-0.025	0.3016	0.0412	0.0194	0.0183	-0.0223216	0.484971	0.660729	0.0588
edl.mg	ppi12_b2	852	0.3209	0.0601	0.1613	0.0558	0.046	0.0638	0.1802	-0.025	0.7254	0.0131	0.0162	0.0409	-2.03603e-05	0.999527	1.00385	0.0851
act8.1	d2.weight	1045	0.2389	-0.0657	0.4086	0.0683	0.0474	0.0639	0.626	-0.0249	0.2932	0.0331	0.0168	0.017	-0.0944358	0.00224347	0.00555362	-0.0408
startle	act2.5	1004	0.6436	-0.0248	0.3515	0.1083	0.0712	0.0903	0.5023	-0.0249	0.7406	0.03	0.0248	0.0404	-0.0503234	0.111033	0.211532	0.0001
ppi12	act2.4	1004	0.2316	0.1306	0.4218	0.064	0.0564	0.097	0.6512	-0.0249	0.704	0.034	0.0257	0.0391	0.0324629	0.304134	0.472815	0.1555
tibia.mm	ppi6_b2	856	0.6878	0.0593	0.2973	0.1199	0.0768	0.0859	0.4005	-0.0249	0.6589	0.0286	0.0241	0.0395	-0.0100296	0.769508	0.879465	0.0842
act8.1	d4.weight	1045	0.2405	-0.0611	0.3979	0.0686	0.0469	0.0623	0.6256	-0.0248	0.2878	0.0331	0.0167	0.0167	-0.0910896	0.00320658	0.00785392	-0.0363
ppi12	act2.5	1004	0.2326	0.1323	0.3617	0.0643	0.0545	0.0897	0.6508	-0.0248	0.7378	0.034	0.026	0.04	0.0347699	0.271037	0.434014	0.1571
cpp8.t	sc8.4	1045	0.0094	-0.012	0.3704	0.0488	0.0479	0.0926	0.9243	-0.0248	0.7799	0.0454	0.0306	0.0415	-0.031948	0.302168	0.470547	0.0128
ppi6_b1	sc8.2	1012	0.3152	0.0688	0.2993	0.0822	0.0581	0.0817	0.7039	-0.0248	0.8095	0.0379	0.0283	0.0424	0.00188304	0.952292	0.981707	0.0936
ppi6_b1	act2.2	1004	0.3344	0.0657	0.386	0.0851	0.0647	0.0984	0.6937	-0.0248	0.7263	0.0379	0.0277	0.0407	0.00137442	0.965307	0.985705	0.0905
act5.5	d1.weight	1031	0.4347	0.0095	0.4351	0.0994	0.0579	0.0674	0.7271	-0.0246	0.3067	0.0398	0.0189	0.0179	-0.033626	0.280722	0.445982	0.0341
ta.mg	sc1.2	874	0.2428	0.0373	0.4272	0.0408	0.0471	0.1079	0.1805	-0.0246	0.7406	0.0116	0.0162	0.0448	-0.0138084	0.683524	0.822533	0.0619
act8.3	d4.weight	1045	0.1865	-0.0925	0.3993	0.062	0.0458	0.0624	0.6611	-0.0245	0.2875	0.0342	0.017	0.0166	-0.10889	0.000421407	0.00110447	-0.068
act8.4	ppi.weight	1035	0.1944	-0.0759	0.4314	0.0632	0.0471	0.0657	0.6555	-0.0245	0.2884	0.0343	0.0172	0.0169	-0.103108	0.000893859	0.00229221	-0.0514
tlength	sens6	1021	0.456	0	0	0.0829	0.0533	0.0684	0.5398	-0.0245	0.9842	0.0296	0.0274	0.0492	-0.0304239	0.331462	0.503653	0.0245
act3.1	d8.weight	1032	0.2579	0.0095	0.4233	0.0943	0.0547	0.066	0.8289	-0.0245	0.2963	0.0455	0.0199	0.0174	-0.0300454	0.334921	0.506917	0.034
glucose	act2.4	990	0.291	0.0334	0.4138	0.0707	0.0588	0.0964	0.5703	-0.0245	0.7009	0.0312	0.0248	0.0391	-0.0207097	0.515136	0.688084	0.0579
act2.2	d8.weight	1037	0.4228	0.0306	0.4387	0.1023	0.0591	0.0676	0.7193	-0.0245	0.2952	0.04	0.0187	0.0174	-0.0150051	0.629347	0.783348	0.0551
glucose	act2.2	990	0.2847	-0.0153	0.4169	0.0692	0.0589	0.1002	0.5719	-0.0244	0.7089	0.0312	0.025	0.0401	-0.0411245	0.196057	0.336981	0.0091
cpp1.t	act1.3	1051	0.0639	-0.0231	0.1527	0.06	0.0433	0.0606	0.9558	-0.0244	0.6681	0.0475	0.0287	0.0346	-0.0397384	0.198003	0.339696	0.0013
act2.3	d5.weight	1037	0.5178	0.0114	0.3917	0.1079	0.0579	0.0618	0.6761	-0.0244	0.2891	0.038	0.0179	0.0168	-0.0237884	0.444135	0.621709	0.0358
act8.4	d3.weight	1045	0.1875	-0.0891	0.3966	0.0617	0.0459	0.0627	0.6557	-0.0243	0.2926	0.034	0.0171	0.0169	-0.11026	0.000355705	0.000936503	-0.0648
ppi12	sc8.4	1012	0.2175	-0.0507	0.3808	0.0634	0.0559	0.0965	0.6589	-0.0243	0.7841	0.0344	0.0271	0.0427	-0.0567848	0.0709717	0.143584	-0.0264
habituation	act1.5	1014	0	0	0.169	0.0831	0.049	0.0637	0.9701	-0.0243	0.6571	0.0504	0.0296	0.035	-0.0267416	0.394967	0.568493	0.0243
ppi3	act2.5	1004	0.115	-0.0015	0.3518	0.0639	0.0536	0.0902	0.9282	-0.0243	0.7405	0.0471	0.0307	0.0404	-0.0259468	0.411497	0.586642	0.0228
ppi6_b1	act2.3	1004	0.3371	0.0918	0.4919	0.0856	0.068	0.1073	0.693	-0.0243	0.6879	0.0379	0.0272	0.0392	0.0136637	0.665429	0.811282	0.1161
act2.t	d2.weight	1037	0.4567	-0.0036	0.4161	0.1033	0.0579	0.0649	0.6677	-0.0242	0.2916	0.0376	0.018	0.017	-0.0387112	0.212925	0.35984	0.0206
tibia.mm	act2.1	873	0.7101	0.0274	0.3544	0.1176	0.0814	0.0998	0.3875	-0.0242	0.7103	0.0273	0.0246	0.043	-0.0308562	0.362503	0.536241	0.0516
act5.6	d5.weight	1031	0.3836	0.0314	0.3862	0.1052	0.0561	0.0611	0.7885	-0.0242	0.29	0.0438	0.0192	0.0168	-0.025086	0.421028	0.596381	0.0556
act3.t	cpp.diff	1032	0.413	0.0932	0.0784	0.0968	0.0567	0.0594	0.659	-0.0242	0.9484	0.0369	0.0295	0.0472	0.0133782	0.667726	0.812587	0.1174
act8.3	d8.weight	1045	0.1873	-0.0956	0.4409	0.0622	0.0481	0.0677	0.6609	-0.0241	0.2935	0.0342	0.0173	0.0172	-0.106701	0.000550255	0.00143005	-0.0715
sc8.t	ppi6_b1	1012	0.4112	0.056	0.3146	0.0932	0.0617	0.0822	0.704	-0.0241	0.7041	0.0385	0.027	0.038	-0.00510766	0.871081	0.934539	0.0801
act8.t	ppi12_b2	1012	0.2416	-0.084	0.1287	0.066	0.0433	0.0537	0.5839	-0.024	0.7544	0.0315	0.0244	0.038	-0.0810104	0.00993306	0.0232842	-0.06
ppi3	act8.6	1012	0.1197	-0.0444	0.2496	0.0642	0.0483	0.0719	0.9207	-0.024	0.6661	0.0466	0.0288	0.0356	-0.0493344	0.116779	0.220666	-0.0204
sens2	act1.4	1029	0.0514	-0.0005	0.1674	0.0543	0.0413	0.0621	0.9419	-0.024	0.6521	0.0465	0.0282	0.0343	-0.0289824	0.353011	0.525552	0.0235
ppi12	act2.6	1004	0.2288	0.0843	0.3729	0.0642	0.0565	0.0995	0.652	-0.024	0.7129	0.0342	0.0261	0.0404	0.00946279	0.764581	0.875775	0.1083
sol.mg	act2.1	866	0.1656	0.0062	0.3308	0.0428	0.046	0.0981	0.2883	-0.0239	0.7173	0.0176	0.0197	0.0436	-0.0383983	0.258997	0.419075	0.0301
ppi12	habituation	1014	0.2174	0	0	0.0629	0.0455	0.0767	0.6579	-0.0239	0.9752	0.0343	0.029	0.0497	-0.0273496	0.384304	0.557469	0.0239
ta.mg	ppi3_b2	853	0.2528	0.0958	0.1756	0.0415	0.0432	0.0863	0.1783	-0.0238	0.8955	0.0116	0.0175	0.0522	0.032765	0.339177	0.511689	0.1196
ppi6_b2	ppi.weight	1014	0.2386	0.047	0.4289	0.0719	0.0497	0.0661	0.7133	-0.0238	0.2892	0.0377	0.018	0.0172	-2.57135e-17	1	1.00022	0.0708
cpp8.t	act4.4	1038	0.0016	0.0016	0.286	0.0476	0.0422	0.08	0.9286	-0.0237	0.7691	0.0456	0.0301	0.0402	-0.0253405	0.414747	0.590187	0.0253
tlength	act5.1	1023	0.4384	0.026	0.4898	0.0813	0.0661	0.1083	0.5419	-0.0237	0.7373	0.0297	0.0247	0.0411	-0.0134932	0.666423	0.811427	0.0497
ppi6_b2	d1.weight	1013	0.2405	0.0634	0.4337	0.0724	0.0511	0.069	0.7136	-0.0236	0.3048	0.0377	0.0186	0.0181	0.00846455	0.787869	0.887764	0.087
cpp1.t	sc1.3	1050	0.0595	-0.042	0.2705	0.0591	0.0495	0.0827	0.9577	-0.0235	0.8355	0.0476	0.0322	0.0434	-0.0431613	0.162242	0.289255	-0.0185
ppi12	d1.weight	1013	0.212	0.0269	0.4273	0.063	0.0478	0.0683	0.6602	-0.0235	0.3059	0.0345	0.0177	0.0182	-0.00477466	0.879361	0.939294	0.0504
p120_b4	act3.2	1001	0.4884	-0.072	0.4026	0.098	0.071	0.1024	0.6043	-0.0234	0.7256	0.0344	0.0266	0.0411	-0.0564779	0.0740874	0.149042	-0.0486
act2.5	d1.weight	1037	0.353	0.0104	0.4423	0.088	0.0559	0.0686	0.7365	-0.0234	0.307	0.0393	0.0189	0.018	-0.0259457	0.403916	0.578859	0.0338
act5.2	d1.weight	1031	0.5868	0.0225	0.4362	0.1176	0.0627	0.0676	0.6808	-0.0234	0.3065	0.0389	0.0186	0.0179	-0.0245534	0.430958	0.60748	0.0459
ppi6_b1	d4.weight	1013	0.31	0.06	0.3975	0.0827	0.052	0.0636	0.7047	-0.0234	0.2846	0.0382	0.018	0.0169	0.0106837	0.734137	0.856555	0.0834
ppi12	ppi.weight	1014	0.2123	0.034	0.4247	0.0629	0.0468	0.0657	0.6595	-0.0234	0.2899	0.0344	0.0172	0.0172	3.05643e-19	1	1	0.0574
startle	act5.5	1000	0.6665	-0.0359	0.4224	0.1107	0.0745	0.0991	0.4965	-0.0233	0.7426	0.0299	0.0248	0.0411	-0.0491533	0.120338	0.226011	-0.0126
sc1.t	cpp.diff	1045	0.4936	0.0191	0.0674	0.1015	0.0553	0.0584	0.7071	-0.0233	0.9547	0.0384	0.0302	0.0472	-0.0159484	0.606573	0.766728	0.0424
ppi3_b2	act5.6	1000	0.1906	-0.0675	0.3815	0.0832	0.0671	0.1059	0.8877	-0.0232	0.7899	0.0477	0.0326	0.0446	-0.0522021	0.0989765	0.191313	-0.0443
habituation	tlength	1007	0	0	0.4442	0.0766	0.0526	0.0835	0.9748	-0.0232	0.5503	0.0497	0.0274	0.0305	-0.0222248	0.481136	0.656274	0.0232
p120_b2	act3.1	1001	0.6323	0.022	0.2279	0.1056	0.0682	0.0929	0.528	-0.0232	0.8379	0.0309	0.0268	0.0467	-0.0175812	0.57849	0.744415	0.0452
tibia.mm	habituation	857	0.6828	0	0	0.1202	0.0946	0.1045	0.4008	-0.0232	0.9753	0.0286	0.0286	0.0536	-0.0144184	0.673391	0.817336	0.0232
sc1.5	cpp.diff	1045	0.28	-0.0333	0.0679	0.079	0.0483	0.0582	0.8258	-0.0231	0.9545	0.0424	0.0317	0.0472	-0.038457	0.214181	0.361699	-0.0102
act5.5	d5.weight	1031	0.4348	0.0183	0.3854	0.0994	0.0551	0.0611	0.727	-0.0231	0.2902	0.0398	0.0183	0.0168	-0.0269958	0.386535	0.559481	0.0414
act8.4	d1.weight	1045	0.1875	-0.0962	0.4374	0.0617	0.0477	0.0679	0.6557	-0.023	0.3072	0.034	0.0176	0.0179	-0.10936	0.000397695	0.00104291	-0.0732
ppi3	act5.6	1000	0.122	-0.0682	0.3864	0.0655	0.0616	0.1069	0.9243	-0.023	0.7886	0.0471	0.0324	0.0446	-0.051117	0.106203	0.203333	-0.0452
sc1.1	d1.weight	1044	0.5455	-0.0125	0.4354	0.1085	0.061	0.0677	0.7172	-0.023	0.3064	0.0393	0.0188	0.0178	-0.0330182	0.286486	0.453122	0.0105
sens2	act1.6	1029	0.0515	0.0018	0.1466	0.0543	0.0417	0.0616	0.9418	-0.023	0.6715	0.0465	0.0287	0.0353	-0.0268478	0.389605	0.56287	0.0248
cpp8.t	sens2	1029	0	0	0.0514	0.0492	0.0366	0.055	0.9331	-0.023	0.9418	0.0461	0.0327	0.0466	-0.0222722	0.475432	0.652137	0.023
act3.t	ppi3	1001	0.3961	-0.0686	0.1215	0.0972	0.0587	0.0644	0.665	-0.0229	0.9269	0.0379	0.0298	0.0471	-0.0560691	0.0762078	0.152976	-0.0457
startle	act3.1	1001	0.6376	-0.0131	0.2279	0.1071	0.069	0.0929	0.5038	-0.0229	0.8379	0.03	0.0264	0.0467	-0.0338974	0.283975	0.450379	0.0098
act5.t	p120_b4	1000	0.7284	-0.0609	0.51	0.1316	0.082	0.1004	0.6076	-0.0228	0.6009	0.0369	0.0252	0.0344	-0.0535571	0.0905087	0.17761	-0.0381
cpp.diff	ppi3_b2	1013	0.073	-0.0509	0.1791	0.0598	0.0499	0.0804	0.9641	-0.0228	0.8952	0.0484	0.0339	0.0475	-0.044482	0.157154	0.281917	-0.0281
ppi12	act2.3	1004	0.2291	0.0999	0.4961	0.0643	0.0595	0.1073	0.6518	-0.0228	0.6868	0.0342	0.0257	0.0391	0.0190071	0.547465	0.718645	0.1227
habituation	act4.6	1006	0	0	0.333	0.0888	0.0658	0.0973	0.9719	-0.0228	0.7294	0.0508	0.0321	0.041	-0.0173111	0.583401	0.748036	0.0228
act2.t	glucose	990	0.4418	0.0082	0.287	0.1007	0.0595	0.0698	0.6647	-0.0227	0.5713	0.038	0.0243	0.0312	-0.0314782	0.322452	0.493193	0.0309
act5.5	d4.weight	1031	0.4351	0.0211	0.3934	0.0995	0.0555	0.0619	0.727	-0.0227	0.2896	0.0398	0.0183	0.0168	-0.024763	0.427034	0.603231	0.0438
p120_b1	act4.2	1005	0.5863	-0.0827	0.2957	0.1108	0.0695	0.0826	0.5572	-0.0226	0.7448	0.0332	0.0259	0.0401	-0.0733804	0.0199904	0.0451049	-0.0601
sc1.1	d2.weight	1044	0.5465	-0.0265	0.4062	0.1087	0.0593	0.0637	0.717	-0.0226	0.293	0.0393	0.0183	0.017	-0.0428032	0.166975	0.295873	-0.0039
act4.1	d4.weight	1038	0.3797	0.0076	0.4037	0.1001	0.0559	0.0633	0.7093	-0.0226	0.2861	0.0397	0.0183	0.0167	-0.0403087	0.194414	0.334777	0.0302
ppi3	sens2	996	0.1194	0.0783	0.0514	0.0665	0.0457	0.0592	0.9267	-0.0226	0.9434	0.0474	0.0338	0.0478	0.0111638	0.724919	0.850505	0.1009
rip.weight	ppi6_b2	1009	0.4876	0.0688	0.2564	0.0742	0.0544	0.0736	0.2792	-0.0226	0.7021	0.0173	0.018	0.0373	0.0087271	0.781875	0.884663	0.0914
ppi12_b1	d2.weight	1013	0.2	0.0259	0.4045	0.0597	0.0459	0.0651	0.6504	-0.0226	0.2919	0.0338	0.0172	0.0174	-0.00244144	0.938139	0.97339	0.0485
startle	act4.1	1005	0.6518	-0.0355	0.3568	0.1093	0.0732	0.1008	0.4998	-0.0225	0.7098	0.0299	0.0247	0.0408	-0.0516499	0.101747	0.195933	-0.013
ppi6_b1	sc8.5	1012	0.3125	-0.0085	0.186	0.0826	0.0549	0.0712	0.7046	-0.0225	0.8414	0.0381	0.0289	0.0436	-0.0331519	0.29206	0.458966	0.014
sol.mg	ppi6_b2	849	0.1679	0.0768	0.3044	0.0437	0.0438	0.0854	0.2897	-0.0225	0.6536	0.0179	0.0188	0.0392	0.0152213	0.657849	0.805427	0.0993
startle	act5.t	1000	0.6656	-0.0569	0.7265	0.1106	0.0852	0.1316	0.4967	-0.0224	0.6079	0.0299	0.0235	0.0369	-0.0593162	0.0607859	0.125049	-0.0345
act4.1	d5.weight	1038	0.38	0.0096	0.3947	0.1002	0.0555	0.0624	0.7092	-0.0224	0.2867	0.0397	0.0182	0.0167	-0.0388848	0.210659	0.356659	0.032
p120_b4	act8.6	1012	0.4927	-0.0089	0.2502	0.0982	0.0602	0.0721	0.6045	-0.0224	0.6659	0.0342	0.0248	0.0356	-0.0353285	0.26151	0.421817	0.0135
act4.t	ppi3	1005	0.2762	-0.0125	0.1217	0.0816	0.0518	0.0651	0.7425	-0.0224	0.9232	0.0401	0.0306	0.047	-0.0288688	0.36059	0.534433	0.0099
ppi12_b1	sens5	996	0.2109	0	0	0.0618	0.0464	0.1139	0.6495	-0.0224	0.9914	0.0341	0.0294	0.0568	-0.0289698	0.361076	0.534812	0.0224
ppi12	act4.4	1005	0.2183	0.1065	0.2709	0.0633	0.0508	0.0795	0.6623	-0.0224	0.7742	0.0346	0.0266	0.0411	0.0270954	0.39086	0.563981	0.1289
startle	act2.6	1004	0.6434	0.0174	0.369	0.1082	0.0737	0.1	0.5024	-0.0224	0.714	0.03	0.0248	0.0406	-0.0247254	0.433867	0.611023	0.0398
p120_b2	act5.6	1000	0.6576	0.0285	0.3841	0.1084	0.0756	0.1066	0.5176	-0.0224	0.7892	0.0306	0.0262	0.0447	-0.0160234	0.612785	0.7708	0.0509
cpp.diff	act8.5	1045	0.0712	0.0377	0.1807	0.0588	0.0415	0.0591	0.9527	-0.0224	0.637	0.0471	0.0277	0.0328	-0.0082584	0.789739	0.88836	0.0601
p120_b4	act2.1	1005	0.4805	-0.0731	0.276	0.0973	0.0635	0.0814	0.6072	-0.0223	0.7223	0.0345	0.0261	0.0393	-0.0662009	0.0358722	0.0776895	-0.0508
ppi6_b1	act8.1	1012	0.3128	-0.0053	0.2326	0.0829	0.0537	0.0692	0.7036	-0.0223	0.6229	0.0381	0.0253	0.0336	-0.0352528	0.262534	0.422881	0.017
sc1.4	ppi3_b1	1012	0.2988	0.0062	0.1419	0.0861	0.0528	0.0644	0.8285	-0.0223	0.9068	0.0439	0.0317	0.0458	-0.0205883	0.512975	0.686581	0.0285
ppi3	glu.weight	972	0.1373	0.061	0.4431	0.0671	0.0505	0.0708	0.9033	-0.0223	0.2985	0.0469	0.0207	0.0184	0.00703673	0.826569	0.909501	0.0833
edl.mg	glucose	879	0.3146	-0.0254	0.3183	0.0544	0.0482	0.0812	0.185	-0.0222	0.5658	0.013	0.0149	0.034	-0.0765385	0.0232495	0.0520032	-0.0032
p120_b4	sc8.4	1012	0.4939	-0.0413	0.3836	0.0984	0.0695	0.0968	0.6033	-0.0222	0.7834	0.0342	0.0271	0.0427	-0.0453738	0.149193	0.271201	-0.0191
habituation	act2.4	1005	0	0	0.4168	0.0752	0.0589	0.0987	0.9741	-0.0222	0.7054	0.0495	0.0311	0.0394	-0.0162087	0.607784	0.767213	0.0222
act5.t	glu.weight	981	0.7506	0.0399	0.4409	0.1335	0.0681	0.0698	0.5968	-0.0222	0.3017	0.0367	0.0183	0.0183	-0.0154739	0.628338	0.782723	0.0621
edl.mg	ppi3_b1	852	0.3183	0.0492	0.1939	0.0557	0.0509	0.0791	0.1807	-0.0221	0.8488	0.0132	0.0179	0.0486	0.000514918	0.988026	0.998139	0.0713
ppi6	act5.4	1000	0.2714	-0.0386	0.4418	0.0738	0.0623	0.1032	0.6939	-0.0219	0.7114	0.037	0.0273	0.0402	-0.0474236	0.133968	0.247799	-0.0167
act3.2	d2.weight	1032	0.4392	-0.0138	0.3966	0.1046	0.0567	0.0627	0.709	-0.0219	0.2936	0.0398	0.0184	0.0171	-0.0432458	0.165069	0.292719	0.0081
act5.5	d8.weight	1031	0.4345	0.0161	0.4371	0.0994	0.0581	0.0673	0.7271	-0.0219	0.2949	0.0398	0.0186	0.0174	-0.0250852	0.421042	0.596219	0.038
ppi3	act4.3	1005	0.1208	-0.0003	0.2656	0.0651	0.0513	0.0807	0.9235	-0.0219	0.7807	0.047	0.0312	0.0416	-0.022335	0.479401	0.654871	0.0216
ppi6_b2	sens6	996	0.2331	0	0	0.0722	0.0499	0.0692	0.7193	-0.0219	0.988	0.0382	0.0311	0.0503	-0.0152676	0.630333	0.783734	0.0219
sens6	d4.weight	1029	0	0	0.4074	0.0669	0.0472	0.0643	0.9781	-0.0219	0.2864	0.0485	0.0204	0.0168	-0.0130337	0.676235	0.81822	0.0219
p120_b4	ppi12_b1	1014	0.4892	-0.0255	0.2052	0.0978	0.055	0.0596	0.607	-0.0218	0.6484	0.0343	0.0239	0.0335	-0.0427379	0.173874	0.305879	-0.0037
ppi12_b1	act2.3	1004	0.2218	0.1054	0.4991	0.0617	0.0583	0.1071	0.6429	-0.0218	0.686	0.0334	0.0254	0.0389	0.0207501	0.511349	0.685394	0.1272
ppi6_b1	act3.2	1001	0.3272	0.0659	0.4053	0.084	0.0659	0.1025	0.7	-0.0218	0.7249	0.0381	0.0279	0.041	-0.000753557	0.981003	0.994509	0.0877
p120_b1	act5.4	1000	0.5946	-0.0296	0.4422	0.1114	0.0761	0.1034	0.5529	-0.0217	0.7113	0.0331	0.0258	0.0402	-0.0471342	0.136362	0.251523	-0.0079
sol.mg	act3.2	856	0.1736	0.002	0.4603	0.0438	0.0506	0.1169	0.287	-0.0217	0.7088	0.0177	0.0199	0.0448	-0.040579	0.235625	0.388991	0.0237
act4.t	glucose	991	0.2948	0.0294	0.2753	0.0827	0.0532	0.0675	0.7243	-0.0217	0.5658	0.0394	0.0247	0.0307	-0.0175839	0.58034	0.745554	0.0511
sens1	act2.3	1029	0.0544	0.0805	0.52	0.0539	0.0577	0.1096	0.9611	-0.0217	0.6722	0.0472	0.03	0.0381	0.0115897	0.710388	0.838974	0.1022
act8.1	d1.weight	1045	0.2393	-0.0593	0.4373	0.0684	0.0488	0.0679	0.6259	-0.0216	0.3072	0.0331	0.0172	0.0179	-0.0820898	0.00793135	0.0187818	-0.0377
ppi6_b1	act2.4	1004	0.3375	0.0989	0.4173	0.0854	0.0649	0.0978	0.6929	-0.0216	0.7053	0.0379	0.0273	0.0393	0.0199967	0.526806	0.699043	0.1205
edl.mg	ppi12	852	0.3232	0.0725	0.2295	0.0559	0.0472	0.0697	0.1798	-0.0216	0.6549	0.0131	0.0156	0.0377	0.0144161	0.674342	0.817421	0.0941
act5.t	p120_b2	1000	0.7266	-0.0579	0.654	0.1315	0.0841	0.1077	0.6079	-0.0215	0.5183	0.0369	0.0237	0.0306	-0.0572384	0.0704113	0.142637	-0.0364
ppi12_b1	sc8.4	1012	0.2036	-0.0383	0.3802	0.0598	0.0543	0.0965	0.65	-0.0215	0.7843	0.0337	0.0268	0.0427	-0.0499717	0.112123	0.213084	-0.0168
ppi12	act3.3	1001	0.2153	0.0062	0.2828	0.0632	0.0491	0.0764	0.6603	-0.0215	0.7455	0.0346	0.0261	0.0394	-0.0251298	0.427077	0.603108	0.0277
sc8.t	ppi6	1012	0.4083	0.0092	0.2748	0.0933	0.0585	0.0734	0.7046	-0.0215	0.6861	0.0386	0.0265	0.0364	-0.0209123	0.506362	0.681071	0.0307
p120_b3	act4.6	1005	0.5023	0.0207	0.3312	0.0955	0.067	0.0949	0.5772	-0.0215	0.7282	0.0327	0.0259	0.0409	-0.0183813	0.560537	0.728996	0.0422
cpp1.t	act4.2	1043	0.0601	0.0116	0.3282	0.0591	0.0503	0.0845	0.9483	-0.0215	0.7311	0.0473	0.0304	0.0388	-0.0179269	0.563055	0.731246	0.0331
cpp8.t	act3.6	1032	0.0086	0.0335	0.1312	0.0479	0.0395	0.0628	0.9217	-0.0215	0.7424	0.0453	0.0295	0.0385	-0.00863573	0.781711	0.884693	0.055
ppi6_b2	act4.4	1005	0.238	0.084	0.2676	0.0714	0.0537	0.0795	0.7139	-0.0214	0.7752	0.0378	0.0279	0.0412	0.0168936	0.592699	0.754744	0.1054
act1.t	ppi3	1013	0.2374	0.0354	0.1236	0.0694	0.048	0.0648	0.5754	-0.0214	0.9225	0.0316	0.027	0.0467	-0.0100213	0.750053	0.866409	0.0568
p120_b4	act4.2	1005	0.487	-0.0806	0.2983	0.0984	0.0651	0.0829	0.6085	-0.0213	0.744	0.0346	0.0264	0.0401	-0.0672936	0.0329176	0.071726	-0.0593
p120_b2	act5.1	1000	0.6548	-0.0277	0.4557	0.1079	0.0756	0.1073	0.5182	-0.0213	0.7465	0.0306	0.0253	0.0421	-0.0422484	0.181897	0.316987	-0.0064
p120_b2	act2.5	1004	0.6198	-0.0039	0.3523	0.1046	0.0696	0.0903	0.5292	-0.0213	0.7404	0.0308	0.0251	0.0404	-0.0365965	0.246644	0.402314	0.0174
act2.5	d3.weight	1037	0.3528	0.0088	0.4003	0.0879	0.0537	0.0632	0.7365	-0.0213	0.2926	0.0393	0.0184	0.017	-0.0238522	0.442914	0.620936	0.0301
p120_b3	act4.1	1005	0.501	-0.0544	0.3561	0.0954	0.0684	0.1005	0.5775	-0.0212	0.71	0.0327	0.0258	0.0407	-0.0551018	0.0808151	0.161109	-0.0332
cpp.diff	act2.4	1037	0.0731	0.0079	0.4203	0.0592	0.0543	0.0967	0.9558	-0.0212	0.7036	0.0474	0.0302	0.0385	-0.0198941	0.522219	0.694545	0.0291
act5.t	ppi.weight	1021	0.7519	0.0516	0.4315	0.1321	0.0659	0.066	0.5962	-0.0212	0.2895	0.0358	0.0175	0.0171	-0.0104531	0.738675	0.85904	0.0728
p120_b1	sc8.6	1012	0.6021	0.0725	0.3191	0.1121	0.0712	0.085	0.5539	-0.0212	0.7936	0.0329	0.0263	0.042	-0.0001517	0.996154	1.00264	0.0937
act8.5	d4.weight	1045	0.1754	-0.1025	0.3981	0.0579	0.0447	0.0623	0.6388	-0.0211	0.2878	0.0328	0.0167	0.0167	-0.113886	0.000225019	0.000598545	-0.0814
sc8.t	ppi12	1012	0.4088	-0.0584	0.2177	0.0937	0.055	0.0634	0.7045	-0.0211	0.6588	0.0387	0.0258	0.0344	-0.058047	0.0649122	0.132597	-0.0373
p120_b4	act4.3	1005	0.4867	-0.041	0.2662	0.0981	0.0641	0.0807	0.6085	-0.0211	0.7805	0.0346	0.027	0.0416	-0.0459792	0.145233	0.26546	-0.0199
act8.4	d8.weight	1045	0.1903	-0.091	0.4402	0.0623	0.0482	0.0677	0.6549	-0.021	0.2936	0.034	0.0173	0.0172	-0.102527	0.000902995	0.00231436	-0.07
sc1.6	d1.weight	1045	0.2054	0.0124	0.4378	0.0691	0.0505	0.0678	0.8552	-0.021	0.3061	0.0429	0.0196	0.0178	-0.021845	0.480554	0.65606	0.0334
ppi6_b1	d3.weight	1013	0.3098	0.0659	0.3962	0.0827	0.0522	0.0639	0.7047	-0.021	0.2897	0.0382	0.0182	0.0172	0.0181304	0.564357	0.732527	0.0869
sc8.6	d2.weight	1045	0.3379	0.0434	0.4079	0.0887	0.0544	0.0637	0.7876	-0.021	0.2927	0.0415	0.0189	0.0169	-0.0093302	0.763218	0.874646	0.0644
ppi3	act1.3	1013	0.1257	0.0451	0.1797	0.065	0.0462	0.0652	0.9218	-0.021	0.662	0.0466	0.0286	0.0353	-0.00408195	0.896757	0.950653	0.0661
act8.4	d2.weight	1045	0.1877	-0.0935	0.4089	0.0618	0.0464	0.064	0.6557	-0.0209	0.2931	0.034	0.0172	0.017	-0.106844	0.000540859	0.0014072	-0.0726
cpp1.t	act5.2	1036	0.0627	-0.0422	0.5823	0.0604	0.0645	0.1154	0.9562	-0.0209	0.6817	0.0478	0.0309	0.0386	-0.0384009	0.216841	0.364863	-0.0213
p120_b4	sens2	996	0.4778	-0.0319	0.0444	0.0976	0.0546	0.0542	0.6102	-0.0209	0.9465	0.0348	0.0289	0.0475	-0.0382164	0.228198	0.379294	-0.011
startle	sc8.2	1012	0.6568	-0.1115	0.295	0.1092	0.0693	0.0818	0.4978	-0.0208	0.8108	0.0297	0.0252	0.0426	-0.0840805	0.00744627	0.0176873	-0.0907
act2.t	d4.weight	1037	0.4569	0.0074	0.4003	0.1033	0.0568	0.0627	0.6677	-0.0208	0.2882	0.0376	0.0178	0.0168	-0.027945	0.368659	0.541205	0.0282
ppi6_b2	d2.weight	1013	0.2405	0.0525	0.4101	0.0723	0.0499	0.0655	0.7135	-0.0208	0.2909	0.0377	0.0181	0.0173	0.00580307	0.853643	0.924382	0.0733
ppi6_b2	sc8.1	1012	0.2381	0.0482	0.3813	0.0716	0.0581	0.0938	0.714	-0.0208	0.7647	0.0377	0.028	0.0415	0.00309264	0.921725	0.965428	0.069
act5.2	d2.weight	1031	0.5854	0.0033	0.4038	0.1174	0.0606	0.0635	0.681	-0.0207	0.2943	0.0389	0.0182	0.0171	-0.0300969	0.334328	0.506514	0.024
p120_b2	act2.6	1004	0.6189	0.038	0.3691	0.1043	0.0719	0.0998	0.5294	-0.0207	0.7139	0.0308	0.0251	0.0406	-0.0122294	0.698732	0.833698	0.0587
sens4	d2.weight	1029	0.0183	0.0621	0.429	0.0484	0.0441	0.0666	0.9677	-0.0207	0.2891	0.047	0.0202	0.0171	0.00656655	0.833365	0.912648	0.0828
ppi12_b1	d8.weight	1013	0.1995	0.0334	0.4333	0.0596	0.0473	0.0686	0.6506	-0.0207	0.2935	0.0338	0.0173	0.0177	0.00550372	0.861115	0.929219	0.0541
act5.3	d8.weight	1031	0.4934	-0.0005	0.4369	0.1066	0.0602	0.0673	0.7023	-0.0206	0.295	0.0392	0.0185	0.0174	-0.0311952	0.316981	0.486751	0.0201
glucose	sc1.1	997	0.2901	0.044	0.558	0.0696	0.0628	0.1123	0.5672	-0.0206	0.7047	0.0309	0.0249	0.04	-0.000641776	0.983853	0.995875	0.0646
act4.t	ppi.weight	1028	0.3112	0.0788	0.4473	0.0847	0.055	0.0679	0.7288	-0.0205	0.2848	0.0391	0.0183	0.0169	0.0144566	0.643382	0.793368	0.0993
cpp.diff	act1.3	1046	0.0691	0.0259	0.1639	0.0585	0.0431	0.0626	0.9531	-0.0204	0.664	0.0471	0.0285	0.0347	-0.011919	0.700211	0.83439	0.0463
p120_b4	act4.4	1005	0.4869	-0.0322	0.2684	0.0982	0.0641	0.0803	0.6085	-0.0203	0.7749	0.0346	0.0269	0.0413	-0.0399809	0.205372	0.348855	-0.0119
ppi12	act4.2	1005	0.2158	0.0933	0.2971	0.0628	0.0508	0.0814	0.663	-0.0203	0.7443	0.0346	0.0262	0.0399	0.0230717	0.465024	0.641655	0.1136
cpp.diff	act1.4	1046	0.081	0.0561	0.185	0.0615	0.0453	0.0645	0.9489	-0.0203	0.6583	0.047	0.0284	0.0343	0.00184459	0.952485	0.98147	0.0764
sc8.t	p120_b3	1012	0.4109	-0.0926	0.504	0.0935	0.0674	0.095	0.704	-0.0202	0.5759	0.0386	0.0251	0.0325	-0.0707421	0.0244183	0.0544075	-0.0724
ppi12_b1	act3.3	1001	0.2042	0.0049	0.2832	0.0603	0.048	0.0764	0.6531	-0.0202	0.7454	0.034	0.0259	0.0394	-0.0260634	0.410099	0.585549	0.0251
sens5	act3.2	1016	0	0	0.4233	0.0857	0.0632	0.1032	0.9803	-0.0202	0.7173	0.0523	0.032	0.0404	-0.0216359	0.490904	0.667049	0.0202
act3.t	d2.weight	1032	0.4161	-0.0351	0.3965	0.0975	0.055	0.0627	0.6581	-0.0201	0.2936	0.0369	0.0178	0.0171	-0.0537676	0.0842706	0.166851	-0.015
ppi12_b2	act2.6	1004	0.1354	0.0458	0.3702	0.0551	0.053	0.1	0.7517	-0.0201	0.7136	0.0381	0.0275	0.0406	-0.00249875	0.936972	0.973049	0.0659
ppi12	act5.3	1000	0.2203	-0.0596	0.4724	0.0642	0.0592	0.1062	0.6637	-0.02	0.7103	0.0349	0.0264	0.0402	-0.0528708	0.0947221	0.184242	-0.0396
p120_b4	cpp1.t	1013	0.4941	-0.0378	0.0509	0.0983	0.0578	0.0611	0.6037	-0.02	0.9726	0.0342	0.0294	0.0493	-0.0378726	0.228458	0.379455	-0.0178
tibia.mm	sc1.1	877	0.7089	0.1056	0.5974	0.1187	0.0869	0.1197	0.3924	-0.02	0.6845	0.0276	0.0241	0.042	0.0192932	0.568277	0.736379	0.1256
sens5	act3.3	1016	0	0	0.2973	0.0873	0.0515	0.0787	0.9803	-0.02	0.7496	0.0524	0.0314	0.0394	-0.0178231	0.570407	0.737697	0.02
act1.t	sens2	1029	0.2202	-0.0161	0.0519	0.0671	0.0444	0.0544	0.5713	-0.0199	0.9417	0.0311	0.0269	0.0465	-0.0330231	0.28991	0.456515	0.0038
act5.t	ppi6_b2	1000	0.7296	-0.0606	0.2388	0.1318	0.072	0.0721	0.6073	-0.0198	0.7192	0.0369	0.0266	0.0382	-0.0462264	0.144082	0.263666	-0.0408
ppi6_b2	act4.3	1005	0.2349	0.1103	0.2621	0.0707	0.0536	0.0792	0.7149	-0.0198	0.7818	0.0378	0.028	0.0416	0.0322943	0.306413	0.47445	0.1301
cpp.diff	sens5	1029	0.067	0	0	0.0584	0.0465	0.1024	0.9584	-0.0198	0.9806	0.0477	0.0344	0.0538	-0.0202652	0.516116	0.688601	0.0198
tibia.mm	ppi3_b1	856	0.6785	0.0069	0.1995	0.1189	0.0769	0.0799	0.4022	-0.0198	0.8442	0.0287	0.0266	0.0482	-0.0203124	0.552859	0.722048	0.0267
rip.weight	act5.t	1025	0.4854	0.1032	0.7657	0.0722	0.0697	0.134	0.2789	-0.0198	0.5957	0.0169	0.0174	0.0358	0.0152081	0.626733	0.781983	0.123
p120_b1	act5.1	1000	0.593	-0.0558	0.4533	0.111	0.077	0.1071	0.5533	-0.0197	0.7471	0.0331	0.0263	0.0422	-0.0548642	0.0829012	0.164843	-0.0361
ppi3	sens5	996	0.1143	0	0	0.0653	0.0539	0.1244	0.9287	-0.0197	0.9914	0.0473	0.0349	0.0581	-0.0238179	0.452747	0.629585	0.0197
ppi6_b2	act2.3	1004	0.2301	0.0743	0.4865	0.0702	0.062	0.107	0.7209	-0.0197	0.6891	0.0381	0.0273	0.0393	0.0158458	0.616022	0.773613	0.094
ppi3_b2	ppi.weight	1014	0.1834	0.046	0.4301	0.0823	0.0518	0.0662	0.8933	-0.0197	0.289	0.0476	0.0202	0.0171	-3.69927e-16	1	1.00173	0.0657
ppi6_b2	act5.4	1000	0.2355	-0.0218	0.4431	0.0716	0.0615	0.1033	0.7201	-0.0196	0.7111	0.0382	0.0277	0.0402	-0.0344482	0.276459	0.440568	-0.0022
tibia.mm	act4.3	869	0.7265	0.0026	0.2489	0.1213	0.0781	0.0808	0.3916	-0.0196	0.7576	0.0279	0.0251	0.0435	-0.0263736	0.437466	0.615158	0.0222
startle	sol.mg	849	0.5887	0.0246	0.1647	0.1069	0.0483	0.0433	0.4945	-0.0196	0.2904	0.0322	0.0171	0.018	-0.0203056	0.554623	0.723537	0.0442
rip.weight	ppi12_b2	1009	0.4803	0.0395	0.1358	0.0733	0.0481	0.0547	0.2804	-0.0196	0.7408	0.0173	0.018	0.0376	0.00109722	0.972231	0.988641	0.0591
p120_b4	act8.3	1012	0.4933	-0.0431	0.1995	0.0984	0.0578	0.0657	0.6044	-0.0195	0.6585	0.0343	0.0246	0.035	-0.0495288	0.115343	0.218309	-0.0236
startle	act5.1	1000	0.6663	-0.0311	0.4552	0.1107	0.0767	0.1073	0.4965	-0.0195	0.7466	0.0299	0.025	0.0421	-0.0430235	0.174004	0.305875	-0.0116
ppi3	act2.3	1004	0.1168	-0.039	0.4928	0.0642	0.0602	0.1079	0.9276	-0.0194	0.6876	0.0471	0.0303	0.0392	-0.0367625	0.244506	0.399529	-0.0196
habituation	ppi3_b2	1014	0	0	0.1827	0.0764	0.0559	0.0815	0.9752	-0.0194	0.8935	0.0496	0.0344	0.0475	-0.0197982	0.528875	0.700185	0.0194
ppi12	sens6	996	0.2237	0	0	0.0647	0.0459	0.0673	0.6568	-0.0194	0.988	0.0347	0.0297	0.0502	-0.018706	0.555418	0.723759	0.0194
ppi12_b2	glu.weight	972	0.1493	0.053	0.4423	0.0584	0.0478	0.071	0.7299	-0.0194	0.2987	0.0381	0.0187	0.0184	0.0122694	0.702428	0.835315	0.0724
sol.mg	ppi6	849	0.1709	0.0656	0.292	0.0444	0.0441	0.0845	0.2889	-0.0194	0.6609	0.0179	0.0189	0.0395	0.00957528	0.780555	0.884248	0.085
ppi3	ppi.weight	1014	0.1179	0.0398	0.4264	0.0647	0.0476	0.0657	0.9238	-0.0194	0.2896	0.0469	0.0201	0.0172	-5.97449e-16	1	1.0039	0.0592
p120_b3	sc8.4	1012	0.5049	-0.0876	0.3847	0.0952	0.0684	0.0965	0.5757	-0.0193	0.7832	0.0325	0.0263	0.0426	-0.0627791	0.0458656	0.0970225	-0.0683
act5.t	cpp1.t	1036	0.7494	-0.0846	0.0649	0.1305	0.0696	0.0606	0.5971	-0.0193	0.9556	0.0355	0.0296	0.0478	-0.0540503	0.0820551	0.163441	-0.0653
act2.t	d5.weight	1037	0.4566	0.0014	0.3922	0.1032	0.0565	0.0619	0.6678	-0.0193	0.289	0.0376	0.0178	0.0168	-0.0276274	0.374128	0.546812	0.0207
act4.4	ppi.weight	1028	0.2959	0.0758	0.4465	0.0827	0.0549	0.0678	0.7629	-0.0193	0.2849	0.0404	0.0187	0.0169	0.0163404	0.600758	0.761661	0.0951
cpp.diff	sens4	1029	0.0677	0.0086	0.0098	0.0584	0.037	0.0458	0.9581	-0.0193	0.9711	0.0476	0.0335	0.047	-0.0159815	0.608606	0.767625	0.0279
ppi12	act8.6	1012	0.2038	-0.0982	0.2355	0.0614	0.0472	0.0698	0.6634	-0.0192	0.6701	0.0346	0.0249	0.0358	-0.0840045	0.00750036	0.0177975	-0.079
sol.mg	act5.1	855	0.1718	-0.0508	0.5095	0.0441	0.053	0.1263	0.286	-0.0192	0.7539	0.0178	0.0206	0.0478	-0.0697485	0.0414527	0.0887398	-0.0316
act1.1	ppi3_b1	1013	0.2676	0.0197	0.1442	0.074	0.0507	0.065	0.5859	-0.0192	0.9062	0.0324	0.0272	0.0457	-0.0170001	0.58889	0.75175	0.0389
sens6	d5.weight	1029	0	0	0.3991	0.0668	0.0467	0.0633	0.9781	-0.0192	0.287	0.0485	0.0204	0.0168	-0.0103161	0.741001	0.860667	0.0192
act8.4	d5.weight	1045	0.1885	-0.0904	0.3899	0.062	0.0455	0.0616	0.6554	-0.0191	0.2884	0.034	0.017	0.0167	-0.10252	0.000903809	0.00231517	-0.0713
ppi6_b2	sc8.3	1012	0.2425	0.0195	0.209	0.0722	0.0513	0.0722	0.7127	-0.0191	0.8325	0.0377	0.0285	0.043	-0.0131842	0.675279	0.81813	0.0386
act8.6	glu.weight	995	0.2523	-0.0732	0.4452	0.0727	0.0517	0.07	0.6566	-0.019	0.2988	0.0356	0.0181	0.0181	-0.0883703	0.00527936	0.0127028	-0.0542
act3.1	glu.weight	982	0.2187	0.0406	0.4355	0.091	0.0548	0.0693	0.8308	-0.019	0.3026	0.0466	0.0207	0.0184	-0.00299014	0.925441	0.966701	0.0596
act5.2	d3.weight	1031	0.5848	-0.0069	0.3925	0.1172	0.0601	0.0623	0.6812	-0.0189	0.2946	0.0389	0.0182	0.0171	-0.0332546	0.286072	0.452776	0.012
ppi12_b2	act1.4	1013	0.1327	-0.0149	0.1819	0.0545	0.0418	0.064	0.7523	-0.0189	0.6639	0.0379	0.0257	0.0351	-0.0322596	0.305011	0.473385	0.004
act8.2	ppi.weight	1035	0.199	-0.0434	0.4321	0.0613	0.0463	0.0658	0.6495	-0.0188	0.2882	0.0336	0.017	0.0169	-0.0705308	0.0232586	0.0519985	-0.0246
p120_b1	act3.5	1001	0.5741	-0.0206	0.1661	0.1083	0.0612	0.0655	0.563	-0.0188	0.7733	0.0333	0.0259	0.0403	-0.0354519	0.262458	0.423052	-0.0018
ppi12_b1	act4.5	1005	0.2115	0.1068	0.287	0.061	0.0506	0.0812	0.6508	-0.0188	0.7565	0.0338	0.0261	0.0403	0.0303908	0.335817	0.508107	0.1256
ppi3_b2	sc8.2	1012	0.1814	0.0822	0.2978	0.0813	0.0569	0.0818	0.8952	-0.0188	0.81	0.0476	0.0317	0.0425	0.0162717	0.605137	0.765539	0.101
sc8.t	cpp8.t	1045	0.4253	-0.0318	0.0091	0.0938	0.047	0.0488	0.6998	-0.0187	0.9245	0.0378	0.0291	0.0454	-0.0356324	0.249792	0.406591	-0.0131
ppi6	sc8.4	1012	0.2754	0.0131	0.3819	0.0734	0.0594	0.096	0.6859	-0.0187	0.7839	0.0364	0.0278	0.0426	-0.0178525	0.570534	0.737656	0.0318
tibia.mm	ppi12_b1	856	0.6774	0.0135	0.198	0.1188	0.0668	0.0612	0.4024	-0.0187	0.6326	0.0287	0.0226	0.0357	-0.0128897	0.706481	0.837773	0.0322
sc8.1	ppi.weight	1035	0.4067	0.0474	0.4338	0.0949	0.0565	0.0657	0.7577	-0.0187	0.2871	0.0406	0.0185	0.0168	-0.00126641	0.967541	0.986683	0.0661
gast.mg	sens4	857	0.1519	0	0	0.0301	0.0302	0.0444	0.1475	-0.0186	0.9381	0.0096	0.0154	0.0489	-0.0517211	0.130301	0.241786	0.0186
sc1.6	ppi3_b1	1012	0.214	0.0088	0.1435	0.0733	0.0492	0.0651	0.8557	-0.0186	0.9062	0.0441	0.0318	0.0458	-0.0177392	0.572982	0.739172	0.0274
act3.t	ppi6_b1	1001	0.3968	0.0378	0.3226	0.0969	0.0637	0.0834	0.6648	-0.0186	0.7012	0.0378	0.0268	0.0381	-0.00724441	0.818932	0.906256	0.0564
p120_b3	act8.6	1012	0.4982	-0.0258	0.2502	0.0949	0.0592	0.072	0.5801	-0.0185	0.6659	0.0327	0.0242	0.0356	-0.0368907	0.240991	0.395737	-0.0073
cpp.diff	act4.6	1038	0.061	-0.014	0.3451	0.0573	0.0527	0.0935	0.9564	-0.0185	0.7262	0.0473	0.0306	0.0398	-0.0264998	0.393719	0.566872	0.0045
p120_b1	ta.mg	853	0.5291	-0.0427	0.2518	0.1073	0.0473	0.0416	0.5713	-0.0184	0.1784	0.0364	0.0146	0.0117	-0.0881806	0.009976	0.0233731	-0.0243
ppi3_b2	act2.4	1004	0.1831	-0.0064	0.4161	0.0807	0.0627	0.0984	0.8946	-0.0184	0.7055	0.0475	0.0306	0.0395	-0.0196073	0.534888	0.705729	0.012
act5.5	ppi.weight	1021	0.4301	0.0455	0.4308	0.0989	0.0572	0.0658	0.7318	-0.0184	0.2895	0.0401	0.0185	0.0171	-0.00694689	0.824543	0.908996	0.0639
act1.t	ppi6_b1	1013	0.2366	0.0384	0.3139	0.0692	0.0532	0.0823	0.5756	-0.0184	0.7036	0.0316	0.0245	0.038	-0.00662229	0.833266	0.912756	0.0568
act3.3	d1.weight	1032	0.2888	-0.0278	0.4244	0.0762	0.0516	0.0668	0.7472	-0.0183	0.3089	0.0388	0.0187	0.018	-0.0451406	0.147306	0.268402	-0.0095
p120_b2	sc1.1	1011	0.6333	-0.0225	0.5267	0.1061	0.0752	0.1058	0.5278	-0.0183	0.7148	0.0308	0.0247	0.0396	-0.0439433	0.162661	0.289445	-0.0042
tlength	sc8.6	1037	0.4583	0.119	0.3576	0.0826	0.0622	0.0911	0.5382	-0.0183	0.7844	0.0292	0.0248	0.0416	0.030943	0.319504	0.489653	0.1373
tibia.mm	ppi3_b2	856	0.6798	0.0593	0.1831	0.1189	0.0784	0.086	0.402	-0.0183	0.8922	0.0287	0.0274	0.0516	0.00316785	0.926263	0.966906	0.0776
ppi6	cpp.diff	1013	0.2679	-0.0529	0.0649	0.0724	0.0467	0.0584	0.6874	-0.0182	0.967	0.0364	0.0298	0.0485	-0.0465139	0.139033	0.255739	-0.0347
habituation	sens6	997	0	0	0	0.0859	0.0619	0.0747	0.976	-0.0182	0.9875	0.0514	0.0374	0.0515	-0.0185753	0.557985	0.726289	0.0182
rip.weight	ppi3	1009	0.4781	0.0442	0.1188	0.0728	0.0515	0.0649	0.2808	-0.0182	0.9257	0.0173	0.0201	0.0471	0.00289736	0.926762	0.96721	0.0624
plant.mg	ppi6_b1	850	0.1628	0.006	0.3109	0.037	0.0406	0.0883	0.1867	-0.0181	0.6926	0.0123	0.0159	0.0414	-0.0346902	0.3124	0.48131	0.0241
act2.4	d1.weight	1037	0.4203	-0.0162	0.4424	0.0968	0.0581	0.0687	0.7036	-0.0181	0.3069	0.0385	0.0187	0.018	-0.0307312	0.322829	0.493607	0.0019
act2.6	d1.weight	1037	0.3613	0.0219	0.443	0.0956	0.0576	0.0687	0.7217	-0.0181	0.3068	0.0398	0.019	0.0179	-0.0156489	0.614713	0.772596	0.04
act2.t	d8.weight	1037	0.4565	0.0172	0.4391	0.1032	0.0592	0.0676	0.6678	-0.018	0.2951	0.0376	0.0181	0.0173	-0.0156681	0.61428	0.772262	0.0352
ppi6	sc8.1	1012	0.2736	0.0285	0.3832	0.0733	0.0588	0.0941	0.6864	-0.018	0.7641	0.0364	0.0275	0.0415	-0.00423118	0.893058	0.948682	0.0465
p120_b4	sc8.1	1012	0.4931	-0.0929	0.3861	0.0981	0.069	0.0946	0.6035	-0.0179	0.7635	0.0342	0.0267	0.0415	-0.0681296	0.0302214	0.0662245	-0.075
ppi6	act1.5	1013	0.2742	-0.0074	0.1688	0.0733	0.048	0.0637	0.6856	-0.0179	0.658	0.0363	0.0252	0.035	-0.0290803	0.355168	0.527916	0.0105
ppi3_b2	sens5	996	0.1804	0	0	0.0797	0.0588	0.113	0.8885	-0.0179	0.9914	0.0473	0.0353	0.0566	-0.0212756	0.502425	0.678135	0.0179
ppi12_b2	d1.weight	1013	0.129	0.0214	0.4289	0.0547	0.0457	0.0684	0.7536	-0.0179	0.3056	0.0381	0.0186	0.0182	-0.00536236	0.864647	0.930433	0.0393
ppi6_b2	act5.6	1000	0.2386	-0.0635	0.384	0.0722	0.0627	0.1063	0.7193	-0.0178	0.7892	0.0382	0.0291	0.0446	-0.0476166	0.132391	0.245077	-0.0457
act3.2	d3.weight	1032	0.4391	-0.0163	0.3837	0.1045	0.0561	0.0614	0.709	-0.0178	0.2937	0.0398	0.0184	0.017	-0.0390856	0.209634	0.355184	0.0015
act2.5	d2.weight	1037	0.353	-0.0012	0.4159	0.088	0.0545	0.0649	0.7365	-0.0178	0.2916	0.0393	0.0184	0.017	-0.0234083	0.451451	0.628724	0.0166
habituation	act1.3	1014	0	0	0.1766	0.0817	0.0485	0.0654	0.9701	-0.0178	0.6622	0.0501	0.0295	0.0354	-0.0180816	0.565212	0.733022	0.0178
act2.5	d8.weight	1037	0.3523	0.0218	0.4386	0.0878	0.0557	0.0675	0.7367	-0.0177	0.2952	0.0393	0.0186	0.0174	-0.00890515	0.774551	0.882402	0.0395
ppi6_b2	d8.weight	1013	0.2383	0.0422	0.4376	0.0719	0.0512	0.0688	0.7141	-0.0177	0.2927	0.0377	0.0183	0.0176	0.00641838	0.838329	0.915491	0.0599
act3.t	p120_b4	1001	0.3987	-0.0961	0.4888	0.0972	0.0694	0.098	0.6644	-0.0176	0.6042	0.0378	0.0255	0.0344	-0.0658587	0.0372207	0.0803101	-0.0785
sens6	d3.weight	1029	0	0	0.4074	0.0669	0.0474	0.0648	0.9781	-0.0176	0.291	0.0485	0.0206	0.0171	-0.00625776	0.841094	0.917215	0.0176
p120_b1	act2.3	1004	0.5828	-0.0678	0.4889	0.1106	0.0777	0.1077	0.5592	-0.0175	0.6886	0.0333	0.0256	0.0393	-0.0650893	0.0392045	0.0842769	-0.0503
ppi6	cpp8.t	1013	0.2676	-0.0504	0.0095	0.0727	0.0436	0.05	0.6874	-0.0175	0.9393	0.0365	0.0293	0.0469	-0.0451926	0.150623	0.273053	-0.0329
cpp8.t	ppi12_b1	1013	0.0086	-0.0354	0.2008	0.0496	0.0382	0.0592	0.9398	-0.0175	0.6502	0.0469	0.0281	0.0336	-0.0396897	0.206888	0.351044	-0.0179
sol.mg	act3.3	856	0.1734	-0.0018	0.3277	0.0438	0.0443	0.0891	0.2871	-0.0175	0.7485	0.0177	0.0197	0.0437	-0.03415	0.318292	0.488118	0.0157
sens4	ppi.weight	1019	0.0093	0.0176	0.4416	0.0463	0.0429	0.0671	0.9723	-0.0175	0.2871	0.0473	0.0203	0.0171	-0.0150632	0.631027	0.784177	0.0351
p120_b4	sens3	996	0.4777	0.028	0.0302	0.0973	0.053	0.0492	0.6102	-0.0175	0.9641	0.0348	0.0289	0.0476	-0.00724097	0.819462	0.90641	0.0455
rip.weight	sc1.5	1039	0.4831	0.0467	0.2752	0.0714	0.0548	0.0789	0.2793	-0.0175	0.8252	0.0168	0.0188	0.0425	0.00241926	0.937918	0.973378	0.0642
p120_b1	act4.1	1005	0.586	-0.041	0.3556	0.1106	0.0742	0.1008	0.5572	-0.0174	0.7101	0.0332	0.026	0.0408	-0.0480753	0.127745	0.23771	-0.0236
ppi3	act2.2	1004	0.1214	-0.0664	0.3952	0.0654	0.0591	0.1007	0.9261	-0.0174	0.724	0.0471	0.0309	0.0408	-0.0461644	0.143817	0.263495	-0.049
act2.6	d3.weight	1037	0.3608	0.0139	0.4008	0.0955	0.0552	0.0633	0.7219	-0.0174	0.2925	0.0398	0.0185	0.017	-0.018645	0.548677	0.719015	0.0313
tibia.mm	cpp.diff	877	0.7068	0.0476	0.1213	0.1186	0.077	0.0756	0.3928	-0.0174	0.977	0.0277	0.0276	0.0539	-0.00153751	0.963735	0.985184	0.065
sc1.t	tlength	1037	0.4813	-0.0074	0.45	0.1002	0.0642	0.0823	0.7088	-0.0173	0.5395	0.0386	0.0238	0.0294	-0.0312922	0.314071	0.483082	0.0099
cpp.diff	act5.6	1031	0.077	0.072	0.3854	0.0606	0.0589	0.1052	0.9597	-0.0173	0.7881	0.0478	0.0323	0.0438	0.0104189	0.73827	0.859215	0.0893
p120_b1	act2.5	1004	0.5827	-0.0646	0.3489	0.1105	0.0721	0.0901	0.5593	-0.0172	0.7413	0.0333	0.0261	0.0405	-0.0602362	0.0563914	0.117099	-0.0474
cpp8.t	ppi12_b2	1013	0.0214	-0.0528	0.131	0.0549	0.0387	0.0548	0.9338	-0.0172	0.7528	0.0468	0.0298	0.038	-0.0465218	0.138966	0.255716	-0.0356
ppi6_b2	act8.1	1012	0.2375	-0.0339	0.2317	0.0712	0.0495	0.0686	0.7145	-0.0171	0.6232	0.0377	0.0251	0.0336	-0.0397935	0.205927	0.349669	-0.0168
ppi3_b2	sens2	996	0.1784	0.0925	0.0481	0.0784	0.0477	0.0532	0.8892	-0.0171	0.9456	0.0472	0.0334	0.0472	0.0219213	0.489542	0.665587	0.1096
sens1	sc8.5	1030	0.0493	0.0013	0.1932	0.0537	0.0435	0.0698	0.9646	-0.0171	0.8314	0.0474	0.0318	0.0425	-0.0172451	0.580383	0.745403	0.0184
glucose	sens	978	0.2827	0.0232	0.0019	0.0693	0.0427	0.0459	0.5711	-0.0171	0.9546	0.0313	0.0276	0.0475	-0.00913326	0.775441	0.882766	0.0403
startle	act2.3	1004	0.6431	-0.0586	0.49	0.1084	0.0768	0.1077	0.5024	-0.017	0.6883	0.03	0.0243	0.0393	-0.0596153	0.0589864	0.121888	-0.0416
sol.mg	act1.6	870	0.1807	0.0679	0.2253	0.0454	0.0441	0.08	0.2845	-0.017	0.6812	0.0175	0.0189	0.04	0.00861413	0.799712	0.89459	0.0849
ppi12_b2	ppi.weight	1014	0.1296	0.027	0.4261	0.0546	0.0446	0.0658	0.7527	-0.0169	0.2897	0.038	0.0181	0.0172	-7.43242e-17	1	1.00065	0.0439
act5.t	sol.mg	855	0.7356	-0.047	0.1716	0.1391	0.056	0.0441	0.6096	-0.0168	0.2861	0.0406	0.019	0.0178	-0.0668029	0.0508591	0.106806	-0.0302
p120_b2	act2.4	1004	0.6193	-0.0303	0.4159	0.1047	0.072	0.0984	0.5293	-0.0168	0.7056	0.0309	0.0248	0.0395	-0.0431667	0.171715	0.303231	-0.0135
act5.4	d3.weight	1031	0.4314	0.0084	0.3934	0.1015	0.0562	0.0624	0.7161	-0.0168	0.2944	0.0397	0.0184	0.0171	-0.0294966	0.344062	0.516371	0.0252
act2.t	habituation	1005	0.441	0	0	0.1037	0.0615	0.075	0.6719	-0.0168	0.9741	0.0385	0.0308	0.0496	-0.0170966	0.588262	0.751776	0.0168
sc1.4	sens1	1029	0.3076	0.0397	0.0517	0.0861	0.0485	0.0535	0.8185	-0.0168	0.9636	0.0431	0.0319	0.0473	1.92543e-05	0.999508	1.00405	0.0565
tlength	act1.2	1038	0.4508	-0.0164	0.2135	0.0823	0.0533	0.0714	0.5401	-0.0167	0.6364	0.0294	0.0225	0.0345	-0.0376741	0.225224	0.375292	0.0003
sc1.5	sens1	1029	0.2853	-0.0325	0.0521	0.08	0.0477	0.0539	0.8282	-0.0167	0.9634	0.0428	0.032	0.0473	-0.0313446	0.31514	0.484565	-0.0158
ppi12	sens2	996	0.2211	0.0701	0.0384	0.0645	0.0426	0.0525	0.6578	-0.0167	0.949	0.0348	0.0289	0.0475	0.0158124	0.618178	0.775271	0.0868
sc8.6	d1.weight	1045	0.3376	0.0409	0.437	0.0887	0.0562	0.0678	0.7877	-0.0167	0.307	0.0415	0.0194	0.0178	-0.00439017	0.887278	0.94514	0.0576
act3.t	p120_b1	1001	0.3926	-0.0723	0.5718	0.0967	0.0724	0.108	0.6659	-0.0166	0.5635	0.0379	0.0251	0.0333	-0.0603078	0.0564679	0.117206	-0.0557
act1.t	tlength	1038	0.2214	-0.0533	0.4496	0.0679	0.0524	0.0822	0.5837	-0.0166	0.5404	0.0317	0.0216	0.0294	-0.0588539	0.0580245	0.120061	-0.0367
ppi3	d5.weight	1013	0.1175	0.054	0.3873	0.0648	0.0467	0.0624	0.9246	-0.0166	0.2865	0.047	0.0199	0.017	0.011639	0.711385	0.83951	0.0706
startle	act2.4	1004	0.6435	-0.0499	0.4155	0.1085	0.0737	0.0984	0.5023	-0.0165	0.7057	0.03	0.0244	0.0395	-0.0528147	0.0944127	0.184103	-0.0334
act2.4	d3.weight	1037	0.4203	-0.0166	0.4006	0.0968	0.0558	0.0633	0.7036	-0.0165	0.2925	0.0385	0.0182	0.017	-0.0299853	0.334719	0.506776	-0.0001
p120_b1	act2.6	1004	0.5852	0.0043	0.3692	0.1104	0.0748	0.1003	0.5587	-0.0165	0.7139	0.0332	0.0261	0.0407	-0.026711	0.397853	0.57176	0.0208
p120_b4	act4.6	1005	0.4866	0.0056	0.331	0.098	0.0681	0.0949	0.6086	-0.0165	0.7282	0.0345	0.0266	0.0409	-0.0198673	0.529281	0.700523	0.0221
p120_b3	sens	996	0.4998	0.0703	0.0332	0.0956	0.0538	0.0551	0.5783	-0.0165	0.9667	0.0329	0.0285	0.0487	0.0138164	0.663192	0.809831	0.0868
cpp8.t	act1.2	1046	0.0131	0.0271	0.2192	0.0496	0.0428	0.0711	0.9233	-0.0165	0.6319	0.0453	0.0276	0.034	-0.00713411	0.817736	0.905364	0.0436
p120_b1	act3.2	1001	0.5747	-0.0714	0.3996	0.1083	0.0744	0.1022	0.5629	-0.0164	0.7264	0.0332	0.0261	0.0412	-0.0528506	0.0946825	0.184396	-0.055
ppi6_b2	act4.2	1005	0.2317	0.1191	0.2904	0.07	0.0538	0.0805	0.7158	-0.0164	0.7463	0.0378	0.0274	0.04	0.041866	0.184788	0.320461	0.1355
act5.3	d5.weight	1031	0.4934	-0.0075	0.385	0.1066	0.0571	0.061	0.7023	-0.0164	0.2902	0.0392	0.0182	0.0168	-0.0306612	0.32534	0.496791	0.0089
tlength	act3.1	1024	0.4613	-0.0242	0.2557	0.0844	0.062	0.0947	0.5388	-0.0164	0.8317	0.0297	0.0261	0.0458	-0.0251755	0.420959	0.596466	-0.0078
plant.mg	ppi3_b2	850	0.168	0.0651	0.1899	0.0377	0.0416	0.0886	0.1855	-0.0164	0.8942	0.0123	0.0177	0.052	0.0160082	0.641174	0.791908	0.0815
cpp8.t	ppi6_b1	1013	0.0133	-0.0633	0.3024	0.0544	0.0497	0.0827	0.9376	-0.0163	0.7066	0.0474	0.0303	0.0384	-0.0490704	0.118569	0.223413	-0.047
p120_b2	act5.5	1000	0.6543	-0.0451	0.422	0.1078	0.0734	0.099	0.5182	-0.0163	0.7427	0.0306	0.0251	0.0411	-0.0442503	0.162037	0.289001	-0.0288
ppi12_b2	sens4	996	0.134	-0.0097	0.0053	0.0555	0.0365	0.047	0.7532	-0.0163	0.9826	0.0384	0.0306	0.0484	-0.0229081	0.470199	0.647448	0.0066
glucose	act4.2	991	0.272	0.0084	0.3187	0.0669	0.0528	0.0829	0.5666	-0.0163	0.7218	0.0307	0.0245	0.0391	-0.0191803	0.546448	0.717716	0.0247
ppi6_b2	d4.weight	1013	0.2385	0.0357	0.399	0.0719	0.049	0.0638	0.7141	-0.0163	0.2843	0.0377	0.0179	0.0169	0.00426255	0.892217	0.948223	0.052
act2.3	ppi.weight	1027	0.5057	0.07	0.4347	0.1068	0.0596	0.066	0.6776	-0.0162	0.2888	0.0381	0.0181	0.017	0.0206793	0.507991	0.682668	0.0862
habituation	sc8.4	1013	0	0	0.3735	0.0806	0.0588	0.0958	0.9697	-0.0162	0.7881	0.0499	0.0325	0.0428	-0.0189143	0.547635	0.718664	0.0162
ppi6_b2	act2.2	1004	0.2305	0.0631	0.383	0.07	0.0589	0.0981	0.7207	-0.0162	0.727	0.038	0.0277	0.0408	0.0130996	0.678455	0.819409	0.0793
sens	act1.4	1029	0.032	0.0007	0.1659	0.053	0.0402	0.0617	0.9552	-0.0161	0.6537	0.0472	0.0284	0.0344	-0.0189215	0.544327	0.715538	0.0168
sens4	d8.weight	1029	0.0122	0.0336	0.4477	0.0467	0.0445	0.0687	0.9701	-0.0161	0.293	0.047	0.0204	0.0174	-0.00389219	0.900759	0.952718	0.0497
ppi3	d2.weight	1013	0.1182	0.0532	0.4071	0.0649	0.0477	0.065	0.9244	-0.016	0.2915	0.0469	0.0201	0.0173	0.0116758	0.710513	0.838908	0.0692
sc8.6	d3.weight	1045	0.3374	0.0395	0.395	0.0886	0.0538	0.0624	0.7878	-0.016	0.292	0.0415	0.0189	0.0168	-0.00371458	0.904534	0.954969	0.0555
rip.weight	ppi3_b1	1009	0.4768	0.034	0.1409	0.0729	0.0523	0.0642	0.281	-0.016	0.9016	0.0173	0.02	0.0457	0.00348894	0.911863	0.958779	0.05
act8.4	d4.weight	1045	0.1892	-0.0942	0.3983	0.0621	0.0459	0.0624	0.6552	-0.0159	0.2877	0.034	0.017	0.0167	-0.098955	0.00136052	0.00343386	-0.0783
p120_b4	act2.5	1004	0.4845	-0.0372	0.3525	0.0978	0.0672	0.0904	0.6054	-0.0159	0.7403	0.0344	0.0265	0.0404	-0.0384035	0.224067	0.373767	-0.0213
act5.4	d8.weight	1031	0.4308	0.0066	0.4377	0.1014	0.0585	0.0674	0.7162	-0.0159	0.2948	0.0397	0.0186	0.0174	-0.0284897	0.360792	0.534563	0.0225
edl.mg	ppi3_b2	852	0.323	0.0508	0.1762	0.0561	0.0517	0.0849	0.1798	-0.0159	0.8958	0.0131	0.0183	0.0519	0.00804305	0.814653	0.903244	0.0667
ppi12	d2.weight	1013	0.2146	0.0092	0.4055	0.0632	0.0468	0.065	0.6595	-0.0159	0.2918	0.0344	0.0173	0.0174	-0.00375314	0.905032	0.95506	0.0251
tibia.mm	act5.4	862	0.7077	0.0938	0.4409	0.1192	0.084	0.1086	0.3931	-0.0159	0.7089	0.0279	0.0247	0.0433	0.00170629	0.960103	0.984727	0.1097
ppi12	act5.1	1000	0.2196	-0.0463	0.4563	0.0641	0.0597	0.1074	0.6639	-0.0158	0.7464	0.0349	0.0271	0.0421	-0.0416848	0.187801	0.324715	-0.0305
act5.4	d1.weight	1031	0.4327	0.0178	0.4366	0.1018	0.0586	0.0677	0.7157	-0.0158	0.3064	0.0397	0.0189	0.0179	-0.0237762	0.445692	0.623325	0.0336
p120_b1	sens6	996	0.5827	0	0	0.1108	0.0633	0.0675	0.559	-0.0157	0.988	0.0334	0.0293	0.0502	-0.020185	0.524586	0.696894	0.0157
plant.mg	ppi12_b2	850	0.1656	0.023	0.1588	0.0377	0.036	0.0645	0.1861	-0.0157	0.7237	0.0123	0.0157	0.0408	-0.0160771	0.639738	0.790766	0.0387
ppi6_b1	act3.3	1001	0.3244	0.0539	0.2854	0.0837	0.0569	0.0767	0.7007	-0.0157	0.7448	0.0381	0.0274	0.0393	0.00569937	0.857077	0.926154	0.0696
ppi12_b2	act8.2	1012	0.1358	-0.0903	0.2026	0.0548	0.0424	0.062	0.7519	-0.0155	0.6435	0.0379	0.0253	0.0337	-0.0699392	0.0260894	0.0576878	-0.0748
ppi12	d8.weight	1013	0.2146	0.0092	0.4346	0.0632	0.0484	0.0686	0.6595	-0.0155	0.2932	0.0344	0.0174	0.0176	-0.00222504	0.943612	0.976884	0.0247
ppi6	act5.2	1000	0.2781	-0.078	0.5706	0.0749	0.0686	0.1181	0.6922	-0.0154	0.6896	0.037	0.0273	0.04	-0.0492519	0.119594	0.224887	-0.0626
act8.t	ppi3	1012	0.2445	-0.0389	0.1185	0.0666	0.0466	0.064	0.5832	-0.0154	0.9211	0.0315	0.027	0.0467	-0.0393943	0.210516	0.356548	-0.0235
sc1.1	d3.weight	1044	0.5469	-0.0242	0.3935	0.1087	0.0587	0.0624	0.7169	-0.0154	0.2928	0.0393	0.0183	0.0169	-0.0299323	0.333945	0.50643	-0.0088
cpp.diff	act2.6	1037	0.0728	0	0.3602	0.0592	0.0536	0.0954	0.9559	-0.0154	0.722	0.0475	0.0305	0.0398	-0.0167751	0.589483	0.751887	0.0154
sol.mg	act2.2	865	0.1681	0.0241	0.4059	0.0431	0.0472	0.1031	0.2879	-0.0154	0.7124	0.0176	0.0195	0.0432	-0.0141427	0.677872	0.819559	0.0395
act4.3	ppi.weight	1028	0.3013	0.0482	0.442	0.0843	0.0547	0.0672	0.7693	-0.0154	0.2857	0.0409	0.0188	0.0169	0.0098242	0.753056	0.869012	0.0636
ppi12_b1	d5.weight	1013	0.2	0.0234	0.385	0.0598	0.045	0.0626	0.6504	-0.0154	0.2869	0.0338	0.017	0.017	0.00897094	0.775508	0.882626	0.0388
act5.6	glu.weight	981	0.4226	0.0444	0.442	0.1103	0.0615	0.0698	0.762	-0.0154	0.3015	0.0439	0.0201	0.0183	-0.00640341	0.841241	0.91716	0.0598
ppi3	act1.1	1013	0.1231	0.0159	0.2659	0.0651	0.0501	0.0736	0.9226	-0.0153	0.5863	0.0468	0.0275	0.0324	-0.0130524	0.678191	0.819731	0.0312
cpp.diff	ppi6_b2	1013	0.0695	-0.0856	0.2352	0.0582	0.046	0.0702	0.9653	-0.0152	0.7151	0.0482	0.0301	0.0376	-0.0572788	0.0684099	0.139251	-0.0704
ppi6	sc8.5	1012	0.2746	-0.0457	0.1851	0.0737	0.0517	0.0709	0.6861	-0.0152	0.8417	0.0364	0.0282	0.0436	-0.0412637	0.18965	0.327789	-0.0305
tlength	act2.1	1030	0.4533	0.0252	0.2897	0.0819	0.0574	0.0814	0.537	-0.0152	0.7184	0.0293	0.0238	0.0385	-0.00532064	0.864576	0.930572	0.0404
ppi6	act8.3	1012	0.2707	-0.0311	0.1983	0.0729	0.0489	0.0654	0.6864	-0.0151	0.6588	0.0364	0.0252	0.035	-0.0378119	0.229435	0.380533	-0.016
act2.1	ppi.weight	1028	0.3033	0.0427	0.4366	0.0837	0.0529	0.0662	0.7143	-0.0151	0.2881	0.0384	0.0181	0.0169	-0.00906009	0.771708	0.881328	0.0578
ppi3	act3.5	1001	0.1251	-0.0557	0.1707	0.0651	0.0472	0.0663	0.9254	-0.015	0.7718	0.047	0.0308	0.0403	-0.0416997	0.187421	0.3243	-0.0407
act4.t	p120_b4	1005	0.2748	-0.038	0.4859	0.0814	0.0639	0.098	0.7429	-0.015	0.6087	0.0401	0.0264	0.0346	-0.0401949	0.202955	0.345761	-0.023
ppi6_b2	d5.weight	1013	0.2382	0.038	0.3885	0.0718	0.0485	0.0627	0.7142	-0.015	0.2863	0.0377	0.0179	0.017	0.00841469	0.789089	0.88806	0.053
rip.weight	act3.2	1026	0.4719	0.04	0.4414	0.0711	0.061	0.1051	0.2822	-0.015	0.7086	0.017	0.0184	0.0399	-0.00483597	0.877047	0.938551	0.055
sc8.2	ppi.weight	1035	0.3001	0.0094	0.4341	0.0809	0.0531	0.0659	0.8115	-0.0149	0.287	0.042	0.0188	0.0168	-0.0250907	0.420038	0.595524	0.0243
act8.1	glu.weight	995	0.2437	-0.039	0.4464	0.0684	0.0497	0.0701	0.6151	-0.0148	0.2986	0.0333	0.0174	0.0181	-0.0564911	0.0748937	0.150534	-0.0242
act2.6	d2.weight	1037	0.3607	0.0132	0.4163	0.0955	0.0559	0.0649	0.7219	-0.0148	0.2916	0.0398	0.0186	0.017	-0.0146568	0.637326	0.788836	0.028
ppi6_b1	sc8.3	1012	0.3148	0.0369	0.2109	0.0825	0.0553	0.0723	0.704	-0.0148	0.832	0.038	0.0286	0.043	-0.00220097	0.944249	0.977325	0.0517
ppi12	act8.5	1012	0.2071	-0.0931	0.1589	0.0619	0.0428	0.056	0.6623	-0.0147	0.6474	0.0346	0.0242	0.0336	-0.0767998	0.0145358	0.0335647	-0.0784
p120_b4	act8.4	1012	0.4941	-0.0461	0.1991	0.0986	0.0579	0.0649	0.6042	-0.0147	0.6562	0.0343	0.0245	0.0348	-0.0448319	0.154115	0.277647	-0.0314
habituation	ppi6_b2	1014	0	0	0.2395	0.0795	0.051	0.0722	0.9752	-0.0147	0.7131	0.0499	0.0304	0.0376	-0.0224329	0.475508	0.652048	0.0147
p120_b3	act2.4	1004	0.4918	-0.0436	0.4151	0.0948	0.0685	0.0983	0.5816	-0.0146	0.7058	0.0329	0.0255	0.0395	-0.0450739	0.153535	0.277247	-0.029
sc1.5	d1.weight	1045	0.2792	0.0075	0.4374	0.0789	0.0529	0.0677	0.826	-0.0146	0.3061	0.0424	0.0194	0.0178	-0.0142088	0.646383	0.796645	0.0221
sens6	d8.weight	1029	0	0	0.4456	0.0667	0.0494	0.0687	0.9781	-0.0146	0.2933	0.0485	0.0208	0.0174	-0.00671118	0.82975	0.911056	0.0146
p120_b3	act2.3	1004	0.4919	-0.0668	0.4901	0.0948	0.0717	0.1076	0.5816	-0.0145	0.6882	0.0329	0.0255	0.0393	-0.0558853	0.0767342	0.1539	-0.0523
p120_b2	act5.2	1000	0.6526	-0.0611	0.5619	0.1076	0.079	0.1171	0.5186	-0.0145	0.6916	0.0306	0.0247	0.0401	-0.0515512	0.103263	0.198524	-0.0466
sens4	d1.weight	1029	0.0162	0.0511	0.4547	0.0479	0.0451	0.0703	0.9685	-0.0145	0.3051	0.047	0.0208	0.018	0.00892378	0.774943	0.882632	0.0656
habituation	act4.4	1006	0	0	0.2715	0.0898	0.057	0.0826	0.9719	-0.0145	0.7749	0.0509	0.0319	0.0414	-0.00783584	0.803958	0.89696	0.0145
tlength	act1.1	1038	0.4536	-0.063	0.2835	0.0827	0.0563	0.0773	0.5395	-0.0144	0.6001	0.0294	0.022	0.0329	-0.0535956	0.0843648	0.166966	-0.0486
act2.4	d2.weight	1037	0.4211	-0.0291	0.4164	0.0969	0.0566	0.0649	0.7034	-0.0144	0.2916	0.0385	0.0182	0.017	-0.0326063	0.29417	0.461344	-0.0147
act5.4	glu.weight	981	0.4381	0.0299	0.4415	0.1012	0.0593	0.0699	0.6956	-0.0144	0.3015	0.0395	0.019	0.0183	-0.0152024	0.634379	0.786867	0.0443
ppi12_b2	act5.3	1000	0.1437	-0.0999	0.4735	0.0568	0.0571	0.1062	0.7532	-0.0143	0.71	0.0383	0.0277	0.0402	-0.0633718	0.0451238	0.095759	-0.0856
ppi12	sc8.1	1012	0.2182	-0.0236	0.3854	0.0633	0.0548	0.0945	0.6587	-0.0143	0.7636	0.0344	0.0267	0.0415	-0.0294377	0.349523	0.521865	-0.0093
act5.3	d4.weight	1031	0.4934	-0.0047	0.3927	0.1066	0.0575	0.0618	0.7023	-0.0143	0.2897	0.0392	0.0182	0.0168	-0.0251996	0.418926	0.594675	0.0096
act5.4	ppi.weight	1021	0.4363	0.0284	0.4308	0.1024	0.0579	0.0659	0.7165	-0.0143	0.2896	0.0399	0.0185	0.0171	-0.0158799	0.612279	0.770581	0.0427
ppi6_b1	sc8.4	1012	0.3158	0.0636	0.3854	0.0823	0.0628	0.096	0.7038	-0.0143	0.783	0.0379	0.0284	0.0425	0.00764808	0.808003	0.899526	0.0779
cpp8.t	act3.4	1032	0.0114	0.0532	0.3919	0.0477	0.051	0.0977	0.9209	-0.0143	0.7035	0.0451	0.0296	0.039	0.00725261	0.815987	0.904076	0.0675
p120_b2	ppi.weight	1014	0.6309	0.0527	0.4286	0.1055	0.0591	0.066	0.5271	-0.0143	0.2892	0.0306	0.0162	0.0172	-4.65723e-16	1	1.00259	0.067
ppi3_b2	act2.6	1004	0.1835	-0.0375	0.3685	0.0802	0.0628	0.0999	0.8945	-0.0142	0.7141	0.0474	0.0308	0.0406	-0.0307011	0.331144	0.5035	-0.0233
act5.4	d2.weight	1031	0.4319	0.0133	0.4046	0.1016	0.0567	0.0635	0.716	-0.0142	0.2942	0.0397	0.0185	0.0171	-0.0228357	0.463899	0.640485	0.0275
ppi3_b2	sens3	996	0.1809	-0.0142	0.0296	0.0794	0.0462	0.0491	0.8883	-0.0142	0.9644	0.0473	0.0336	0.0476	-0.0205192	0.517742	0.690173	0
act4.1	d8.weight	1038	0.3792	0.0152	0.4461	0.0999	0.0583	0.0684	0.7094	-0.0142	0.2916	0.0397	0.0185	0.0172	-0.0198225	0.523516	0.695872	0.0294
cpp8.t	act5.6	1031	0	0.0001	0.3804	0.0454	0.0518	0.1051	0.9268	-0.0142	0.7892	0.0452	0.0314	0.0439	-0.0102889	0.741419	0.860936	0.0143
act3.t	d3.weight	1032	0.4161	-0.0373	0.3838	0.0975	0.0544	0.0613	0.6581	-0.0141	0.2937	0.0369	0.0177	0.017	-0.0461586	0.138387	0.254853	-0.0232
sol.mg	act3.5	856	0.1744	0.0041	0.1648	0.0441	0.0411	0.0744	0.2868	-0.0141	0.7671	0.0177	0.0199	0.0443	-0.0274533	0.422442	0.597654	0.0182
tlength	sens5	1021	0.4558	0	0	0.0839	0.0641	0.1153	0.5399	-0.0141	0.9862	0.0297	0.0282	0.057	-0.0233414	0.45626	0.633142	0.0141
ppi6	act2.1	1005	0.2842	0.0146	0.2802	0.0735	0.0548	0.0819	0.6716	-0.014	0.7211	0.0358	0.0265	0.0392	-0.0142628	0.651547	0.801306	0.0286
ppi3_b2	d5.weight	1013	0.1798	0.0458	0.3886	0.0817	0.0505	0.0627	0.895	-0.014	0.2863	0.0476	0.0201	0.0169	0.00907984	0.772858	0.881772	0.0598
ppi12_b2	act5.4	1000	0.1364	-0.0596	0.438	0.0557	0.0554	0.1028	0.7555	-0.0139	0.7123	0.0385	0.0277	0.0403	-0.0471027	0.136624	0.251907	-0.0457
ppi12_b1	sc8.6	1012	0.2022	-0.047	0.3092	0.0594	0.0501	0.0838	0.6504	-0.0139	0.7961	0.0337	0.0266	0.0422	-0.0443304	0.15878	0.284504	-0.0331
sc1.4	cpp.diff	1045	0.2972	-0.0018	0.0674	0.0832	0.0485	0.0585	0.8136	-0.0139	0.9547	0.0423	0.0315	0.0472	-0.0156535	0.613245	0.771169	0.0121
act2.4	d8.weight	1037	0.4198	-0.0001	0.439	0.0968	0.0578	0.0676	0.7037	-0.0139	0.2951	0.0385	0.0184	0.0174	-0.0139373	0.653939	0.802546	0.0138
gast.mg	ppi3_b1	850	0.1477	0.0299	0.1945	0.0297	0.0358	0.0805	0.1495	-0.0139	0.8449	0.0097	0.0154	0.0487	0.00469776	0.891219	0.948032	0.0438
p120_b4	cpp8.t	1013	0.4954	0.0306	0.0185	0.0985	0.0523	0.0507	0.6034	-0.0139	0.9357	0.0342	0.0282	0.0466	-0.0018544	0.952993	0.981558	0.0445
ta.mg	act1.2	874	0.2442	0.0546	0.2353	0.0409	0.0403	0.0799	0.1803	-0.0138	0.6507	0.0116	0.015	0.0388	0.0182892	0.589222	0.751968	0.0684
act2.5	d5.weight	1037	0.3529	0.0007	0.3921	0.088	0.0531	0.0619	0.7365	-0.0138	0.289	0.0393	0.0183	0.0168	-0.0151794	0.625372	0.780705	0.0145
sens	act3.3	1016	0.0457	0.0004	0.2998	0.0575	0.0476	0.0788	0.9515	-0.0138	0.7483	0.0479	0.0308	0.0394	-0.0141825	0.651607	0.801168	0.0142
sol.mg	ppi12_b2	849	0.1651	0.0219	0.1607	0.0436	0.0383	0.0643	0.2903	-0.0138	0.7169	0.018	0.0191	0.0406	-0.00766938	0.823425	0.90798	0.0357
plant.mg	p120_b3	850	0.1625	-0.0035	0.4688	0.0369	0.0429	0.1005	0.1868	-0.0137	0.5732	0.0123	0.0149	0.0361	-0.0423206	0.217732	0.365963	0.0102
p120_b3	cpp1.t	1013	0.5014	-0.0512	0.0559	0.0953	0.0574	0.0623	0.5793	-0.0137	0.9706	0.0327	0.0288	0.0492	-0.0368267	0.241576	0.396277	-0.0375
ppi3	act8.5	1012	0.1177	-0.0387	0.1662	0.0639	0.0429	0.0574	0.9214	-0.0137	0.6451	0.0467	0.028	0.0336	-0.0367079	0.243331	0.398311	-0.025
tibia.mm	act4.t	869	0.7245	-0.0304	0.2506	0.1213	0.0773	0.0812	0.3919	-0.0137	0.732	0.0279	0.0247	0.0424	-0.0366981	0.279865	0.445078	-0.0167
act5.4	d5.weight	1031	0.4302	-0.001	0.3854	0.1012	0.0554	0.061	0.7163	-0.0137	0.2902	0.0397	0.0183	0.0168	-0.0301293	0.333807	0.506387	0.0127
glucose	act2.6	990	0.2869	0.0107	0.3361	0.0698	0.0565	0.0905	0.5713	-0.0137	0.7166	0.0312	0.025	0.0399	-0.0171481	0.589949	0.752067	0.0244
sc1.5	ppi.weight	1035	0.287	0.0368	0.4337	0.0812	0.0526	0.0657	0.8297	-0.0137	0.2879	0.0429	0.019	0.0169	0.00246437	0.936884	0.973176	0.0505
sol.mg	sc1.5	870	0.1659	-0.0561	0.3628	0.0428	0.0459	0.097	0.2882	-0.0136	0.797	0.0176	0.0202	0.0464	-0.0656675	0.0528411	0.110618	-0.0425
ppi6_b1	act3.5	1001	0.3219	-0.0167	0.1673	0.0835	0.0528	0.0657	0.7013	-0.0136	0.7729	0.0382	0.0278	0.0403	-0.0235731	0.456277	0.632974	-0.0031
ppi12	gast.mg	850	0.2263	0.0463	0.1491	0.0696	0.0333	0.0299	0.6485	-0.0136	0.1492	0.0375	0.0135	0.0097	0.0205401	0.549825	0.719503	0.0599
ppi3	d3.weight	1013	0.1182	0.0528	0.3967	0.0649	0.0473	0.0638	0.9244	-0.0136	0.2896	0.0469	0.0201	0.0172	0.0151081	0.631022	0.784381	0.0664
habituation	act1.4	1014	0	0	0.182	0.0817	0.0459	0.0642	0.9701	-0.0136	0.6636	0.0501	0.0292	0.0352	-0.013776	0.661275	0.807915	0.0136
habituation	sens5	997	0	0	0	0.076	0.0647	0.1143	0.976	-0.0136	0.9904	0.0499	0.0373	0.0571	-0.0138326	0.662662	0.809397	0.0136
act1.5	d2.weight	1046	0.1607	0.0157	0.4093	0.0624	0.045	0.0639	0.6604	-0.0136	0.2928	0.0346	0.0172	0.017	-0.0133628	0.665973	0.811305	0.0293
ppi12_b1	act2.2	1004	0.2161	0.0626	0.3908	0.0611	0.055	0.0986	0.6444	-0.0136	0.725	0.0335	0.0259	0.0406	0.0110127	0.727446	0.852178	0.0762
act8.5	glu.weight	995	0.1855	-0.1028	0.4443	0.0596	0.0476	0.0698	0.6296	-0.0135	0.299	0.0333	0.0174	0.0181	-0.10085	0.00144607	0.00364384	-0.0893
startle	sc8.t	1012	0.6572	-0.0681	0.409	0.1092	0.0724	0.0935	0.4978	-0.0135	0.7045	0.0297	0.024	0.0386	-0.0554964	0.0776267	0.155354	-0.0546
ppi12_b2	sc8.1	1012	0.136	-0.0302	0.3855	0.0552	0.0518	0.0945	0.7488	-0.0135	0.7636	0.0379	0.028	0.0415	-0.0300993	0.338795	0.511278	-0.0167
act4.5	ppi.weight	1028	0.2941	0.0802	0.4474	0.0816	0.0545	0.068	0.7482	-0.0135	0.2848	0.0396	0.0184	0.0169	0.026212	0.401165	0.57545	0.0937
rip.weight	act5.5	1025	0.4834	0.077	0.4306	0.0718	0.0605	0.0996	0.2791	-0.0135	0.7294	0.0169	0.0184	0.04	0.0156481	0.616792	0.77416	0.0905
gast.mg	sens6	857	0.1532	0	0	0.0312	0.0417	0.0803	0.1471	-0.0135	0.9577	0.0096	0.0162	0.0512	-0.0128188	0.70786	0.837695	0.0135
sc1.t	ppi3_b1	1012	0.4977	-0.0044	0.1415	0.1033	0.0596	0.0645	0.7078	-0.0134	0.9069	0.0392	0.0301	0.0458	-0.0195506	0.534445	0.705547	0.009
sens2	act1.3	1029	0.0514	-0.0019	0.1619	0.0543	0.0423	0.0631	0.9418	-0.0134	0.6495	0.0465	0.0283	0.0345	-0.017069	0.584437	0.748951	0.0115
act3.2	ppi.weight	1022	0.4172	0.0111	0.4218	0.1025	0.057	0.0649	0.7138	-0.0134	0.2906	0.0401	0.0185	0.0171	-0.0169748	0.587792	0.75159	0.0245
sc1.5	d2.weight	1045	0.2795	0.0116	0.4082	0.0789	0.0513	0.0637	0.8259	-0.0134	0.2928	0.0424	0.0189	0.017	-0.0121623	0.694535	0.830399	0.025
tibia.mm	act4.4	869	0.7263	-0.005	0.256	0.1215	0.0785	0.0814	0.3916	-0.0133	0.7555	0.0279	0.0251	0.0434	-0.0244339	0.471924	0.648284	0.0083
act1.t	habituation	1014	0.2365	0	0	0.0697	0.0512	0.0821	0.5752	-0.0133	0.9701	0.0317	0.028	0.0502	-0.0141665	0.652295	0.8018	0.0133
ppi12	d5.weight	1013	0.215	0.0058	0.3863	0.0633	0.0459	0.0626	0.6593	-0.0133	0.2867	0.0344	0.0171	0.017	-0.00110617	0.971949	0.988571	0.0191
act2.5	d4.weight	1037	0.3529	0.003	0.4	0.088	0.0534	0.0627	0.7365	-0.0132	0.2882	0.0393	0.0183	0.0168	-0.0138287	0.656462	0.804366	0.0162
startle	sens6	996	0.646	0	0	0.1092	0.0625	0.0674	0.5009	-0.0132	0.988	0.0301	0.0279	0.0502	-0.0121299	0.702204	0.835262	0.0132
act2.t	p120_b1	1004	0.4394	-0.0415	0.5832	0.104	0.0761	0.1105	0.6725	-0.0131	0.5592	0.0387	0.0254	0.0333	-0.0484415	0.125054	0.23345	-0.0284
p120_b2	act2.3	1004	0.6191	-0.0273	0.4908	0.1047	0.0751	0.1077	0.5293	-0.0131	0.6881	0.0309	0.0247	0.0393	-0.0405071	0.19969	0.34158	-0.0142
ppi3	d4.weight	1013	0.1187	0.053	0.3981	0.0649	0.0472	0.0635	0.9242	-0.0131	0.2844	0.0469	0.0199	0.0169	0.0157079	0.617527	0.774664	0.0661
sc1.6	d2.weight	1045	0.2056	0.0073	0.4083	0.0691	0.049	0.0638	0.8552	-0.0131	0.2928	0.0429	0.0191	0.017	-0.0144518	0.640757	0.791604	0.0204
act8.2	d3.weight	1045	0.1973	-0.0685	0.3964	0.0608	0.0453	0.0627	0.648	-0.013	0.2927	0.0334	0.0169	0.0169	-0.0754959	0.0146435	0.0337798	-0.0555
sol.mg	glucose	876	0.161	-0.0462	0.3287	0.042	0.0418	0.0825	0.2897	-0.013	0.5624	0.0175	0.0173	0.034	-0.0649476	0.0546614	0.113966	-0.0332
act5.2	d4.weight	1031	0.5848	0.0001	0.3929	0.1172	0.0598	0.0618	0.6812	-0.013	0.2897	0.0389	0.0181	0.0168	-0.019686	0.527781	0.699736	0.0131
ppi3	act1.6	1013	0.1259	0.0559	0.169	0.0645	0.0456	0.0639	0.9218	-0.013	0.6701	0.0465	0.0287	0.0356	0.0108167	0.730956	0.854562	0.0689
sol.mg	act5.2	855	0.1742	-0.0649	0.625	0.0443	0.0544	0.1303	0.2854	-0.0129	0.6658	0.0177	0.0196	0.043	-0.0625938	0.0673422	0.137259	-0.052
ppi3	act8.1	1012	0.1173	-0.0455	0.2289	0.0636	0.0472	0.0683	0.9216	-0.0129	0.6239	0.0466	0.028	0.0336	-0.038676	0.21896	0.367362	-0.0326
p120_b3	act4.4	1005	0.5023	-0.0273	0.2682	0.0956	0.0631	0.0802	0.5772	-0.0129	0.775	0.0327	0.0262	0.0413	-0.0292364	0.354504	0.527267	-0.0144
act8.t	ppi12	1012	0.2375	-0.0997	0.2087	0.0654	0.0459	0.0618	0.5851	-0.0128	0.6619	0.0315	0.0233	0.0345	-0.0790794	0.0118526	0.0275335	-0.0869
ppi12_b1	act4.3	1005	0.2101	0.1086	0.2747	0.0606	0.0504	0.0809	0.6512	-0.0128	0.7779	0.0337	0.0264	0.0414	0.0387967	0.219126	0.367508	0.1214
cpp8.t	ppi3_b2	1013	0.0143	-0.0377	0.1769	0.0496	0.0466	0.081	0.9376	-0.0128	0.8959	0.0466	0.0334	0.0476	-0.0296002	0.346629	0.519216	-0.0249
act3.4	ppi.weight	1022	0.3804	-0.0044	0.4215	0.0972	0.0559	0.0649	0.7105	-0.0127	0.2906	0.0396	0.0184	0.0171	-0.0304125	0.331408	0.503735	0.0083
act5.4	d4.weight	1031	0.4313	0.0102	0.3936	0.1015	0.0559	0.0619	0.7161	-0.0127	0.2896	0.0397	0.0183	0.0168	-0.022213	0.476178	0.652197	0.0229
sc1.t	sens1	1029	0.499	-0.0183	0.0496	0.1032	0.0549	0.0535	0.7142	-0.0127	0.9644	0.0392	0.0307	0.0474	-0.0220204	0.480438	0.656094	-0.0056
sens4	glu.weight	979	0	0	0.4574	0.0443	0.0448	0.0716	0.9652	-0.0127	0.2976	0.0472	0.021	0.0183	-0.0173919	0.58677	0.750904	0.0127
cpp8.t	act5.4	1031	0	0	0.4297	0.0455	0.0509	0.1013	0.9268	-0.0127	0.7165	0.0452	0.0299	0.0397	-0.0130265	0.676108	0.81828	0.0127
sc1.t	d1.weight	1045	0.494	-0.0203	0.438	0.1016	0.0592	0.0679	0.7069	-0.0126	0.306	0.0384	0.0185	0.0178	-0.0238359	0.441468	0.619471	-0.0077
tibia.mm	sens	864	0.724	0	0	0.1201	0.0696	0.0475	0.3875	-0.0126	0.938	0.0276	0.0264	0.0491	-0.0193166	0.570699	0.737663	0.0126
ppi12_b1	d3.weight	1013	0.2003	0.0229	0.3943	0.0598	0.0455	0.0639	0.6503	-0.0126	0.29	0.0337	0.0171	0.0172	0.0133197	0.671982	0.816268	0.0355
tlength	sc1.4	1037	0.4492	-0.0201	0.281	0.0824	0.0587	0.0815	0.5397	-0.0125	0.8157	0.0294	0.0251	0.0425	-0.032185	0.300456	0.468666	-0.0076
ta.mg	ppi12_b2	853	0.2518	0.0466	0.159	0.0417	0.0383	0.0636	0.1784	-0.0125	0.7159	0.0117	0.0155	0.0404	0.0212918	0.534592	0.70554	0.0591
p120_b1	act5.2	1000	0.594	-0.0253	0.5639	0.1114	0.0809	0.1176	0.5531	-0.0124	0.6911	0.0331	0.0258	0.0401	-0.0366333	0.247115	0.402941	-0.0129
act1.1	sens2	1029	0.2596	-0.037	0.0514	0.0746	0.0472	0.0542	0.5951	-0.0124	0.942	0.0328	0.0276	0.0465	-0.0331347	0.288284	0.45488	-0.0246
p120_b4	act3.1	1001	0.4863	-0.0434	0.2285	0.0978	0.0663	0.093	0.6047	-0.0124	0.8378	0.0344	0.0283	0.0467	-0.0333703	0.291533	0.458293	-0.031
ppi12_b1	act1.4	1013	0.2047	-0.0176	0.1815	0.0596	0.0436	0.064	0.649	-0.0124	0.664	0.0336	0.0243	0.0352	-0.0281828	0.370219	0.54298	-0.0052
p120_b3	sens6	996	0.4966	0	0	0.0954	0.0578	0.0673	0.5786	-0.0124	0.988	0.033	0.0292	0.0502	-0.0145352	0.64683	0.796984	0.0124
p120_b3	sens3	996	0.4949	0.0548	0.0297	0.0949	0.052	0.0482	0.579	-0.0124	0.9644	0.0329	0.0281	0.0475	0.0116866	0.712596	0.840299	0.0672
p120_b4	act2.4	1004	0.4835	-0.053	0.4157	0.0977	0.0696	0.0983	0.6057	-0.0123	0.7056	0.0344	0.0261	0.0395	-0.044164	0.162018	0.289077	-0.0407
p120_b4	act5.1	1000	0.5093	-0.0102	0.456	0.1004	0.0732	0.1074	0.6011	-0.0123	0.7464	0.0344	0.0269	0.0421	-0.0228184	0.471049	0.647657	0.0021
act4.t	p120_b3	1005	0.2752	-0.0282	0.5017	0.0814	0.0629	0.0955	0.7428	-0.0122	0.5773	0.0401	0.0257	0.0327	-0.0319788	0.311165	0.480204	-0.016
ppi3	act1.2	1013	0.1212	0.0041	0.2264	0.0647	0.0495	0.0737	0.9232	-0.0122	0.6289	0.0468	0.0284	0.0347	-0.0129712	0.680082	0.820307	0.0163
ppi12_b1	d4.weight	1013	0.2017	0.0145	0.3961	0.0599	0.0454	0.0636	0.6499	-0.0122	0.2848	0.0337	0.0169	0.017	0.00863987	0.783583	0.885732	0.0267
ppi12	d4.weight	1013	0.2164	-0.0023	0.3972	0.0634	0.0464	0.0636	0.6589	-0.0122	0.2846	0.0344	0.0171	0.0169	-0.00481821	0.878269	0.939426	0.0099
rip.weight	sc1.1	1038	0.4822	0.0261	0.5404	0.0715	0.063	0.1083	0.2792	-0.0122	0.7165	0.0168	0.0182	0.0395	0.00404964	0.896317	0.950404	0.0383
ppi12_b1	act8.3	1012	0.1944	-0.0896	0.1852	0.0579	0.0434	0.0631	0.6526	-0.0121	0.6628	0.0337	0.0243	0.0351	-0.0711952	0.0235167	0.0525502	-0.0775
startle	act3.5	1001	0.6381	-0.0449	0.1679	0.1072	0.0611	0.0657	0.5037	-0.0121	0.7728	0.03	0.0246	0.0403	-0.0367596	0.245252	0.400465	-0.0328
act1.t	glucose	999	0.2358	-0.034	0.292	0.0707	0.0496	0.0694	0.5852	-0.0121	0.5665	0.0324	0.0223	0.0307	-0.0329871	0.297597	0.465616	-0.0219
act5.2	d8.weight	1031	0.5845	-0.0153	0.4368	0.1171	0.0625	0.0672	0.6812	-0.0121	0.295	0.0389	0.0184	0.0174	-0.0239127	0.443084	0.620987	-0.0032
act3.2	d8.weight	1032	0.4393	-0.0046	0.4241	0.1046	0.0584	0.0661	0.709	-0.0121	0.2962	0.0398	0.0186	0.0174	-0.0225755	0.468793	0.645895	0.0075
ppi6_b2	d3.weight	1013	0.2386	0.0378	0.3977	0.0719	0.0491	0.0641	0.714	-0.0121	0.2894	0.0377	0.018	0.0172	0.0126162	0.688372	0.825584	0.0499
sc1.1	cpp.diff	1044	0.5455	0.0194	0.0691	0.1084	0.058	0.0588	0.7172	-0.0121	0.9547	0.0393	0.0306	0.0473	-0.00384614	0.901217	0.952768	0.0315
sc8.t	ppi.weight	1035	0.4142	0.0241	0.4341	0.0931	0.056	0.0658	0.7044	-0.012	0.287	0.0381	0.018	0.0168	-0.0138409	0.65649	0.804187	0.0361
ppi3_b2	act2.5	1004	0.1829	-0.0036	0.3518	0.0805	0.0593	0.0903	0.8947	-0.012	0.7405	0.0475	0.0309	0.0404	-0.0120249	0.70353	0.835768	0.0084
p120_b1	sc1.1	1011	0.5975	-0.0625	0.5253	0.1116	0.0771	0.1055	0.5538	-0.0119	0.7152	0.033	0.0255	0.0396	-0.0535623	0.0887193	0.174541	-0.0506
p120_b4	act5.3	1000	0.5183	-0.0948	0.4821	0.1019	0.0753	0.108	0.5992	-0.0119	0.7081	0.0344	0.0264	0.0402	-0.0497864	0.115628	0.21876	-0.0829
act3.5	d1.weight	1032	0.173	-0.0338	0.4249	0.066	0.048	0.0669	0.7667	-0.0119	0.3088	0.0395	0.0189	0.018	-0.0401425	0.197564	0.339192	-0.0219
p120_b2	sc8.3	1012	0.6386	-0.0461	0.2067	0.1065	0.0645	0.0718	0.5243	-0.0119	0.8332	0.0306	0.0259	0.0431	-0.0401938	0.201398	0.343994	-0.0342
sens	act1.5	1029	0.0342	-0.0326	0.1536	0.0532	0.041	0.0607	0.9544	-0.0119	0.6589	0.0472	0.0285	0.0346	-0.0301022	0.334713	0.506933	-0.0207
act2.t	ppi3_b2	1004	0.4419	-0.0157	0.1834	0.1039	0.0646	0.0804	0.6719	-0.0119	0.8945	0.0386	0.0301	0.0475	-0.0183681	0.561014	0.729208	-0.0038
habituation	sc1.6	1013	0	0	0.2123	0.0854	0.0483	0.0726	0.9709	-0.0119	0.8552	0.0506	0.0327	0.044	-0.0101963	0.745838	0.863044	0.0119
act4.t	ppi12_b1	1005	0.2832	0.1027	0.2098	0.0815	0.0504	0.0605	0.7404	-0.0118	0.6514	0.0398	0.0259	0.0338	0.0371099	0.239839	0.394124	0.1145
act3.t	ppi.weight	1022	0.4058	0.0043	0.4216	0.0968	0.0555	0.0649	0.6601	-0.0118	0.2906	0.0371	0.0178	0.0171	-0.0208136	0.50628	0.681158	0.0161
startle	cpp8.t	1013	0.651	0.0035	0.0176	0.1087	0.0552	0.0503	0.5009	-0.0118	0.936	0.0298	0.0263	0.0465	-0.0123715	0.694109	0.830103	0.0153
act8.t	cpp8.t	1045	0.2422	0.0106	0.0072	0.0653	0.0392	0.0479	0.5814	-0.0118	0.9252	0.0308	0.0262	0.0453	-0.00929871	0.763993	0.875318	0.0224
act3.6	d2.weight	1032	0.129	-0.0188	0.3966	0.0627	0.0444	0.0628	0.7432	-0.0117	0.2936	0.0386	0.0182	0.0171	-0.0280621	0.367816	0.540481	-0.0071
ppi12_b1	act1.6	1013	0.2048	0.0114	0.1666	0.0594	0.0433	0.0643	0.649	-0.0117	0.6709	0.0335	0.0244	0.0357	-0.0108991	0.728986	0.85355	0.0231
ppi12_b2	d8.weight	1013	0.1305	0.01	0.4353	0.0549	0.0463	0.0686	0.7531	-0.0117	0.2931	0.0381	0.0183	0.0176	-0.00184345	0.953271	0.981407	0.0217
tlength	sens1	1022	0.4563	-0.081	0.0536	0.0822	0.0497	0.0533	0.5394	-0.0116	0.9604	0.0295	0.0267	0.0471	-0.0531868	0.0892369	0.175411	-0.0694
p120_b3	act5.1	1000	0.5148	-0.0391	0.4555	0.0969	0.0717	0.1072	0.5761	-0.0116	0.7466	0.0328	0.0263	0.0421	-0.0336632	0.287558	0.454199	-0.0275
habituation	ta.mg	854	0	0	0.2502	0.0941	0.043	0.0414	0.976	-0.0116	0.1787	0.053	0.0176	0.0116	-0.0154168	0.652786	0.801767	0.0116
act4.t	habituation	1006	0.28	0	0	0.0832	0.0571	0.0875	0.7419	-0.0116	0.9719	0.0401	0.0315	0.0506	-0.00543088	0.863405	0.92996	0.0116
cpp.diff	ppi12_b1	1013	0.0649	-0.0296	0.2002	0.06	0.0424	0.0594	0.967	-0.0115	0.6504	0.0488	0.0288	0.0337	-0.0299949	0.340234	0.512616	-0.0181
ppi3	d1.weight	1013	0.1172	0.0538	0.4296	0.0647	0.0488	0.0683	0.9247	-0.0115	0.3055	0.047	0.0206	0.0182	0.0188839	0.548278	0.718695	0.0653
act8.t	p120_b4	1012	0.2472	-0.05	0.4944	0.0672	0.0583	0.0986	0.5825	-0.0114	0.6041	0.0315	0.0233	0.0343	-0.0441324	0.16065	0.287079	-0.0386
ppi6_b2	act1.4	1013	0.2408	-0.0215	0.1832	0.0719	0.0483	0.0643	0.7134	-0.0114	0.6635	0.0376	0.0258	0.0352	-0.0235937	0.453189	0.63001	-0.0101
sc1.1	d4.weight	1044	0.5464	-0.0148	0.395	0.1087	0.0584	0.062	0.717	-0.0114	0.2879	0.0393	0.0181	0.0167	-0.018098	0.559145	0.72739	-0.0034
ppi3	cpp.diff	1013	0.1232	-0.0967	0.076	0.0635	0.0444	0.06	0.9224	-0.0113	0.9624	0.0464	0.0333	0.0481	-0.0532218	0.0904489	0.177643	-0.0854
startle	act2.t	1004	0.6434	-0.0491	0.4405	0.1085	0.0752	0.104	0.5024	-0.0113	0.6722	0.03	0.0241	0.0386	-0.046349	0.14222	0.261291	-0.0378
act3.2	d4.weight	1032	0.4391	-0.015	0.3839	0.1045	0.0558	0.0608	0.709	-0.0113	0.2889	0.0398	0.0182	0.0167	-0.0279405	0.369896	0.542678	-0.0037
ppi6_b1	act2.6	1004	0.3413	0.069	0.3739	0.0863	0.066	0.1006	0.6919	-0.0113	0.7127	0.0379	0.0277	0.0406	0.0143254	0.650281	0.800174	0.0803
sens6	act3.5	1016	0	0	0.18	0.061	0.047	0.0683	0.9825	-0.0113	0.7702	0.0486	0.0314	0.0401	-0.00766112	0.807309	0.899185	0.0113
sol.mg	act8.4	869	0.1692	-0.0679	0.1827	0.0434	0.0379	0.0619	0.2863	-0.0112	0.6554	0.0176	0.018	0.0368	-0.0795295	0.0190386	0.043083	-0.0567
ppi12_b1	act8.1	1012	0.192	-0.0825	0.215	0.0578	0.0447	0.067	0.6533	-0.0112	0.6279	0.0338	0.0239	0.0339	-0.0681119	0.0302645	0.0662875	-0.0713
edl.mg	sc1.2	873	0.3292	0.1114	0.4469	0.0553	0.0577	0.1113	0.1801	-0.0112	0.7386	0.0127	0.0169	0.0447	0.0418334	0.216904	0.364836	0.1226
tlength	act5.4	1023	0.4389	-0.0145	0.4262	0.0815	0.064	0.1016	0.5418	-0.0112	0.7153	0.0297	0.0243	0.0399	-0.029228	0.350358	0.522944	-0.0033
tlength	act2.2	1029	0.4554	-0.0296	0.4208	0.0821	0.0643	0.102	0.537	-0.0112	0.72	0.0293	0.0243	0.0401	-0.0257658	0.409003	0.584524	-0.0184
glucose	act4.4	991	0.2728	0.0141	0.2823	0.067	0.0524	0.0807	0.5664	-0.0112	0.7491	0.0307	0.025	0.0403	-0.0119235	0.70774	0.837767	0.0253
edl.mg	ppi3	852	0.3225	0.0042	0.1987	0.0561	0.0512	0.0805	0.1799	-0.0112	0.8633	0.0131	0.0179	0.0492	-0.010838	0.752082	0.868103	0.0154
act8.2	d2.weight	1045	0.1969	-0.0678	0.4082	0.0608	0.0456	0.0639	0.6482	-0.0111	0.2932	0.0334	0.0169	0.017	-0.0718684	0.0201536	0.0454288	-0.0567
act8.2	d1.weight	1045	0.197	-0.0611	0.437	0.0609	0.047	0.0679	0.6481	-0.0111	0.3072	0.0334	0.0173	0.0179	-0.0661048	0.0326214	0.071114	-0.05
ta.mg	p120_b2	853	0.252	-0.0172	0.5396	0.0417	0.0458	0.0999	0.1784	-0.0111	0.5223	0.0117	0.0139	0.0329	-0.0639049	0.062099	0.127468	-0.0061
tlength	act1.5	1038	0.4493	-0.0482	0.1522	0.0821	0.0499	0.061	0.5404	-0.0111	0.6646	0.0294	0.0227	0.0348	-0.0451519	0.146032	0.266709	-0.0371
cpp1.t	act3.4	1037	0.0551	-0.045	0.3832	0.0583	0.056	0.096	0.9616	-0.0111	0.7077	0.0479	0.0308	0.0391	-0.0319333	0.304255	0.472844	-0.0339
habituation	cpp1.t	1014	0	0	0.044	0.0847	0.0484	0.0608	0.9701	-0.0111	0.9749	0.0504	0.0349	0.0494	-0.0118001	0.707433	0.837831	0.0111
act2.t	p120_b3	1004	0.4407	-0.0493	0.4921	0.1039	0.0701	0.0948	0.6722	-0.0109	0.5816	0.0386	0.0252	0.0329	-0.0419225	0.184415	0.320412	-0.0384
p120_b3	sens4	996	0.4944	0.056	0.0064	0.0953	0.0521	0.0474	0.5791	-0.0109	0.9818	0.033	0.0285	0.0483	0.0162446	0.608609	0.767419	0.0669
ppi3_b2	d2.weight	1013	0.1795	0.0424	0.4073	0.0815	0.0513	0.065	0.8951	-0.0109	0.2914	0.0476	0.0203	0.0173	0.0116978	0.709992	0.83872	0.0533
rip.weight	act5.2	1025	0.4818	0.0594	0.5851	0.0718	0.065	0.1179	0.2794	-0.0109	0.6834	0.0169	0.0182	0.0391	0.0111866	0.720552	0.847526	0.0703
habituation	sens1	998	0	0	0.0325	0.0801	0.0439	0.0544	0.9762	-0.0109	0.9685	0.0504	0.0347	0.0487	-0.0108682	0.73166	0.854525	0.0109
ppi6	sens3	996	0.2805	0.0122	0.0288	0.0731	0.044	0.0492	0.6739	-0.0109	0.9647	0.036	0.0294	0.0477	-0.00635438	0.841253	0.916958	0.0231
glucose	act1.3	999	0.2931	-0.0377	0.1584	0.0697	0.0476	0.0636	0.5662	-0.0108	0.675	0.0307	0.0236	0.036	-0.0332047	0.29442	0.461579	-0.0269
tibia.mm	act4.2	869	0.7244	-0.0377	0.321	0.121	0.0799	0.0905	0.3919	-0.0108	0.7106	0.0279	0.0246	0.0421	-0.0320749	0.344959	0.517383	-0.0269
gast.mg	cpp1.t	870	0.154	0.0454	0.0635	0.0299	0.0341	0.0698	0.1461	-0.0108	0.9878	0.0094	0.016	0.0542	0.0140475	0.679045	0.819483	0.0562
sc8.6	d4.weight	1045	0.3362	0.0372	0.3948	0.0884	0.0535	0.0618	0.788	-0.0108	0.2872	0.0415	0.0187	0.0166	0.00382903	0.901607	0.952963	0.048
sol.mg	act5.6	855	0.1703	-0.0463	0.4158	0.0441	0.0519	0.1213	0.2864	-0.0107	0.7834	0.0178	0.021	0.0496	-0.0556961	0.10364	0.199166	-0.0356
rip.weight	act8.5	1039	0.4822	-0.0862	0.1749	0.0718	0.0482	0.0579	0.2796	-0.0106	0.6358	0.0169	0.0168	0.0329	-0.08544	0.00585564	0.0140457	-0.0756
tlength	ppi3_b1	1006	0.457	-0.0961	0.1724	0.0851	0.0577	0.0702	0.5475	-0.0106	0.8938	0.0303	0.0266	0.0456	-0.0512689	0.104127	0.199853	-0.0855
cpp8.t	ppi3_b1	1013	0.0245	-0.0599	0.1464	0.0542	0.041	0.0652	0.9325	-0.0106	0.9054	0.0466	0.0325	0.0456	-0.0387524	0.217823	0.365851	-0.0493
ppi6	act4.1	1005	0.2748	-0.0296	0.3589	0.0737	0.0611	0.1009	0.687	-0.0106	0.7093	0.0366	0.0272	0.0407	-0.0274261	0.385101	0.558276	-0.019
startle	sens2	996	0.646	-0.0185	0.0439	0.1092	0.0582	0.0541	0.5009	-0.0106	0.9467	0.0301	0.0268	0.0475	-0.0207097	0.513861	0.687173	-0.0079
act1.t	ppi12_b2	1013	0.2363	-0.01	0.1324	0.0696	0.0441	0.0545	0.5757	-0.0106	0.7524	0.0317	0.0244	0.0379	-0.02018	0.521162	0.693338	0.0006
act2.2	ppi.weight	1027	0.3981	0.0499	0.4338	0.0983	0.0571	0.0659	0.7184	-0.0106	0.289	0.0398	0.0185	0.017	0.0170266	0.585738	0.749789	0.0605
gast.mg	ppi12_b2	850	0.1491	0.0374	0.1678	0.03	0.0327	0.066	0.1492	-0.0106	0.7152	0.0097	0.0141	0.0407	0.0181429	0.597349	0.757753	0.048
p120_b1	glucose	971	0.5704	0.0604	0.3045	0.11	0.0633	0.0717	0.5652	-0.0106	0.5674	0.034	0.023	0.0314	0.0113949	0.722868	0.848958	0.071
p120_b2	ppi6_b1	1014	0.645	-0.2363	0.3296	0.1072	0.0708	0.0844	0.5245	-0.0105	0.6991	0.0305	0.0242	0.0378	-0.126208	5.57628e-05	0.000154254	-0.2258
sc1.t	sol.mg	870	0.5229	-0.055	0.1643	0.1113	0.0487	0.0428	0.6964	-0.0105	0.2886	0.0424	0.0193	0.0177	-0.0656742	0.0528168	0.110617	-0.0445
tlength	act4.1	1030	0.4515	-0.0614	0.3674	0.0827	0.0629	0.098	0.543	-0.0105	0.7149	0.0297	0.0243	0.0399	-0.0416631	0.181524	0.316695	-0.0509
act3.t	sol.mg	856	0.4336	-0.0139	0.173	0.1096	0.049	0.0437	0.678	-0.0105	0.2872	0.0426	0.0194	0.0177	-0.0326994	0.339295	0.5117	-0.0034
sens	d4.weight	1029	0.0338	0.0427	0.4061	0.0541	0.0436	0.0637	0.9545	-0.0105	0.2867	0.0473	0.02	0.0168	0.0104185	0.738525	0.859297	0.0532
glucose	cpp.diff	995	0.301	0.0237	0.1125	0.0703	0.0495	0.0676	0.5615	-0.0105	0.9487	0.0306	0.0274	0.0487	-0.00146902	0.963087	0.985173	0.0342
p120_b3	act5.3	1000	0.5239	-0.124	0.4819	0.0981	0.0736	0.1074	0.5742	-0.0104	0.7081	0.0327	0.0257	0.0401	-0.0639774	0.0431057	0.0918967	-0.1136
tibia.mm	act4.5	869	0.7231	-0.0543	0.2362	0.121	0.0761	0.0774	0.3922	-0.0104	0.7352	0.0279	0.0246	0.0421	-0.0415381	0.221231	0.369969	-0.0439
edl.mg	sens4	860	0.3205	0	0	0.0549	0.0437	0.0437	0.1828	-0.0104	0.9396	0.013	0.0178	0.0486	-0.0224641	0.5106	0.685182	0.0104
act3.3	d2.weight	1032	0.2901	-0.0436	0.397	0.0763	0.0501	0.0627	0.7468	-0.0103	0.2936	0.0388	0.0182	0.017	-0.0424225	0.173269	0.305278	-0.0333
ppi12_b2	act1.3	1013	0.132	-0.0212	0.1757	0.0544	0.0422	0.0652	0.7526	-0.0103	0.6632	0.0379	0.0258	0.0354	-0.0254047	0.41926	0.594967	-0.0109
sol.mg	sc8.6	869	0.1675	0.0338	0.3314	0.0433	0.0459	0.0946	0.2873	-0.0103	0.8181	0.0176	0.0204	0.0473	0.00299868	0.929662	0.968711	0.0441
startle	act4.2	1005	0.652	-0.067	0.2966	0.1094	0.0689	0.0827	0.4997	-0.0102	0.7445	0.0299	0.0246	0.0401	-0.0517833	0.100865	0.194315	-0.0568
act4.1	ppi.weight	1028	0.3705	0.0259	0.4425	0.1002	0.0577	0.0673	0.712	-0.0102	0.2856	0.0401	0.0185	0.0169	-0.00975288	0.754791	0.869932	0.0361
glucose	act4.6	991	0.2766	0.043	0.327	0.0678	0.0571	0.0952	0.5655	-0.0102	0.721	0.0307	0.0251	0.0408	0.00300961	0.924614	0.966926	0.0532
ppi12_b2	d5.weight	1013	0.1301	0.0116	0.3867	0.0549	0.0438	0.0626	0.7532	-0.0102	0.2866	0.0381	0.018	0.017	0.00139355	0.964666	0.985485	0.0218
tlength	sc1.2	1037	0.4499	-0.0084	0.3931	0.0823	0.0635	0.099	0.5395	-0.0101	0.7488	0.0294	0.0246	0.041	-0.0242555	0.435238	0.612396	0.0017
act2.6	d5.weight	1037	0.3604	0.0062	0.3924	0.0954	0.0546	0.0619	0.722	-0.0101	0.2889	0.0398	0.0184	0.0168	-0.0106889	0.730994	0.854177	0.0163
p120_b4	act3.5	1001	0.4895	-0.0567	0.1709	0.0984	0.0586	0.0665	0.604	-0.01	0.7718	0.0344	0.0264	0.0403	-0.0379114	0.230763	0.382462	-0.0467
sol.mg	ppi6_b1	849	0.1701	0.0615	0.3213	0.0443	0.0457	0.091	0.2891	-0.01	0.6911	0.0179	0.0194	0.0415	0.0230252	0.502858	0.677931	0.0715
sc8.6	ppi.weight	1035	0.3229	0.0384	0.4335	0.0858	0.0545	0.0657	0.7922	-0.01	0.2871	0.0416	0.0189	0.0168	0.00360822	0.907699	0.957003	0.0484
p120_b2	sc8.2	1012	0.6365	-0.1028	0.2921	0.1062	0.0677	0.0814	0.5248	-0.0099	0.8116	0.0306	0.0256	0.0426	-0.0685548	0.0292031	0.0642054	-0.0929
startle	ta.mg	853	0.5908	-0.0318	0.2514	0.1074	0.0473	0.0416	0.4965	-0.0099	0.1785	0.0323	0.0137	0.0117	-0.0720589	0.0353599	0.0766875	-0.0219
startle	sc8.3	1012	0.6569	-0.0508	0.2065	0.1093	0.0658	0.0719	0.4978	-0.0099	0.8333	0.0297	0.0255	0.0431	-0.0408177	0.194485	0.334773	-0.0409
act3.t	d4.weight	1032	0.4159	-0.0338	0.384	0.0975	0.0541	0.0608	0.6582	-0.0099	0.2889	0.0369	0.0176	0.0167	-0.0377133	0.22609	0.37633	-0.0239
ppi12	act1.4	1013	0.217	-0.0189	0.182	0.063	0.0449	0.0641	0.6588	-0.0099	0.6639	0.0343	0.0246	0.0352	-0.024078	0.443968	0.62185	-0.009
ppi12	d3.weight	1013	0.215	0.0077	0.3955	0.0633	0.0464	0.0639	0.6594	-0.0099	0.2898	0.0344	0.0172	0.0172	0.00577244	0.854407	0.924777	0.0176
sc8.t	ppi12_b1	1012	0.407	-0.0447	0.203	0.0936	0.0533	0.0597	0.705	-0.0098	0.6502	0.0387	0.0255	0.0337	-0.0402996	0.200213	0.342221	-0.0349
act2.t	cpp.diff	1037	0.4569	-0.0006	0.0728	0.1033	0.0569	0.0593	0.6677	-0.0098	0.9559	0.0376	0.0297	0.0475	-0.0111132	0.720754	0.847548	0.0092
cpp1.t	act5.3	1036	0.0638	-0.0894	0.4827	0.0594	0.0581	0.1034	0.956	-0.0097	0.7058	0.0476	0.0307	0.0389	-0.0482506	0.120646	0.226407	-0.0797
act3.4	d1.weight	1032	0.3855	-0.0325	0.4238	0.0971	0.0567	0.0667	0.705	-0.0097	0.309	0.0391	0.0188	0.018	-0.0394899	0.204955	0.348401	-0.0228
act5.t	p120_b1	1000	0.7266	-0.0276	0.5938	0.1318	0.0859	0.1113	0.6079	-0.0097	0.5531	0.0369	0.0248	0.0331	-0.0353606	0.26393	0.424539	-0.0179
ppi3_b2	act1.3	1013	0.19	0.0608	0.1833	0.0826	0.0527	0.0663	0.8918	-0.0097	0.661	0.0474	0.0289	0.0353	0.015422	0.623943	0.77955	0.0705
sens4	act1.5	1029	0.0096	0.0082	0.1586	0.0457	0.0393	0.0621	0.9712	-0.0097	0.6529	0.047	0.0285	0.0345	-0.00759369	0.807774	0.899488	0.0179
ppi6_b2	act2.1	1005	0.2364	0.0138	0.2791	0.0713	0.054	0.0817	0.7185	-0.0097	0.7214	0.038	0.0273	0.0392	-0.00633667	0.840984	0.917311	0.0235
startle	act4.3	1005	0.6522	-0.032	0.2658	0.1093	0.0683	0.0806	0.4997	-0.0096	0.7806	0.0299	0.0251	0.0416	-0.030102	0.340431	0.512746	-0.0224
sc8.1	glu.weight	995	0.4012	0.0273	0.4478	0.0957	0.0588	0.0701	0.7654	-0.0096	0.2975	0.0419	0.0195	0.018	0.0040095	0.899482	0.952236	0.0369
act2.6	d8.weight	1037	0.3609	0.0255	0.4396	0.0955	0.0574	0.0676	0.7219	-0.0096	0.295	0.0398	0.0187	0.0173	0.000710907	0.981758	0.994839	0.0351
ppi12_b2	act8.1	1012	0.1281	-0.0776	0.2255	0.0535	0.0435	0.0677	0.7546	-0.0095	0.6248	0.038	0.0252	0.0336	-0.0563098	0.0733686	0.147981	-0.0681
cpp.diff	act5.3	1031	0.0715	0.0955	0.4918	0.0588	0.0585	0.1061	0.9617	-0.0095	0.7027	0.0478	0.0306	0.0392	0.0304113	0.329301	0.501191	0.105
ppi3_b2	d3.weight	1013	0.1795	0.0387	0.3972	0.0816	0.051	0.0639	0.8951	-0.0095	0.2895	0.0476	0.0202	0.0172	0.0118532	0.706316	0.837791	0.0482
ppi3_b2	act3.6	1001	0.1717	0.0028	0.1367	0.0796	0.051	0.0654	0.8953	-0.0095	0.7478	0.0476	0.0307	0.0397	-0.00960048	0.761606	0.873878	0.0123
ppi3	sens3	996	0.1133	0.02	0.0272	0.0641	0.0405	0.0492	0.929	-0.0095	0.9653	0.0474	0.0337	0.0477	-0.000817321	0.979447	0.993583	0.0295
ta.mg	sc1.1	874	0.2434	0.0227	0.5913	0.0408	0.0495	0.1195	0.1804	-0.0095	0.6859	0.0116	0.0157	0.0422	0.000387776	0.990866	0.999484	0.0322
act8.t	glu.weight	995	0.248	-0.0836	0.4456	0.0658	0.0491	0.0699	0.5724	-0.0094	0.2988	0.0311	0.0168	0.0181	-0.0815688	0.0100521	0.0235394	-0.0742
ppi12_b1	act2.5	1004	0.2193	0.1058	0.3577	0.0611	0.0528	0.0893	0.6435	-0.0094	0.7388	0.0334	0.0258	0.0401	0.0405517	0.199196	0.341111	0.1152
ppi3	act8.2	1012	0.1218	-0.0438	0.2004	0.0643	0.0447	0.0618	0.9199	-0.0094	0.6442	0.0466	0.028	0.0338	-0.0325522	0.300882	0.469016	-0.0344
p120_b2	act4.1	1005	0.6402	-0.0083	0.3585	0.1069	0.0722	0.1009	0.5249	-0.0094	0.7094	0.0308	0.025	0.0407	-0.0208423	0.509262	0.683584	0.0011
cpp1.t	ppi6_b1	1013	0.0452	0.0003	0.3132	0.0603	0.0511	0.0828	0.9747	-0.0094	0.7037	0.0494	0.0309	0.0381	-0.0100915	0.748363	0.864887	0.0097
rip.weight	p120_b2	1009	0.4795	0.0432	0.628	0.0731	0.0624	0.1058	0.2805	-0.0094	0.5287	0.0173	0.0163	0.0309	0.00752716	0.811256	0.901202	0.0526
ppi12_b2	d2.weight	1013	0.1308	0.0088	0.4063	0.0549	0.0446	0.065	0.753	-0.0094	0.2916	0.0381	0.0182	0.0173	0.000383459	0.990274	0.999539	0.0182
act8.2	d8.weight	1045	0.1993	-0.0638	0.4398	0.0612	0.0474	0.0676	0.6474	-0.0093	0.2937	0.0334	0.017	0.0172	-0.0631772	0.0411623	0.0881994	-0.0545
tibia.mm	cpp8.t	877	0.7134	0.0675	0.0234	0.1192	0.0718	0.0597	0.3916	-0.0093	0.9703	0.0276	0.0273	0.0523	0.0171629	0.611749	0.770332	0.0768
sc1.5	ppi6_b1	1012	0.302	0.0631	0.3186	0.0843	0.0597	0.0835	0.828	-0.0093	0.703	0.0435	0.0288	0.038	0.0156547	0.618891	0.775537	0.0724
p120_b3	act3.5	1001	0.4894	-0.0556	0.17	0.0935	0.0567	0.066	0.5792	-0.0092	0.7721	0.0327	0.0257	0.0403	-0.0374643	0.236313	0.389849	-0.0464
act3.2	d5.weight	1032	0.439	-0.0205	0.376	0.1045	0.0555	0.0601	0.709	-0.0091	0.2898	0.0398	0.0182	0.0167	-0.0277915	0.372453	0.545051	-0.0114
ta.mg	sc1.3	874	0.2439	-0.0132	0.3341	0.041	0.0461	0.1009	0.1803	-0.0091	0.8433	0.0116	0.017	0.0493	-0.024863	0.462888	0.639659	-0.0041
act2.4	d4.weight	1037	0.4208	-0.0222	0.4004	0.0968	0.0555	0.0627	0.7035	-0.0091	0.2882	0.0385	0.018	0.0168	-0.0209564	0.500242	0.676172	-0.0131
sc1.5	ppi3_b1	1012	0.2958	-0.0075	0.1411	0.0836	0.0528	0.0644	0.8297	-0.0091	0.907	0.0436	0.0317	0.0458	-0.0148624	0.636752	0.788336	0.0016
ppi12_b2	d4.weight	1013	0.1317	0.0023	0.3975	0.055	0.0442	0.0636	0.7526	-0.0091	0.2846	0.038	0.0179	0.0169	-0.00308634	0.921845	0.965336	0.0114
glucose	act5.1	984	0.2869	0.007	0.49	0.0687	0.062	0.1109	0.5671	-0.0091	0.7449	0.031	0.0256	0.0425	-0.00309958	0.922642	0.965952	0.0161
sol.mg	act8.6	869	0.1715	-0.0512	0.2527	0.0435	0.0419	0.0781	0.2858	-0.009	0.6828	0.0176	0.0187	0.0397	-0.057177	0.0920927	0.180261	-0.0422
p120_b1	sens4	996	0.5797	0.0458	0.0036	0.1106	0.0562	0.0469	0.5595	-0.009	0.9831	0.0335	0.0285	0.0484	0.012352	0.69702	0.832297	0.0548
ppi12	act4.1	1005	0.2158	0.0007	0.3587	0.0635	0.0568	0.1008	0.6629	-0.009	0.7093	0.0347	0.0264	0.0407	-0.0118074	0.708507	0.838032	0.0097
act1.5	d3.weight	1046	0.1606	0.0105	0.3967	0.0624	0.0446	0.0626	0.6604	-0.009	0.2923	0.0346	0.0172	0.0169	-0.0090486	0.770053	0.879871	0.0195
p120_b3	act8.4	1012	0.5008	-0.0717	0.201	0.0953	0.0569	0.0649	0.5795	-0.0089	0.6556	0.0327	0.024	0.0347	-0.0489527	0.11964	0.224882	-0.0628
gast.mg	sens5	857	0.1531	0	0	0.0303	0.0347	NA	0.1471	-0.0089	0.9725	0.0095	0.0159	0.026	-0.0134058	0.695137	0.83069	0.0089
ppi12_b1	act2.1	1005	0.2162	0.0185	0.2825	0.0619	0.0508	0.0825	0.6442	-0.0089	0.7204	0.0337	0.0257	0.0392	-0.00906198	0.774167	0.882181	0.0274
edl.mg	sc1.6	873	0.3295	0.1202	0.2562	0.0551	0.0523	0.0818	0.1799	-0.0088	0.8616	0.0127	0.0173	0.0476	0.0585047	0.0840572	0.166499	0.129
ppi3	sens1	997	0.1159	-0.0015	0.0325	0.0648	0.0435	0.0557	0.9286	-0.0088	0.9695	0.0474	0.0342	0.0489	-0.00913951	0.773173	0.881699	0.0073
cpp.diff	act2.5	1037	0.0735	0.0205	0.3533	0.0591	0.0507	0.0879	0.9557	-0.0088	0.7364	0.0474	0.0304	0.0393	-0.000577136	0.98519	0.996793	0.0293
cpp.diff	ppi6_b1	1013	0.065	-0.0299	0.3067	0.0604	0.0521	0.0831	0.967	-0.0087	0.7055	0.0489	0.0308	0.0384	-0.0253981	0.419381	0.594775	-0.0212
ppi3_b2	act8.6	1012	0.1773	-0.0275	0.2486	0.0815	0.0535	0.072	0.8923	-0.0087	0.6664	0.0476	0.0291	0.0357	-0.0249658	0.427573	0.603441	-0.0188
glucose	act3.4	985	0.2844	-0.1022	0.3788	0.0681	0.0578	0.0969	0.5701	-0.0086	0.7224	0.031	0.0251	0.0408	-0.0648472	0.0418742	0.0894357	-0.0936
ppi12	ta.mg	853	0.2283	0.0525	0.2532	0.0692	0.0396	0.0418	0.6417	-0.0086	0.1781	0.037	0.0148	0.0117	0.0344058	0.315531	0.484845	0.0611
edl.mg	act1.2	873	0.3246	0.0433	0.2342	0.055	0.0486	0.0811	0.1809	-0.0086	0.6554	0.0128	0.0158	0.0391	0.00827628	0.807084	0.89915	0.0519
tlength	act1.3	1038	0.4487	-0.045	0.1561	0.0821	0.0503	0.0619	0.5406	-0.0085	0.6692	0.0294	0.0228	0.0351	-0.0410124	0.186734	0.323472	-0.0365
tlength	sc1.5	1037	0.4497	-0.0139	0.275	0.0823	0.0572	0.0785	0.5396	-0.0085	0.8244	0.0294	0.025	0.0424	-0.0206926	0.505654	0.680711	-0.0054
sens2	act1.2	1029	0.0526	-0.0154	0.2136	0.0547	0.0456	0.07	0.9414	-0.0085	0.6256	0.0466	0.0281	0.0339	-0.017322	0.578881	0.744504	-0.0069
act3.2	glu.weight	982	0.4391	0.0048	0.4365	0.1068	0.0604	0.0695	0.7017	-0.0085	0.3023	0.0407	0.0193	0.0184	-0.0113354	0.722759	0.849045	0.0133
habituation	act5.1	1001	0	0	0.4578	0.0774	0.0675	0.1082	0.9712	-0.0085	0.7453	0.05	0.0328	0.0421	-0.00422971	0.893675	0.948903	0.0085
ta.mg	ppi12_b1	853	0.2526	0.0669	0.2018	0.0417	0.0378	0.0616	0.1782	-0.0084	0.6286	0.0117	0.0145	0.0356	0.050625	0.139584	0.256651	0.0753
ppi3	d8.weight	1013	0.1179	0.0488	0.4359	0.0648	0.0494	0.0685	0.9245	-0.0084	0.293	0.0469	0.0203	0.0176	0.0203072	0.51854	0.69084	0.0572
p120_b3	sens2	996	0.4965	-0.0035	0.0434	0.0953	0.0535	0.054	0.5786	-0.0084	0.9469	0.033	0.0281	0.0475	-0.0113052	0.72158	0.848089	0.0049
rip.weight	ppi3_b2	1009	0.4802	0.0268	0.1792	0.0731	0.0553	0.0812	0.2804	-0.0084	0.8972	0.0173	0.0203	0.0477	0.00581164	0.853717	0.924246	0.0352
act8.2	d5.weight	1045	0.1977	-0.0665	0.3894	0.061	0.0448	0.0615	0.6479	-0.0082	0.2885	0.0334	0.0168	0.0167	-0.066467	0.0316781	0.0690902	-0.0583
plant.mg	act2.2	866	0.1499	-0.0174	0.4127	0.0351	0.043	0.105	0.1875	-0.0082	0.7096	0.0121	0.0162	0.0433	-0.0310187	0.361918	0.535546	-0.0092
act5.2	d5.weight	1031	0.5845	-0.0213	0.3849	0.117	0.0594	0.061	0.6812	-0.0082	0.2903	0.0389	0.018	0.0168	-0.0234671	0.45163	0.628785	-0.0131
act2.4	d5.weight	1037	0.4214	-0.0268	0.3929	0.097	0.0552	0.062	0.7033	-0.0082	0.2888	0.0385	0.018	0.0167	-0.0207624	0.504218	0.679172	-0.0186
sc1.t	d2.weight	1045	0.4948	-0.0303	0.4088	0.1017	0.0575	0.0639	0.7068	-0.0081	0.2927	0.0384	0.0181	0.017	-0.024783	0.42353	0.598828	-0.0222
sens3	act3.3	1016	0.0554	-0.0118	0.2978	0.0557	0.0475	0.0784	0.9563	-0.0081	0.7495	0.0475	0.0307	0.0394	-0.0135753	0.665599	0.811276	-0.0037
startle	act4.6	1005	0.6531	0.0364	0.3325	0.1092	0.0721	0.0951	0.4995	-0.0081	0.7278	0.0299	0.0248	0.0409	0.00199795	0.94956	0.980634	0.0445
rip.weight	p120_b1	1009	0.4796	0.0169	0.5678	0.0731	0.063	0.1082	0.2805	-0.008	0.5627	0.0173	0.017	0.0332	-0.00333727	0.91568	0.96192	0.0249
ppi.weight	startle	1014	0.4279	0.0342	0.6504	0.0659	0.0598	0.1086	0.2894	-0.008	0.5004	0.0172	0.016	0.0297	-5.60143e-16	1	1.00346	0.0422
startle	ppi.weight	1014	0.6504	0.0342	0.4279	0.1086	0.0598	0.0659	0.5004	-0.008	0.2894	0.0297	0.016	0.0172	-5.60143e-16	1	1.00346	0.0422
gast.mg	ppi12_b1	850	0.1491	0.0588	0.201	0.0299	0.0316	0.0613	0.1492	-0.0079	0.6274	0.0097	0.0131	0.0356	0.0485837	0.15701	0.281877	0.0667
act2.t	p120_b2	1004	0.4411	-0.0244	0.6192	0.104	0.0736	0.1047	0.6721	-0.0079	0.5293	0.0386	0.0245	0.0309	-0.0300558	0.341415	0.513728	-0.0165
sens1	act8.5	1030	0.0443	0.0617	0.1847	0.052	0.0409	0.0605	0.9667	-0.0079	0.6322	0.0473	0.028	0.033	0.0221376	0.477889	0.653576	0.0696
ppi3_b2	sc8.6	1012	0.1815	-0.0193	0.3127	0.0814	0.0573	0.0842	0.8953	-0.0079	0.7952	0.0476	0.0315	0.0421	-0.0170292	0.588437	0.751378	-0.0114
ppi3_b2	d4.weight	1013	0.1799	0.0347	0.3985	0.0816	0.0508	0.0637	0.8949	-0.0079	0.2844	0.0476	0.0201	0.0169	0.0119091	0.704995	0.837081	0.0426
act3.t	sens6	1016	0.4266	0	0	0.0996	0.0605	0.0603	0.6578	-0.0079	0.9825	0.0373	0.0307	0.0486	-0.0059512	0.849731	0.922298	0.0079
startle	act3.2	1001	0.6413	-0.1019	0.4044	0.1074	0.0742	0.1025	0.5031	-0.0078	0.7252	0.0299	0.0248	0.041	-0.0523946	0.0975687	0.188907	-0.0941
ppi3_b2	sens6	996	0.1804	0	0	0.0802	0.0549	0.0682	0.8884	-0.0078	0.988	0.0474	0.035	0.0503	-0.00723049	0.819719	0.90583	0.0078
act1.1	sens	1029	0.2676	0.0086	0.0321	0.0756	0.0466	0.0529	0.5915	-0.0078	0.9551	0.0327	0.0277	0.0472	-0.00539104	0.862868	0.930028	0.0164
ppi12	sens3	996	0.2251	0.0274	0.0306	0.0649	0.0416	0.0495	0.6565	-0.0078	0.9639	0.0347	0.0289	0.0476	0.0043081	0.891986	0.948195	0.0352
sc8.5	ppi.weight	1035	0.1916	-0.0079	0.4323	0.0707	0.05	0.0656	0.837	-0.0077	0.2873	0.0428	0.0192	0.0168	-0.0179272	0.564553	0.732577	-0.0002
sc1.5	ppi12_b2	1012	0.2952	-0.0128	0.1284	0.0834	0.048	0.0542	0.8298	-0.0077	0.7536	0.0436	0.0288	0.038	-0.0161542	0.607745	0.767373	-0.0051
ppi3_b2	d8.weight	1013	0.1811	0.0384	0.4377	0.0818	0.0534	0.0688	0.8946	-0.0077	0.2927	0.0476	0.0205	0.0176	0.0131156	0.67672	0.81838	0.0461
ppi6	sc1.4	1012	0.2746	-0.0139	0.2991	0.0734	0.0564	0.0862	0.6862	-0.0077	0.8284	0.0364	0.0283	0.0439	-0.0126853	0.686903	0.825529	-0.0062
ppi6	act3.3	1001	0.2842	-0.0052	0.2823	0.075	0.0535	0.0763	0.6794	-0.0077	0.7457	0.0364	0.0268	0.0394	-0.01256	0.691442	0.828195	0.0025
rip.weight	act5.4	1025	0.4823	0.0537	0.4351	0.0718	0.061	0.1022	0.2793	-0.0077	0.7151	0.0169	0.0184	0.0398	0.00584547	0.851724	0.923381	0.0614
gast.mg	act1.2	870	0.1513	0.0544	0.2164	0.0295	0.034	0.0779	0.1467	-0.0076	0.6589	0.0094	0.0135	0.0391	0.0347433	0.306017	0.47447	0.062
act2.t	ppi.weight	1027	0.4463	0.0421	0.4345	0.1019	0.0579	0.066	0.6654	-0.0076	0.2888	0.0376	0.0179	0.017	0.0127711	0.682693	0.821961	0.0497
tibia.mm	p120_b1	856	0.6792	-0.0298	0.5421	0.1189	0.0819	0.1081	0.4021	-0.0076	0.5709	0.0287	0.0228	0.0362	-0.0114121	0.738823	0.858997	-0.0222
sol.mg	p120_b3	849	0.1642	0.0047	0.4677	0.0432	0.0467	0.1004	0.2906	-0.0076	0.5675	0.018	0.018	0.0359	-0.0114337	0.739384	0.859219	0.0123
startle	act5.2	1000	0.6639	-0.0614	0.5616	0.1105	0.08	0.1171	0.497	-0.0075	0.6916	0.0299	0.0244	0.0401	-0.0434627	0.169646	0.300149	-0.0539
edl.mg	p120_b3	852	0.3242	-0.0032	0.4813	0.0564	0.054	0.1014	0.1796	-0.0075	0.5693	0.0131	0.0152	0.0359	-0.0360497	0.293234	0.460343	0.0043
tibia.mm	act2.2	872	0.7062	-0.0181	0.4245	0.1178	0.0832	0.1049	0.3887	-0.0075	0.7063	0.0274	0.0246	0.0428	-0.0163947	0.628763	0.783042	-0.0106
sc1.5	d3.weight	1045	0.2799	0.0146	0.396	0.079	0.0508	0.0625	0.8258	-0.0075	0.2925	0.0424	0.0189	0.0169	-0.00230743	0.940611	0.974647	0.0221
ppi12	act3.5	1001	0.2193	-0.0715	0.1712	0.0639	0.0467	0.0663	0.6592	-0.0074	0.7717	0.0346	0.0264	0.0403	-0.0462844	0.143378	0.262897	-0.0641
p120_b4	act2.2	1004	0.4811	-0.0543	0.3847	0.0974	0.0697	0.099	0.6062	-0.0074	0.7266	0.0345	0.0266	0.0408	-0.0416473	0.187316	0.324238	-0.0469
startle	sens	996	0.6472	0.0684	0.0321	0.1093	0.0582	0.0552	0.5021	-0.0074	0.9671	0.0302	0.0272	0.0487	0.0229956	0.468505	0.645691	0.0758
ppi3	act4.4	1005	0.124	-0.0283	0.2703	0.0655	0.0513	0.0806	0.9224	-0.0074	0.7744	0.0469	0.0311	0.0413	-0.0188187	0.551245	0.720549	-0.0209
ppi6_b2	act2.6	1004	0.2358	0.0574	0.3705	0.0711	0.0599	0.1003	0.7192	-0.0074	0.7136	0.038	0.0276	0.0406	0.0177462	0.574354	0.740119	0.0648
ppi6_b1	act1.2	1013	0.3132	0.0025	0.2263	0.0827	0.055	0.0738	0.7037	-0.0074	0.6289	0.0381	0.0257	0.0347	-0.00810562	0.796663	0.893117	0.0099
act2.6	d4.weight	1037	0.3605	0.0063	0.4003	0.0955	0.055	0.0627	0.722	-0.0074	0.2882	0.0398	0.0184	0.0168	-0.00663213	0.831081	0.911654	0.0137
ppi12	act5.2	1000	0.2274	-0.112	0.573	0.0651	0.0646	0.1181	0.6619	-0.0073	0.6891	0.0348	0.0264	0.0399	-0.0576521	0.0684013	0.139295	-0.1047
sens1	act2.4	1029	0.0523	0.0849	0.4158	0.053	0.0533	0.0967	0.962	-0.0073	0.7063	0.0471	0.0303	0.0388	0.0300292	0.335887	0.508046	0.0922
sc1.1	glu.weight	994	0.5499	0.0157	0.4468	0.1109	0.0627	0.07	0.7089	-0.0073	0.2979	0.0401	0.0191	0.018	0.0109562	0.730094	0.853986	0.023
sens5	act3.5	1016	0	0	0.18	0.0878	0.0498	0.0681	0.9803	-0.0073	0.7703	0.0525	0.0318	0.0401	-0.00511639	0.87061	0.934681	0.0073
sol.mg	act1.2	870	0.1648	-0.0363	0.2195	0.0429	0.0415	0.0793	0.2885	-0.0072	0.6589	0.0177	0.0187	0.0394	-0.0470735	0.165368	0.293138	-0.0291
sens2	ppi.weight	1019	0.0495	0.0737	0.4415	0.0538	0.0453	0.0672	0.9436	-0.0072	0.2871	0.0468	0.0201	0.0171	0.0354599	0.258094	0.417758	0.0809
sc1.4	d1.weight	1045	0.2996	-0.0298	0.4388	0.0835	0.0549	0.068	0.8129	-0.0072	0.3059	0.0422	0.0195	0.0178	-0.0196372	0.526013	0.69839	-0.0226
ppi3	sc8.6	1012	0.1217	-0.0148	0.313	0.0648	0.0519	0.0842	0.924	-0.0072	0.7951	0.0468	0.0313	0.0421	-0.0136866	0.663651	0.810178	-0.0076
startle	act8.6	1012	0.6504	-0.0027	0.2502	0.1084	0.0639	0.0721	0.5002	-0.0072	0.6659	0.0297	0.0231	0.0356	-0.0124588	0.692204	0.82868	0.0045
p120_b1	act2.4	1004	0.5841	-0.0871	0.4149	0.1108	0.0749	0.0986	0.559	-0.0071	0.7059	0.0333	0.0257	0.0395	-0.0577149	0.0675501	0.137622	-0.08
p120_b3	act4.2	1005	0.5017	-0.0587	0.2971	0.0956	0.0638	0.0826	0.5773	-0.0071	0.7443	0.0328	0.0257	0.0401	-0.041901	0.184421	0.320303	-0.0516
act2.t	sol.mg	865	0.4317	0.0237	0.168	0.105	0.0475	0.043	0.667	-0.0071	0.2879	0.0411	0.019	0.0176	-0.000342954	0.991964	0.999722	0.0308
act4.2	glu.weight	988	0.3259	0.0699	0.4534	0.0839	0.0562	0.0714	0.7189	-0.007	0.2973	0.0391	0.0189	0.0182	0.0373311	0.241064	0.395717	0.0769
tibia.mm	ppi12	856	0.6806	-0.057	0.233	0.1188	0.071	0.0704	0.4018	-0.007	0.6519	0.0286	0.0233	0.0375	-0.0288894	0.398573	0.572617	-0.05
ppi3_b2	act5.5	1000	0.1925	-0.0357	0.4242	0.0834	0.064	0.0993	0.8869	-0.007	0.7421	0.0476	0.0313	0.0411	-0.0213474	0.500122	0.676208	-0.0287
sens5	act3.1	1016	0	0	0.2647	0.0858	0.0625	0.097	0.9803	-0.007	0.8339	0.0523	0.0344	0.0463	-0.00536212	0.864454	0.930873	0.007
sc1.6	d3.weight	1045	0.2056	0.0072	0.3959	0.0691	0.0485	0.0625	0.8551	-0.007	0.2925	0.0429	0.0191	0.0169	-0.00528257	0.864567	0.930779	0.0142
startle	act3.t	1001	0.6388	-0.1076	0.3968	0.107	0.0721	0.0968	0.5037	-0.0069	0.6649	0.0299	0.0238	0.0378	-0.0605733	0.0553881	0.115171	-0.1007
ppi6_b2	act2.5	1004	0.2323	0.1106	0.3502	0.0703	0.0567	0.0893	0.7203	-0.0069	0.741	0.038	0.0276	0.0403	0.0475898	0.131835	0.244242	0.1175
startle	edl.mg	852	0.6001	-0.0076	0.324	0.1083	0.0556	0.0564	0.4996	-0.0069	0.1796	0.0325	0.0145	0.0131	-0.0458946	0.18078	0.315634	-0.0007
tibia.mm	p120_b4	856	0.6789	-0.0316	0.436	0.1187	0.0798	0.1002	0.4021	-0.0069	0.6096	0.0287	0.0234	0.0379	-0.0160494	0.639136	0.790232	-0.0247
act1.5	d1.weight	1046	0.1602	0.0061	0.437	0.0623	0.0463	0.0678	0.6606	-0.0069	0.3071	0.0346	0.0176	0.0178	-0.00673012	0.827891	0.910092	0.013
sens6	ppi.weight	1019	0	0	0.4397	0.0674	0.0474	0.0671	0.9825	-0.0069	0.2874	0.049	0.0207	0.0171	0.00398124	0.898994	0.951936	0.0069
sc1.t	ppi6_b2	1012	0.4963	0.0111	0.2392	0.103	0.0611	0.0717	0.7082	-0.0069	0.7146	0.0392	0.0272	0.0377	0.000247588	0.993723	1.00128	0.018
p120_b1	ppi.weight	1014	0.588	0.0296	0.428	0.1101	0.06	0.0659	0.5576	-0.0069	0.2893	0.0329	0.0168	0.0172	-4.61526e-16	1	1.00259	0.0365
edl.mg	p120_b1	852	0.3227	-0.0589	0.5374	0.0562	0.0559	0.1084	0.1799	-0.0068	0.5738	0.0131	0.0154	0.0366	-0.0700559	0.0409165	0.0877539	-0.0521
p120_b4	act8.5	1012	0.4931	-0.0133	0.1682	0.0983	0.0546	0.0579	0.6044	-0.0068	0.6444	0.0342	0.0241	0.0336	-0.0159666	0.611921	0.770339	-0.0065
habituation	plant.mg	851	0	0	0.1626	0.1057	0.041	0.037	0.9734	-0.0068	0.1866	0.0537	0.0178	0.0123	-0.0123981	0.717981	0.844715	0.0068
sc8.1	d5.weight	1045	0.4175	0.0045	0.3849	0.0956	0.0544	0.0608	0.7524	-0.0068	0.288	0.0403	0.0183	0.0166	-0.00793989	0.797669	0.893381	0.0113
sc1.3	cpp.diff	1045	0.2818	0.0272	0.0654	0.0845	0.0494	0.0581	0.8323	-0.0068	0.9555	0.0435	0.032	0.0473	0.00538149	0.862056	0.929586	0.034
tlength	ppi3	1006	0.4538	-0.0798	0.1417	0.0847	0.0561	0.069	0.5482	-0.0067	0.9208	0.0304	0.0269	0.047	-0.0402866	0.201701	0.344384	-0.0731
tlength	ppi6	1006	0.4429	-0.0116	0.2869	0.0831	0.0558	0.074	0.5506	-0.0067	0.6749	0.0305	0.0234	0.0359	-0.00351497	0.911341	0.958664	-0.0049
tibia.mm	act5.5	862	0.6979	0.0431	0.394	0.1185	0.0821	0.1027	0.3948	-0.0067	0.7362	0.028	0.0251	0.0444	0.00151731	0.964519	0.985551	0.0498
p120_b4	ppi6_b2	1014	0.503	-0.2165	0.2546	0.0994	0.0642	0.0733	0.6041	-0.0066	0.7094	0.0341	0.0254	0.0374	-0.11406	0.000273203	0.000721749	-0.2099
ppi12	act1.5	1013	0.2172	-0.0278	0.1692	0.063	0.0447	0.0637	0.6587	-0.0066	0.6578	0.0343	0.0245	0.035	-0.0247224	0.431864	0.608572	-0.0212
sens	d3.weight	1029	0.0354	0.0554	0.4082	0.0547	0.0442	0.0645	0.9539	-0.0066	0.291	0.0474	0.0202	0.0171	0.0238172	0.445351	0.623035	0.062
ppi12_b2	act1.2	1013	0.1326	-0.0116	0.2267	0.0546	0.0454	0.0738	0.7524	-0.0066	0.6288	0.0379	0.0255	0.0347	-0.0148035	0.637922	0.789152	-0.005
p120_b4	act8.2	1012	0.4969	-0.0744	0.2024	0.0991	0.0573	0.0627	0.6036	-0.0065	0.6437	0.0342	0.0241	0.0338	-0.0486056	0.122288	0.229024	-0.0679
act2.3	glu.weight	987	0.5361	0.0549	0.4522	0.1103	0.0625	0.0703	0.657	-0.0065	0.2984	0.0381	0.0186	0.0181	0.0299702	0.34692	0.519485	0.0614
cpp.diff	act2.2	1037	0.0729	-0.0047	0.4241	0.0593	0.0564	0.1024	0.9559	-0.0065	0.719	0.0475	0.0307	0.04	-0.00882325	0.776569	0.882318	0.0018
act5.2	ppi.weight	1021	0.5704	0.0064	0.4287	0.116	0.0612	0.0656	0.6865	-0.0065	0.2899	0.0393	0.0183	0.0171	-0.00648355	0.836074	0.914105	0.0129
cpp.diff	act3.6	1032	0.0795	0.0557	0.1287	0.061	0.0443	0.0623	0.9477	-0.0064	0.7434	0.0474	0.0302	0.0386	0.018524	0.552238	0.72144	0.0621
ppi3_b2	act1.4	1013	0.1837	0.0259	0.1837	0.082	0.0512	0.0645	0.8937	-0.0064	0.6634	0.0475	0.0289	0.0352	0.00410664	0.896136	0.950429	0.0323
ppi12	act8.2	1012	0.2166	-0.1111	0.2003	0.0628	0.0451	0.0613	0.6595	-0.0063	0.6442	0.0343	0.0241	0.0337	-0.0722407	0.0215459	0.0483557	-0.1048
p120_b4	act3.4	1001	0.4953	-0.1342	0.3977	0.0987	0.0714	0.1006	0.6029	-0.0063	0.7086	0.0343	0.0263	0.0401	-0.0657478	0.0375421	0.0809283	-0.1279
habituation	act1.1	1014	0	0	0.2646	0.0867	0.0572	0.0749	0.9701	-0.0063	0.5867	0.0507	0.0288	0.0325	-0.0112211	0.721176	0.84783	0.0063
habituation	act1.2	1014	0	0	0.2276	0.0818	0.0536	0.074	0.9701	-0.0063	0.6281	0.0501	0.0293	0.0347	-0.00479982	0.878671	0.939422	0.0063
act8.2	d4.weight	1045	0.1979	-0.0669	0.3976	0.061	0.0451	0.0623	0.6479	-0.0062	0.2878	0.0334	0.0168	0.0167	-0.0629918	0.0417617	0.0892365	-0.0607
ppi6_b1	sc8.1	1012	0.3145	0.0599	0.3879	0.0827	0.0628	0.0947	0.7041	-0.0062	0.763	0.038	0.0281	0.0415	0.0197724	0.529819	0.701036	0.0661
sol.mg	act3.1	856	0.1732	-0.0099	0.2406	0.0437	0.0476	0.106	0.2871	-0.0062	0.8404	0.0177	0.0215	0.0521	-0.0173457	0.612304	0.770404	-0.0037
p120_b4	act4.5	1005	0.4868	0.0049	0.2767	0.0981	0.0637	0.0804	0.6085	-0.0062	0.7595	0.0346	0.0266	0.0406	-0.0101578	0.747736	0.864378	0.0111
p120_b1	act2.1	1005	0.58	-0.0531	0.2734	0.1101	0.0679	0.0814	0.5592	-0.0061	0.723	0.0333	0.0256	0.0394	-0.0420233	0.183142	0.318798	-0.047
ppi6	act1.4	1013	0.275	-0.0209	0.1825	0.0734	0.0487	0.0642	0.6854	-0.0061	0.6637	0.0363	0.0253	0.0352	-0.0185771	0.554797	0.723357	-0.0148
sc8.1	d3.weight	1045	0.4174	-0.0048	0.3938	0.0955	0.0552	0.0623	0.7525	-0.0061	0.2922	0.0403	0.0185	0.0169	-0.0125362	0.685638	0.824222	0.0013
act5.t	tlength	1023	0.7534	0.0097	0.4401	0.1329	0.0743	0.0817	0.5975	-0.0061	0.5415	0.036	0.023	0.0297	-0.0116593	0.709541	0.838401	0.0158
act5.6	ppi.weight	1021	0.3944	0.0498	0.431	0.1041	0.0583	0.0658	0.7785	-0.0061	0.2895	0.0432	0.0192	0.0171	0.00979021	0.754697	0.87004	0.0559
sc1.2	sens2	1028	0.396	-0.0045	0.0482	0.0992	0.0529	0.0533	0.7543	-0.0061	0.9427	0.0414	0.031	0.0465	-0.00832811	0.789701	0.888533	0.0016
ta.mg	ppi3_b1	853	0.2518	0.0021	0.1998	0.0416	0.0427	0.0809	0.1784	-0.0061	0.8469	0.0117	0.017	0.0485	-3.4967e-05	0.999186	1.00416	0.0082
startle	act2.1	1005	0.6385	-0.0738	0.2744	0.1076	0.067	0.0812	0.5032	-0.006	0.7228	0.03	0.0243	0.0393	-0.0501529	0.11207	0.213072	-0.0678
edl.mg	p120_b2	852	0.3258	0.0138	0.5554	0.0567	0.0543	0.1018	0.1793	-0.006	0.5196	0.0131	0.0146	0.0329	-0.0293138	0.39279	0.566237	0.0198
ppi3_b2	d1.weight	1013	0.1785	0.0442	0.4302	0.0814	0.0525	0.0684	0.8954	-0.006	0.3054	0.0476	0.0208	0.0182	0.0204466	0.515671	0.6886	0.0502
sc8.1	d8.weight	1045	0.4172	0.009	0.436	0.0955	0.0574	0.067	0.7525	-0.006	0.2931	0.0403	0.0186	0.0171	-0.0015916	0.959015	0.984264	0.015
sc1.5	act2.6	1041	0.2642	0.1419	0.3554	0.0765	0.0607	0.0931	0.8379	-0.0059	0.723	0.0428	0.0289	0.0395	0.058802	0.0578831	0.119821	0.1478
tibia.mm	act2.5	872	0.7115	-0.1095	0.3541	0.1182	0.0809	0.0937	0.3878	-0.0059	0.7266	0.0274	0.0245	0.0427	-0.0539735	0.111229	0.211732	-0.1036
ppi6_b1	act1.3	1013	0.3135	0.0335	0.1768	0.0823	0.0516	0.0649	0.7037	-0.0059	0.6629	0.038	0.0259	0.0353	0.00803757	0.798333	0.893694	0.0394
p120_b3	act4.5	1005	0.5025	0.0152	0.277	0.0955	0.0628	0.0804	0.5772	-0.0059	0.7594	0.0327	0.0259	0.0406	-0.00403109	0.898439	0.951783	0.0211
sc1.t	ppi.weight	1035	0.4876	0.012	0.4328	0.1015	0.0581	0.0657	0.7108	-0.0059	0.2881	0.0388	0.0181	0.0169	0.00319673	0.918186	0.963462	0.0179
startle	sc1.1	1011	0.6536	-0.0584	0.5247	0.1092	0.0764	0.1054	0.4998	-0.0058	0.7153	0.0298	0.0243	0.0396	-0.0454836	0.148412	0.269887	-0.0526
p120_b2	act3.5	1001	0.6321	-0.0217	0.167	0.1055	0.0602	0.0655	0.528	-0.0058	0.773	0.0309	0.025	0.0403	-0.0175331	0.579531	0.744927	-0.0159
glucose	act1.2	999	0.29	-0.0106	0.2297	0.0691	0.0506	0.0749	0.567	-0.0058	0.6431	0.0308	0.0234	0.0356	-0.0100615	0.750771	0.867022	-0.0048
p120_b3	d1.weight	1013	0.4982	0.0099	0.4305	0.095	0.0571	0.0684	0.58	-0.0058	0.3053	0.0327	0.0172	0.0181	-0.00982194	0.754865	0.869801	0.0157
ppi12_b2	d3.weight	1013	0.1303	0.0114	0.3959	0.0549	0.0443	0.0639	0.7531	-0.0058	0.2897	0.0381	0.0181	0.0172	0.00828862	0.792176	0.890238	0.0172
p120_b3	cpp8.t	1013	0.4982	-0.0028	0.0174	0.095	0.0507	0.0502	0.58	-0.0058	0.9361	0.0327	0.0276	0.0465	-0.00806405	0.797683	0.893182	0.003
tlength	act8.6	1037	0.457	0.0453	0.2578	0.083	0.0556	0.0733	0.5392	-0.0058	0.6582	0.0294	0.0228	0.035	0.00649256	0.834584	0.913768	0.0511
glucose	act1.1	999	0.2888	0.018	0.289	0.069	0.0515	0.077	0.5673	-0.0058	0.5939	0.0308	0.0226	0.0331	0.00619331	0.844995	0.919093	0.0238
act4.6	ppi.weight	1028	0.359	0.0908	0.4464	0.0965	0.058	0.0678	0.7165	-0.0057	0.285	0.0398	0.0185	0.0169	0.04246	0.173726	0.30585	0.0965
edl.mg	ppi12_b1	852	0.3243	0.0571	0.2029	0.0562	0.0451	0.062	0.1796	-0.0057	0.6336	0.0131	0.0151	0.0358	0.03563	0.298894	0.466858	0.0628
tlength	ppi6_b1	1006	0.4457	-0.0352	0.3279	0.0836	0.0597	0.0842	0.55	-0.0057	0.6955	0.0304	0.0241	0.0378	-0.0119241	0.705619	0.837393	-0.0295
sens6	d2.weight	1029	0	0	0.4218	0.0668	0.0477	0.0661	0.9781	-0.0057	0.2903	0.0485	0.0206	0.0171	0.0116469	0.709024	0.838216	0.0057
habituation	ppi3_b1	1014	0	0	0.1408	0.0782	0.0447	0.0642	0.9752	-0.0057	0.9065	0.0499	0.0332	0.0457	-0.00663921	0.832765	0.912638	0.0057
act1.6	d1.weight	1046	0.1542	0.0076	0.4373	0.0619	0.0464	0.0678	0.6734	-0.0057	0.307	0.0351	0.0178	0.0178	-0.00643159	0.835414	0.913598	0.0133
act8.3	glu.weight	995	0.1949	-0.1017	0.4476	0.0643	0.0491	0.0701	0.6521	-0.0056	0.2984	0.0348	0.0178	0.018	-0.0800289	0.0115606	0.0268685	-0.0961
act3.t	d5.weight	1032	0.4163	-0.0428	0.3762	0.0975	0.0538	0.0601	0.6581	-0.0056	0.2898	0.0369	0.0176	0.0167	-0.0358997	0.249221	0.405805	-0.0372
sens	d8.weight	1029	0.032	0.0391	0.4455	0.0535	0.0455	0.0684	0.9552	-0.0056	0.2929	0.0473	0.0204	0.0174	0.015245	0.625221	0.780726	0.0447
sens	d5.weight	1029	0.0331	0.0351	0.3967	0.0539	0.0431	0.0627	0.9548	-0.0056	0.2875	0.0473	0.02	0.0168	0.0132091	0.672131	0.816234	0.0407
gast.mg	sc1.1	870	0.1501	0.0213	0.5999	0.0295	0.0424	0.1215	0.1469	-0.0056	0.6859	0.0094	0.0142	0.0426	0.011717	0.730007	0.854315	0.0269
sc8.t	ppi3_b1	1012	0.4093	-0.0013	0.1409	0.0937	0.0561	0.0644	0.7044	-0.0056	0.908	0.0387	0.0298	0.0458	-0.00908705	0.772791	0.881914	0.0043
rip.weight	act8.6	1039	0.4827	-0.0514	0.2458	0.0718	0.0524	0.0715	0.2795	-0.0055	0.6605	0.0169	0.0173	0.035	-0.0544234	0.0795257	0.15888	-0.0459
tlength	act3.3	1024	0.4617	-0.0789	0.2934	0.0841	0.0577	0.0767	0.5387	-0.0055	0.7502	0.0297	0.0241	0.0391	-0.046181	0.139736	0.256829	-0.0734
gast.mg	act1.6	870	0.1542	0.0525	0.2187	0.0299	0.0346	0.0761	0.1461	-0.0055	0.6755	0.0093	0.0136	0.0393	0.0325221	0.337993	0.5104	0.058
ppi6_b2	act1.5	1013	0.239	-0.0318	0.1683	0.0714	0.0475	0.0635	0.7139	-0.0055	0.6581	0.0376	0.0257	0.035	-0.0242239	0.441211	0.619484	-0.0263
sc8.6	d8.weight	1045	0.3371	0.0452	0.4369	0.0885	0.0561	0.0669	0.7878	-0.0055	0.293	0.0415	0.019	0.0171	0.0147232	0.634497	0.786804	0.0507
sens4	sc8.2	1029	0.0102	0.0419	0.3082	0.0463	0.044	0.0814	0.9709	-0.0055	0.8008	0.047	0.0314	0.0416	0.0134272	0.66704	0.811964	0.0474
rip.weight	sens4	1023	0.4883	0.0109	0.0079	0.0727	0.0457	0.0457	0.2802	-0.0055	0.9742	0.0171	0.0203	0.0473	-0.00186794	0.952417	0.981618	0.0164
sol.mg	ppi12_b1	849	0.168	0.0712	0.2138	0.0441	0.0389	0.0642	0.2895	-0.0054	0.6188	0.018	0.0178	0.0354	0.0477944	0.164117	0.291366	0.0766
rip.weight	act5.6	1025	0.4837	0.0938	0.3937	0.0717	0.0623	0.107	0.2791	-0.0054	0.7902	0.0169	0.0193	0.044	0.0332038	0.288219	0.454932	0.0992
act3.6	d3.weight	1032	0.1301	-0.0262	0.3846	0.0628	0.044	0.0615	0.7429	-0.0054	0.2935	0.0386	0.0181	0.017	-0.0229128	0.462173	0.638862	-0.0208
sc1.2	ppi3_b1	1012	0.4252	-0.0153	0.1414	0.1024	0.059	0.0642	0.7332	-0.0054	0.9069	0.041	0.0306	0.0458	-0.0129059	0.681753	0.821681	-0.0099
sc1.t	ta.mg	874	0.541	0.0238	0.2435	0.1122	0.0481	0.0409	0.6853	-0.0054	0.1804	0.0417	0.0156	0.0116	0.0128971	0.703386	0.836026	0.0292
sc8.6	d5.weight	1045	0.3368	0.0344	0.3856	0.0885	0.0531	0.0609	0.7879	-0.0054	0.2878	0.0416	0.0187	0.0166	0.00897293	0.772029	0.881477	0.0398
ppi6	sc1.1	1011	0.2766	0.038	0.5274	0.0736	0.0627	0.1056	0.6853	-0.0054	0.7146	0.0364	0.0268	0.0396	0.00897374	0.775657	0.882145	0.0434
ppi6_b1	act4.3	1005	0.3175	0.0856	0.2679	0.0835	0.0585	0.0804	0.7052	-0.0053	0.7801	0.0383	0.0282	0.0415	0.0340593	0.280718	0.446128	0.0909
p120_b3	ppi.weight	1014	0.4987	0.026	0.4278	0.0949	0.056	0.0658	0.5792	-0.0053	0.2894	0.0326	0.0167	0.0172	-5.93352e-16	1	1.0039	0.0313
sc8.t	p120_b2	1012	0.4081	-0.0561	0.6383	0.0933	0.0711	0.1064	0.7047	-0.0052	0.5244	0.0386	0.0244	0.0306	-0.0404633	0.19839	0.340108	-0.0509
act3.6	d4.weight	1032	0.1295	-0.0228	0.3846	0.0627	0.0437	0.0609	0.743	-0.0052	0.2888	0.0386	0.018	0.0167	-0.0206401	0.507763	0.68256	-0.0176
gast.mg	act5.6	855	0.151	0.0026	0.4281	0.03	0.0425	0.1218	0.1481	-0.0052	0.779	0.0096	0.0154	0.0492	-0.0162411	0.635333	0.78742	0.0078
sc1.3	sens1	1029	0.2935	-0.0029	0.0503	0.0876	0.0495	0.0536	0.8275	-0.0052	0.9641	0.0439	0.0323	0.0474	-0.00708263	0.820483	0.906243	0.0023
habituation	gast.mg	851	0	0	0.1496	0.0954	0.0372	0.0301	0.9749	-0.0052	0.1489	0.053	0.0159	0.0096	0.00430996	0.900092	0.952664	0.0052
ta.mg	act1.3	874	0.245	0.048	0.1733	0.041	0.0386	0.0707	0.1801	-0.0051	0.6754	0.0116	0.0152	0.0391	0.0295589	0.382769	0.556461	0.0531
sc1.4	d2.weight	1045	0.3009	-0.0377	0.4097	0.0837	0.0534	0.064	0.8126	-0.005	0.2925	0.0422	0.0191	0.017	-0.0219898	0.47765	0.653441	-0.0327
rip.weight	sc8.5	1039	0.4821	0.0002	0.224	0.0713	0.054	0.0742	0.279	-0.005	0.8174	0.0168	0.019	0.0421	-0.0103654	0.738591	0.859159	0.0052
ppi12_b1	act3.4	1001	0.2037	-0.04	0.3871	0.0603	0.0554	0.0996	0.6533	-0.0049	0.7111	0.034	0.0261	0.0403	-0.0273773	0.386897	0.559655	-0.0351
sens2	act3.5	1016	0.057	0.0564	0.1776	0.0567	0.0445	0.0672	0.9443	-0.0049	0.7711	0.0473	0.0309	0.0401	0.0209303	0.505155	0.680236	0.0613
habituation	act4.5	1006	0	0	0.2788	0.0894	0.0568	0.0823	0.9719	-0.0049	0.7591	0.0508	0.0317	0.0406	0.00264547	0.933213	0.970667	0.0049
ppi12_b1	sc8.2	1012	0.2052	-0.0638	0.2958	0.0601	0.0503	0.0823	0.6495	-0.0048	0.8104	0.0337	0.0268	0.0426	-0.0401345	0.202065	0.344751	-0.059
act3.t	d8.weight	1032	0.416	-0.0339	0.4239	0.0975	0.0566	0.066	0.6582	-0.0048	0.2962	0.0369	0.0179	0.0174	-0.0280184	0.368561	0.541234	-0.0291
sc1.5	glu.weight	995	0.3107	0.0204	0.4473	0.0865	0.0558	0.0699	0.8278	-0.0048	0.2981	0.0441	0.0199	0.018	0.00996838	0.753482	0.869287	0.0252
sc1.6	d4.weight	1045	0.2055	0.0121	0.3974	0.0691	0.0484	0.0621	0.8552	-0.0048	0.2878	0.0429	0.0189	0.0166	0.00149526	0.961494	0.984629	0.0169
p120_b4	act2.3	1004	0.4836	-0.0816	0.4908	0.0977	0.0728	0.1075	0.6057	-0.0047	0.6881	0.0344	0.026	0.0393	-0.0481921	0.12701	0.236532	-0.0769
sens	ppi.weight	1019	0.0293	0.0373	0.443	0.0532	0.0442	0.0672	0.9586	-0.0047	0.286	0.0477	0.0202	0.017	0.0162261	0.604902	0.76545	0.042
sol.mg	act1.5	870	0.1687	0.0071	0.1991	0.0435	0.0403	0.0727	0.2875	-0.0047	0.6373	0.0176	0.0182	0.0375	-0.0096608	0.775989	0.882307	0.0118
sc8.1	d2.weight	1045	0.4175	-0.0007	0.4064	0.0956	0.0558	0.0637	0.7524	-0.0047	0.2929	0.0403	0.0185	0.017	-0.00878632	0.776643	0.882186	0.004
ppi6_b2	act3.3	1001	0.2417	0.0044	0.2819	0.0723	0.0526	0.0764	0.7107	-0.0047	0.7458	0.0378	0.0273	0.0394	-0.000367103	0.990745	0.999579	0.0091
ppi12_b2	act5.2	1000	0.153	-0.1334	0.5767	0.0584	0.0634	0.1187	0.7506	-0.0046	0.6882	0.0382	0.0277	0.0399	-0.0626677	0.0475693	0.100306	-0.1288
plant.mg	cpp8.t	871	0.1588	0.0285	0.0119	0.0366	0.0339	0.0579	0.1862	-0.0046	0.9794	0.0121	0.0177	0.0528	0.0136297	0.687912	0.825458	0.0331
cpp8.t	act1.4	1046	0.0076	-0.0058	0.1719	0.0494	0.0391	0.0627	0.9255	-0.0046	0.6622	0.0456	0.028	0.0345	-0.00872061	0.778166	0.882835	-0.0012
sens5	act1.5	1029	0	0	0.1583	0.1036	0.0498	0.0622	0.9806	-0.0046	0.653	0.054	0.0295	0.0345	-0.00587464	0.850705	0.922923	0.0046
act5.3	ppi.weight	1021	0.4853	0.0143	0.429	0.1062	0.0592	0.0657	0.7039	-0.0046	0.2899	0.0395	0.0184	0.0171	-0.00163157	0.958473	0.984143	0.0189
ppi12	act8.1	1012	0.2098	-0.0889	0.2233	0.0617	0.0461	0.0672	0.6616	-0.0045	0.6255	0.0344	0.024	0.0337	-0.0587851	0.0615708	0.126496	-0.0844
act3.6	d1.weight	1032	0.13	-0.0243	0.4253	0.0629	0.0459	0.0669	0.7429	-0.0045	0.3087	0.0386	0.0186	0.018	-0.0188906	0.544398	0.715428	-0.0198
sc1.4	d4.weight	1045	0.2999	-0.0307	0.3984	0.0835	0.0526	0.0623	0.8129	-0.0045	0.2876	0.0422	0.0189	0.0166	-0.0175513	0.570893	0.737708	-0.0262
ppi3_b2	act2.2	1004	0.1861	-0.0359	0.3916	0.081	0.0636	0.0999	0.8937	-0.0045	0.7249	0.0475	0.031	0.0408	-0.0178926	0.571202	0.737902	-0.0314
tlength	sc8.2	1037	0.4512	0.0128	0.3151	0.0823	0.0589	0.083	0.5397	-0.0045	0.7998	0.0294	0.0248	0.0416	-0.00369399	0.905424	0.955039	0.0173
tibia.mm	act5.t	862	0.6995	0.086	0.751	0.1186	0.0921	0.1398	0.3946	-0.0044	0.6045	0.028	0.0237	0.0401	0.0189301	0.578875	0.744703	0.0904
glucose	act4.5	991	0.2737	0.0202	0.2729	0.0674	0.0526	0.0803	0.5662	-0.0044	0.7406	0.0307	0.0249	0.04	-0.000657622	0.983504	0.995739	0.0246
ppi12	sol.mg	849	0.2252	0.0379	0.1655	0.0695	0.0396	0.0436	0.6439	-0.0043	0.2902	0.0373	0.0183	0.018	0.0232189	0.499272	0.675845	0.0422
ta.mg	act5.1	859	0.2441	-0.0069	0.528	0.0413	0.0507	0.1265	0.1792	-0.0043	0.741	0.0117	0.0165	0.0468	-0.00968484	0.776837	0.88219	-0.0026
tibia.mm	act2.t	872	0.7074	-0.0767	0.447	0.1178	0.0832	0.1065	0.3885	-0.0042	0.6607	0.0274	0.0239	0.0407	-0.0409887	0.226604	0.37705	-0.0725
act3.3	d3.weight	1032	0.2893	-0.0392	0.384	0.0762	0.0495	0.0614	0.747	-0.0042	0.2936	0.0388	0.0182	0.017	-0.0311141	0.318007	0.487841	-0.035
ppi12_b2	act4.1	1005	0.1358	-0.0568	0.3622	0.0558	0.0551	0.1013	0.7527	-0.0042	0.7084	0.0382	0.0277	0.0407	-0.0309332	0.327259	0.499065	-0.0526
tibia.mm	sc1.5	877	0.7125	0.0943	0.3777	0.119	0.0819	0.0985	0.3918	-0.004	0.7954	0.0276	0.0252	0.0461	0.0295674	0.381816	0.555597	0.0983
sc1.1	d5.weight	1044	0.547	-0.0171	0.3859	0.1087	0.058	0.0611	0.7169	-0.004	0.2888	0.0393	0.0181	0.0166	-0.00853405	0.782995	0.885282	-0.0131
sens	act3.2	1016	0.0462	-0.0091	0.4354	0.0574	0.0579	0.105	0.9513	-0.004	0.7167	0.0478	0.0312	0.0405	-0.00788419	0.801813	0.895429	-0.0051
glucose	act4.3	991	0.2724	0.0134	0.3021	0.0671	0.0536	0.0845	0.5665	-0.004	0.7482	0.0307	0.0251	0.0407	-0.00258226	0.935293	0.971959	0.0174
sc1.t	ppi6	1012	0.4972	0.0062	0.2741	0.1031	0.0617	0.0732	0.7079	-0.004	0.6864	0.0392	0.0267	0.0364	-0.0015916	0.959669	0.984499	0.0102
gast.mg	sc8.2	869	0.1512	0.0184	0.2957	0.0296	0.0364	0.084	0.1469	-0.0039	0.8009	0.0094	0.0146	0.0453	0.0105331	0.756513	0.870187	0.0223
act5.2	glu.weight	981	0.5741	0.0014	0.4395	0.1171	0.0634	0.0696	0.6871	-0.0039	0.3019	0.0401	0.0191	0.0183	-0.00496481	0.876581	0.938269	0.0053
startle	ppi6_b2	1014	0.6635	-0.2579	0.2575	0.1094	0.068	0.0733	0.498	-0.0038	0.7089	0.0295	0.0236	0.0373	-0.133179	2.09415e-05	5.92362e-05	-0.2541
ta.mg	p120_b4	853	0.2506	-0.044	0.4238	0.0415	0.0457	0.1	0.1787	-0.0038	0.606	0.0117	0.015	0.0381	-0.0636578	0.0631181	0.129331	-0.0402
ppi3	act1.5	1013	0.1247	0.0332	0.1713	0.0652	0.046	0.0638	0.9221	-0.0038	0.6572	0.0467	0.0285	0.035	0.0105792	0.736641	0.858181	0.037
act1.2	d1.weight	1046	0.2159	0.0231	0.4374	0.0708	0.0488	0.0678	0.6328	-0.0038	0.307	0.0341	0.0175	0.0178	0.00957046	0.757197	0.870326	0.0269
ppi3_b2	sc8.3	1012	0.1833	0.0099	0.2088	0.0819	0.054	0.0723	0.8947	-0.0038	0.8326	0.0476	0.0319	0.0431	-0.00076909	0.980505	0.994221	0.0137
ppi12_b2	act3.3	1001	0.1336	-0.041	0.2824	0.0547	0.0461	0.0763	0.7515	-0.0037	0.7456	0.0381	0.0274	0.0394	-0.0255093	0.420126	0.595468	-0.0373
p120_b4	act2.6	1004	0.485	-0.0329	0.3698	0.0979	0.0702	0.1005	0.6053	-0.0037	0.7137	0.0344	0.0265	0.0407	-0.0185966	0.556151	0.724104	-0.0292
sc1.4	d5.weight	1045	0.2994	-0.0286	0.3889	0.0834	0.0521	0.0613	0.813	-0.0037	0.2887	0.0422	0.0189	0.0166	-0.0158711	0.608319	0.767471	-0.0249
habituation	d1.weight	1014	0	0	0.4293	0.0825	0.049	0.0684	0.9701	-0.0036	0.3055	0.0502	0.0211	0.0182	-0.00201065	0.949012	0.980287	0.0036
startle	act3.3	1001	0.6362	-0.1174	0.2823	0.1068	0.0659	0.0761	0.5041	-0.0035	0.7458	0.03	0.0243	0.0394	-0.0653369	0.0387538	0.083424	-0.1139
glucose	act2.1	991	0.282	-0.0285	0.3146	0.0689	0.0547	0.0864	0.572	-0.0035	0.7079	0.0312	0.0247	0.0392	-0.0252464	0.427263	0.603188	-0.025
tlength	sens4	1021	0.454	-0.0378	0.0075	0.0827	0.0464	0.0447	0.5403	-0.0034	0.9736	0.0297	0.0268	0.0472	-0.0233372	0.456343	0.632877	-0.0344
act3.t	ppi12_b1	1001	0.3956	-0.0099	0.2032	0.097	0.0548	0.0602	0.6651	-0.0034	0.6534	0.0379	0.0253	0.034	-0.0133648	0.672782	0.816811	-0.0065
habituation	act1.6	1014	0	0	0.1659	0.0817	0.0483	0.0644	0.9701	-0.0034	0.6705	0.0501	0.0296	0.0357	-0.00145175	0.963174	0.984827	0.0034
habituation	ppi.weight	1015	0	0	0.4273	0.0782	0.0467	0.0658	0.9754	-0.0034	0.2891	0.0498	0.0205	0.0171	-2.50809e-16	1	1.0013	0.0034
ppi12_b2	act8.3	1012	0.13	-0.0719	0.196	0.0539	0.0424	0.0646	0.7539	-0.0033	0.6595	0.038	0.0257	0.0349	-0.0441941	0.160066	0.286476	-0.0686
glucose	sc1.4	998	0.2948	-0.043	0.313	0.0703	0.0568	0.0891	0.5662	-0.0033	0.8151	0.0308	0.0261	0.0438	-0.018676	0.555656	0.723866	-0.0397
act1.5	d5.weight	1046	0.1605	0.0206	0.3883	0.0623	0.044	0.0612	0.6605	-0.0033	0.2885	0.0346	0.017	0.0166	0.00828874	0.788886	0.888262	0.0239
act1.6	d2.weight	1046	0.1543	0.008	0.409	0.0619	0.045	0.0639	0.6734	-0.0033	0.2928	0.0351	0.0174	0.017	-0.00263503	0.932166	0.969795	0.0113
sc8.1	d4.weight	1045	0.4174	0.0036	0.3943	0.0955	0.0549	0.0618	0.7525	-0.0033	0.2873	0.0403	0.0183	0.0166	-0.00201928	0.948016	0.979913	0.0069
act2.5	ppi.weight	1027	0.3473	0.0476	0.4341	0.0878	0.0548	0.066	0.7368	-0.0032	0.2889	0.0396	0.0184	0.017	0.0271771	0.384278	0.557606	0.0508
act1.2	d2.weight	1046	0.2162	0.0195	0.4092	0.0709	0.0474	0.0639	0.6328	-0.0032	0.2928	0.0341	0.017	0.017	0.00762204	0.805512	0.898262	0.0227
tlength	p120_b4	1006	0.443	0.0676	0.4989	0.0829	0.0639	0.0982	0.5506	-0.0031	0.6016	0.0304	0.0228	0.0342	0.028481	0.366841	0.539561	0.0707
habituation	ppi12_b2	1014	0	0	0.1335	0.0791	0.043	0.055	0.9752	-0.0031	0.7514	0.0499	0.0304	0.0379	-0.00509874	0.871178	0.934427	0.0031
p120_b1	act5.6	1000	0.6001	0.0391	0.3875	0.1125	0.0783	0.1076	0.5518	-0.003	0.7883	0.0331	0.0273	0.0447	0.0062256	0.84412	0.918572	0.0421
act1.t	cpp8.t	1046	0.227	-0.0031	0.0086	0.0685	0.0423	0.0493	0.5786	-0.003	0.9251	0.0313	0.0266	0.0455	-0.00558891	0.856728	0.925992	-0.0001
sol.mg	sc1.2	870	0.1639	-0.1043	0.4141	0.0422	0.0479	0.1057	0.2889	-0.0029	0.7491	0.0176	0.0199	0.0451	-0.0814503	0.0162621	0.0372911	-0.1014
edl.mg	act1.6	873	0.3263	0.0882	0.2313	0.055	0.0493	0.0789	0.1806	-0.0029	0.6822	0.0127	0.016	0.0398	0.0527475	0.119385	0.224585	0.0911
tlength	ppi3_b2	1006	0.4506	-0.0959	0.194	0.0839	0.059	0.0828	0.549	-0.0029	0.8951	0.0303	0.027	0.0476	-0.0449986	0.153813	0.277534	-0.093
act3.5	d2.weight	1032	0.1742	-0.0431	0.3979	0.0662	0.0467	0.0629	0.7663	-0.0029	0.2934	0.0395	0.0184	0.017	-0.0318776	0.306271	0.474388	-0.0402
rip.weight	act3.3	1026	0.4699	0.003	0.2926	0.0709	0.0539	0.0767	0.2825	-0.0029	0.7468	0.0171	0.0182	0.039	-0.00674251	0.829214	0.910682	0.0059
rip.weight	act2.1	1032	0.4897	0.0608	0.3041	0.0722	0.0559	0.0833	0.2792	-0.0028	0.7149	0.0169	0.018	0.0383	0.0203637	0.513463	0.686839	0.0636
ppi3	act4.5	1005	0.1233	-0.0353	0.2778	0.065	0.0511	0.0803	0.9227	-0.0028	0.7592	0.0469	0.0308	0.0405	-0.0177947	0.573119	0.739143	-0.0325
act2.t	p120_b4	1004	0.444	-0.0949	0.4866	0.1043	0.072	0.0981	0.6714	-0.0027	0.6051	0.0386	0.0258	0.0344	-0.049081	0.120142	0.225735	-0.0922
p120_b2	act3.2	1001	0.6353	-0.0805	0.4034	0.1058	0.0733	0.1025	0.5275	-0.0027	0.7254	0.0308	0.0252	0.0411	-0.0360454	0.254548	0.413173	-0.0778
rip.weight	act3.t	1026	0.4701	0.01	0.4217	0.0709	0.0591	0.0986	0.2825	-0.0027	0.6584	0.0171	0.0178	0.0371	-0.0021817	0.944355	0.977217	0.0127
sc1.1	d8.weight	1044	0.5482	-0.0239	0.4377	0.109	0.0612	0.0674	0.7166	-0.0026	0.2938	0.0393	0.0184	0.0172	-0.00726415	0.814648	0.903455	-0.0213
p120_b2	act5.3	1000	0.6613	-0.1205	0.4794	0.1086	0.0772	0.1071	0.517	-0.0025	0.7087	0.0305	0.0248	0.0402	-0.0541024	0.0872695	0.171908	-0.118
gast.mg	sc1.2	870	0.1495	0.0486	0.4	0.0294	0.0398	0.1054	0.1471	-0.0025	0.7502	0.0094	0.0146	0.0453	0.0435877	0.198997	0.340896	0.0511
ppi3_b2	sens1	997	0.1885	-0.0484	0.0385	0.0808	0.0496	0.0553	0.8866	-0.0025	0.9673	0.0472	0.0341	0.0485	-0.0226132	0.475713	0.651752	-0.0459
habituation	glucose	972	0	0	0.304	0.1117	0.0745	0.0791	0.9827	-0.0025	0.567	0.0531	0.0294	0.0316	-0.0220319	0.492659	0.669041	0.0025
sc8.4	ppi.weight	1035	0.3727	-0.0025	0.4324	0.0938	0.056	0.0657	0.7827	-0.0025	0.2873	0.0419	0.0188	0.0169	-0.0171744	0.581019	0.745808	0
sens1	sc8.3	1030	0.0502	-0.007	0.1978	0.054	0.0426	0.0681	0.9642	-0.0025	0.8438	0.0474	0.0318	0.0427	-0.00530647	0.864933	0.930309	-0.0045
glucose	p120_b2	971	0.302	0.0184	0.5752	0.0716	0.0606	0.1017	0.568	-0.0025	0.5324	0.0314	0.0222	0.0315	0.00311901	0.922674	0.965768	0.0209
tibia.mm	act2.6	872	0.7079	-0.1032	0.3374	0.1179	0.0824	0.0987	0.3885	-0.0024	0.721	0.0274	0.025	0.0435	-0.0511277	0.1314	0.243631	-0.1008
glucose	ppi3	971	0.3036	0.0555	0.1463	0.0717	0.0503	0.0678	0.5676	-0.0024	0.8992	0.0314	0.0271	0.0467	0.0242511	0.450355	0.628518	0.0579
sol.mg	act3.4	856	0.1725	-0.0259	0.3853	0.0436	0.0477	0.1042	0.2873	-0.0024	0.7398	0.0177	0.02	0.0451	-0.02574	0.451984	0.629089	-0.0235
sens	act1.6	1029	0.0324	-0.0296	0.1433	0.0529	0.0408	0.0609	0.9551	-0.0024	0.6759	0.0472	0.0289	0.0355	-0.0172151	0.581226	0.745867	-0.0272
sc1.6	ppi.weight	1035	0.1993	0.0195	0.4328	0.0696	0.0498	0.0657	0.8633	-0.0024	0.2881	0.0436	0.0192	0.0169	0.0107378	0.730061	0.854163	0.0219
p120_b3	act8.3	1012	0.4996	-0.0602	0.2008	0.0951	0.0566	0.0656	0.5798	-0.0023	0.6582	0.0327	0.024	0.0349	-0.0344295	0.27385	0.437462	-0.0579
startle	act4.t	1005	0.6514	-0.0278	0.2745	0.1092	0.0679	0.0814	0.4999	-0.0023	0.743	0.0299	0.0246	0.0401	-0.0227991	0.470315	0.647416	-0.0255
cpp1.t	sc1.1	1049	0.0688	-0.0293	0.5294	0.0612	0.0588	0.1067	0.9532	-0.0023	0.7222	0.0475	0.0308	0.0394	-0.0139107	0.65269	0.802073	-0.027
act3.3	ppi.weight	1022	0.2819	-0.0119	0.4205	0.0748	0.0502	0.0647	0.7463	-0.0023	0.2908	0.0388	0.0182	0.0171	-0.0135722	0.664743	0.811084	-0.0096
cpp8.t	act8.3	1045	0.0054	-0.0174	0.1858	0.0479	0.0379	0.0621	0.926	-0.0023	0.6612	0.0454	0.0277	0.0342	-0.0116335	0.70719	0.837757	-0.0151
sc1.1	ppi3_b1	1011	0.5243	-0.0566	0.1355	0.1057	0.0607	0.0636	0.7154	-0.0022	0.9096	0.0397	0.0304	0.0459	-0.031416	0.318318	0.487996	-0.0544
act4.1	glu.weight	988	0.3814	0.0396	0.4554	0.1038	0.0608	0.0718	0.7165	-0.0022	0.2969	0.0414	0.0194	0.0182	0.0111474	0.726371	0.851563	0.0418
sc1.5	d8.weight	1045	0.2793	0.0166	0.4382	0.0789	0.053	0.0672	0.826	-0.0022	0.2937	0.0424	0.019	0.0172	0.00856397	0.782151	0.88476	0.0188
tibia.mm	act3.1	863	0.7233	0.0001	0.2424	0.1218	0.0853	0.104	0.3874	-0.0022	0.8403	0.0279	0.0273	0.0515	-0.000615253	0.985601	0.996991	0.0023
startle	sens4	996	0.6433	0.0564	0.0049	0.109	0.0563	0.047	0.5014	-0.0021	0.9825	0.0302	0.0272	0.0484	0.0261189	0.410278	0.585445	0.0585
sc1.t	rip.weight	1039	0.4908	0.0153	0.4828	0.1018	0.0611	0.0715	0.7053	-0.0021	0.2794	0.0386	0.018	0.0168	0.0123287	0.691415	0.828377	0.0174
sol.mg	act5.4	855	0.171	-0.0396	0.4173	0.0442	0.0485	0.1057	0.2862	-0.002	0.7125	0.0178	0.0197	0.0437	-0.0367179	0.283524	0.449818	-0.0376
sc1.6	ppi6_b2	1012	0.2123	0.0572	0.2394	0.0723	0.0511	0.0713	0.8562	-0.002	0.7145	0.044	0.0288	0.0377	0.025571	0.416453	0.592251	0.0592
plant.mg	act1.5	871	0.1596	0.0282	0.2072	0.0368	0.0374	0.0736	0.186	-0.002	0.6394	0.0121	0.0151	0.0375	0.0158044	0.641366	0.791934	0.0302
act1.t	cpp1.t	1051	0.2193	-0.0247	0.0644	0.0667	0.0462	0.0602	0.582	-0.002	0.9556	0.0312	0.0273	0.0475	-0.0142204	0.645165	0.795355	-0.0227
sens3	act3.4	1016	0.0535	0.0244	0.4139	0.0552	0.0559	0.1007	0.9571	-0.002	0.6885	0.0476	0.0304	0.0389	0.0089248	0.77631	0.882239	0.0264
rip.weight	habituation	1010	0.4801	0	0	0.0731	0.0517	0.0771	0.2801	-0.002	0.9774	0.0173	0.0206	0.0498	-0.000437718	0.988915	0.998602	0.002
ta.mg	act1.6	874	0.2476	0.0638	0.2265	0.0414	0.0412	0.0781	0.1796	-0.0019	0.6802	0.0116	0.0153	0.0397	0.0462232	0.172161	0.303787	0.0657
rip.weight	act5.3	1025	0.481	0.0513	0.494	0.0717	0.0627	0.1069	0.2795	-0.0019	0.7011	0.0169	0.0183	0.0393	0.0195955	0.530884	0.702045	0.0532
gast.mg	glucose	876	0.1516	0.0226	0.3205	0.0298	0.0351	0.0815	0.1473	-0.0019	0.5645	0.0094	0.0127	0.034	0.0166452	0.622731	0.778875	0.0245
sol.mg	p120_b4	849	0.1645	-0.0144	0.4236	0.0433	0.0464	0.0994	0.2905	-0.0019	0.6063	0.018	0.0185	0.038	-0.0129262	0.706842	0.837772	-0.0125
ppi12_b1	sens6	996	0.2109	0	0	0.0619	0.0443	0.0681	0.6495	-0.0019	0.988	0.0341	0.0293	0.0502	0.0042576	0.893245	0.948664	0.0019
rip.weight	startle	1009	0.4797	0.0106	0.6424	0.0731	0.0631	0.1084	0.2805	-0.0019	0.5031	0.0173	0.0161	0.03	0.00239939	0.939322	0.974182	0.0125
startle	rip.weight	1009	0.6424	0.0106	0.4797	0.1084	0.0631	0.0731	0.5031	-0.0019	0.2805	0.03	0.0161	0.0173	0.00239939	0.939322	0.974182	0.0125
p120_b1	act4.3	1005	0.5879	-0.0676	0.2658	0.1108	0.0689	0.0807	0.5569	-0.0017	0.7807	0.0331	0.0264	0.0417	-0.036587	0.246531	0.402271	-0.0659
ppi6	act3.4	1001	0.29	-0.064	0.3939	0.0761	0.0626	0.1006	0.6779	-0.0017	0.7094	0.0364	0.027	0.0402	-0.0280304	0.375666	0.548714	-0.0623
tibia.mm	sc1.6	877	0.7093	0.0443	0.2206	0.1189	0.0764	0.0752	0.3924	-0.0017	0.8692	0.0276	0.0258	0.0477	0.014666	0.664487	0.810986	0.046
ppi12	plant.mg	850	0.2277	0.0232	0.1646	0.0702	0.0373	0.0375	0.652	-0.0017	0.1863	0.0377	0.0152	0.0123	0.0135214	0.693839	0.830209	0.0249
act1.t	sol.mg	870	0.2621	0.0011	0.168	0.0795	0.042	0.0435	0.5911	-0.0017	0.2877	0.0357	0.0178	0.0177	-0.010775	0.750964	0.867028	0.0028
sc8.5	glu.weight	995	0.1706	-0.0031	0.4474	0.0668	0.0508	0.07	0.8443	-0.0017	0.2976	0.0435	0.0199	0.018	-0.0053551	0.866026	0.931053	-0.0014
ppi3	act3.2	1001	0.1202	-0.0853	0.3975	0.0641	0.0602	0.1023	0.9275	-0.0016	0.7269	0.0471	0.0311	0.0412	-0.0387575	0.220515	0.369037	-0.0837
sens3	d3.weight	1029	0.0472	0.036	0.4068	0.0532	0.0445	0.0644	0.9566	-0.0016	0.2912	0.047	0.0202	0.0171	0.0196843	0.528218	0.699915	0.0376
rip.weight	sc1.6	1039	0.4835	0.0357	0.2071	0.0715	0.0529	0.0698	0.2792	-0.0016	0.8579	0.0168	0.0191	0.0432	0.0188708	0.543457	0.714799	0.0373
sol.mg	act2.3	865	0.1673	0.0075	0.5559	0.043	0.0504	0.1195	0.2881	-0.0016	0.6505	0.0176	0.019	0.0412	-2.4077e-05	0.999436	1.0042	0.0091
tlength	act1.4	1038	0.4463	-0.0685	0.1606	0.0818	0.0504	0.0603	0.5411	-0.0015	0.6682	0.0295	0.0228	0.0348	-0.0449583	0.14777	0.268931	-0.067
plant.mg	p120_b4	850	0.1627	-0.0337	0.4192	0.037	0.0429	0.0991	0.1867	-0.0015	0.6115	0.0123	0.0153	0.0382	-0.0381568	0.266474	0.428038	-0.0322
p120_b3	sc8.5	1012	0.5035	-0.0448	0.1872	0.0951	0.0599	0.0711	0.576	-0.0015	0.841	0.0325	0.0268	0.0435	-0.0232379	0.460253	0.636778	-0.0433
gast.mg	act5.1	855	0.1516	-0.0544	0.5104	0.03	0.0435	0.1259	0.148	-0.0014	0.7545	0.0096	0.0151	0.0476	-0.0488739	0.153334	0.276993	-0.053
act1.t	ta.mg	874	0.2787	0.057	0.2458	0.0797	0.0409	0.0411	0.5835	-0.0014	0.1799	0.0351	0.0143	0.0116	0.0451933	0.181928	0.316923	0.0584
act3.6	d5.weight	1032	0.1307	-0.0323	0.3773	0.0628	0.0435	0.0603	0.7427	-0.0014	0.2896	0.0386	0.018	0.0167	-0.0208845	0.50275	0.677981	-0.0309
glucose	ppi3_b2	971	0.3016	0.0074	0.199	0.0717	0.0546	0.0841	0.5681	-0.0014	0.8766	0.0315	0.0274	0.0478	0.003593	0.910968	0.958925	0.0088
act2.4	ppi.weight	1027	0.4122	0.0332	0.4338	0.096	0.0565	0.066	0.7011	-0.0013	0.2889	0.0386	0.0182	0.017	0.0235436	0.451039	0.629095	0.0345
act8.4	glu.weight	995	0.1906	-0.0934	0.4456	0.0623	0.0486	0.0699	0.6513	-0.0012	0.2988	0.0345	0.0178	0.0181	-0.0719947	0.023143	0.0517898	-0.0922
ta.mg	act3.2	860	0.2429	-0.0094	0.4634	0.0409	0.0485	0.1168	0.1794	-0.0012	0.7078	0.0117	0.0161	0.0446	-0.0161357	0.636546	0.788501	-0.0082
sc8.1	d1.weight	1045	0.4179	0.018	0.4358	0.0956	0.0576	0.0678	0.7523	-0.0012	0.3072	0.0403	0.019	0.0178	0.008043	0.795099	0.892227	0.0192
act4.t	ppi3_b2	1005	0.2783	-0.0171	0.1829	0.0824	0.058	0.0818	0.742	-0.0012	0.8869	0.0401	0.0308	0.0474	-0.00583617	0.853395	0.924545	-0.0159
sens1	glu.weight	980	0.0355	0.0094	0.4578	0.0535	0.0474	0.0717	0.9821	-0.0012	0.2972	0.0493	0.0215	0.0183	0.00432444	0.892451	0.948254	0.0106
p120_b1	act3.3	1001	0.5668	-0.1117	0.2773	0.1074	0.0656	0.0754	0.5645	-0.0011	0.7473	0.0333	0.0256	0.0395	-0.0612038	0.0528927	0.110676	-0.1106
startle	act2.2	1004	0.6407	-0.0522	0.3839	0.1082	0.0738	0.0991	0.5029	-0.0011	0.7268	0.0301	0.0249	0.0409	-0.0383246	0.225021	0.375224	-0.0511
act3.4	d2.weight	1032	0.3851	-0.0474	0.3957	0.097	0.0549	0.0626	0.7051	-0.0011	0.2938	0.0391	0.0183	0.0171	-0.0342567	0.27156	0.434402	-0.0463
tibia.mm	act8.6	876	0.7092	-0.0272	0.252	0.1191	0.0748	0.078	0.3922	-0.0011	0.6796	0.0277	0.0238	0.0394	-0.0269401	0.425822	0.601886	-0.0261
gast.mg	act1.1	870	0.1506	0.025	0.3232	0.0295	0.0362	0.0895	0.1468	-0.0011	0.6068	0.0094	0.0132	0.0373	0.02299	0.498265	0.674877	0.0261
d1.weight	startle	1013	0.4305	0.0009	0.6501	0.0684	0.0609	0.1086	0.3053	-0.0011	0.501	0.0181	0.0164	0.0298	-0.00747766	0.812109	0.901933	0.002
startle	d1.weight	1013	0.6501	0.0009	0.4305	0.1086	0.0609	0.0684	0.501	-0.0011	0.3053	0.0298	0.0164	0.0181	-0.00747766	0.812109	0.901933	0.002
act3.t	sens5	1016	0.4266	0	0	0.1003	0.064	0.0872	0.6578	-0.0011	0.9803	0.0373	0.0309	0.0524	0.00525612	0.867108	0.931569	0.0011
sc1.t	d3.weight	1045	0.4948	-0.0277	0.3965	0.1017	0.0569	0.0626	0.7068	-0.001	0.2924	0.0384	0.018	0.0169	-0.0125762	0.684689	0.823295	-0.0267
sc1.5	d4.weight	1045	0.2795	0.0172	0.3974	0.0789	0.0506	0.0621	0.8259	-0.001	0.2878	0.0424	0.0187	0.0166	0.0103037	0.739366	0.859413	0.0182
habituation	act2.5	1005	0	0	0.3483	0.0789	0.0569	0.0907	0.9741	-0.001	0.7428	0.0498	0.0315	0.0405	0.00689827	0.827104	0.909873	0.001
sens5	d4.weight	1029	0	0	0.4039	0.1069	0.0498	0.0637	0.9806	-0.001	0.2872	0.0548	0.0207	0.0169	0.0018288	0.953276	0.981196	0.001
p120_b3	sc8.3	1012	0.5035	-0.0687	0.2088	0.0951	0.0607	0.0721	0.576	-0.0009	0.8326	0.0325	0.0266	0.043	-0.0355084	0.259088	0.419075	-0.0678
act3.4	d8.weight	1032	0.3854	-0.0401	0.4232	0.097	0.0566	0.066	0.7051	-0.0009	0.2963	0.0391	0.0185	0.0174	-0.0288426	0.354639	0.527297	-0.0392
ppi12_b1	act4.4	1005	0.2061	0.097	0.2715	0.06	0.0496	0.0797	0.6524	-0.0008	0.7739	0.0338	0.0263	0.0411	0.0490183	0.120431	0.226095	0.0978
sc1.6	ppi6_b1	1012	0.2162	0.0436	0.3169	0.0734	0.0561	0.0832	0.855	-0.0008	0.7035	0.044	0.029	0.0381	0.0166721	0.596282	0.757227	0.0444
plant.mg	act2.3	866	0.15	-0.0041	0.5695	0.0351	0.0461	0.1214	0.1875	-0.0008	0.6476	0.0121	0.0158	0.0412	-0.00210777	0.950612	0.981066	-0.0033
p120_b1	d8.weight	1013	0.5887	0.0161	0.4367	0.1104	0.0615	0.0686	0.5571	-0.0007	0.2929	0.033	0.017	0.0176	0.00497174	0.874422	0.93639	0.0168
ppi3	act4.6	1005	0.1209	0.0014	0.3306	0.065	0.0562	0.095	0.9235	-0.0007	0.7283	0.047	0.0308	0.0409	0.000747536	0.981117	0.994407	0.0021
p120_b4	ppi.weight	1014	0.4895	0.0108	0.4275	0.0978	0.0567	0.0658	0.6069	-0.0007	0.2894	0.0343	0.0172	0.0172	-4.92745e-16	1	1.00303	0.0115
act4.t	glu.weight	988	0.3033	0.0579	0.4551	0.0843	0.0561	0.0716	0.7186	-0.0006	0.2969	0.0394	0.019	0.0182	0.035794	0.261001	0.421142	0.0585
startle	plant.mg	850	0.5914	-0.0213	0.1623	0.1072	0.0445	0.0369	0.498	-0.0006	0.1868	0.0324	0.0141	0.0123	-0.0292029	0.39514	0.568565	-0.0207
ppi3	sc8.4	1012	0.1283	0.0471	0.3872	0.0661	0.0578	0.0968	0.9218	-0.0006	0.7825	0.0467	0.0316	0.0426	0.0165856	0.598191	0.758614	0.0477
glucose	act2.5	990	0.2841	-0.0073	0.336	0.0693	0.0548	0.0857	0.5721	-0.0006	0.7342	0.0312	0.025	0.0399	-0.00939261	0.767868	0.878023	-0.0067
act1.t	d1.weight	1046	0.2273	-0.001	0.4371	0.068	0.048	0.0679	0.5785	-0.0006	0.307	0.0312	0.0168	0.0178	-0.000547931	0.985878	0.996837	-0.0004
ta.mg	act3.3	860	0.2431	0.0038	0.3318	0.0409	0.0433	0.0886	0.1794	-0.0006	0.7495	0.0116	0.0159	0.0435	-0.000453158	0.989412	0.998887	0.0044
glucose	startle	971	0.3024	0.042	0.5989	0.0715	0.0618	0.1051	0.5679	-0.0005	0.5095	0.0314	0.0219	0.0307	0.0181645	0.571844	0.738526	0.0425
startle	glucose	971	0.5989	0.042	0.3024	0.1051	0.0618	0.0715	0.5095	-0.0005	0.5679	0.0307	0.0219	0.0314	0.0181645	0.571844	0.738526	0.0425
act2.1	glu.weight	988	0.3181	0.0386	0.4538	0.0869	0.0557	0.0705	0.705	-0.0005	0.2977	0.0391	0.0188	0.0181	0.0139767	0.660816	0.80778	0.0391
p120_b4	d3.weight	1013	0.4931	0.0063	0.397	0.0982	0.0561	0.0639	0.6039	-0.0005	0.2895	0.0342	0.0171	0.0172	-0.00400966	0.898575	0.95171	0.0068
tibia.mm	sens3	864	0.7214	-0.0062	0.0659	0.12	0.0728	0.0612	0.3884	-0.0005	0.9471	0.0277	0.027	0.0513	-0.00358031	0.916307	0.962143	-0.0057
act1.5	ppi.weight	1036	0.1789	0.0332	0.4339	0.0652	0.0465	0.0658	0.6576	-0.0004	0.2876	0.0348	0.0172	0.0169	0.0218317	0.482723	0.657858	0.0336
sc1.4	d3.weight	1045	0.3014	-0.04	0.3976	0.0838	0.0529	0.0627	0.8125	-0.0004	0.2922	0.0422	0.019	0.0169	-0.0163717	0.597055	0.757587	-0.0396
act3.3	d4.weight	1032	0.2889	-0.0335	0.3841	0.0761	0.0492	0.0608	0.7471	-0.0003	0.2889	0.0388	0.018	0.0167	-0.0219551	0.481101	0.656419	-0.0332
ppi3_b2	act4.3	1005	0.1813	-0.009	0.2671	0.0813	0.057	0.0811	0.8874	-0.0002	0.7802	0.0474	0.0314	0.0417	-0.00163198	0.95879	0.98425	-0.0088
sc1.6	d5.weight	1045	0.2056	0.0105	0.3881	0.0691	0.048	0.0612	0.8551	-0.0001	0.2888	0.0429	0.0189	0.0166	0.00728491	0.814041	0.902997	0.0106
act8.t	p120_b3	1012	0.2481	-0.0702	0.5004	0.067	0.0571	0.0952	0.5823	0	0.5796	0.0314	0.0227	0.0327	-0.0379035	0.228309	0.379343	-0.0702
cpp8.t	act1.3	1046	0.0068	-0.0176	0.1602	0.0481	0.0389	0.0623	0.9259	0	0.6651	0.0454	0.028	0.0348	-0.00880751	0.776014	0.88212	-0.0176
startle	act4.4	1005	0.6526	-0.0336	0.2679	0.1093	0.0683	0.0802	0.4996	0.0001	0.7751	0.0299	0.025	0.0413	-0.0182935	0.562413	0.730617	-0.0337
ppi3	act8.3	1012	0.119	-0.0336	0.1981	0.0641	0.0459	0.0652	0.9209	0.0001	0.6589	0.0466	0.0285	0.035	-0.0167652	0.594233	0.75649	-0.0337
act1.5	d8.weight	1046	0.16	0.0209	0.4387	0.0622	0.0465	0.0673	0.6606	0.0001	0.2935	0.0346	0.0173	0.0172	0.014987	0.628276	0.782856	0.0208
act1.t	sens	1029	0.2227	-0.0132	0.0325	0.0674	0.0436	0.053	0.5708	0.0001	0.955	0.0311	0.027	0.0472	-0.00641816	0.837077	0.91477	-0.0133
sens5	d5.weight	1029	0	0	0.3964	0.1085	0.0502	0.0631	0.9806	0.0001	0.2876	0.055	0.0207	0.0169	0.00155256	0.960328	0.984739	-0.0001
p120_b3	d5.weight	1013	0.4983	0.0114	0.388	0.095	0.0547	0.0626	0.58	0.0001	0.2864	0.0327	0.0166	0.0169	0.000189372	0.995197	1.00233	0.0113
p120_b2	d8.weight	1013	0.6299	0.0342	0.437	0.1055	0.0603	0.0687	0.5279	0.0002	0.2928	0.0307	0.0164	0.0176	0.0143606	0.648014	0.798231	0.034
sc1.2	sens1	1029	0.3959	-0.0163	0.0498	0.0988	0.0533	0.0535	0.7535	0.0002	0.9643	0.0413	0.0313	0.0474	-0.00735283	0.813758	0.9029	-0.0165
act4.3	glu.weight	988	0.3029	0.0324	0.4524	0.0847	0.0563	0.0712	0.7484	0.0003	0.2974	0.0408	0.0194	0.0182	0.0277099	0.38427	0.557769	0.0321
act2.2	glu.weight	987	0.4142	0.0448	0.4525	0.0987	0.0594	0.0704	0.7078	0.0004	0.2983	0.0399	0.0191	0.0181	0.0320873	0.313908	0.482992	0.0444
ta.mg	sc1.5	874	0.2442	0.0361	0.3874	0.0409	0.0458	0.0999	0.1802	0.0004	0.7873	0.0116	0.0163	0.046	0.0293186	0.386652	0.559476	0.0357
ppi3	sc8.5	1012	0.1199	-0.0176	0.1847	0.0647	0.0479	0.0709	0.9246	0.0004	0.8418	0.0469	0.0319	0.0436	-0.0084757	0.787699	0.888219	-0.018
ppi6_b1	act5.4	1000	0.3127	0.0056	0.4439	0.0831	0.0658	0.1034	0.7087	0.0004	0.7109	0.0386	0.0278	0.0402	0.000102149	0.997426	1.00348	0.0052
act3.3	d8.weight	1032	0.2893	-0.0337	0.4242	0.0762	0.0516	0.0661	0.747	0.0005	0.2961	0.0388	0.0184	0.0174	-0.0189954	0.542168	0.713508	-0.0342
sens6	d1.weight	1029	0	0	0.4489	0.0667	0.0489	0.0699	0.9781	0.0005	0.3061	0.0485	0.0212	0.0181	0.0186356	0.550429	0.719887	-0.0005
ppi6	act1.6	1013	0.2752	0.0348	0.1677	0.0731	0.0483	0.0643	0.6854	0.0005	0.6705	0.0363	0.0254	0.0357	0.0171694	0.585184	0.749495	0.0343
ta.mg	sens4	861	0.2467	0	0	0.042	0.0358	0.0442	0.1798	0.0005	0.9374	0.0117	0.0171	0.0486	-0.0155461	0.648727	0.798685	-0.0005
act1.5	d4.weight	1046	0.1602	0.0094	0.3975	0.0623	0.0444	0.0621	0.6605	0.0005	0.2875	0.0346	0.017	0.0166	0.00802873	0.795359	0.892086	0.0089
habituation	act4.3	1006	0	0	0.2726	0.0856	0.0546	0.0821	0.9719	0.0005	0.7821	0.0505	0.032	0.0417	0.00664552	0.833262	0.912967	-0.0005
startle	act5.3	1000	0.6753	-0.1299	0.4825	0.1118	0.0788	0.1076	0.4949	0.0006	0.7081	0.0298	0.0245	0.0401	-0.0529373	0.0943067	0.184051	-0.1305
sens1	act8.3	1030	0.0462	0.064	0.1898	0.0518	0.0418	0.0632	0.966	0.0006	0.6625	0.0472	0.0286	0.0346	0.032511	0.297224	0.46519	0.0634
act4.4	glu.weight	988	0.2888	0.0402	0.4537	0.0824	0.0558	0.0714	0.7449	0.0006	0.2972	0.0404	0.0193	0.0182	0.0288143	0.365601	0.538591	0.0396
act3.5	d3.weight	1032	0.1741	-0.0448	0.3852	0.0661	0.0461	0.0615	0.7664	0.0006	0.2934	0.0395	0.0184	0.017	-0.0277121	0.373822	0.546537	-0.0454
sc8.t	ppi3	1012	0.4094	0.0052	0.122	0.0936	0.0555	0.065	0.7044	0.0006	0.9239	0.0386	0.03	0.0468	0.00186254	0.95281	0.981587	0.0046
glucose	ppi3_b1	971	0.3034	0.0545	0.1482	0.0718	0.0502	0.0659	0.5676	0.0007	0.8922	0.0314	0.027	0.0461	0.0285129	0.374797	0.547616	0.0538
p120_b4	d1.weight	1013	0.4929	-0.01	0.4304	0.0983	0.058	0.0684	0.6039	0.0007	0.3054	0.0342	0.0176	0.0181	-0.0118355	0.706735	0.837859	-0.0107
act3.6	ppi.weight	1022	0.1309	0.0062	0.4207	0.063	0.0448	0.0647	0.7466	0.0007	0.2908	0.039	0.0182	0.0171	0.00704351	0.822057	0.907118	0.0055
habituation	d4.weight	1014	0	0	0.3983	0.0827	0.0475	0.0636	0.9701	0.0007	0.2841	0.0503	0.0204	0.0169	0.0055858	0.858996	0.927364	-0.0007
act1.t	d2.weight	1046	0.2273	-0.0025	0.4088	0.068	0.0466	0.0639	0.5786	0.0007	0.2928	0.0312	0.0164	0.017	-7.31202e-05	0.998115	1.00374	-0.0032
rip.weight	act4.2	1032	0.4871	0.083	0.328	0.0724	0.0575	0.0849	0.279	0.0008	0.7316	0.0169	0.0183	0.039	0.0503792	0.105774	0.202594	0.0822
ta.mg	cpp1.t	874	0.245	0.0301	0.0635	0.041	0.0398	0.0706	0.1801	0.0008	0.9831	0.0116	0.0179	0.0543	0.0221448	0.513227	0.686721	0.0293
sc8.6	glu.weight	995	0.3416	0.0248	0.4478	0.0908	0.0578	0.07	0.7972	0.0008	0.2975	0.0431	0.0198	0.018	0.014117	0.656491	0.803976	0.024
p120_b2	act1.1	1013	0.6289	-0.0144	0.2639	0.1053	0.0619	0.0734	0.5281	0.0008	0.5869	0.0307	0.0223	0.0324	-0.0109396	0.728018	0.852632	-0.0152
act1.1	d1.weight	1046	0.2792	-0.0141	0.4369	0.0757	0.0505	0.0678	0.5972	0.0008	0.3071	0.0325	0.0171	0.0178	-0.00683521	0.825246	0.908692	-0.0149
tibia.mm	sens4	864	0.7216	0	0	0.1205	0.0717	0.0456	0.3884	0.0008	0.94	0.0278	0.0266	0.0486	0.00727812	0.830839	0.91182	-0.0008
ppi12_b2	act2.2	1004	0.1336	-0.0005	0.3888	0.0549	0.0531	0.0994	0.7522	0.0008	0.7256	0.0381	0.0277	0.0408	0.000959399	0.975779	0.990945	-0.0013
p120_b3	act3.3	1001	0.4874	-0.1191	0.2841	0.093	0.061	0.0762	0.5796	0.0009	0.7453	0.0327	0.0254	0.0393	-0.0595086	0.0598246	0.1234	-0.12
act1.t	gast.mg	870	0.2548	0.043	0.1516	0.0766	0.034	0.0295	0.5926	0.0009	0.1466	0.0354	0.0129	0.0094	0.0450493	0.184334	0.320392	0.0421
rip.weight	act2.3	1031	0.488	0.0673	0.5195	0.0721	0.0633	0.1086	0.2798	0.0009	0.678	0.0169	0.018	0.0382	0.0411095	0.187186	0.324135	0.0664
act3.t	p120_b2	1001	0.3973	-0.086	0.6335	0.0969	0.0713	0.1055	0.6647	0.0009	0.5278	0.0378	0.0241	0.0308	-0.0390796	0.2167	0.364757	-0.0869
p120_b3	sc1.1	1011	0.4939	-0.0594	0.5247	0.0947	0.0708	0.1054	0.5782	0.0009	0.7153	0.0327	0.0254	0.0396	-0.0345584	0.272295	0.435427	-0.0603
glucose	sens2	978	0.2765	0.0198	0.0335	0.0678	0.0429	0.0483	0.5663	0.0009	0.9244	0.031	0.0269	0.0461	0.0115904	0.71734	0.844176	0.0189
sens5	ppi.weight	1019	0	0	0.4394	0.1182	0.0522	0.0673	0.9842	0.0009	0.2875	0.057	0.021	0.0171	0.000952684	0.975769	0.991152	-0.0009
ppi12_b1	act4.2	1005	0.2024	0.0689	0.2969	0.0595	0.0495	0.0817	0.6534	0.001	0.7443	0.0339	0.0259	0.0399	0.0372771	0.237727	0.391903	0.0679
startle	sc8.4	1012	0.6597	-0.08	0.3848	0.1094	0.0736	0.0967	0.4973	0.001	0.7832	0.0297	0.0251	0.0426	-0.0368912	0.240985	0.395867	-0.081
sol.mg	cpp1.t	870	0.1686	0.0467	0.0598	0.0431	0.04	0.0686	0.2876	0.001	0.989	0.0176	0.0219	0.0544	0.0326231	0.336494	0.508634	0.0457
ppi3_b2	act3.3	1001	0.1725	0.0177	0.2831	0.0798	0.0545	0.0765	0.8951	0.001	0.7455	0.0476	0.0306	0.0394	0.00853443	0.787403	0.888101	0.0167
sens3	act3.5	1016	0.0542	0.0143	0.1797	0.0553	0.044	0.0676	0.9567	0.001	0.7704	0.0475	0.0309	0.0401	0.00783167	0.803106	0.896441	0.0133
tibia.mm	sens5	864	0.7216	0	0	0.1207	0.0691	NA	0.3883	0.001	0.9781	0.0278	0.0267	NA	0.000388959	0.990891	0.999292	-0.001
p120_b1	sc8.2	1012	0.5931	-0.087	0.2917	0.1112	0.0696	0.0816	0.5557	0.0011	0.8117	0.033	0.0265	0.0427	-0.0481486	0.125845	0.23455	-0.0881
p120_b3	act5.2	1000	0.5125	-0.0814	0.561	0.0966	0.0751	0.1168	0.5766	0.0011	0.6918	0.0329	0.0256	0.0401	-0.0391815	0.215733	0.36379	-0.0825
plant.mg	act1.6	871	0.1623	0.048	0.2333	0.0372	0.04	0.0812	0.1854	0.0011	0.6778	0.0121	0.0156	0.04	0.0360022	0.288535	0.455122	0.0469
sc1.5	d5.weight	1045	0.2796	0.0162	0.388	0.0789	0.0502	0.0612	0.8259	0.0011	0.2888	0.0424	0.0187	0.0166	0.0124334	0.688079	0.825445	0.0151
p120_b2	d1.weight	1013	0.6296	0.0131	0.4306	0.1054	0.0601	0.0684	0.528	0.0011	0.3053	0.0307	0.0167	0.0181	0.00259896	0.934156	0.971213	0.012
p120_b1	d1.weight	1013	0.5892	-0.0195	0.4307	0.1104	0.0613	0.0684	0.557	0.0012	0.3053	0.033	0.0173	0.0181	-0.0117471	0.708824	0.838194	-0.0207
sc8.t	d2.weight	1045	0.4254	-0.0061	0.4062	0.0941	0.0553	0.0637	0.6998	0.0012	0.293	0.0378	0.018	0.017	-0.00883071	0.775545	0.882451	-0.0073
ta.mg	act1.5	874	0.2466	0.0605	0.2309	0.0412	0.0403	0.0755	0.1798	0.0013	0.6292	0.0116	0.0147	0.037	0.051618	0.127298	0.236973	0.0592
tibia.mm	act5.6	862	0.7025	0.1069	0.4423	0.1189	0.0892	0.1227	0.394	0.0013	0.7737	0.028	0.0264	0.0486	0.0361566	0.288982	0.455518	0.1056
cpp8.t	sc8.3	1045	0.0096	-0.0418	0.2075	0.0488	0.0392	0.0694	0.9242	0.0013	0.8398	0.0454	0.0308	0.0423	-0.0183613	0.553251	0.722356	-0.0431
sc1.4	d8.weight	1045	0.3023	-0.0438	0.4406	0.0839	0.0553	0.0676	0.8122	0.0013	0.2933	0.0422	0.0192	0.0172	-0.0143915	0.642152	0.792482	-0.0451
p120_b2	d5.weight	1013	0.6297	0.0165	0.3881	0.1055	0.0575	0.0626	0.5279	0.0013	0.2863	0.0307	0.0161	0.0169	0.00509356	0.871371	0.934418	0.0152
ppi12_b2	act1.6	1013	0.1325	-0.0071	0.1666	0.0545	0.0419	0.0645	0.7524	0.0013	0.6709	0.0379	0.0259	0.0358	-0.00213156	0.945978	0.978459	-0.0084
rip.weight	sc1.4	1039	0.4842	-0.016	0.2898	0.0717	0.0566	0.0826	0.2791	0.0013	0.8112	0.0168	0.019	0.0423	0.000673935	0.98269	0.995566	-0.0173
ppi6_b1	act2.5	1004	0.3391	0.0902	0.3554	0.086	0.0629	0.0904	0.6924	0.0014	0.7396	0.0379	0.0277	0.0403	0.0431392	0.171989	0.303599	0.0888
edl.mg	p120_b4	852	0.3228	-0.0053	0.4342	0.0566	0.0551	0.1017	0.1798	0.0014	0.6124	0.0132	0.0159	0.0384	-0.0271016	0.429497	0.605604	-0.0067
edl.mg	habituation	853	0.3191	0	0	0.0558	0.0579	0.1061	0.1809	0.0014	0.9796	0.0131	0.0191	0.0549	0.0192443	0.574607	0.740239	-0.0014
p120_b1	d5.weight	1013	0.5889	-0.0054	0.3879	0.1104	0.0586	0.0626	0.557	0.0014	0.2864	0.033	0.0167	0.0169	-0.00350915	0.91118	0.95893	-0.0068
sc8.t	d1.weight	1045	0.4261	0.0047	0.4356	0.0942	0.0571	0.0678	0.6996	0.0014	0.3072	0.0378	0.0184	0.0178	-0.00239368	0.938396	0.973439	0.0033
gast.mg	sens2	857	0.1514	0.0385	0.0254	0.03	0.0312	0.0541	0.1475	0.0015	0.9266	0.0096	0.0156	0.0502	0.0398938	0.243359	0.398216	0.037
ppi3	cpp8.t	1013	0.1387	-0.0824	0.049	0.0709	0.0491	0.0671	0.9165	0.0015	0.922	0.0466	0.033	0.0469	-0.0354844	0.259173	0.419068	-0.0839
sens3	d4.weight	1029	0.0464	0.0174	0.4046	0.0528	0.044	0.0635	0.9568	0.0015	0.2871	0.047	0.02	0.0168	0.0130686	0.675417	0.81787	0.0159
tibia.mm	act4.6	869	0.7232	-0.0245	0.2379	0.1211	0.0784	0.0846	0.3922	0.0015	0.7183	0.0279	0.025	0.0426	-0.0129513	0.703014	0.835797	-0.026
startle	tibia.mm	856	0.6021	-0.0463	0.6804	0.1076	0.0807	0.1187	0.4978	0.0015	0.4018	0.0322	0.0215	0.0286	-0.00775027	0.820871	0.906455	-0.0478
sens6	glu.weight	979	0	0	0.4573	0.0681	0.0494	0.0717	0.9665	0.0015	0.2977	0.0491	0.0214	0.0183	0.00666721	0.834959	0.913963	-0.0015
sens1	ppi.weight	1020	0.0436	0.0045	0.4394	0.0536	0.0456	0.0669	0.9719	0.0015	0.2871	0.048	0.0205	0.017	0.00605531	0.846837	0.920881	0.003
d5.weight	startle	1013	0.3879	0.0093	0.6502	0.0626	0.0583	0.1086	0.2864	0.0015	0.501	0.0169	0.0159	0.0298	0.00177353	0.955041	0.982576	0.0078
startle	d5.weight	1013	0.6502	0.0093	0.3879	0.1086	0.0583	0.0626	0.501	0.0015	0.2864	0.0298	0.0159	0.0169	0.00177353	0.955041	0.982576	0.0078
p120_b1	act4.6	1005	0.5877	0.0082	0.3311	0.1107	0.0729	0.0951	0.5569	0.0015	0.7282	0.0331	0.0261	0.0409	-0.000341962	0.991361	0.999549	0.0067
ppi6_b1	act3.4	1001	0.322	-0.01	0.3878	0.0836	0.0646	0.0996	0.7013	0.0016	0.7109	0.0382	0.0277	0.0403	0.000164048	0.995864	1.00256	-0.0116
p120_b2	act4.6	1005	0.6431	0.0764	0.3352	0.107	0.0715	0.0953	0.5244	0.0017	0.7271	0.0307	0.0251	0.0408	0.0324716	0.303764	0.472397	0.0747
act3.4	d4.weight	1032	0.3849	-0.0409	0.3831	0.097	0.0541	0.0608	0.7052	0.0017	0.2891	0.0392	0.0181	0.0167	-0.0271594	0.383431	0.556725	-0.0426
ppi6_b2	sens3	996	0.2343	0.04	0.0291	0.0712	0.0435	0.0497	0.7192	0.0017	0.9646	0.0382	0.0303	0.0477	0.0210264	0.507444	0.682328	0.0383
habituation	act2.6	1005	0	0	0.3636	0.0797	0.0627	0.1001	0.9741	0.0017	0.7192	0.05	0.0318	0.0408	0.00795041	0.801248	0.89566	-0.0017
edl.mg	act5.1	858	0.3048	-0.0036	0.5123	0.0523	0.0575	0.1261	0.1827	0.0017	0.756	0.0128	0.0174	0.0477	-0.00347558	0.919029	0.963692	-0.0053
p120_b1	act2.2	1004	0.5797	-0.0509	0.3824	0.1104	0.0748	0.0991	0.5599	0.0018	0.7272	0.0334	0.0262	0.041	-0.0353596	0.262988	0.423464	-0.0527
ppi3_b2	act4.4	1005	0.1847	-0.0259	0.2717	0.0819	0.0574	0.0812	0.8863	0.0018	0.774	0.0473	0.0312	0.0413	-0.00623794	0.843429	0.918466	-0.0277
p120_b2	act8.6	1012	0.6313	0.0072	0.2502	0.1052	0.0626	0.0721	0.526	0.0018	0.6659	0.0306	0.0235	0.0356	0.0053549	0.8649	0.930489	0.0054
ta.mg	sens1	862	0.2464	-0.0021	0.0321	0.0415	0.0381	0.0597	0.1797	0.0018	0.9931	0.0117	0.018	0.0537	0.00218612	0.948898	0.980387	-0.0039
habituation	d3.weight	1014	0	0	0.396	0.0827	0.0476	0.0638	0.9701	0.0019	0.2895	0.0503	0.0206	0.0172	0.00643071	0.837943	0.915501	-0.0019
sens5	d8.weight	1029	0	0	0.4447	0.1088	0.0538	0.0689	0.9806	0.0019	0.2935	0.055	0.0211	0.0175	0.00279423	0.928665	0.968542	-0.0019
rip.weight	sens2	1023	0.4886	0.0736	0.048	0.0727	0.0481	0.0534	0.2801	0.002	0.9464	0.017	0.0201	0.0468	0.0468725	0.134087	0.247919	0.0716
ppi12_b2	act3.5	1001	0.1406	-0.0824	0.1734	0.0559	0.0441	0.0664	0.7493	0.002	0.7709	0.038	0.0277	0.0402	-0.038952	0.218206	0.366362	-0.0844
ppi6	cpp1.t	1013	0.2745	0.0325	0.0477	0.073	0.0472	0.0597	0.6855	0.002	0.9738	0.0363	0.03	0.0492	0.0170822	0.587092	0.751108	0.0305
sc1.t	sens2	1028	0.4926	-0.0329	0.0472	0.1027	0.0539	0.0529	0.7159	0.002	0.9431	0.0393	0.0303	0.0465	-0.0128177	0.681452	0.821533	-0.0349
startle	sc8.5	1012	0.6572	-0.0257	0.1859	0.1093	0.065	0.071	0.4977	0.002	0.8414	0.0297	0.0256	0.0435	-0.012105	0.700518	0.834327	-0.0277
d8.weight	startle	1013	0.4367	0.0224	0.6501	0.0686	0.0611	0.1086	0.2929	0.002	0.501	0.0176	0.0162	0.0298	0.0111491	0.723021	0.848708	0.0204
startle	d8.weight	1013	0.6501	0.0224	0.4367	0.1086	0.0611	0.0686	0.501	0.002	0.2929	0.0298	0.0162	0.0176	0.0111491	0.723021	0.848708	0.0204
ppi6_b1	sens5	996	0.3393	0	0	0.0895	0.0721	0.1372	0.6949	0.002	0.9914	0.0384	0.0323	0.0603	-0.00775656	0.806852	0.899108	-0.002
sol.mg	sc1.1	870	0.1662	-0.0487	0.5892	0.0429	0.0506	0.1195	0.2882	0.0021	0.6882	0.0176	0.0193	0.0425	-0.0361837	0.286387	0.453121	-0.0508
tibia.mm	act2.3	872	0.7077	-0.0493	0.578	0.1179	0.0877	0.1218	0.3885	0.0021	0.6427	0.0274	0.0239	0.0408	-0.016484	0.626896	0.781976	-0.0514
p120_b3	d2.weight	1013	0.4982	0.0147	0.4072	0.095	0.0557	0.065	0.58	0.0021	0.2914	0.0327	0.0168	0.0173	0.00716977	0.81971	0.906252	0.0126
rip.weight	act8.t	1039	0.4831	-0.0674	0.2312	0.0718	0.0494	0.0639	0.2795	0.0022	0.5817	0.0169	0.0162	0.0308	-0.0513812	0.0978645	0.189322	-0.0696
ppi6_b1	act4.2	1005	0.3115	0.0784	0.2936	0.0827	0.0584	0.0815	0.7068	0.0022	0.7453	0.0384	0.0277	0.04	0.0424031	0.179213	0.313369	0.0762
sc1.1	ppi12_b2	1011	0.5308	0.053	0.1328	0.106	0.0557	0.0546	0.7139	0.0022	0.7505	0.0395	0.0274	0.0378	0.0241765	0.442556	0.620622	0.0508
p120_b1	sens	996	0.5835	0.0148	0.0289	0.1107	0.058	0.0551	0.5601	0.0022	0.9683	0.0335	0.0285	0.0489	0.0095834	0.762595	0.874365	0.0126
habituation	d2.weight	1014	0	0	0.4053	0.0824	0.0477	0.0649	0.9701	0.0022	0.2918	0.0502	0.0206	0.0173	0.00756806	0.809789	0.90065	-0.0022
habituation	act3.1	1002	0	0	0.2231	0.08	0.0664	0.0939	0.967	0.0022	0.8397	0.0501	0.0348	0.0468	0.00569196	0.85719	0.926061	-0.0022
habituation	cpp8.t	1014	0	0	0.0181	0.1168	0.065	0.0582	0.9701	0.0022	0.9361	0.0538	0.0354	0.0469	0.00322834	0.918221	0.963281	-0.0022
act3.4	d5.weight	1032	0.3852	-0.0475	0.3754	0.097	0.0538	0.0601	0.7051	0.0023	0.29	0.0391	0.0181	0.0167	-0.0295403	0.343113	0.515781	-0.0498
tlength	sc8.5	1037	0.453	0.0564	0.2228	0.0823	0.0563	0.0741	0.5393	0.0023	0.8221	0.0293	0.0251	0.0422	0.0273274	0.379341	0.552863	0.0541
plant.mg	glucose	877	0.1619	0.0081	0.3439	0.0367	0.0392	0.0839	0.185	0.0023	0.5577	0.012	0.0142	0.0338	0.0138825	0.6814	0.821684	0.0058
sc8.3	ppi.weight	1035	0.1939	-0.0071	0.4315	0.0681	0.0501	0.0657	0.8437	0.0023	0.2875	0.0427	0.0192	0.0169	-0.0104169	0.737827	0.859132	-0.0094
habituation	d5.weight	1014	0	0	0.3878	0.0826	0.0469	0.0625	0.9701	0.0023	0.2861	0.0503	0.0204	0.0169	0.00751004	0.811219	0.901376	-0.0023
tibia.mm	act2.4	872	0.7138	-0.1345	0.4456	0.1184	0.0836	0.1044	0.3874	0.0024	0.6697	0.0273	0.0239	0.0407	-0.0534809	0.114534	0.217044	-0.1369
sc1.t	ppi6_b1	1012	0.5034	0.0598	0.3194	0.104	0.0665	0.0837	0.7065	0.0024	0.7028	0.0392	0.0274	0.0381	0.0232559	0.459907	0.636488	0.0574
sc1.t	d4.weight	1045	0.4949	-0.0229	0.3982	0.1017	0.0567	0.0623	0.7068	0.0024	0.2876	0.0384	0.0179	0.0166	-0.00374774	0.903686	0.954291	-0.0253
act1.2	ppi.weight	1036	0.2296	0.0355	0.434	0.0737	0.0488	0.0658	0.633	0.0025	0.2876	0.0345	0.0171	0.0169	0.0292069	0.347655	0.519914	0.033
act3.6	d8.weight	1032	0.1292	-0.0264	0.4246	0.0625	0.0458	0.0661	0.7432	0.0025	0.2961	0.0386	0.0183	0.0173	-0.0104503	0.737388	0.858836	-0.0289
sens1	sc8.6	1030	0.0482	0.0153	0.3136	0.0536	0.0483	0.0854	0.965	0.0025	0.79	0.0474	0.0315	0.0417	0.0101848	0.744061	0.861848	0.0128
sens	act3.5	1016	0.0448	0.0136	0.1768	0.057	0.0438	0.0669	0.9519	0.0025	0.7707	0.0478	0.031	0.04	0.00927274	0.767834	0.878201	0.0111
tibia.mm	gast.mg	878	0.6901	-0.0128	0.1512	0.1164	0.0424	0.0298	0.3918	0.0025	0.1472	0.0274	0.0114	0.0094	-4.07632e-17	1	1.00043	-0.0153
ppi12	act2.2	1004	0.2242	0.0541	0.3872	0.0637	0.0561	0.0985	0.6531	0.0026	0.7259	0.0342	0.0263	0.0407	0.0289227	0.359933	0.533801	0.0515
ppi3_b2	act5.4	1000	0.1912	-0.0931	0.4444	0.0831	0.0661	0.1032	0.8876	0.0027	0.7109	0.0476	0.0309	0.0401	-0.0364081	0.250034	0.406842	-0.0958
sc8.2	d2.weight	1045	0.3066	-0.0286	0.4054	0.0813	0.0522	0.0636	0.8064	0.0027	0.2931	0.0416	0.0188	0.017	-0.0181302	0.558256	0.726438	-0.0313
sens	glu.weight	979	0.0002	0.0103	0.4582	0.0457	0.044	0.0715	0.9542	0.0027	0.297	0.0474	0.0209	0.0182	0.0158263	0.620891	0.777412	0.0076
sc8.2	d1.weight	1045	0.3078	-0.0091	0.4352	0.0815	0.0539	0.0678	0.8061	0.0027	0.3073	0.0416	0.0193	0.0179	-0.00719374	0.816326	0.904235	-0.0118
sc1.2	d1.weight	1045	0.4078	-0.0201	0.4382	0.1004	0.0585	0.0679	0.7479	0.0027	0.306	0.0409	0.0191	0.0178	-0.00340981	0.912334	0.959056	-0.0228
sens4	act3.5	1016	0.0196	0.0532	0.1778	0.0482	0.0419	0.0672	0.9658	0.0028	0.771	0.0473	0.0309	0.0401	0.0277283	0.377282	0.550727	0.0504
startle	sens3	996	0.6451	0.0333	0.0288	0.109	0.0567	0.0487	0.5011	0.0028	0.9647	0.0301	0.0268	0.0476	0.0188887	0.551562	0.72076	0.0305
p120_b4	d2.weight	1013	0.493	0.0043	0.4072	0.0982	0.0566	0.065	0.6039	0.0028	0.2914	0.0342	0.0172	0.0173	0.0018462	0.953201	0.981554	0.0015
p120_b2	act8.3	1012	0.6309	-0.0516	0.1989	0.1052	0.0596	0.0653	0.5261	0.0029	0.6587	0.0306	0.0232	0.0349	-0.0249075	0.428653	0.604781	-0.0545
glucose	act1.4	999	0.2954	-0.0553	0.1842	0.07	0.0489	0.0661	0.5656	0.0029	0.673	0.0307	0.0236	0.0359	-0.0236089	0.456045	0.633032	-0.0582
cpp8.t	act8.6	1045	0.0084	0.0194	0.2473	0.048	0.041	0.0713	0.9247	0.0029	0.6587	0.0452	0.0279	0.0347	0.0130289	0.673979	0.817195	0.0165
sol.mg	act2.5	865	0.1677	0.0101	0.343	0.0431	0.045	0.0926	0.288	0.0029	0.7332	0.0176	0.0195	0.0432	0.0077877	0.81909	0.906215	0.0072
tlength	ppi12_b2	1006	0.4441	-0.0136	0.1355	0.0833	0.0494	0.0551	0.5503	0.0029	0.7467	0.0304	0.0241	0.0378	0.00412551	0.896022	0.950525	-0.0165
act1.6	d3.weight	1046	0.1539	-0.0012	0.3963	0.0618	0.0446	0.0626	0.6735	0.0029	0.2924	0.0351	0.0173	0.0169	0.00233733	0.939814	0.974257	-0.0041
p120_b4	act3.6	1001	0.4826	-0.0946	0.1308	0.0971	0.0564	0.0648	0.6057	0.003	0.75	0.0344	0.0262	0.0399	-0.0456164	0.14925	0.271199	-0.0976
edl.mg	sc1.5	873	0.3255	0.0718	0.389	0.0551	0.0552	0.1011	0.1807	0.003	0.7939	0.0128	0.0171	0.0463	0.0414318	0.221353	0.369905	0.0688
tibia.mm	sc1.t	877	0.7103	0.0708	0.5339	0.119	0.085	0.1115	0.3922	0.003	0.6905	0.0276	0.0241	0.0417	0.0284238	0.400507	0.574683	0.0678
act2.t	tlength	1029	0.4603	-0.0761	0.4593	0.1034	0.0651	0.0824	0.6673	0.003	0.5362	0.0377	0.0234	0.0293	-0.0258229	0.407965	0.58358	-0.0791
cpp8.t	ppi6_b2	1013	0.015	-0.0596	0.2367	0.0501	0.0426	0.0709	0.937	0.003	0.7146	0.0466	0.0296	0.0376	-0.0255984	0.415722	0.591393	-0.0626
sc1.3	d1.weight	1045	0.2856	-0.038	0.4392	0.0852	0.055	0.068	0.8312	0.003	0.3058	0.0434	0.0198	0.0178	-0.0164196	0.595982	0.757054	-0.041
act1.2	d3.weight	1046	0.2159	0.0135	0.3965	0.0708	0.0469	0.0626	0.6329	0.003	0.2924	0.0341	0.017	0.0169	0.0152418	0.622445	0.778728	0.0105
act5.3	glu.weight	981	0.4637	-0.0157	0.4393	0.1062	0.0609	0.0696	0.7079	0.003	0.3019	0.0406	0.0193	0.0183	-0.00392461	0.902292	0.95347	-0.0187
sens	d2.weight	1029	0.0369	0.0644	0.425	0.055	0.0451	0.0663	0.9534	0.0031	0.2897	0.0473	0.0202	0.0171	0.0435141	0.163073	0.289957	0.0613
startle	act8.3	1012	0.6502	-0.0523	0.1988	0.1084	0.0609	0.0654	0.5003	0.0031	0.6588	0.0297	0.0229	0.035	-0.0257559	0.413089	0.58837	-0.0554
habituation	act4.2	1006	0	0	0.3002	0.0863	0.0555	0.0834	0.9719	0.0031	0.743	0.0506	0.0314	0.04	0.00849006	0.787965	0.887657	-0.0031
d3.weight	startle	1013	0.397	0.0134	0.6503	0.0639	0.0589	0.1086	0.2895	0.0031	0.501	0.0172	0.016	0.0298	0.00602672	0.84807	0.921358	0.0103
startle	d3.weight	1013	0.6503	0.0134	0.397	0.1086	0.0589	0.0639	0.501	0.0031	0.2895	0.0298	0.016	0.0172	0.00602672	0.84807	0.921358	0.0103
rip.weight	act8.1	1039	0.4839	-0.0434	0.2273	0.0718	0.0499	0.0666	0.2793	0.0032	0.6256	0.0168	0.0167	0.033	-0.0281064	0.365435	0.538518	-0.0466
p120_b3	act3.1	1001	0.4894	-0.0541	0.2309	0.0934	0.0646	0.0933	0.5793	0.0032	0.837	0.0327	0.0276	0.0467	-0.0196619	0.534364	0.70564	-0.0573
p120_b3	d4.weight	1013	0.4983	0.0125	0.3983	0.0951	0.0551	0.0636	0.58	0.0032	0.2844	0.0327	0.0166	0.0169	0.00562058	0.858196	0.926716	0.0093
edl.mg	cpp8.t	873	0.3212	0.0004	0.0243	0.0547	0.0455	0.0612	0.1815	0.0032	0.9693	0.0128	0.0185	0.0528	0.00552971	0.870399	0.934672	-0.0028
habituation	sens	997	0	0	0.0321	0.0738	0.0435	0.0556	0.9718	0.0032	0.9672	0.0495	0.0347	0.0489	0.0043359	0.891239	0.947836	-0.0032
p120_b4	act5.2	1000	0.5091	-0.0696	0.5649	0.1003	0.0767	0.1172	0.6012	0.0033	0.6909	0.0344	0.0262	0.04	-0.027205	0.390131	0.563279	-0.0729
sol.mg	ppi3_b2	849	0.1653	0.0344	0.1808	0.0434	0.0439	0.0873	0.2903	0.0033	0.8953	0.018	0.0216	0.0522	0.0283987	0.408567	0.584081	0.0311
tlength	act4.3	1030	0.4566	-0.0713	0.2996	0.0832	0.0596	0.0832	0.5419	0.0033	0.771	0.0296	0.0247	0.0407	-0.0227778	0.46525	0.641776	-0.0746
sol.mg	sc8.1	869	0.1646	-0.0229	0.3657	0.0429	0.0456	0.0963	0.2881	0.0033	0.7729	0.0176	0.02	0.0452	-0.0151566	0.655466	0.803782	-0.0262
sc8.t	d3.weight	1045	0.4251	-0.0111	0.3934	0.0941	0.0547	0.0623	0.6999	0.0033	0.2922	0.0378	0.0179	0.0169	-0.00761265	0.805838	0.898409	-0.0144
sol.mg	act1.1	870	0.167	-0.011	0.3343	0.0431	0.0443	0.0908	0.288	0.0033	0.6007	0.0176	0.0181	0.0371	-0.0067386	0.842672	0.918073	-0.0143
sc8.5	d8.weight	1045	0.2081	-0.0086	0.4364	0.0721	0.0516	0.067	0.8321	0.0033	0.293	0.0424	0.0193	0.0171	-0.000501631	0.987078	0.997615	-0.0119
edl.mg	act5.3	858	0.3056	0.0544	0.4662	0.0523	0.0552	0.1115	0.1826	0.0034	0.7086	0.0128	0.0168	0.0437	0.039803	0.244158	0.399101	0.051
ta.mg	sc1.6	874	0.2438	0.0262	0.2226	0.0409	0.0416	0.0756	0.1803	0.0034	0.869	0.0116	0.0167	0.0478	0.0305102	0.367637	0.54039	0.0228
tibia.mm	ppi12_b2	856	0.6798	-0.0728	0.1699	0.1186	0.0694	0.0649	0.4019	0.0034	0.7208	0.0286	0.0241	0.0405	-0.0266993	0.435301	0.612299	-0.0762
d2.weight	startle	1013	0.4072	0.0121	0.6501	0.065	0.0594	0.1086	0.2914	0.0034	0.501	0.0173	0.0161	0.0298	0.00818153	0.794801	0.892323	0.0087
startle	d2.weight	1013	0.6501	0.0121	0.4072	0.1086	0.0594	0.065	0.501	0.0034	0.2914	0.0298	0.0161	0.0173	0.00818153	0.794801	0.892323	0.0087
sc8.5	d1.weight	1045	0.2083	-0.014	0.4359	0.0722	0.0515	0.0678	0.8321	0.0034	0.3072	0.0424	0.0196	0.0178	-0.0029867	0.923176	0.966075	-0.0174
cpp1.t	d4.weight	1046	0.0853	0.0921	0.4048	0.0646	0.048	0.063	0.9507	0.0035	0.2863	0.0475	0.0202	0.0166	0.0580575	0.0605139	0.124655	0.0886
gast.mg	act1.5	870	0.1516	0.0412	0.2046	0.0296	0.0332	0.0719	0.1466	0.0035	0.6435	0.0094	0.0133	0.0375	0.049122	0.147706	0.268921	0.0377
p120_b1	act3.4	1001	0.5755	-0.1011	0.3883	0.1083	0.0739	0.0994	0.5628	0.0035	0.7109	0.0332	0.0259	0.0402	-0.0422347	0.18182	0.316973	-0.1046
p120_b3	d3.weight	1013	0.4984	0.0133	0.397	0.0951	0.0553	0.0639	0.5799	0.0035	0.2895	0.0327	0.0168	0.0172	0.00691708	0.825961	0.909046	0.0098
sens5	act1.6	1029	0	0	0.1464	0.1034	0.0494	0.0617	0.9806	0.0035	0.6716	0.054	0.0298	0.0354	0.00464256	0.881756	0.940553	-0.0035
p120_b1	d4.weight	1013	0.5888	-0.0015	0.3982	0.1104	0.0591	0.0636	0.557	0.0035	0.2844	0.033	0.0167	0.0169	0.00168923	0.957176	0.983246	-0.005
startle	act8.4	1012	0.6529	-0.0648	0.1998	0.1088	0.0614	0.0649	0.4998	0.0036	0.656	0.0297	0.0229	0.0347	-0.0303794	0.334316	0.506662	-0.0684
tlength	act2.3	1029	0.4563	-0.0518	0.5165	0.082	0.0662	0.1075	0.5368	0.0036	0.6799	0.0293	0.0236	0.0382	-0.0132867	0.670318	0.8151	-0.0554
act1.1	ppi.weight	1036	0.2922	0.0069	0.4334	0.0777	0.0502	0.0658	0.5943	0.0036	0.2877	0.0327	0.0166	0.0169	0.0112932	0.716556	0.843466	0.0033
p120_b3	d8.weight	1013	0.4981	0.0154	0.4366	0.095	0.0574	0.0686	0.58	0.0036	0.2929	0.0327	0.017	0.0176	0.00958479	0.760601	0.873157	0.0118
habituation	sol.mg	850	0	0	0.1641	0.1083	0.0472	0.0432	0.9754	0.0036	0.2902	0.0545	0.0222	0.0179	0.00760409	0.824803	0.90885	-0.0036
p120_b1	d3.weight	1013	0.5888	-0.0035	0.3969	0.1103	0.0592	0.0638	0.5571	0.0036	0.2896	0.033	0.0168	0.0172	0.00033484	0.991507	0.999479	-0.0071
rip.weight	p120_b3	1009	0.48	0.0085	0.4963	0.0731	0.0595	0.0954	0.2804	0.0037	0.5807	0.0173	0.0168	0.0329	0.00793398	0.801263	0.895461	0.0048
tibia.mm	sc1.4	877	0.7076	0.0053	0.3437	0.1188	0.0821	0.0956	0.3927	0.0037	0.7938	0.0277	0.0256	0.0461	0.00288873	0.931923	0.96976	0.0016
p120_b3	ppi6	1014	0.5053	-0.1546	0.2825	0.0957	0.0616	0.0742	0.5778	0.0038	0.6828	0.0326	0.0243	0.0362	-0.0741283	0.018234	0.041546	-0.1584
sc1.4	ppi3_b2	1012	0.3023	0.0637	0.1784	0.0868	0.0588	0.0812	0.8276	0.0038	0.8946	0.0439	0.0322	0.0475	0.0312645	0.320418	0.490729	0.0599
ppi3_b2	act4.1	1005	0.1878	-0.0887	0.3655	0.0819	0.0659	0.1015	0.8857	0.0038	0.7077	0.0472	0.0309	0.0406	-0.0313103	0.321394	0.491899	-0.0925
cpp1.t	ppi12_b1	1013	0.0446	0.0081	0.2044	0.06	0.0419	0.0595	0.975	0.0038	0.6491	0.0494	0.0289	0.0336	0.0087482	0.780938	0.884466	0.0043
ppi6	sens6	996	0.2803	0	0	0.0732	0.0485	0.0673	0.6739	0.0038	0.988	0.036	0.0303	0.0502	0.00676955	0.831032	0.911816	-0.0038
glucose	sc1.2	998	0.2913	-0.0196	0.4281	0.0695	0.0607	0.1057	0.5671	0.0038	0.754	0.0308	0.0256	0.0425	0.00305203	0.923285	0.965972	-0.0234
p120_b1	d2.weight	1013	0.589	-0.0067	0.4073	0.1104	0.0598	0.065	0.557	0.0039	0.2914	0.033	0.0169	0.0173	0.000946613	0.975994	0.990947	-0.0106
p120_b4	sc1.5	1012	0.4924	-0.0918	0.2933	0.0986	0.0652	0.0834	0.6034	0.004	0.8305	0.0343	0.0273	0.0437	-0.0432858	0.168837	0.298945	-0.0958
act3.4	d3.weight	1032	0.3847	-0.0458	0.3827	0.0969	0.0543	0.0612	0.7052	0.004	0.2939	0.0391	0.0183	0.017	-0.0258777	0.406286	0.581358	-0.0498
act3.t	ppi6	1001	0.398	-0.0461	0.286	0.0976	0.0613	0.0755	0.6645	0.004	0.679	0.0379	0.0262	0.0364	-0.0173681	0.583103	0.748069	-0.0501
sens6	act3.1	1016	0	0	0.2647	0.0634	0.0633	0.0987	0.9825	0.0041	0.8339	0.0488	0.0343	0.0464	-0.00119955	0.969538	0.987634	-0.0041
ppi12_b1	sc8.1	1012	0.2046	-0.0044	0.3849	0.0598	0.0535	0.0946	0.6497	0.0041	0.7637	0.0336	0.0264	0.0415	-0.000968885	0.975442	0.991037	-0.0085
act4.t	p120_b1	1005	0.2723	-0.0603	0.5848	0.0812	0.0684	0.1105	0.7437	0.0042	0.5575	0.0402	0.0259	0.0332	-0.0299821	0.342358	0.514814	-0.0645
ppi6	sc1.2	1012	0.2751	-0.0338	0.4267	0.0734	0.0616	0.1025	0.6861	0.0042	0.7328	0.0364	0.0272	0.0409	-0.00872866	0.781521	0.88491	-0.038
sc8.5	d2.weight	1045	0.2086	-0.0134	0.4069	0.0723	0.0499	0.0638	0.832	0.0042	0.2928	0.0424	0.0191	0.017	-0.000489077	0.987401	0.997724	-0.0176
p120_b2	d4.weight	1013	0.63	0.0229	0.3985	0.1055	0.058	0.0636	0.5279	0.0043	0.2844	0.0307	0.0161	0.0169	0.0126613	0.687317	0.825599	0.0186
p120_b3	act8.2	1012	0.5022	-0.089	0.2033	0.0954	0.056	0.0624	0.5792	0.0044	0.6434	0.0327	0.0236	0.0337	-0.041726	0.184733	0.320485	-0.0934
p120_b2	act2.1	1005	0.6149	-0.0669	0.2758	0.1039	0.0654	0.0813	0.5298	0.0044	0.7223	0.0308	0.0247	0.0393	-0.0323099	0.306179	0.474403	-0.0713
d4.weight	startle	1013	0.3982	0.0126	0.6502	0.0636	0.0588	0.1086	0.2844	0.0044	0.501	0.0169	0.0159	0.0298	0.0079085	0.801503	0.895514	0.0082
startle	d4.weight	1013	0.6502	0.0126	0.3982	0.1086	0.0588	0.0636	0.501	0.0044	0.2844	0.0298	0.0159	0.0169	0.0079085	0.801503	0.895514	0.0082
tlength	act3.5	1024	0.4588	-0.0455	0.1727	0.0839	0.0531	0.0655	0.5393	0.0045	0.768	0.0297	0.0244	0.0397	-0.0213025	0.495918	0.672287	-0.05
act3.3	d5.weight	1032	0.2894	-0.0398	0.3763	0.0762	0.0489	0.0601	0.747	0.0045	0.2898	0.0388	0.018	0.0167	-0.0179891	0.563775	0.731977	-0.0443
act1.3	d1.weight	1046	0.1626	-0.0066	0.4371	0.0625	0.0465	0.0679	0.6644	0.0045	0.307	0.0347	0.0177	0.0178	0.00347711	0.910568	0.958721	-0.0111
plant.mg	p120_b2	850	0.1615	-0.0256	0.5486	0.0368	0.0429	0.1004	0.187	0.0046	0.5141	0.0123	0.0142	0.0326	-0.0242219	0.480657	0.656007	-0.0302
sc8.2	d3.weight	1045	0.3068	-0.036	0.3929	0.0812	0.0516	0.0623	0.8064	0.0046	0.2923	0.0416	0.0188	0.0169	-0.0184699	0.550906	0.720308	-0.0406
habituation	glu.weight	973	0	0	0.4428	0.0818	0.0503	0.0709	0.9836	0.0046	0.2982	0.0509	0.0214	0.0184	0.00668156	0.83511	0.913697	-0.0046
sol.mg	sc8.4	869	0.1655	-0.0078	0.3173	0.043	0.045	0.0929	0.2878	0.0046	0.819	0.0176	0.0204	0.0473	-0.00190402	0.955304	0.982193	-0.0124
rip.weight	act8.3	1039	0.4845	-0.0853	0.1785	0.0719	0.049	0.0612	0.2793	0.0047	0.6613	0.0168	0.0171	0.0343	-0.0520295	0.0936971	0.182938	-0.09
sol.mg	ppi3	849	0.1667	0.0531	0.2283	0.0436	0.0444	0.0857	0.2899	0.0047	0.8485	0.0179	0.021	0.049	0.0442721	0.197497	0.339203	0.0484
p120_b1	act8.6	1012	0.5912	0.0291	0.2518	0.1104	0.0647	0.0724	0.5546	0.0047	0.6655	0.0329	0.0242	0.0356	0.0157488	0.616786	0.774362	0.0244
p120_b3	act2.1	1005	0.4891	-0.0963	0.2749	0.0942	0.0623	0.081	0.5821	0.0048	0.7226	0.0329	0.0255	0.0392	-0.0447213	0.156574	0.281312	-0.1011
ta.mg	sens2	861	0.2469	0.0283	0.0432	0.0416	0.0376	0.0594	0.1798	0.0048	0.9241	0.0117	0.0174	0.0505	0.0330296	0.333026	0.505698	0.0235
ta.mg	act1.1	874	0.2439	0.0226	0.3361	0.0409	0.0426	0.0902	0.1803	0.0048	0.5974	0.0116	0.0146	0.0367	0.029878	0.377651	0.550747	0.0178
sens5	d3.weight	1029	0	0	0.4047	0.1063	0.0499	0.0644	0.9806	0.0048	0.2916	0.0547	0.0209	0.0172	0.0119438	0.701957	0.835183	-0.0048
cpp8.t	sc8.6	1045	0.0089	-0.0143	0.3341	0.0492	0.045	0.0882	0.9245	0.0048	0.7886	0.0455	0.0305	0.0416	-0.00151449	0.960999	0.98521	-0.0191
gast.mg	sens	857	0.1538	0	0	0.0308	0.0324	0.0503	0.147	0.0049	0.9366	0.0096	0.0155	0.0494	0.0244569	0.474592	0.651178	-0.0049
p120_b1	plant.mg	850	0.54	-0.016	0.1624	0.1082	0.0446	0.0369	0.5724	0.0049	0.1868	0.0365	0.015	0.0123	-0.00957847	0.780357	0.884456	-0.0209
act3.t	glu.weight	982	0.4123	-0.0197	0.4356	0.0996	0.0583	0.0693	0.6614	0.0049	0.3025	0.0382	0.0187	0.0183	-0.00493549	0.877242	0.938544	-0.0246
cpp8.t	act1.1	1046	0.0091	-0.0148	0.2786	0.0482	0.0439	0.0756	0.9249	0.0049	0.5974	0.0453	0.027	0.0325	-0.00121615	0.968663	0.987393	-0.0197
cpp8.t	act5.3	1031	0	0	0.4933	0.0456	0.0522	0.1069	0.9268	0.005	0.7023	0.0452	0.0297	0.0392	0.0129195	0.678618	0.81918	-0.005
edl.mg	sc8.1	872	0.3212	0.0181	0.3819	0.0546	0.054	0.098	0.1817	0.0051	0.7673	0.0128	0.017	0.045	0.0228925	0.499596	0.67589	0.013
plant.mg	act5.3	856	0.1487	-0.0371	0.4461	0.0354	0.044	0.1093	0.1905	0.0051	0.7179	0.0124	0.0165	0.0441	-0.0184068	0.590718	0.752841	-0.0422
p120_b2	sens6	996	0.6303	0	0	0.1063	0.0606	0.0677	0.5262	0.0051	0.988	0.031	0.0283	0.0502	0.0132976	0.675101	0.818128	-0.0051
rip.weight	sens6	1023	0.4871	0	0	0.0726	0.0508	0.0656	0.2804	0.0051	0.9813	0.0171	0.0207	0.0486	0.012927	0.679626	0.81997	-0.0051
sol.mg	act2.4	865	0.167	-0.0123	0.4211	0.0429	0.0466	0.1012	0.2881	0.0051	0.6786	0.0176	0.0191	0.0412	-0.00252479	0.940892	0.97472	-0.0174
sol.mg	act8.3	869	0.1699	-0.1172	0.204	0.0429	0.0399	0.0677	0.2862	0.0052	0.6801	0.0175	0.0183	0.0385	-0.0824749	0.0150196	0.0345614	-0.1224
rip.weight	act4.4	1032	0.4873	0.0671	0.2852	0.0725	0.0567	0.0803	0.2789	0.0052	0.7696	0.0169	0.0186	0.0403	0.0456356	0.142916	0.262361	0.0619
sens3	d2.weight	1029	0.0481	0.0442	0.4237	0.0535	0.0453	0.0661	0.9562	0.0052	0.2901	0.047	0.0202	0.0171	0.034469	0.269297	0.431825	0.039
act2.6	ppi.weight	1027	0.3527	0.0425	0.4343	0.0945	0.0561	0.066	0.7173	0.0052	0.2889	0.0397	0.0185	0.017	0.0336585	0.281194	0.446579	0.0373
sol.mg	act1.3	870	0.1632	-0.0392	0.1493	0.0428	0.0391	0.0687	0.289	0.0052	0.6862	0.0177	0.0189	0.0399	-0.0247074	0.46672	0.643612	-0.0444
sc1.3	ppi.weight	1035	0.2877	-0.0124	0.4333	0.0856	0.0539	0.0658	0.8271	0.0052	0.288	0.0435	0.0193	0.0169	0.00036982	0.990519	0.999569	-0.0176
sol.mg	sc8.3	869	0.159	-0.0801	0.1608	0.042	0.0396	0.0668	0.2895	0.0053	0.8679	0.0177	0.0205	0.0474	-0.051096	0.132308	0.245021	-0.0854
ta.mg	p120_b3	853	0.2493	-0.0442	0.4618	0.0414	0.0456	0.1003	0.1789	0.0053	0.5699	0.0117	0.0145	0.036	-0.0481123	0.16034	0.286746	-0.0495
sc1.1	sens5	1027	0.5503	0	0	0.1148	0.0712	0.1107	0.7215	0.0053	0.9819	0.0403	0.0319	0.0547	0.0186561	0.550379	0.720025	-0.0053
tlength	act5.6	1023	0.4407	0.0245	0.3803	0.0817	0.065	0.1053	0.5414	0.0053	0.795	0.0297	0.0256	0.0443	0.0107295	0.731774	0.854442	0.0192
glucose	sens5	978	0.2761	0	0	0.0677	0.0531	NA	0.5664	0.0053	0.9772	0.031	0.0283	NA	0.00980789	0.759348	0.872366	-0.0053
plant.mg	sc1.2	871	0.1567	-0.0006	0.4304	0.0362	0.0447	0.1095	0.1867	0.0053	0.7399	0.0121	0.0165	0.045	0.0061294	0.856652	0.926127	-0.0059
ta.mg	act3.1	860	0.243	-0.0052	0.2396	0.0409	0.045	0.1038	0.1794	0.0053	0.8417	0.0116	0.0174	0.0517	0.00520371	0.878886	0.939219	-0.0105
sens2	d4.weight	1029	0.0507	0.0632	0.4056	0.0545	0.0445	0.0637	0.9423	0.0054	0.2869	0.0467	0.02	0.0168	0.0477381	0.125929	0.234612	0.0578
rip.weight	act4.1	1032	0.4869	0.05	0.3787	0.0726	0.0608	0.1007	0.279	0.0054	0.7124	0.0169	0.0185	0.04	0.0267904	0.389929	0.563164	0.0446
sens4	act1.4	1029	0.0092	0.0067	0.1674	0.0456	0.0382	0.062	0.9713	0.0054	0.6521	0.047	0.0283	0.0343	0.00975526	0.754618	0.870164	0.0013
cpp1.t	d2.weight	1046	0.088	0.0981	0.4166	0.0648	0.0489	0.0648	0.9497	0.0056	0.2915	0.0474	0.0203	0.0169	0.0635744	0.0398075	0.0854545	0.0925
sens2	d8.weight	1029	0.0486	0.0653	0.4455	0.0539	0.0466	0.0686	0.9432	0.0056	0.2934	0.0467	0.0203	0.0174	0.0480651	0.123353	0.230648	0.0597
ppi6_b2	sens2	996	0.2319	0.0868	0.0384	0.0709	0.0451	0.0532	0.72	0.0056	0.9491	0.0382	0.0303	0.0477	0.0480781	0.129445	0.240584	0.0812
p120_b4	act8.1	1012	0.4963	-0.0838	0.2344	0.0988	0.0593	0.0694	0.6038	0.0056	0.6225	0.0342	0.024	0.0336	-0.0374924	0.233398	0.386001	-0.0894
p120_b3	act2.2	1004	0.4897	-0.0705	0.3841	0.0946	0.0686	0.0989	0.5821	0.0056	0.7268	0.033	0.026	0.0409	-0.0337753	0.284991	0.451527	-0.0761
p120_b2	d2.weight	1013	0.6296	0.0205	0.4073	0.1054	0.0586	0.065	0.528	0.0056	0.2914	0.0307	0.0163	0.0173	0.0156639	0.618513	0.775272	0.0149
ppi6_b1	act3.1	1001	0.3231	0.0231	0.2304	0.0837	0.0618	0.0934	0.701	0.0056	0.8372	0.0382	0.0298	0.0467	0.0136735	0.665675	0.811155	0.0175
p120_b1	sens3	996	0.5827	0.0063	0.0286	0.1108	0.0569	0.0491	0.559	0.0056	0.9648	0.0334	0.0281	0.0476	0.00971482	0.75944	0.872256	0.0007
tlength	act4.6	1030	0.4517	-0.043	0.3379	0.0828	0.0612	0.0918	0.543	0.0057	0.727	0.0297	0.0243	0.0398	-0.0121769	0.696284	0.831846	-0.0487
p120_b4	d5.weight	1013	0.493	0.0026	0.3879	0.0983	0.0555	0.0626	0.6039	0.0057	0.2864	0.0342	0.017	0.0169	0.00437788	0.889319	0.946227	-0.0031
p120_b3	act3.6	1001	0.4822	-0.1058	0.1288	0.092	0.0543	0.0641	0.581	0.0058	0.7506	0.0327	0.0255	0.0398	-0.0493615	0.118588	0.223357	-0.1116
ta.mg	act5.6	859	0.2442	0.0192	0.4313	0.0412	0.0495	0.1213	0.1792	0.0058	0.7751	0.0117	0.0169	0.0488	0.0204481	0.549509	0.719292	0.0134
p120_b2	d3.weight	1013	0.6298	0.0199	0.3971	0.1055	0.0581	0.0639	0.5279	0.0058	0.2895	0.0307	0.0162	0.0172	0.0138051	0.660761	0.807926	0.0141
ta.mg	act5.3	859	0.2441	0.0052	0.4575	0.0412	0.0477	0.1096	0.1792	0.0058	0.711	0.0117	0.016	0.0437	0.0129349	0.705009	0.836882	-0.0006
sens1	d8.weight	1030	0.0503	-0.0107	0.4442	0.0537	0.0469	0.0683	0.9642	0.0058	0.2933	0.0473	0.0205	0.0174	0.00358642	0.908475	0.957605	-0.0165
sc8.5	d3.weight	1045	0.2086	-0.015	0.3943	0.0722	0.0494	0.0624	0.832	0.0058	0.2921	0.0424	0.0191	0.0169	0.00112269	0.971084	0.987907	-0.0208
act8.t	sol.mg	869	0.2504	-0.0902	0.1689	0.0684	0.0391	0.0429	0.5904	0.0059	0.2864	0.0341	0.0173	0.0175	-0.0644761	0.0574436	0.119018	-0.0961
act1.1	ppi6_b1	1013	0.2646	0.0347	0.3142	0.0731	0.0549	0.0824	0.5867	0.0059	0.7035	0.0323	0.0248	0.038	0.0217847	0.488571	0.664657	0.0288
act1.t	ppi6	1013	0.2367	-0.0065	0.2746	0.0698	0.0505	0.0734	0.5756	0.0059	0.6855	0.0317	0.024	0.0363	0.0045671	0.884568	0.943119	-0.0124
act1.5	glu.weight	996	0.1597	0.0217	0.4479	0.0644	0.0477	0.07	0.6669	0.006	0.298	0.0359	0.0181	0.018	0.0275691	0.384771	0.557973	0.0157
ppi12	sc1.5	1012	0.218	0.0221	0.2977	0.0632	0.0516	0.0837	0.6592	0.006	0.8291	0.0344	0.0274	0.0436	0.0155643	0.620918	0.777236	0.0161
act1.6	d5.weight	1046	0.1543	0.0097	0.3882	0.0619	0.044	0.0612	0.6734	0.006	0.2885	0.0351	0.0172	0.0166	0.0152617	0.621991	0.778369	0.0037
ppi6_b2	sens	996	0.2339	0.0099	0.0291	0.071	0.0443	0.0553	0.7197	0.006	0.9682	0.0382	0.0306	0.0489	0.011583	0.715031	0.842313	0.0039
plant.mg	sc1.1	871	0.1568	0.0308	0.5864	0.0361	0.0466	0.1204	0.1866	0.0061	0.6849	0.0121	0.016	0.0424	0.0367232	0.278982	0.444131	0.0247
edl.mg	sc8.2	872	0.3215	0.0354	0.3047	0.0547	0.0512	0.0842	0.1817	0.0061	0.8037	0.0128	0.0169	0.0453	0.0352077	0.299037	0.466924	0.0293
plant.mg	act1.2	871	0.1581	0.0263	0.2348	0.0364	0.0387	0.0818	0.1863	0.0061	0.6558	0.0121	0.0154	0.0393	0.0348456	0.304315	0.472778	0.0202
tlength	sc8.4	1037	0.4524	0.0415	0.3826	0.0824	0.0624	0.0944	0.5394	0.0061	0.7749	0.0294	0.0247	0.0415	0.020113	0.517649	0.690248	0.0354
glucose	act3.1	985	0.2869	0.0143	0.2245	0.0689	0.0553	0.092	0.5693	0.0061	0.8276	0.0311	0.0268	0.0465	0.0143281	0.653334	0.802227	0.0082
ppi3_b2	act3.4	1001	0.172	-0.0464	0.3872	0.0795	0.0632	0.0992	0.8953	0.0061	0.7111	0.0476	0.0309	0.0402	-0.0126368	0.689652	0.826905	-0.0525
cpp8.t	act1.5	1046	0.0058	-0.03	0.155	0.0494	0.0405	0.0626	0.9261	0.0061	0.6621	0.0456	0.0282	0.0348	-0.00841927	0.785642	0.887194	-0.0361
tibia.mm	p120_b2	856	0.6803	-0.0345	0.554	0.1188	0.0782	0.1004	0.4019	0.0061	0.5198	0.0286	0.0215	0.0327	0.00298914	0.930412	0.969057	-0.0406
act3.5	d4.weight	1032	0.1737	-0.0445	0.3855	0.0661	0.0459	0.061	0.7665	0.0062	0.2887	0.0395	0.0182	0.0167	-0.0191281	0.539349	0.710201	-0.0507
ppi3_b2	act2.3	1004	0.183	-0.0032	0.4916	0.0804	0.0653	0.1076	0.8946	0.0063	0.6879	0.0475	0.0304	0.0392	0.00719902	0.819781	0.905683	-0.0095
edl.mg	act5.6	858	0.3047	0.0267	0.4283	0.0523	0.0567	0.1208	0.1828	0.0064	0.779	0.0128	0.0177	0.0489	0.0238509	0.485357	0.66106	0.0203
ppi12	act1.3	1013	0.2175	-0.0358	0.177	0.0631	0.0454	0.0655	0.6587	0.0064	0.6628	0.0343	0.0246	0.0354	-0.0117875	0.707871	0.837494	-0.0422
p120_b2	sens2	996	0.6303	0.0077	0.0434	0.1062	0.0565	0.0539	0.5261	0.0064	0.9469	0.031	0.0272	0.0475	0.0109084	0.730965	0.854358	0.0013
p120_b2	sc8.5	1012	0.6389	-0.0283	0.1859	0.1065	0.0638	0.0709	0.5243	0.0064	0.8414	0.0306	0.026	0.0435	-0.00809899	0.796924	0.892978	-0.0347
tibia.mm	sens2	864	0.7217	-0.0348	0.0452	0.1197	0.0712	0.0587	0.3883	0.0064	0.9211	0.0277	0.0267	0.05	-0.00670627	0.843953	0.918821	-0.0412
act1.t	ppi12	1013	0.237	-0.0153	0.2173	0.0698	0.0469	0.0631	0.5755	0.0064	0.6587	0.0317	0.0233	0.0343	0.000137767	0.996506	1.00277	-0.0217
tlength	glucose	995	0.4269	0.0808	0.2973	0.0834	0.0547	0.0703	0.5634	0.0065	0.5652	0.0313	0.022	0.0308	0.0576519	0.0690983	0.140406	0.0743
act3.t	p120_b3	1001	0.4008	-0.1393	0.4932	0.0969	0.0677	0.0934	0.6638	0.0065	0.5786	0.0377	0.0248	0.0326	-0.0569203	0.071847	0.145228	-0.1458
plant.mg	act1.1	871	0.1574	0.0289	0.3411	0.0363	0.041	0.0925	0.1865	0.0065	0.5945	0.0121	0.0149	0.037	0.0415249	0.220847	0.369458	0.0224
gast.mg	sc8.1	869	0.151	0.007	0.3787	0.0296	0.0387	0.0982	0.1469	0.0065	0.77	0.0094	0.0146	0.0452	0.0235345	0.488393	0.664609	0.0005
habituation	d8.weight	1014	0	0	0.4363	0.0823	0.0499	0.0687	0.9701	0.0065	0.2926	0.0502	0.0208	0.0176	0.0143495	0.648105	0.798131	-0.0065
sens5	glu.weight	979	0	0	0.4572	NA	0.0265	0.0719	0.9762	0.0065	0.2977	NA	0.0205	0.0183	-0.00136976	0.965858	0.985834	-0.0065
rip.weight	act1.5	1040	0.4846	0.0535	0.1597	0.0716	0.0484	0.0625	0.2789	0.0066	0.6621	0.0168	0.0172	0.0348	0.046451	0.134391	0.248284	0.0469
act2.t	glu.weight	987	0.4418	0.0344	0.4529	0.1	0.0596	0.0705	0.6625	0.0066	0.2982	0.0379	0.0186	0.0181	0.0329091	0.30167	0.469928	0.0278
ta.mg	sens5	861	0.2467	0	0	0.0416	0.0447	NA	0.1799	0.0066	0.9753	0.0117	0.0179	NA	0.0151046	0.658061	0.805473	-0.0066
sc1.2	ppi.weight	1035	0.4117	-0.0024	0.4331	0.1003	0.0574	0.0657	0.7419	0.0066	0.288	0.0408	0.0186	0.0169	0.0119128	0.701867	0.83529	-0.009
sens3	sc8.2	1029	0.0504	-0.035	0.3079	0.0529	0.0467	0.0809	0.9552	0.0066	0.8009	0.0468	0.0313	0.0416	-0.00803553	0.796828	0.893086	-0.0416
sc1.2	d2.weight	1045	0.4086	-0.038	0.4089	0.1004	0.0568	0.0638	0.7477	0.0066	0.2927	0.0409	0.0187	0.017	-0.00795955	0.797179	0.893048	-0.0446
sc8.4	d1.weight	1045	0.3689	-0.0121	0.4348	0.0928	0.0566	0.0677	0.7803	0.0066	0.3074	0.0415	0.0193	0.0179	-0.00747807	0.809204	0.900215	-0.0187
sc1.4	ppi.weight	1035	0.296	-0.0193	0.4338	0.0842	0.0539	0.0658	0.8189	0.0066	0.2879	0.0428	0.0191	0.0169	0.00608501	0.844979	0.919291	-0.0259
cpp8.t	act1.6	1046	0.0078	-0.0038	0.1523	0.0507	0.0416	0.0632	0.9254	0.0066	0.674	0.0458	0.0287	0.0354	0.00587548	0.849467	0.922227	-0.0104
tibia.mm	plant.mg	879	0.709	-0.0209	0.1633	0.1172	0.0476	0.0367	0.3864	0.0066	0.1843	0.0271	0.0129	0.012	-1.20364e-15	1	1.00411	-0.0275
sol.mg	sc1.3	870	0.1606	-0.1082	0.3077	0.0423	0.0465	0.0967	0.2897	0.0067	0.8585	0.0177	0.0211	0.05	-0.0677349	0.045791	0.096909	-0.1149
sc1.4	ppi6_b1	1012	0.3007	0.0313	0.3152	0.0866	0.0604	0.0831	0.828	0.0067	0.7039	0.0439	0.029	0.0381	0.0198796	0.527589	0.699681	0.0246
p120_b3	act1.1	1013	0.4975	-0.034	0.2636	0.0948	0.0587	0.0733	0.5802	0.0067	0.5869	0.0327	0.023	0.0324	-0.011602	0.712261	0.840331	-0.0407
act1.t	d3.weight	1046	0.2273	-0.0111	0.3964	0.0679	0.0462	0.0626	0.5785	0.0067	0.2924	0.0312	0.0163	0.0169	0.00563035	0.855677	0.925504	-0.0178
sc1.3	ppi6_b2	1012	0.2989	-0.0173	0.2412	0.088	0.0565	0.0722	0.8229	0.0067	0.714	0.044	0.0288	0.0377	0.00120789	0.969387	0.987697	-0.024
sc1.t	d5.weight	1045	0.4951	-0.0243	0.389	0.1018	0.0563	0.0614	0.7067	0.0068	0.2886	0.0384	0.0179	0.0166	0.00150073	0.961354	0.984703	-0.0311
p120_b2	act3.3	1001	0.6328	-0.116	0.2844	0.1054	0.0653	0.0763	0.5279	0.0069	0.7452	0.0308	0.0246	0.0393	-0.0499089	0.114552	0.21699	-0.1229
startle	act1.1	1013	0.6496	-0.038	0.2639	0.1084	0.0631	0.0733	0.5012	0.0069	0.5869	0.0298	0.022	0.0324	-0.0142747	0.649979	0.800014	-0.0449
ta.mg	cpp.diff	874	0.2436	0.0018	0.1176	0.0409	0.0407	0.0749	0.1803	0.0069	0.9778	0.0116	0.0178	0.054	0.014272	0.673501	0.817256	-0.0051
sc8.t	sol.mg	869	0.3573	-0.0235	0.1642	0.0898	0.044	0.0429	0.726	0.0069	0.2882	0.0422	0.0193	0.0176	-0.0105897	0.755245	0.870022	-0.0304
act1.6	d4.weight	1046	0.1539	-0.0038	0.3975	0.0618	0.0444	0.0622	0.6735	0.0069	0.2875	0.0351	0.0172	0.0166	0.00824519	0.789969	0.888404	-0.0107
edl.mg	sc1.t	873	0.3252	0.1035	0.5529	0.0549	0.0579	0.1145	0.1807	0.007	0.6888	0.0128	0.0163	0.0419	0.0716283	0.03434	0.0747202	0.0965
act2.5	glu.weight	987	0.3398	0.0393	0.4528	0.0863	0.0564	0.0704	0.7316	0.007	0.2983	0.0399	0.0191	0.0181	0.0391478	0.219147	0.367409	0.0323
glucose	p120_b4	971	0.3023	0.0465	0.4453	0.0716	0.0585	0.095	0.5679	0.007	0.6173	0.0314	0.0236	0.0354	0.0324192	0.31289	0.481905	0.0395
plant.mg	act2.1	867	0.1522	-0.0318	0.3537	0.0355	0.0425	0.1008	0.1871	0.007	0.715	0.0121	0.0162	0.0435	-0.00893271	0.792822	0.890748	-0.0388
habituation	ppi3	1014	0	0	0.1218	0.0775	0.0469	0.065	0.9752	0.007	0.9224	0.0499	0.0339	0.0468	0.00821737	0.793822	0.891441	-0.007
sc8.t	d8.weight	1045	0.4257	0.0021	0.4361	0.0941	0.057	0.067	0.6997	0.007	0.2931	0.0378	0.0181	0.0171	0.00632907	0.838077	0.915432	-0.0049
p120_b1	tlength	1006	0.5649	0.075	0.4404	0.1064	0.0664	0.0826	0.5602	0.0071	0.5512	0.0329	0.0223	0.0305	0.049456	0.116968	0.220933	0.0679
rip.weight	act4.3	1032	0.4846	0.0406	0.293	0.0721	0.0567	0.0826	0.2794	0.0071	0.7729	0.0169	0.0187	0.0408	0.0373993	0.229981	0.381302	0.0335
gast.mg	sc8.6	869	0.151	0.0127	0.3224	0.0296	0.0383	0.0938	0.147	0.0071	0.8153	0.0094	0.015	0.0472	0.0305151	0.368938	0.541444	0.0056
tibia.mm	act5.3	862	0.6954	0.0006	0.4538	0.1185	0.0842	0.1097	0.3953	0.0071	0.7121	0.0281	0.025	0.0437	0.00275955	0.935519	0.971976	-0.0065
rip.weight	sc8.1	1039	0.4818	0.0366	0.4033	0.0713	0.059	0.0934	0.2791	0.0073	0.7526	0.0168	0.0184	0.0402	0.0344371	0.267421	0.429411	0.0293
p120_b2	glu.weight	972	0.5775	0.0473	0.4436	0.1018	0.0603	0.071	0.5313	0.0073	0.2984	0.0314	0.017	0.0184	0.0325169	0.311184	0.480074	0.04
p120_b1	glu.weight	972	0.5688	0.0263	0.4434	0.1103	0.0625	0.071	0.5648	0.0073	0.2985	0.0341	0.0177	0.0184	0.0206547	0.520101	0.692125	0.019
ppi12	sens	996	0.2238	0.0138	0.0288	0.0646	0.0424	0.0552	0.6544	0.0073	0.9683	0.0346	0.0292	0.0489	0.0155589	0.62382	0.779607	0.0065
act4.5	glu.weight	988	0.2758	0.0462	0.4542	0.081	0.0553	0.0715	0.7349	0.0074	0.2971	0.0399	0.0192	0.0182	0.040856	0.199452	0.341423	0.0388
p120_b4	d4.weight	1013	0.493	0.0024	0.3981	0.0983	0.056	0.0636	0.6039	0.0075	0.2844	0.0342	0.017	0.0169	0.00722296	0.818396	0.905879	-0.0051
sens1	act8.6	1030	0.0467	0.0669	0.2423	0.0526	0.0451	0.0715	0.9658	0.0076	0.6606	0.0473	0.0289	0.0352	0.0412618	0.185771	0.321924	0.0593
p120_b1	act4.4	1005	0.5876	-0.0612	0.2672	0.1108	0.0688	0.0801	0.5569	0.0076	0.7754	0.0332	0.0263	0.0413	-0.0227702	0.470879	0.647615	-0.0688
sc8.t	ppi3_b2	1012	0.4096	0.0211	0.1828	0.0936	0.0608	0.0815	0.7043	0.0076	0.8948	0.0386	0.0302	0.0475	0.01699	0.589295	0.751854	0.0135
sens3	d5.weight	1029	0.0461	0.0065	0.3962	0.0525	0.0435	0.0626	0.9569	0.0076	0.2876	0.0469	0.02	0.0168	0.0155969	0.617259	0.774537	-0.0011
gast.mg	sens3	857	0.1536	-0.0092	0.0628	0.0302	0.0326	0.0606	0.147	0.0076	0.9398	0.0095	0.0157	0.0511	0.0116629	0.733149	0.855617	-0.0168
rip.weight	sens5	1023	0.4871	0	0	0.0733	0.0565	0.1077	0.2804	0.0076	0.9858	0.0171	0.021	0.0552	0.005095	0.870706	0.934568	-0.0076
sc8.t	glu.weight	995	0.4003	-0.0029	0.4469	0.0932	0.058	0.07	0.7157	0.0076	0.2976	0.0394	0.0189	0.018	0.00444911	0.888529	0.946038	-0.0105
act8.2	glu.weight	995	0.2191	-0.069	0.4459	0.0637	0.0488	0.0699	0.6402	0.0077	0.2987	0.0339	0.0175	0.0181	-0.0379798	0.231328	0.383261	-0.0767
ppi12	act1.6	1013	0.2167	0.0079	0.1665	0.0629	0.0447	0.0644	0.6589	0.0077	0.6709	0.0343	0.0247	0.0357	0.0140696	0.654679	0.803242	0.0002
ta.mg	sc1.4	874	0.2436	-0.0109	0.3599	0.0409	0.0457	0.0983	0.1804	0.0077	0.7861	0.0116	0.0165	0.0461	0.0111151	0.742805	0.861468	-0.0186
tibia.mm	sens6	864	0.7213	0	0	0.1205	0.0833	0.0646	0.3884	0.0077	0.9571	0.0278	0.0276	0.0501	0.0111744	0.742915	0.861166	-0.0077
rip.weight	p120_b4	1009	0.4814	-0.0277	0.4889	0.0733	0.0606	0.0985	0.2802	0.0077	0.6091	0.0173	0.0173	0.0345	-0.00449983	0.88648	0.944723	-0.0354
sens2	glu.weight	979	0.033	0.0707	0.457	0.0482	0.0457	0.0717	0.9255	0.0078	0.2978	0.0462	0.0207	0.0183	0.0558492	0.0807074	0.160964	0.0629
sc1.6	d8.weight	1045	0.2058	-0.0027	0.4386	0.0691	0.0508	0.0673	0.8551	0.0078	0.2936	0.0429	0.0193	0.0172	0.0120867	0.69634	0.8317	-0.0105
act1.6	ppi.weight	1036	0.1608	0.0224	0.4336	0.0634	0.046	0.0658	0.676	0.0079	0.2876	0.0355	0.0174	0.0169	0.0269616	0.385985	0.559383	0.0145
act1.1	sens5	1029	0.2599	0	0	0.0764	0.0626	0.1159	0.595	0.0079	0.9806	0.0328	0.0292	0.0555	0.0176401	0.571927	0.738222	-0.0079
p120_b2	act1.5	1013	0.6296	-0.0064	0.169	0.1054	0.0584	0.0637	0.528	0.0079	0.6579	0.0307	0.0233	0.035	0.00670524	0.831209	0.911579	-0.0143
sens2	d3.weight	1029	0.0509	0.0811	0.4073	0.0547	0.045	0.0644	0.9423	0.008	0.2911	0.0467	0.0201	0.0171	0.0624214	0.0452981	0.0960412	0.0731
rip.weight	sc1.3	1039	0.484	-0.0042	0.2771	0.0717	0.057	0.0853	0.2791	0.008	0.832	0.0168	0.0193	0.0437	0.0115165	0.7108	0.839033	-0.0122
sc8.2	d8.weight	1045	0.3075	-0.026	0.4358	0.0814	0.0539	0.067	0.8062	0.008	0.2931	0.0416	0.0189	0.0172	-0.00721866	0.815701	0.903975	-0.034
sc8.5	d5.weight	1045	0.2083	-0.0112	0.3852	0.0722	0.0487	0.0609	0.8321	0.008	0.2879	0.0424	0.0189	0.0166	0.00593438	0.848048	0.921549	-0.0192
rip.weight	act3.4	1026	0.4687	-0.0217	0.3934	0.0708	0.0593	0.0985	0.2827	0.008	0.7049	0.0171	0.0184	0.0394	-0.00572481	0.85468	0.924856	-0.0297
act1.4	d2.weight	1046	0.1739	-0.023	0.4093	0.0621	0.0457	0.0639	0.6616	0.008	0.2928	0.0344	0.0172	0.017	0.000243126	0.993734	1.00107	-0.031
p120_b1	act1.1	1013	0.5894	-0.0561	0.2647	0.1103	0.064	0.0735	0.557	0.0081	0.5867	0.0329	0.0231	0.0324	-0.0211922	0.500476	0.676291	-0.0642
gast.mg	p120_b2	850	0.1506	0.0157	0.5427	0.0301	0.0389	0.0997	0.1489	0.0081	0.5184	0.0097	0.0126	0.0327	0.0159964	0.641419	0.791789	0.0076
act3.t	ppi12	1001	0.3973	-0.0475	0.2161	0.0974	0.0564	0.0635	0.6646	0.0081	0.6602	0.0379	0.0255	0.0346	-0.0141181	0.655496	0.803606	-0.0556
rip.weight	sc1.2	1039	0.4838	-0.0106	0.3964	0.0716	0.0604	0.0999	0.2792	0.0081	0.7485	0.0168	0.0187	0.0411	0.011454	0.712299	0.840162	-0.0187
p120_b1	gast.mg	850	0.5203	-0.0143	0.1494	0.1068	0.0401	0.03	0.5769	0.0081	0.1491	0.0367	0.0133	0.0097	-0.0069064	0.840651	0.917164	-0.0224
act1.1	d2.weight	1046	0.2789	-0.0239	0.4083	0.0755	0.049	0.0638	0.5973	0.0081	0.2929	0.0325	0.0166	0.017	-0.00148798	0.961663	0.984585	-0.032
sens4	act3.3	1016	0.0199	0.014	0.2964	0.0488	0.045	0.0781	0.9655	0.0082	0.7499	0.0474	0.0307	0.0394	0.0155672	0.620163	0.776711	0.0058
sens5	act1.4	1029	0	0	0.1674	0.1088	0.0493	0.0623	0.9806	0.0082	0.6521	0.0549	0.0293	0.0343	0.0109791	0.725011	0.850399	-0.0082
cpp1.t	glu.weight	996	0.0582	0.0795	0.4541	0.0606	0.0498	0.0709	0.9735	0.0083	0.2969	0.0492	0.0214	0.018	0.0566501	0.0739315	0.148793	0.0712
act1.t	plant.mg	871	0.2703	0.0287	0.1586	0.0809	0.0389	0.0366	0.5882	0.0083	0.1862	0.0357	0.0147	0.0121	0.0411411	0.225146	0.375298	0.0204
gast.mg	sc1.5	870	0.1507	0.0219	0.3674	0.0296	0.0385	0.0979	0.1468	0.0083	0.8013	0.0094	0.0148	0.0467	0.0408152	0.229114	0.380136	0.0136
ppi3	sc8.2	1012	0.1217	0.0009	0.2955	0.0649	0.0512	0.0818	0.924	0.0083	0.8105	0.0468	0.0315	0.0426	0.00949508	0.762888	0.874484	-0.0074
startle	tlength	1006	0.6409	0.0683	0.4403	0.1071	0.0669	0.0827	0.5005	0.0084	0.5512	0.0298	0.0212	0.0305	0.0501763	0.111725	0.212588	0.0599
p120_b4	act1.5	1013	0.4936	-0.0296	0.1687	0.0984	0.0565	0.0638	0.6038	0.0084	0.658	0.0342	0.0246	0.0351	-0.00634913	0.840049	0.916723	-0.038
act4.6	glu.weight	988	0.3266	0.0722	0.4559	0.095	0.0589	0.0717	0.713	0.0085	0.2968	0.0405	0.0193	0.0182	0.0550926	0.0834839	0.165576	0.0637
startle	sc8.1	1012	0.6556	-0.1125	0.3846	0.1087	0.0727	0.0941	0.4981	0.0085	0.764	0.0297	0.0248	0.0415	-0.0490673	0.118775	0.223618	-0.121
act3.5	d5.weight	1032	0.1744	-0.0502	0.378	0.0662	0.0456	0.0603	0.7663	0.0085	0.2895	0.0395	0.0182	0.0167	-0.0187517	0.547362	0.718713	-0.0587
p120_b4	d8.weight	1013	0.493	0.0069	0.4367	0.0982	0.0583	0.0686	0.6039	0.0085	0.2929	0.0342	0.0174	0.0176	0.0120524	0.701615	0.835205	-0.0016
sc1.1	sens4	1027	0.5502	-0.0078	0.0097	0.1118	0.0544	0.0461	0.7215	0.0085	0.9717	0.0402	0.0309	0.0471	0.00523958	0.866813	0.931467	-0.0163
ppi3_b2	act2.1	1005	0.1856	-0.0491	0.2794	0.0813	0.0577	0.0819	0.8947	0.0086	0.7214	0.0476	0.0305	0.0392	-0.0122845	0.697298	0.832416	-0.0577
p120_b3	act8.5	1012	0.5017	-0.048	0.1714	0.0953	0.054	0.0583	0.5793	0.0086	0.6435	0.0327	0.0235	0.0335	-0.0111565	0.722977	0.848871	-0.0566
ppi3	sc8.1	1012	0.1216	-0.0019	0.3853	0.0649	0.0558	0.0945	0.924	0.0086	0.7636	0.0468	0.0311	0.0415	0.00831465	0.791639	0.889851	-0.0105
gast.mg	act8.2	869	0.1498	-0.0154	0.2354	0.0295	0.0323	0.0675	0.1471	0.0086	0.6386	0.0094	0.013	0.0362	0.00751876	0.824837	0.908672	-0.024
p120_b3	act3.2	1001	0.496	-0.1327	0.409	0.0938	0.0696	0.1025	0.578	0.0087	0.724	0.0326	0.0258	0.0409	-0.0460046	0.145816	0.266419	-0.1414
cpp8.t	sc1.2	1045	0.0083	0.0371	0.4071	0.0485	0.0492	0.1001	0.9254	0.0087	0.748	0.0454	0.0302	0.0409	0.0259365	0.402271	0.57668	0.0284
p120_b2	act8.4	1012	0.6344	-0.0636	0.2006	0.1057	0.0601	0.065	0.5254	0.0087	0.6557	0.0306	0.0232	0.0347	-0.0218224	0.488036	0.664318	-0.0723
act1.t	sens5	1029	0.2199	0	0	0.0676	0.0549	0.1095	0.5714	0.0087	0.9806	0.0311	0.0282	0.0548	0.0148798	0.633533	0.786028	-0.0087
gast.mg	act1.3	870	0.151	0.0175	0.1567	0.0296	0.0322	0.0677	0.1467	0.0088	0.6811	0.0094	0.0136	0.0392	0.0397426	0.241593	0.396164	0.0087
plant.mg	act3.1	857	0.1597	-0.0481	0.2426	0.0364	0.0431	0.1046	0.1851	0.0088	0.8401	0.0121	0.0176	0.0517	-0.0187527	0.583538	0.748005	-0.0569
p120_b3	act1.5	1013	0.4997	-0.048	0.1699	0.0952	0.0555	0.0639	0.5797	0.0088	0.6577	0.0327	0.024	0.035	-0.0140154	0.655923	0.803918	-0.0568
sc8.5	d4.weight	1045	0.2083	-0.006	0.3947	0.0722	0.0491	0.0619	0.8321	0.0088	0.2872	0.0424	0.0189	0.0166	0.0113316	0.714451	0.842271	-0.0148
act3.3	glu.weight	982	0.2987	-0.0274	0.4352	0.0789	0.0533	0.0692	0.7486	0.0088	0.3026	0.04	0.0191	0.0183	-0.00557909	0.861386	0.929079	-0.0362
ppi6	sc8.3	1012	0.275	-0.0095	0.2075	0.0736	0.0519	0.072	0.686	0.0088	0.833	0.0364	0.0281	0.0431	0.00406947	0.897122	0.950822	-0.0183
p120_b2	act4.3	1005	0.6398	-0.0099	0.2657	0.1068	0.0671	0.0806	0.525	0.0088	0.7806	0.0308	0.0255	0.0416	0.0022603	0.942947	0.976413	-0.0187
sens1	act3.4	1017	0.0375	0.0764	0.4132	0.0529	0.0563	0.1008	0.9667	0.0089	0.6888	0.0479	0.0307	0.039	0.0430593	0.170024	0.300702	0.0675
ppi12	cpp1.t	1013	0.2156	0.0222	0.0435	0.0627	0.0434	0.0594	0.6592	0.0089	0.9754	0.0343	0.0293	0.0493	0.02147	0.494875	0.671657	0.0133
sc1.1	ppi6_b1	1011	0.5275	0.0124	0.3164	0.1058	0.0666	0.0834	0.7146	0.0089	0.7041	0.0396	0.0275	0.0382	0.0100564	0.749449	0.865926	0.0035
sol.mg	act8.5	869	0.1668	-0.0779	0.1993	0.0429	0.0386	0.0662	0.287	0.009	0.6415	0.0176	0.018	0.0367	-0.0478688	0.158572	0.284351	-0.0869
startle	act8.t	1012	0.6521	-0.0607	0.2468	0.1087	0.0614	0.067	0.4999	0.009	0.5826	0.0297	0.0217	0.0314	-0.0225822	0.473012	0.649586	-0.0697
ppi6_b2	act1.6	1013	0.2396	0.0157	0.1668	0.0715	0.0479	0.0645	0.7137	0.009	0.6708	0.0376	0.0259	0.0357	0.0188966	0.548009	0.718749	0.0067
sc1.3	d2.weight	1045	0.2858	-0.0455	0.4098	0.0852	0.0534	0.064	0.8312	0.009	0.2925	0.0434	0.0193	0.017	-0.0130426	0.673658	0.817019	-0.0545
sc1.1	sens	1027	0.5593	-0.024	0.0343	0.1125	0.0568	0.0541	0.7186	0.009	0.9554	0.0401	0.0309	0.0474	-0.000991316	0.974687	0.990704	-0.033
edl.mg	sc8.3	872	0.3228	0.0376	0.1882	0.0551	0.0506	0.0746	0.1814	0.0091	0.8595	0.0129	0.0177	0.0476	0.0347792	0.30496	0.473464	0.0285
rip.weight	sens	1023	0.4875	0.0209	0.0325	0.0724	0.047	0.0536	0.2799	0.0091	0.958	0.017	0.0201	0.0476	0.0260494	0.405241	0.580042	0.0118
sc8.2	glu.weight	995	0.3037	-0.0205	0.446	0.0816	0.0551	0.0699	0.8113	0.0091	0.2978	0.0428	0.0197	0.018	-0.00346118	0.91317	0.959718	-0.0296
sc1.t	d8.weight	1045	0.4973	-0.0376	0.4407	0.1022	0.0595	0.0676	0.7062	0.0091	0.2933	0.0384	0.0182	0.0172	0.00077009	0.980163	0.994092	-0.0467
act1.t	ppi.weight	1036	0.244	0.02	0.4335	0.0709	0.0481	0.0658	0.5771	0.0092	0.2877	0.0315	0.0164	0.0169	0.0312259	0.315331	0.484699	0.0108
tlength	act4.4	1030	0.4525	-0.06	0.279	0.0828	0.0576	0.0781	0.5428	0.0092	0.7694	0.0297	0.0245	0.0401	-0.015929	0.609609	0.768263	-0.0692
act1.3	d2.weight	1046	0.1625	-0.0111	0.4088	0.0625	0.0451	0.0639	0.6644	0.0092	0.2928	0.0347	0.0173	0.017	0.0083553	0.787231	0.888124	-0.0203
cpp1.t	act1.2	1051	0.0642	-0.0394	0.206	0.0603	0.0472	0.0694	0.9558	0.0092	0.6375	0.0475	0.0285	0.0341	-0.00769926	0.803121	0.896242	-0.0486
p120_b1	act5.5	1000	0.5943	-0.0008	0.4223	0.1113	0.0749	0.0993	0.553	0.0092	0.7426	0.0331	0.0261	0.0411	0.00154091	0.961185	0.984965	-0.01
edl.mg	act1.t	873	0.3229	0.0469	0.2661	0.0548	0.0484	0.0794	0.1812	0.0093	0.5924	0.0128	0.0152	0.0356	0.0506959	0.134469	0.248329	0.0376
ta.mg	sc8.1	873	0.2443	0.0327	0.3815	0.041	0.0457	0.098	0.1805	0.0093	0.7659	0.0116	0.0162	0.0449	0.045557	0.178683	0.312678	0.0234
tlength	act4.5	1030	0.4532	-0.0642	0.2859	0.0829	0.0576	0.0785	0.5427	0.0093	0.7541	0.0296	0.0243	0.0395	-0.0172632	0.579986	0.745306	-0.0735
gast.mg	act5.2	855	0.1516	-0.087	0.6201	0.0299	0.0443	0.1295	0.148	0.0094	0.6669	0.0096	0.0143	0.043	-0.052989	0.121564	0.228037	-0.0964
rip.weight	act2.t	1031	0.488	0.0571	0.4578	0.0722	0.0616	0.1037	0.2798	0.0094	0.6678	0.0169	0.0179	0.0377	0.0433752	0.164011	0.29129	0.0477
ppi12	sc1.1	1011	0.2177	0.044	0.5282	0.0631	0.0584	0.1057	0.658	0.0094	0.7144	0.0343	0.0261	0.0396	0.0280299	0.373295	0.545938	0.0346
tibia.mm	ta.mg	882	0.6862	-0.0245	0.2483	0.1156	0.0489	0.041	0.3895	0.0094	0.1799	0.0272	0.0125	0.0115	-4.90504e-16	1	1.00216	-0.0339
sens2	d5.weight	1029	0.05	0.0561	0.3976	0.0545	0.0441	0.0628	0.9425	0.0095	0.2874	0.0467	0.02	0.0168	0.0498668	0.109892	0.209703	0.0466
tibia.mm	act3.3	863	0.7271	-0.078	0.3388	0.1221	0.08	0.0896	0.3867	0.0095	0.746	0.0278	0.0246	0.0434	-0.0253816	0.456471	0.632866	-0.0875
act1.1	ppi12_b2	1013	0.2643	0.0093	0.1326	0.0734	0.0456	0.0545	0.5868	0.0095	0.7524	0.0324	0.0247	0.0379	0.0167124	0.595214	0.7567	-0.0002
sol.mg	sc8.2	869	0.1642	-0.0417	0.2983	0.0428	0.0425	0.0827	0.2882	0.0095	0.801	0.0176	0.0199	0.0452	-0.0166274	0.6245	0.780036	-0.0512
sc1.6	sens2	1028	0.2069	-0.0045	0.0477	0.07	0.0432	0.0534	0.8549	0.0095	0.9429	0.0434	0.0318	0.0465	0.0074885	0.810477	0.900767	-0.014
rip.weight	act2.2	1031	0.4875	0.0501	0.422	0.0721	0.0615	0.1025	0.2799	0.0096	0.7202	0.0169	0.0185	0.0402	0.0448287	0.150323	0.272722	0.0405
cpp8.t	act3.3	1032	0.0083	0.049	0.2905	0.0471	0.0427	0.0764	0.9216	0.0096	0.7466	0.0451	0.0296	0.0388	0.0349493	0.261982	0.422431	0.0394
ppi3_b2	act3.1	1001	0.1695	-0.0442	0.225	0.0794	0.061	0.0927	0.8962	0.0096	0.8389	0.0477	0.0334	0.0468	-0.00877311	0.781606	0.88479	-0.0538
p120_b3	sc8.1	1012	0.5048	-0.1326	0.3886	0.0948	0.0677	0.0942	0.5758	0.0097	0.7629	0.0324	0.0259	0.0414	-0.0532418	0.0904875	0.177643	-0.1423
p120_b1	sc8.3	1012	0.5942	-0.0525	0.205	0.1113	0.0664	0.0717	0.5555	0.0097	0.8338	0.033	0.0268	0.0431	-0.0190938	0.54404	0.715363	-0.0622
ppi3_b2	act8.2	1012	0.1803	-0.0008	0.1994	0.0815	0.0496	0.0619	0.8913	0.0097	0.6445	0.0475	0.0283	0.0338	0.0107815	0.731925	0.854404	-0.0105
sc1.5	sens2	1028	0.2805	-0.0467	0.0496	0.0793	0.0467	0.0529	0.8292	0.0097	0.9422	0.0428	0.0316	0.0464	-0.0105184	0.736233	0.857922	-0.0564
sens3	act3.2	1016	0.0539	-0.0412	0.4228	0.0553	0.0572	0.1031	0.957	0.0097	0.7175	0.0476	0.0311	0.0404	-0.00726933	0.816984	0.904748	-0.0509
edl.mg	act5.t	858	0.3051	0.0433	0.7435	0.0523	0.0606	0.1397	0.1827	0.0101	0.6091	0.0128	0.0161	0.0405	0.0417742	0.221562	0.370121	0.0332
ppi12	act2.1	1005	0.2259	0.0163	0.2798	0.0646	0.0516	0.082	0.6537	0.0101	0.7212	0.0344	0.026	0.0392	0.0167604	0.59562	0.757008	0.0062
act3.6	glu.weight	982	0.1402	-0.0094	0.4364	0.0672	0.048	0.0693	0.7547	0.0101	0.3024	0.0405	0.0192	0.0183	0.0132494	0.678374	0.819739	-0.0195
cpp1.t	sc1.4	1050	0.0667	-0.0513	0.289	0.0611	0.0494	0.0814	0.9549	0.0101	0.8169	0.0476	0.0317	0.0421	-0.0119305	0.699389	0.833839	-0.0614
act2.t	plant.mg	866	0.4374	-0.0399	0.1506	0.1057	0.0432	0.0351	0.6656	0.0101	0.1874	0.0411	0.0157	0.0121	-0.00914904	0.788042	0.887528	-0.05
sc8.t	d5.weight	1045	0.4251	-0.0072	0.3844	0.0941	0.054	0.0608	0.6999	0.0101	0.288	0.0378	0.0178	0.0166	0.00520359	0.866573	0.931425	-0.0173
startle	act3.4	1001	0.6472	-0.155	0.3988	0.1078	0.0745	0.1005	0.5022	0.0102	0.7084	0.0298	0.0245	0.04	-0.0552571	0.0805666	0.160752	-0.1652
sens	d1.weight	1029	0.0359	0.0602	0.4504	0.0546	0.0462	0.07	0.9537	0.0102	0.3059	0.0473	0.0208	0.018	0.0502252	0.107358	0.205459	0.05
act5.t	gast.mg	855	0.7334	-0.0544	0.151	0.1389	0.0459	0.03	0.61	0.0102	0.1481	0.0406	0.014	0.0096	-0.0264125	0.44052	0.618701	-0.0646
p120_b2	act2.2	1004	0.6165	-0.0461	0.3843	0.1045	0.0722	0.0991	0.5298	0.0102	0.7267	0.0309	0.0253	0.0409	-0.0205267	0.515908	0.688719	-0.0563
ppi3	sc1.1	1011	0.1156	-0.0383	0.5247	0.0644	0.06	0.1057	0.9265	0.0102	0.7153	0.047	0.0306	0.0397	-0.00933339	0.76692	0.877588	-0.0485
act1.4	d3.weight	1046	0.1744	-0.0278	0.3971	0.0622	0.0452	0.0626	0.6615	0.0102	0.2923	0.0344	0.0172	0.0169	0.00113924	0.970644	0.987676	-0.038
gast.mg	act8.1	869	0.1501	-0.0268	0.2415	0.0294	0.033	0.0717	0.1471	0.0102	0.6279	0.0094	0.0131	0.0364	0.000730538	0.982843	0.995287	-0.037
act4.t	ppi6_b1	1005	0.2756	0.063	0.3161	0.0811	0.0585	0.0834	0.7428	0.0103	0.7056	0.04	0.0277	0.0383	0.0427014	0.17617	0.30898	0.0527
p120_b2	sc8.1	1012	0.636	-0.0779	0.3823	0.1059	0.0713	0.0939	0.5249	0.0103	0.7644	0.0306	0.0252	0.0415	-0.03324	0.29078	0.457418	-0.0882
cpp1.t	act5.4	1036	0.0684	-0.0721	0.4396	0.0614	0.0587	0.1011	0.9542	0.0103	0.714	0.0477	0.0309	0.0393	-0.0183947	0.55425	0.723457	-0.0824
ppi3_b2	act1.5	1013	0.1841	0.0159	0.1708	0.0824	0.052	0.0644	0.8936	0.0103	0.6574	0.0476	0.029	0.0351	0.0178912	0.569508	0.73715	0.0056
act1.t	ppi12_b1	1013	0.2367	-0.0144	0.205	0.0699	0.0457	0.0598	0.5756	0.0103	0.6489	0.0317	0.023	0.0336	0.00471733	0.880798	0.94018	-0.0247
ta.mg	sc8.2	873	0.2438	0.0283	0.2964	0.0409	0.0426	0.0823	0.1806	0.0104	0.799	0.0116	0.0162	0.0449	0.0461803	0.172807	0.30481	0.0179
rip.weight	sens1	1024	0.4868	0.0076	0.0434	0.0724	0.0483	0.0535	0.2801	0.0104	0.963	0.017	0.0204	0.0475	0.0204767	0.512775	0.686512	-0.0028
sc8.4	d2.weight	1045	0.368	-0.0195	0.4052	0.0927	0.0549	0.0636	0.7806	0.0104	0.2931	0.0416	0.0188	0.017	-0.00574663	0.8528	0.924115	-0.0299
cpp.diff	d8.weight	1046	0.0705	-0.0928	0.4412	0.0582	0.0473	0.0675	0.9529	0.0105	0.2931	0.047	0.0202	0.0171	-0.0392914	0.204181	0.347466	-0.1033
sens2	act3.4	1016	0.056	0.0465	0.4115	0.0571	0.0565	0.1005	0.9446	0.0105	0.6892	0.0474	0.0304	0.039	0.0326316	0.298748	0.466788	0.036
cpp1.t	act8.1	1045	0.0723	-0.0669	0.249	0.0617	0.0476	0.0695	0.9514	0.0105	0.6233	0.0475	0.0281	0.033	-0.0191644	0.536026	0.706628	-0.0774
act1.4	d5.weight	1046	0.174	-0.0186	0.3887	0.0622	0.0447	0.0613	0.6616	0.0105	0.2884	0.0344	0.0171	0.0166	0.007889	0.798843	0.894049	-0.0291
ppi12	act1.2	1013	0.2176	-0.0132	0.2277	0.0631	0.0482	0.0741	0.6586	0.0105	0.6285	0.0343	0.0243	0.0347	0.00770006	0.80663	0.899076	-0.0237
act1.4	d1.weight	1046	0.1743	-0.0249	0.4378	0.0622	0.0471	0.0679	0.6615	0.0105	0.3069	0.0344	0.0177	0.0178	0.0037951	0.902428	0.953397	-0.0354
cpp1.t	d1.weight	1046	0.0866	0.097	0.4438	0.0643	0.0502	0.0686	0.9502	0.0106	0.3059	0.0474	0.0209	0.0178	0.0685226	0.026684	0.0589463	0.0864
ta.mg	act1.4	874	0.2448	0.0361	0.2369	0.0411	0.0411	0.0782	0.1801	0.0106	0.6635	0.0116	0.0152	0.0389	0.0528934	0.118154	0.222811	0.0255
[truncated: 2,640 more rows]
