# Supplementary material for: Genome wide association analysis in a mouse advanced intercross line
Source: Nat Commun. 2018 Dec 4;9:5162. doi: 10.1038/s41467-018-07642-8 (PMC6279738; doi:10.1038/s41467-018-07642-8)
Supplement: Supplementary file 7 — Supplementary Data 4 [file 41467_2018_7642_MOESM7_ESM.xlsx]

## Sheet: cisResults_HIP
gene_name	cis-eQTL snp	raw p-value	adjusted p-value	number of cis SNPs tested	number of effective tests	fdr	ensembl_id	chrom	tissue	start	end	width	strand	upstream	downstream
Ehd3	chr17.73680380	2.25428e-42	2.93057e-41	528	13	3.8197e-37	ENSMUSG00000024065	chr17	hip	73804841	73832093	27253	+	72804841	74832093
Zfp949	chr9.87684578	4.22569e-38	8.45137e-38	437	2	5.50776e-34	ENSMUSG00000032425	chr9	hip	88548020	88571086	23067	+	87548020	89571086
Zfp963	chr8.69618675	4.20794e-36	8.41588e-36	336	2	3.65642e-32	ENSMUSG00000092260	chr8	hip	69741639	69749970	8332	-	68741639	70749970
Actr10	chr12.71447253	1.50299e-36	1.65329e-35	950	11	5.38724e-32	ENSMUSG00000021076	chr12	hip	70937857	70964718	26862	+	69937857	71964718
Gm17322	chr9.58015036	2.00228e-35	2.00228e-35	130	1	5.21953e-32	ENSMUSG00000097604	chr9	hip	57998041	58007451	9411	+	56998041	59007451
Scrn3	chr2.72874751	9.27821e-36	5.56693e-35	384	6	1.20932e-31	ENSMUSG00000008226	chr2	hip	73312601	73337818	25218	+	72312601	74337818
B230216N24Rik	chr1.97925624	9.36421e-36	8.42779e-35	2337	9	1.56925e-31	ENSMUSG00000089706	chr1	hip	98031116	98057680	26565	-	97031116	99057680
Sub1	chr15.11773914	9.25783e-35	1.85157e-34	283	2	3.01666e-31	ENSMUSG00000022205	chr15	hip	11981339	11996983	15645	-	10981339	12996983
Rrm2b	chr15.37856727	2.76648e-35	1.93654e-34	924	7	2.80453e-31	ENSMUSG00000022292	chr15	hip	37923952	37961318	37367	-	36923952	38961318
Nop58	chr1.59415432	9.48901e-35	4.7445e-34	209	5	6.18398e-31	ENSMUSG00000026020	chr1	hip	59685006	59711510	26505	+	58685006	60711510
Ociad1	chr5.73066765	1.88568e-34	5.65705e-34	226	3	6.70309e-31	ENSMUSG00000029152	chr5	hip	73292794	73314077	21284	+	72292794	74314077
Panct2	chr1.97109772	1.31763e-34	9.2234e-34	1852	7	1.00181e-30	ENSMUSG00000097814	chr1	hip	96872221	96881230	9010	+	95872221	97881230
Lipa	chr19.34545146	3.62827e-34	1.08848e-33	291	3	1.09133e-30	ENSMUSG00000024781	chr19	hip	34492318	34527474	35157	-	33492318	35527474
Invs	chr4.47818960	4.80006e-34	1.92002e-33	528	4	1.78754e-30	ENSMUSG00000028344	chr4	hip	48279760	48431954	152195	+	47279760	49431954
Zfp868	chr8.68973707	7.83029e-34	2.34909e-33	386	3	2.0412e-30	ENSMUSG00000060427	chr8	hip	69610857	69625548	14692	-	68610857	70625548
Polr1b	chr2.129246836	3.61089e-34	2.88871e-33	470	8	2.35322e-30	ENSMUSG00000027395	chr2	hip	129100995	129126594	25600	+	128100995	130126594
Gm3252	chr14.3835908	3.32873e-33	3.32873e-33	58	1	2.55215e-30	ENSMUSG00000094628	chr14	hip	4726775	4747493	20719	+	3726775	5747493
Gm3739	chr14.6301904	1.24454e-32	1.24454e-32	62	1	9.01185e-30	ENSMUSG00000091472	chr14	hip	7293648	7315049	21402	-	6293648	8315049
Snapc1	chr12.74210989	7.32505e-33	3.66252e-32	642	5	2.51249e-29	ENSMUSG00000021113	chr12	hip	73964530	73984820	20291	+	72964530	74984820
Rassf3	chr10.121402771	5.74922e-33	7.47398e-32	1664	13	4.87079e-29	ENSMUSG00000025795	chr10	hip	121410350	121476250	65901	-	120410350	122476250
Gm15411	chr5.148809531	1.95897e-32	1.17538e-31	382	6	7.29519e-29	ENSMUSG00000085971	chr5	hip	148995651	149015813	20163	-	147995651	150015813
Tcp11l1	chr2.104992241	2.94848e-32	1.17939e-31	399	4	6.98735e-29	ENSMUSG00000027175	chr2	hip	104657288	104712169	54882	-	103657288	105712169
A330041J22Rik	chr9.85734569	2.00199e-32	1.80179e-31	1272	9	1.02107e-28	ENSMUSG00000087466	chr9	hip	86695542	86699834	4293	+	85695542	87699834
Cd47	chr16.50074283	6.18547e-32	1.85564e-31	321	3	1.00777e-28	ENSMUSG00000055447	chr16	hip	49855618	49915010	59393	+	48855618	50915010
Upp2	chr2.58543157	2.69735e-32	2.15788e-31	304	8	1.12503e-28	ENSMUSG00000026839	chr2	hip	58567298	58792971	225674	+	57567298	59792971
Dbndd2	chr2.164466610	4.33606e-32	5.20327e-31	294	12	2.60844e-28	ENSMUSG00000017734	chr2	hip	164486106	164493319	7214	+	163486106	165493319
D2hgdh	chr1.93228763	1.54714e-31	6.18856e-31	409	4	2.98747e-28	ENSMUSG00000073609	chr1	hip	93825240	93852348	27109	+	92825240	94852348
Gcn1l1	chr5.115940472	1.21319e-31	8.49232e-31	337	7	3.95317e-28	ENSMUSG00000041638	chr5	hip	115565254	115622656	57403	+	114565254	116622656
Noct	chr3.51688219	2.13841e-31	8.55364e-31	375	4	3.84442e-28	ENSMUSG00000023087	chr3	hip	51224447	51251644	27198	+	50224447	52251644
Bcat1	chr6.144997245	5.0895e-32	8.65215e-31	1573	17	3.75907e-28	ENSMUSG00000030268	chr6	hip	144993835	145076184	82350	-	143993835	146076184
Cd109	chr9.79146782	1.53991e-31	9.23946e-31	922	6	3.88475e-28	ENSMUSG00000046186	chr9	hip	78615546	78716253	100708	+	77615546	79716253
Rplp0	chr5.115738930	1.25368e-31	1.00294e-30	339	8	4.08512e-28	ENSMUSG00000067274	chr5	hip	115559467	115563727	4261	+	114559467	116563727
Slc25a3	chr10.91392745	2.62217e-31	1.04887e-30	432	4	4.14271e-28	ENSMUSG00000061904	chr10	hip	91116574	91124059	7486	-	90116574	92124059
Slc38a6	chr12.73499528	2.11988e-31	1.48391e-30	688	7	5.68862e-28	ENSMUSG00000044712	chr12	hip	73286779	73354049	67271	+	72286779	74354049
Samd8	chr14.21510889	7.396e-31	2.2188e-30	462	3	8.26281e-28	ENSMUSG00000021770	chr14	hip	21750531	21798725	48195	+	20750531	22798725
Pgam1	chr19.41748926	6.285e-31	3.771e-30	223	6	1.36531e-27	ENSMUSG00000011752	chr19	hip	41911871	41918664	6794	+	40911871	42918664
1810022K09Rik	chr3.14201884	3.23058e-30	9.69174e-30	293	3	3.41411e-27	ENSMUSG00000078784	chr3	hip	14606320	14611221	4902	-	13606320	15611221
Lztfl1	chr9.123767244	1.5254e-30	1.06778e-29	35	7	3.66249e-27	ENSMUSG00000025245	chr9	hip	123694416	123717625	23210	-	122694416	124595110
Vcp	chr4.42913450	2.77792e-30	1.38896e-29	241	5	4.64197e-27	ENSMUSG00000028452	chr4	hip	42979963	43000507	20545	-	41979963	44000507
Sap130	chr18.31925108	5.74933e-30	2.29973e-29	695	4	7.49367e-27	ENSMUSG00000024260	chr18	hip	31634371	31723061	88691	+	30634371	32723061
Armc10	chr5.21819251	1.2722e-30	2.79884e-29	123	22	8.89757e-27	ENSMUSG00000038525	chr5	hip	21645813	21662694	16882	+	20645813	22662694
Rassf2	chr2.131454222	1.00401e-29	3.01202e-29	16	3	9.3473e-27	ENSMUSG00000027339	chr2	hip	131989415	132030258	40844	-	130989415	133030258
Sspn	chr6.146138646	3.68455e-30	4.053e-29	1647	11	1.22853e-26	ENSMUSG00000030255	chr6	hip	145931641	145965223	33583	+	144931641	146965223
Serbp1	chr6.67076759	2.23798e-29	6.71393e-29	296	3	1.98885e-26	ENSMUSG00000036371	chr6	hip	67266979	67289302	22324	+	66266979	68289302
Mtch2	chr2.91395589	2.8225e-29	1.6935e-28	221	6	4.90513e-26	ENSMUSG00000027282	chr2	hip	90847155	90866810	19656	+	89847155	91866810
Rps26	chr10.129185344	1.95945e-29	2.35134e-28	1946	12	6.66246e-26	ENSMUSG00000025362	chr10	hip	128624530	128626506	1977	-	127624530	129626506
Pccb	chr9.100524620	1.6139e-29	2.42085e-28	2447	15	6.71348e-26	ENSMUSG00000032527	chr9	hip	100982032	101034898	52867	-	99982032	102034898
Cir1	chr2.73326557	4.78662e-29	2.87197e-28	382	6	7.7986e-26	ENSMUSG00000041777	chr2	hip	73283105	73312701	29597	-	72283105	74312701
Rftn2	chr1.55175665	3.86514e-29	3.09211e-28	263	8	8.22502e-26	ENSMUSG00000025978	chr1	hip	55170159	55226782	56624	-	54170159	56226782
Neo1	chr9.59052732	1.30189e-28	3.90566e-28	334	3	1.01813e-25	ENSMUSG00000032340	chr9	hip	58874679	59036441	161763	-	57874679	60036441
Tifa	chr3.127396239	4.48413e-29	4.48413e-28	1213	10	1.146e-25	ENSMUSG00000046688	chr3	hip	127789872	127832135	42264	+	126789872	128832135
Fbxo31	chr8.121629260	2.32072e-29	5.10559e-28	1907	22	1.27974e-25	ENSMUSG00000052934	chr8	hip	121549440	121578806	29367	-	120549440	122578806
Zfp697	chr3.98005247	1.35998e-28	5.43991e-28	190	4	1.33781e-25	ENSMUSG00000050064	chr3	hip	98382481	98431948	49468	+	97382481	99431948
Nrbf2	chr10.67237234	1.0604e-28	6.36238e-28	1172	6	1.53569e-25	ENSMUSG00000075000	chr10	hip	67266689	67285305	18617	-	66266689	68285305
Ccdc73	chr2.104184891	1.69155e-28	6.76619e-28	390	4	1.60346e-25	ENSMUSG00000045106	chr2	hip	104867805	105017904	150100	+	103867805	106017904
Scg5	chr2.113782183	1.28564e-28	8.99947e-28	249	7	2.09463e-25	ENSMUSG00000023236	chr2	hip	113776362	113829121	52760	-	112776362	114829121
Tpgs2	chr18.25486525	1.30478e-28	9.13347e-28	556	7	2.08852e-25	ENSMUSG00000024269	chr18	hip	25127223	25169007	41785	-	24127223	26169007
Cars2	chr8.11795127	6.28701e-29	1.13166e-27	1795	18	2.54312e-25	ENSMUSG00000056228	chr8	hip	11514021	11550771	36751	-	10514021	12550771
Mrpl17	chr7.105686078	1.1632e-27	2.32639e-27	605	2	5.13935e-25	ENSMUSG00000030879	chr7	hip	105806658	105811099	4442	-	104806658	106811099
Zfp133-ps	chr2.144531542	1.33389e-27	2.66778e-27	315	2	5.7953e-25	ENSMUSG00000083674	chr2	hip	144459280	144500267	40988	+	143459280	145500267
Dck	chr5.88684363	1.85192e-27	3.70385e-27	396	2	7.91409e-25	ENSMUSG00000029366	chr5	hip	88764996	88783281	18286	+	87764996	89783281
Ccdc88c	chr12.100999230	5.1033e-28	4.08264e-27	824	8	8.58276e-25	ENSMUSG00000021182	chr12	hip	100912700	101028983	116284	-	99912700	102028983
Cfap54	chr10.92587484	4.7482e-28	4.7482e-27	790	10	9.8235e-25	ENSMUSG00000020014	chr10	hip	92775619	93081618	306000	-	91775619	94081618
Gm12462	chr4.44452065	6.94041e-28	4.85829e-27	328	7	9.89421e-25	ENSMUSG00000086211	chr4	hip	44664415	44685347	20933	+	43664415	45685347
Epb41l4a	chr18.33934047	8.72105e-28	5.23263e-27	565	6	1.04926e-24	ENSMUSG00000024376	chr18	hip	33796327	34007206	210880	-	32796327	35007206
Vti1a	chr19.55427522	6.51442e-28	5.86298e-27	666	9	1.15785e-24	ENSMUSG00000024983	chr19	hip	55316351	55626561	310211	+	54316351	56626561
Dnajb4	chr3.151959775	1.09509e-27	6.57052e-27	177	6	1.27821e-24	ENSMUSG00000028035	chr3	hip	152178511	152210279	31769	-	151178511	153210279
Ddah1	chr3.145916212	9.21285e-28	7.37028e-27	128	8	1.41271e-24	ENSMUSG00000028194	chr3	hip	145758675	145894277	135603	+	144758675	146894277
Spon1	chr7.113685734	5.75301e-28	9.78012e-27	3070	17	1.84745e-24	ENSMUSG00000038156	chr7	hip	113765998	114043370	277373	+	112765998	115043370
4632415L05Rik	chr3.20607806	6.35794e-28	1.71665e-26	270	27	3.19639e-24	ENSMUSG00000048106	chr3	hip	19894886	19895962	1077	+	18894886	20895962
4933404O12Rik	chr5.136849859	1.02458e-27	1.84425e-26	464	18	3.38562e-24	ENSMUSG00000097908	chr5	hip	136919146	136937112	17967	+	135919146	137937112
Golga7b	chr19.42325333	3.45817e-27	2.0749e-26	138	6	3.75615e-24	ENSMUSG00000042532	chr19	hip	42247574	42270348	22775	+	41247574	43270348
Clasp1	chr1.117459391	5.69632e-27	2.27853e-26	305	4	4.06827e-24	ENSMUSG00000064302	chr1	hip	118389058	118609432	220375	+	117389058	119609432
Hdhd3	chr4.62516262	4.45021e-27	3.11514e-26	223	7	5.48686e-24	ENSMUSG00000038422	chr4	hip	62499008	62503467	4460	-	61499008	63503467
Pdrg1	chr2.153052802	9.46203e-28	3.12247e-26	390	33	5.42644e-24	ENSMUSG00000027472	chr2	hip	153008890	153015427	6538	-	152008890	154015427
Syna	chr5.134637654	5.74275e-27	4.01992e-26	250	7	6.89417e-24	ENSMUSG00000085957	chr5	hip	134557254	134560171	2918	-	133557254	135560171
3632451O06Rik	chr14.49564121	6.55085e-27	4.58559e-26	953	7	7.76216e-24	ENSMUSG00000036242	chr14	hip	49681560	49783383	101824	-	48681560	50783383
Trove2	chr1.143368041	8.71102e-27	5.22661e-26	394	6	8.7338e-24	ENSMUSG00000018199	chr1	hip	143750790	143777068	26279	-	142750790	144777068
5830418P13Rik	chr9.103434392	5.32279e-27	5.85507e-26	957	11	9.66013e-24	ENSMUSG00000086236	chr9	hip	103423578	103461255	37678	+	102423578	104461255
Rnf7	chr9.96825258	2.49941e-27	5.99859e-26	3075	24	9.7732e-24	ENSMUSG00000051234	chr9	hip	96470941	96478675	7735	-	95470941	97478675
Rnf141	chr7.110715430	5.25104e-27	6.30124e-26	2550	12	1.01396e-23	ENSMUSG00000030788	chr7	hip	110800432	110844457	44026	-	109800432	111844457
1810037I17Rik	chr3.122534239	3.23931e-27	6.47862e-26	1551	20	1.02978e-23	ENSMUSG00000054091	chr3	hip	122924362	122926193	1832	+	121924362	123926193
Cyp51	chr5.3583385	9.18489e-27	7.34792e-26	352	8	1.15389e-23	ENSMUSG00000001467	chr5	hip	4081145	4104746	23602	-	3081145	5104746
Stab2	chr10.86783080	2.00059e-26	1.0003e-25	464	5	1.55213e-23	ENSMUSG00000035459	chr10	hip	86841198	87008025	166828	-	85841198	88008025
Cep290	chr10.100096708	1.36525e-26	1.0922e-25	1761	8	1.67479e-23	ENSMUSG00000019971	chr10	hip	100488289	100573655	85367	+	99488289	101573655
Utp14b	chr1.78844357	1.4083e-26	1.12664e-25	817	8	1.70751e-23	ENSMUSG00000079470	chr1	hip	78658038	78667588	9551	+	77658038	79667588
Mrpl3	chr9.105010244	2.95462e-26	1.47731e-25	640	5	2.21325e-23	ENSMUSG00000032563	chr9	hip	105053239	105077466	24228	+	104053239	106077466
Gpr15	chr16.58750765	1.48842e-26	1.48842e-25	NA	10	2.20456e-23	ENSMUSG00000047293	chr16	hip	58717435	58718724	1290	-	57717435	59718724
Rad54l	chr4.116653118	5.897e-26	1.7691e-25	291	3	2.59084e-23	ENSMUSG00000028702	chr4	hip	116094264	116123690	29427	-	115094264	117123690
Gm14204	chr2.158424885	2.22096e-26	2.22096e-25	117	10	3.21645e-23	ENSMUSG00000086496	chr2	hip	158595472	158610723	15252	-	157595472	159610723
Adam22	chr5.7883434	4.04142e-26	2.42485e-25	903	6	3.47314e-23	ENSMUSG00000040537	chr5	hip	8072352	8368160	295809	-	7072352	9368160
Fam173b	chr15.31227910	1.27478e-27	3.00848e-25	1307	236	4.26223e-23	ENSMUSG00000039065	chr15	hip	31601852	31621227	19376	+	30601852	32621227
Clcn4	chr7.6965860	8.89963e-26	3.55985e-25	179	4	4.98915e-23	ENSMUSG00000000605	chr7	hip	7282316	7299511	17196	-	6282316	8299511
Psme4	chr11.30574641	4.63561e-26	3.70849e-25	439	8	5.14217e-23	ENSMUSG00000040850	chr11	hip	30771726	30880361	108636	+	29771726	31880361
Rccd1	chr7.80505347	5.3641e-26	3.75487e-25	831	7	5.15168e-23	ENSMUSG00000038930	chr7	hip	80316596	80324454	7859	-	79316596	81324454
Glrx2	chr1.143239843	7.65649e-26	4.59389e-25	395	6	6.23717e-23	ENSMUSG00000018196	chr1	hip	143739029	143749676	10648	+	142739029	144749676
3110052M02Rik	chr17.21997321	2.35153e-25	4.70305e-25	468	2	6.31954e-23	ENSMUSG00000035868	chr17	hip	21657582	21662540	4959	+	20657582	22662540
Ntsr2	chr12.16539178	4.40103e-26	4.84113e-25	673	11	6.4387e-23	ENSMUSG00000020591	chr12	hip	16653470	16660236	6767	+	15653470	17660236
Mrpl47	chr3.32475556	1.34098e-25	5.3639e-25	322	4	7.06193e-23	ENSMUSG00000037531	chr3	hip	32725397	32737147	11751	-	31725397	33737147
Esyt3	chr9.99301695	3.38822e-26	5.42114e-25	2276	16	7.06592e-23	ENSMUSG00000037681	chr9	hip	99309967	99358530	48564	-	98309967	100358530
Fam105a	chr15.27450624	9.43887e-26	5.66332e-25	579	6	7.30849e-23	ENSMUSG00000056069	chr15	hip	27655071	27681542	26472	-	26655071	28681542
Cep70	chr9.98931207	5.06705e-26	7.09387e-25	2377	14	9.06485e-23	ENSMUSG00000056267	chr9	hip	99243442	99300401	56960	+	98243442	100300401
Lrp8	chr4.107460844	1.4315e-25	7.15749e-25	393	5	9.05735e-23	ENSMUSG00000028613	chr4	hip	107802261	107876840	74580	+	106802261	108876840
Rb1	chr14.73621143	2.43468e-25	7.30404e-25	408	3	9.15393e-23	ENSMUSG00000022105	chr14	hip	73183673	73325822	142150	-	72183673	74325822
Scoc	chr8.84275040	6.24039e-26	7.48847e-25	2785	12	9.29568e-23	ENSMUSG00000063253	chr8	hip	83434493	83458391	23899	-	82434493	84458391
Serinc5	chr13.92685871	1.25621e-26	9.29592e-25	755	74	1.14305e-22	ENSMUSG00000021703	chr13	hip	92611138	92711944	100807	+	91611138	93711944
Nudcd1	chr15.44512682	2.37428e-25	9.49714e-25	649	4	1.15688e-22	ENSMUSG00000038736	chr15	hip	44375227	44428307	53081	-	43375227	45428307
Tle3	chr9.61333612	6.78016e-26	1.01702e-24	778	15	1.2274e-22	ENSMUSG00000032280	chr9	hip	61372366	61418497	46132	+	60372366	62418497
Ehbp1l1	chr19.5542704	2.87862e-25	1.15145e-24	197	4	1.37688e-22	ENSMUSG00000024937	chr19	hip	5707376	5726317	18942	-	4707376	6726317
1700109H08Rik	chr5.3612401	2.00374e-25	1.20224e-24	231	6	1.42455e-22	ENSMUSG00000008307	chr5	hip	3571566	3584356	12791	+	2571566	4584356
Banp	chr8.122233190	4.85327e-26	1.21332e-24	2187	25	1.42472e-22	ENSMUSG00000025316	chr8	hip	121949750	122029258	79509	+	120949750	123029258
Isca1	chr13.59757477	1.38557e-26	1.44099e-24	1881	104	1.67695e-22	ENSMUSG00000044792	chr13	hip	59755409	59769810	14402	-	58755409	60769810
Gm13688	chr2.80834884	5.68001e-25	1.704e-24	312	3	1.96548e-22	ENSMUSG00000083284	chr2	hip	80602733	80603340	608	+	79602733	81603340
Umad1	chr6.8247423	8.34633e-26	1.83619e-24	358	22	2.09938e-22	ENSMUSG00000089862	chr6	hip	8259288	8597480	338193	+	7259288	9597480
Car4	chr11.84048258	6.59769e-25	1.97931e-24	514	3	2.24333e-22	ENSMUSG00000000805	chr11	hip	84957786	84966044	8259	+	83957786	85966044
Tagap	chr17.7338448	2.53047e-25	2.27743e-24	386	9	2.55896e-22	ENSMUSG00000033450	chr17	hip	7926000	7934897	8898	+	6926000	8934897
Zfp940	chr7.29869833	1.4453e-25	2.31248e-24	781	16	2.57614e-22	ENSMUSG00000050855	chr7	hip	29833620	29853669	20050	-	28833620	30853669
Cox17	chr16.38239350	6.06132e-25	2.42453e-24	275	4	2.67808e-22	ENSMUSG00000046516	chr16	hip	38346991	38352763	5773	+	37346991	39352763
Dusp12	chr1.170813975	4.08896e-25	2.45338e-24	112	6	2.68717e-22	ENSMUSG00000026659	chr1	hip	170873498	170885540	12043	-	169873498	171885540
1500004A13Rik	chr3.88990732	5.27209e-25	2.63604e-24	91	5	2.86318e-22	ENSMUSG00000098912	chr3	hip	88782943	88832547	49605	-	87782943	89832547
Gm15663	chr10.105646619	4.33794e-25	3.03656e-24	1783	7	3.27095e-22	ENSMUSG00000085282	chr10	hip	105573953	105583874	9922	+	104573953	106583874
Klhl42	chr6.147062610	3.65532e-25	3.28979e-24	1194	9	3.51468e-22	ENSMUSG00000040102	chr6	hip	147091379	147112778	21400	+	146091379	148112778
Vwa5a	chr9.38925574	9.03144e-25	3.61257e-24	609	4	3.82815e-22	ENSMUSG00000023186	chr9	hip	38718268	38743337	25070	+	37718268	39743337
Gm26809	chr6.18769910	1.30526e-24	3.91577e-24	500	3	4.11598e-22	ENSMUSG00000097815	chr6	hip	18844220	18847360	3141	+	17844220	19847360
4930447C04Rik	chr12.73011770	5.12278e-25	4.61051e-24	823	9	4.80747e-22	ENSMUSG00000021098	chr12	hip	72881109	72940833	59725	-	71881109	73940833
Zfp691	chr4.119262734	9.52877e-25	4.76439e-24	258	5	4.92849e-22	ENSMUSG00000045268	chr4	hip	119169513	119174195	4683	-	118169513	120174195
Ackr4	chr9.104371345	1.29842e-25	5.19368e-24	967	40	5.33027e-22	ENSMUSG00000079355	chr9	hip	104098138	104126643	28506	-	103098138	105126643
Thbs4	chr13.93514632	2.59377e-25	6.22505e-24	731	24	6.33885e-22	ENSMUSG00000021702	chr13	hip	92751590	92794818	43229	-	91751590	93794818
Mmachc	chr4.116801824	1.08826e-24	6.52955e-24	355	6	6.59738e-22	ENSMUSG00000028690	chr4	hip	116702279	116708406	6128	-	115702279	117708406
Vrk1	chr12.106109935	1.1847e-24	7.10823e-24	348	6	7.12682e-22	ENSMUSG00000021115	chr12	hip	106010263	106077410	67148	+	105010263	107077410
Mob3c	chr4.115382853	3.12728e-24	9.38184e-24	247	3	9.33457e-22	ENSMUSG00000028709	chr4	hip	115828092	115836185	8094	+	114828092	116836185
St7	chr6.18380468	1.89576e-24	9.47878e-24	385	5	9.35958e-22	ENSMUSG00000029534	chr6	hip	17692933	17943025	250093	+	16692933	18943025
Jkamp	chr12.72003342	1.30889e-24	1.43978e-23	853	11	1.41099e-21	ENSMUSG00000005078	chr12	hip	72085589	72101461	15873	+	71085589	73101461
Rsph3b	chr17.7360839	3.19642e-24	1.91785e-23	414	6	1.86547e-21	ENSMUSG00000023806	chr17	hip	6904716	6948356	43641	-	5904716	7948356
Olfml1	chr7.107479616	2.57019e-24	2.05616e-23	1801	8	1.98518e-21	ENSMUSG00000051041	chr7	hip	107567446	107591094	23649	+	106567446	108591094
Dap3	chr3.88990732	4.47458e-24	2.23729e-23	101	5	2.14418e-21	ENSMUSG00000068921	chr3	hip	88920803	88951181	30379	-	87920803	89951181
Pmepa1	chr2.173269481	3.73832e-24	2.24299e-23	380	6	2.13395e-21	ENSMUSG00000038400	chr2	hip	173224458	173276533	52076	-	172224458	174276533
Ppp1r16b	chr2.158732557	2.54933e-24	2.29439e-23	110	9	2.16704e-21	ENSMUSG00000037754	chr2	hip	158665398	158766334	100937	+	157665398	159766334
Lipg	chr18.75289360	1.52047e-24	2.5848e-23	1653	17	2.42376e-21	ENSMUSG00000053846	chr18	hip	74939322	74961263	21942	-	73939322	75961263
Dynll1	chr5.115289951	2.69782e-24	2.69782e-23	379	10	2.51167e-21	ENSMUSG00000009013	chr5	hip	115297110	115300999	3890	-	114297110	116300999
Osbpl8	chr10.111352720	2.70592e-24	4.32946e-23	2420	16	4.00214e-21	ENSMUSG00000020189	chr10	hip	111164802	111297247	132446	+	110164802	112297247
Mill2	chr7.18709849	4.88629e-24	4.39767e-23	359	9	4.03656e-21	ENSMUSG00000040987	chr7	hip	18839966	18858654	18689	+	17839966	19858654
Prdm5	chr6.66764460	1.13836e-23	4.55344e-23	251	4	4.15032e-21	ENSMUSG00000029913	chr6	hip	65778988	65936373	157386	+	64778988	66936373
Agbl4	chr4.110127471	1.21379e-23	4.85516e-23	795	4	4.39459e-21	ENSMUSG00000061298	chr4	hip	110397661	111664324	1266664	+	109397661	112664324
A930024E05Rik	chr5.122058790	8.5018e-24	5.95126e-23	272	7	5.34956e-21	ENSMUSG00000056735	chr5	hip	122989354	122998345	8992	+	121989354	123998345
Folh1	chr7.87441606	1.25271e-23	6.26355e-23	1320	5	5.59172e-21	ENSMUSG00000001773	chr7	hip	86719352	86775864	56513	-	85719352	87775864
Lgr6	chr1.134663353	3.02026e-24	6.9466e-23	429	23	6.15932e-21	ENSMUSG00000042793	chr1	hip	134986348	135105276	118929	-	133986348	136105276
Trmt10c	chr16.56483397	9.63412e-24	7.7073e-23	2482	8	6.78763e-21	ENSMUSG00000044763	chr16	hip	56032609	56037819	5211	-	55032609	57037819
Ctif	chr18.75460030	4.62301e-24	7.85911e-23	2137	17	6.87488e-21	ENSMUSG00000052928	chr18	hip	75431224	75697696	266473	-	74431224	76697696
Rpl14	chr9.120422370	3.53887e-24	8.49328e-23	2428	24	7.38009e-21	ENSMUSG00000025794	chr9	hip	120571517	120574653	3137	+	119571517	121574653
Gm5113	chr7.30315894	7.20291e-24	8.64349e-23	952	12	7.46088e-21	ENSMUSG00000066647	chr7	hip	30169875	30180209	10335	+	29169875	31180209
Tubgcp3	chr8.12617892	2.704e-24	8.65281e-23	3266	32	7.41979e-21	ENSMUSG00000000759	chr8	hip	12614277	12672248	57972	-	11614277	13672248
Fam163b	chr2.27160361	2.93199e-23	8.79595e-23	149	3	7.49323e-21	ENSMUSG00000009216	chr2	hip	27110380	27142491	32112	-	26110380	28142491
Commd2	chr3.58151950	1.57216e-23	9.43296e-23	477	6	7.98371e-21	ENSMUSG00000036513	chr3	hip	57642904	57651715	8812	-	56642904	58651715
Olfr550	chr7.102757499	1.34861e-23	9.44029e-23	1433	7	7.93837e-21	ENSMUSG00000073975	chr7	hip	102578469	102579506	1038	+	101578469	103579506
Ubb	chr11.62527266	1.72189e-23	1.03314e-22	293	6	8.63199e-21	ENSMUSG00000019505	chr11	hip	62551171	62553213	2043	+	61551171	63553213
D030028A08Rik	chr11.96878505	2.38712e-24	1.12194e-22	1114	47	9.31429e-21	ENSMUSG00000078700	chr11	hip	96916270	96965060	48791	+	95916270	97965060
Zfp760	chr17.22407232	5.80861e-23	1.16172e-22	475	2	9.58348e-21	ENSMUSG00000067928	chr17	hip	21707741	21725636	17896	+	20707741	22725636
Pcdhgb7	chr18.37884993	1.8717e-23	1.68453e-22	614	9	1.38089e-20	ENSMUSG00000104063	chr18	hip	37751600	37841873	90274	+	36751600	38841873
9330159M07Rik	chr9.88105517	6.41339e-23	1.92402e-22	389	3	1.56735e-20	ENSMUSG00000097177	chr9	hip	88841798	88858853	17056	-	87841798	89858853
Rasgrf2	chr13.92416083	1.76893e-24	2.08734e-22	543	118	1.68983e-20	ENSMUSG00000021708	chr13	hip	91880400	92131656	251257	-	90880400	93131656
Cep63	chr9.101882403	2.29181e-23	2.52099e-22	1472	11	2.02831e-20	ENSMUSG00000032534	chr9	hip	102586578	102626534	39957	-	101586578	103626534
Nhp2l1	chr15.82239835	3.75412e-23	2.62788e-22	626	7	2.10134e-20	ENSMUSG00000063480	chr15	hip	82041319	82047598	6280	-	81041319	83047598
Garem	chr18.21210151	5.37758e-23	3.22655e-22	671	6	2.56432e-20	ENSMUSG00000042680	chr18	hip	21127201	21300138	172938	-	20127201	22300138
Frzb	chr2.80277081	1.12551e-22	3.37654e-22	305	3	2.66726e-20	ENSMUSG00000027004	chr2	hip	80411970	80447625	35656	-	79411970	81447625
Xpot	chr10.122115081	2.61195e-23	3.39554e-22	1664	13	2.66611e-20	ENSMUSG00000034667	chr10	hip	121587380	121626316	38937	-	120587380	122626316
Brd9	chr13.73943161	3.24034e-23	3.8884e-22	1042	12	3.03482e-20	ENSMUSG00000057649	chr13	hip	73937838	73960894	23057	+	72937838	74960894
Prkca	chr11.107965272	5.57483e-23	3.90238e-22	574	7	3.0276e-20	ENSMUSG00000050965	chr11	hip	107933387	108343928	410542	-	106933387	109343928
Mapre1	chr2.153795781	2.62347e-23	4.19755e-22	499	16	3.23733e-20	ENSMUSG00000027479	chr2	hip	153741274	153773310	32037	+	152741274	154773310
Lactb	chr9.66822520	8.4389e-23	4.21945e-22	694	5	3.23508e-20	ENSMUSG00000032370	chr9	hip	66955393	66975484	20092	-	65955393	67975484
6430562O15Rik	chr13.99596888	1.01212e-22	7.08485e-22	666	7	5.40023e-20	ENSMUSG00000097828	chr13	hip	99396924	99412864	15941	-	98396924	100412864
Slc2a5	chr4.150782157	4.83169e-23	7.73071e-22	367	16	5.85826e-20	ENSMUSG00000028976	chr4	hip	150119283	150144169	24887	+	149119283	151144169
Atp6v0e	chr17.26599662	2.77014e-23	8.03341e-22	2340	29	6.05246e-20	ENSMUSG00000015575	chr17	hip	26676396	26699644	23249	+	25676396	27699644
Asrgl1	chr19.9947422	4.51705e-22	9.0341e-22	40	2	6.76727e-20	ENSMUSG00000024654	chr19	hip	9109868	9135636	25769	-	8109868	10135636
Mrs2	chr13.25111424	5.79973e-23	9.85954e-22	2520	17	7.34339e-20	ENSMUSG00000021339	chr13	hip	24992483	25020379	27897	-	23992483	26020379
Gigyf1	chr5.137661424	6.001e-23	1.02017e-21	391	17	7.55505e-20	ENSMUSG00000029714	chr5	hip	137518880	137527934	9055	+	136518880	138527934
Fars2	chr13.36413623	2.04059e-22	1.02029e-21	501	5	7.51328e-20	ENSMUSG00000021420	chr13	hip	36117411	36537592	420182	+	35117411	37537592
Nmrk1	chr19.18660175	1.38573e-22	1.10859e-21	929	8	8.1176e-20	ENSMUSG00000037847	chr19	hip	18631950	18652194	20245	+	17631950	19652194
Mras	chr9.100033518	8.90507e-23	1.24671e-21	2226	14	9.07799e-20	ENSMUSG00000032470	chr9	hip	99385422	99436881	51460	-	98385422	100436881
Gdpd3	chr7.126174841	3.51126e-22	1.4045e-21	188	4	1.01702e-19	ENSMUSG00000030703	chr7	hip	126766414	126775643	9230	+	125766414	127775643
Zdhhc17	chr10.110824052	8.71376e-23	1.48134e-21	2794	17	1.06673e-19	ENSMUSG00000035798	chr10	hip	110941782	111010066	68285	-	109941782	112010066
Wnt16	chr6.22334994	2.18285e-22	1.528e-21	334	7	1.09428e-19	ENSMUSG00000029671	chr6	hip	22288227	22298522	10296	+	21288227	23298522
4930479D17Rik	chr6.146846487	1.83956e-22	1.6556e-21	1524	9	1.17919e-19	ENSMUSG00000085238	chr6	hip	146657218	146665403	8186	+	145657218	147665403
Hectd3	chr4.117176823	3.71779e-22	1.85889e-21	412	5	1.31678e-19	ENSMUSG00000046861	chr4	hip	116995317	117005277	9961	+	115995317	118005277
Blzf1	chr1.164352305	3.73121e-22	1.86561e-21	81	5	1.3144e-19	ENSMUSG00000026577	chr1	hip	164289800	164307489	17690	-	163289800	165307489
Ifi203	chr1.174155601	5.28907e-22	2.64454e-21	437	5	1.85317e-19	ENSMUSG00000039997	chr1	hip	173920407	173942672	22266	-	172920407	174942672
Tob1	chr11.94455621	2.90066e-22	2.90066e-21	2687	10	2.02178e-19	ENSMUSG00000037573	chr11	hip	94211454	94215495	4042	+	93211454	95215495
Mri1	chr8.83432521	2.84006e-22	3.40808e-21	1976	12	2.36281e-19	ENSMUSG00000004996	chr8	hip	84249906	84257326	7421	-	83249906	85257326
Ppp4r1l-ps	chr2.173507142	3.9985e-22	3.59865e-21	397	9	2.48174e-19	ENSMUSG00000055897	chr2	hip	173579320	173659640	80321	-	172579320	174659640
Tagap1	chr17.7141667	6.14703e-22	3.68822e-21	415	6	2.53012e-19	ENSMUSG00000052031	chr17	hip	6954965	6961156	6192	-	5954965	7961156
Tdrd6	chr17.43433334	5.14289e-22	4.6286e-21	1035	9	3.1586e-19	ENSMUSG00000040140	chr17	hip	43615335	43630299	14965	-	42615335	44630299
Zfp27	chr7.29886786	4.07302e-22	6.51684e-21	812	16	4.42398e-19	ENSMUSG00000062040	chr7	hip	29893333	29906572	13240	-	28893333	30906572
Cpsf4l	chr11.113268958	1.08913e-21	6.53477e-21	835	6	4.41317e-19	ENSMUSG00000018727	chr11	hip	113698172	113710017	11846	-	112698172	114710017
Hbq1a	chr11.32055987	1.03336e-21	7.23356e-21	750	7	4.8599e-19	ENSMUSG00000020295	chr11	hip	32300069	32300873	805	+	31300069	33300873
P3h4	chr11.100349754	4.44334e-22	7.55368e-21	341	17	5.04896e-19	ENSMUSG00000006931	chr11	hip	100408456	100414836	6381	-	99408456	101414836
Nvl	chr1.180830866	1.23265e-21	8.62854e-21	204	7	5.73798e-19	ENSMUSG00000026516	chr1	hip	181093423	181144157	50735	-	180093423	182144157
C530005A16Rik	chr4.116710168	1.92062e-21	9.60311e-21	357	5	6.35365e-19	ENSMUSG00000085408	chr4	hip	116589733	116597630	7898	-	115589733	117597630
Ifit2	chr19.34532602	3.24343e-21	9.73029e-21	290	3	6.40528e-19	ENSMUSG00000045932	chr19	hip	34550694	34576419	25726	+	33550694	35576419
6330403K07Rik	chr11.70322195	1.15094e-21	1.03585e-20	1984	9	6.78455e-19	ENSMUSG00000018451	chr11	hip	71031941	71033513	1573	-	70031941	72033513
Ermard	chr17.14126505	2.59689e-21	1.03876e-20	137	4	6.76957e-19	ENSMUSG00000036552	chr17	hip	15041641	15064232	22592	+	14041641	16064232
Zfp420	chr7.29876078	7.32581e-22	1.09887e-20	782	15	7.12572e-19	ENSMUSG00000058402	chr7	hip	29859979	29877292	17314	+	28859979	30877292
Aebp2	chr6.140592672	5.54441e-22	1.10888e-20	1291	20	7.15504e-19	ENSMUSG00000030232	chr6	hip	140622449	140678472	56024	+	139622449	141678472
Pot1a	chr6.25944033	5.76962e-21	1.15392e-20	2	2	7.40899e-19	ENSMUSG00000029676	chr6	hip	25743737	25809246	65510	-	24743737	26809246
Mrpl10	chr11.97034275	5.8076e-22	1.16152e-20	1067	20	7.42121e-19	ENSMUSG00000001445	chr11	hip	97041560	97049213	7654	+	96041560	98049213
Rab11fip4	chr11.79331342	1.38054e-21	1.24248e-20	503	9	7.89978e-19	ENSMUSG00000017639	chr11	hip	79591212	79698023	106812	+	78591212	80698023
Slc26a10	chr10.127243298	1.23192e-21	1.4783e-20	1178	12	9.3535e-19	ENSMUSG00000040441	chr10	hip	127172426	127180645	8220	-	126172426	128180645
Sirt5	chr13.44209638	9.25813e-22	1.4813e-20	314	16	9.32719e-19	ENSMUSG00000054021	chr13	hip	43370710	43395202	24493	+	42370710	44395202
Polr3h	chr15.82915768	2.61025e-21	1.56615e-20	592	6	9.81403e-19	ENSMUSG00000022476	chr15	hip	81915030	81926213	11184	-	80915030	82926213
Abcb1b	chr5.7973160	2.03754e-21	1.63003e-20	1070	8	1.01655e-18	ENSMUSG00000028970	chr5	hip	8798147	8866314	68168	+	7798147	9866314
Gm10125	chr18.5728030	2.99021e-21	1.79413e-20	604	6	1.11355e-18	ENSMUSG00000063087	chr18	hip	5491503	5593505	102003	-	4491503	6593505
Nap1l1	chr10.111699893	1.40525e-21	1.96735e-20	1915	14	1.21528e-18	ENSMUSG00000058799	chr10	hip	111473192	111498142	24951	+	110473192	112498142
Vps33b	chr7.80505347	3.00492e-21	2.10344e-20	847	7	1.29322e-18	ENSMUSG00000030534	chr7	hip	80269649	80291579	21931	+	79269649	81291579
Rnase1	chr14.51183141	3.63158e-21	2.17895e-20	990	6	1.33335e-18	ENSMUSG00000035896	chr14	hip	51145002	51146767	1766	-	50145002	52146767
Jmjd1c	chr10.67121898	3.66125e-21	2.19675e-20	1195	6	1.33797e-18	ENSMUSG00000037876	chr10	hip	67096125	67256326	160202	+	66096125	68256326
Klhl32	chr4.24670312	6.06764e-21	2.42706e-20	296	4	1.47136e-18	ENSMUSG00000040387	chr4	hip	24612554	24851124	238571	-	23612554	25851124
Rpp40	chr13.36413924	1.33645e-20	2.67291e-20	385	2	1.6129e-18	ENSMUSG00000021418	chr13	hip	35893472	35906359	12888	-	34893472	36906359
Arf6	chr12.69484826	5.29035e-21	3.17421e-20	1007	6	1.90657e-18	ENSMUSG00000044147	chr12	hip	69372150	69375979	3830	+	68372150	70375979
Glt1d1	chr5.126684794	3.27061e-21	3.59767e-20	498	11	2.15101e-18	ENSMUSG00000049971	chr5	hip	127632262	127708754	76493	+	126632262	128708754
Hnrnpa3	chr2.75913417	4.03616e-21	3.63255e-20	575	9	2.16195e-18	ENSMUSG00000059005	chr2	hip	75659261	75669407	10147	+	74659261	76669407
5830417I10Rik	chr3.89231388	8.76014e-21	4.38007e-20	91	5	2.59499e-18	ENSMUSG00000078684	chr3	hip	88775216	88826328	51113	+	87775216	89826328
Lmo3	chr6.138392509	1.07752e-21	4.74109e-20	809	44	2.79617e-18	ENSMUSG00000030226	chr6	hip	138362918	138581968	219051	-	137362918	139581968
Tppp	chr13.73943161	4.11932e-21	4.94318e-20	1048	12	2.90223e-18	ENSMUSG00000021573	chr13	hip	74009407	74035753	26347	+	73009407	75035753
Nemf	chr12.69484826	9.89498e-21	4.94749e-20	993	5	2.89173e-18	ENSMUSG00000020982	chr12	hip	69311544	69357176	45633	-	68311544	70357176
Sypl2	chr3.108019203	6.95328e-21	5.56262e-20	220	8	3.23675e-18	ENSMUSG00000027887	chr3	hip	108211472	108226648	15177	-	107211472	109226648
Ttyh1	chr7.4493696	3.3292e-20	6.6584e-20	335	2	3.85714e-18	ENSMUSG00000030428	chr7	hip	4119408	4136706	17299	+	3119408	5136706
Tbccd1	chr16.22949388	7.98932e-21	7.19038e-20	635	9	4.14688e-18	ENSMUSG00000004462	chr16	hip	22813215	22857569	44355	-	21813215	23857569
Fv1	chr4.148045930	1.8686e-20	7.4744e-20	234	4	4.29169e-18	ENSMUSG00000070583	chr4	hip	147868979	147870358	1380	+	146868979	148870358
Gm5607	chr8.12617892	2.43351e-21	7.78724e-20	3300	32	4.45171e-18	ENSMUSG00000047935	chr8	hip	12385771	12436729	50959	+	11385771	13436729
Isy1	chr6.87739543	1.12156e-20	7.85092e-20	265	7	4.46851e-18	ENSMUSG00000030056	chr6	hip	87818447	87838759	20313	-	86818447	88838759
Mut	chr17.41029288	2.24808e-20	8.9923e-20	835	4	5.0959e-18	ENSMUSG00000023921	chr17	hip	40934685	40961989	27305	+	39934685	41961989
Sv2c	chr13.96048586	2.28291e-20	9.13166e-20	248	4	5.15247e-18	ENSMUSG00000051111	chr13	hip	95959443	96132577	173135	-	94959443	97132577
Ccnd1	chr7.144931889	6.57238e-21	9.85857e-20	1581	15	5.53865e-18	ENSMUSG00000070348	chr7	hip	144929931	144939869	9939	-	143929931	145441459
Nipsnap1	chr11.5041169	2.0354e-20	1.0177e-19	467	5	5.69302e-18	ENSMUSG00000034285	chr11	hip	4873951	4894200	20250	+	3873951	5894200
Eif3j1	chr2.123049066	2.07167e-20	1.03583e-19	1157	5	5.76969e-18	ENSMUSG00000027236	chr2	hip	122028546	122056598	28053	+	121028546	123056598
Ndufs5	chr4.123834299	1.77702e-20	1.06621e-19	111	6	5.91362e-18	ENSMUSG00000028648	chr4	hip	123712710	123718202	5493	-	122712710	124718202
Rragd	chr4.32957494	5.39808e-20	1.07962e-19	122	2	5.96259e-18	ENSMUSG00000028278	chr4	hip	32983037	33022180	39144	+	31983037	34022180
4833420G17Rik	chr13.119295046	1.13212e-20	1.13212e-19	1588	10	6.22619e-18	ENSMUSG00000062822	chr13	hip	119462759	119486117	23359	+	118462759	120421639
Aldh5a1	chr13.25111424	7.11434e-21	1.13829e-19	2547	16	6.23383e-18	ENSMUSG00000035936	chr13	hip	24907579	24937661	30083	-	23907579	25937661
Prosc	chr8.27174304	2.01489e-20	1.20893e-19	580	6	6.59297e-18	ENSMUSG00000031485	chr8	hip	27042555	27056131	13577	+	26042555	28056131
Ank	chr15.27928577	2.03597e-20	1.22158e-19	579	6	6.63421e-18	ENSMUSG00000022265	chr15	hip	27466677	27594909	128233	+	26466677	28594909
Mkx	chr18.6921677	2.08989e-20	1.25393e-19	797	6	6.78165e-18	ENSMUSG00000061013	chr18	hip	6910459	7004779	94321	-	5910459	8004779
Cyp2d22	chr15.82469896	1.81987e-20	1.27391e-19	684	7	6.86121e-18	ENSMUSG00000061740	chr15	hip	82370528	82380260	9733	-	81370528	83380260
Bspry	chr4.62516262	2.01156e-20	1.40809e-19	220	7	7.5527e-18	ENSMUSG00000028392	chr4	hip	62480053	62497298	17246	+	61480053	63497298
Acot1	chr12.84050692	5.08862e-20	1.52659e-19	230	3	8.15473e-18	ENSMUSG00000072949	chr12	hip	84009502	84017670	8169	+	83009502	85017670
Ccdc148	chr2.58618795	1.91287e-20	1.5303e-19	302	8	8.1412e-18	ENSMUSG00000036641	chr2	hip	58821697	59160683	338987	-	57821697	60160683
Myo5b	chr18.74724107	1.1321e-20	1.58494e-19	1487	14	8.3976e-18	ENSMUSG00000025885	chr18	hip	74440936	74771493	330558	+	73440936	75771493
Ccl28	chr13.119488219	2.03734e-20	1.62987e-19	1378	8	8.60069e-18	ENSMUSG00000074715	chr13	hip	119623819	119654354	30536	+	118623819	120421639
Rps25	chr9.44186177	2.71761e-20	1.63057e-19	638	6	8.56967e-18	ENSMUSG00000009927	chr9	hip	44407714	44410405	2692	+	43407714	45410405
Rgcc	chr14.79724669	2.31814e-20	1.85452e-19	379	8	9.70753e-18	ENSMUSG00000022018	chr14	hip	79288756	79301645	12890	-	78288756	80301645
Zfp382	chr7.30152857	1.64169e-20	1.97003e-19	938	12	1.02709e-17	ENSMUSG00000074220	chr7	hip	30121942	30134665	12724	+	29121942	31134665
Gucy2e	chr11.68762352	1.98679e-20	1.98679e-19	2116	10	1.03171e-17	ENSMUSG00000020890	chr11	hip	69218117	69237036	18920	-	68218117	70237036
Tpp1	chr7.105685703	1.03256e-19	2.06512e-19	551	2	1.06812e-17	ENSMUSG00000030894	chr7	hip	105744847	105752207	7361	-	104744847	106752207
Ascc2	chr11.4954325	4.17982e-20	2.08991e-19	378	5	1.07667e-17	ENSMUSG00000020412	chr11	hip	4637747	4685699	47953	+	3637747	5685699
Gm14022	chr2.129306612	2.7561e-20	2.20488e-19	439	8	1.13143e-17	ENSMUSG00000087151	chr2	hip	129060946	129065686	4741	-	128060946	130065686
Arhgap35	chr7.16646216	2.90493e-20	2.32394e-19	399	8	1.18785e-17	ENSMUSG00000058230	chr7	hip	16494473	16614993	120521	-	15494473	17614993
Fam228b	chr12.4632043	4.1533e-20	2.90731e-19	731	7	1.48023e-17	ENSMUSG00000050545	chr12	hip	4746216	4769267	23052	-	3746216	5769267
Clybl	chr14.121968983	2.7481e-20	3.02291e-19	386	11	1.5331e-17	ENSMUSG00000025545	chr14	hip	122181694	122402232	220539	+	121181694	123402232
Celrr	chr1.121086172	2.88954e-21	3.06291e-19	343	106	1.54736e-17	ENSMUSG00000097881	chr1	hip	121087405	121120956	33552	+	120087405	122120956
Rpl7l1	chr17.46838425	5.21976e-20	3.13186e-19	383	6	1.57609e-17	ENSMUSG00000063888	chr17	hip	46773907	46782656	8750	-	45773907	47782656
Zbtb38	chr9.96862923	1.32546e-20	3.31366e-19	3064	25	1.66116e-17	ENSMUSG00000040433	chr9	hip	96682763	96752831	70069	-	95682763	97752831
Tatdn3	chr1.190969765	1.88318e-20	3.38972e-19	237	18	1.69278e-17	ENSMUSG00000026632	chr1	hip	191045826	191062932	17107	-	190045826	192062932
Ifit3	chr19.34516636	1.3652e-19	4.0956e-19	289	3	2.03748e-17	ENSMUSG00000074896	chr19	hip	34583531	34588731	5201	+	33583531	35588731
Ivd	chr2.118440222	5.40803e-20	4.32642e-19	1111	8	2.14413e-17	ENSMUSG00000027332	chr2	hip	118861954	118882909	20956	+	117861954	119882909
Cthrc1	chr15.40082214	9.90404e-20	4.95202e-19	657	5	2.44487e-17	ENSMUSG00000054196	chr15	hip	39076932	39087121	10190	+	38076932	40087121
Kif3a	chr11.53635656	1.34061e-19	5.36245e-19	745	4	2.63752e-17	ENSMUSG00000018395	chr11	hip	53567379	53601967	34589	+	52567379	54601967
Swt1	chr1.151331113	2.2609e-21	6.60183e-19	1540	292	3.2349e-17	ENSMUSG00000052748	chr1	hip	151367699	151428455	60757	-	150367699	152428455
Park2	chr17.11836372	2.49718e-21	6.61751e-19	1861	265	3.23044e-17	ENSMUSG00000023826	chr17	hip	11067125	11635446	568322	+	10067125	12635446
Dnah5	chr15.28345975	9.63771e-20	6.7464e-19	846	7	3.28107e-17	ENSMUSG00000022262	chr15	hip	28203752	28472045	268294	+	27203752	29472045
Trim37	chr11.86924165	1.56252e-19	7.81263e-19	403	5	3.78549e-17	ENSMUSG00000018548	chr11	hip	87127077	87220683	93607	+	86127077	88220683
Best1	chr19.9947422	1.6627e-19	8.31352e-19	224	5	4.01327e-17	ENSMUSG00000037418	chr19	hip	9985174	10001633	16460	-	8985174	11001633
Senp7	chr16.57070091	9.64562e-20	8.68106e-19	2652	9	4.17524e-17	ENSMUSG00000052917	chr16	hip	56075409	56190011	114603	+	55075409	57190011
Rnf169	chr7.99224309	2.27888e-19	9.11554e-19	679	4	4.36809e-17	ENSMUSG00000058761	chr7	hip	99920257	99980458	60202	-	98920257	100980458
Sbsn	chr7.31095937	7.45416e-20	9.69041e-19	1231	13	4.62655e-17	ENSMUSG00000046056	chr7	hip	30734739	30756134	21396	+	29734739	31756134
Aldoc	chr11.78354407	2.8026e-19	1.12104e-18	551	4	5.33272e-17	ENSMUSG00000017390	chr11	hip	78322968	78327781	4814	+	77322968	79327781
Gm26767	chr9.97017246	4.22948e-20	1.18425e-18	3086	28	5.61294e-17	ENSMUSG00000097258	chr9	hip	97068183	97073429	5247	+	96068183	98073429
9830147E19Rik	chr7.42751919	4.0045e-19	1.20135e-18	590	3	5.67333e-17	ENSMUSG00000074158	chr7	hip	42609526	42642588	33063	-	41609526	43642588
Tm7sf3	chr6.146745660	1.20384e-19	1.20384e-18	1561	10	5.66458e-17	ENSMUSG00000040234	chr6	hip	146602352	146642824	40473	-	145602352	147642824
Chst2	chr9.96318300	7.02187e-20	1.40437e-18	2614	20	6.58439e-17	ENSMUSG00000033350	chr9	hip	95400929	95407270	6342	-	94400929	96407270
Mtif3	chr5.146951487	2.15436e-19	1.50805e-18	218	7	7.04513e-17	ENSMUSG00000016510	chr5	hip	146951573	146963800	12228	-	145951573	147963800
Ypel4	chr2.85735804	3.86254e-19	1.54502e-18	579	4	7.19206e-17	ENSMUSG00000034059	chr2	hip	84734058	84738655	4598	+	83734058	85738655
Acot13	chr13.24761876	9.26975e-20	1.57586e-18	2520	17	7.30951e-17	ENSMUSG00000006717	chr13	hip	24817948	24831517	13570	-	23817948	25831517
Samd9l	chr6.3372090	4.16845e-19	1.66738e-18	87	4	7.7066e-17	ENSMUSG00000047735	chr6	hip	3372257	3399571	27315	-	2372257	4399571
Fyco1	chr9.123767244	2.79949e-19	1.6797e-18	33	6	7.7361e-17	ENSMUSG00000025241	chr9	hip	123789510	123851899	62390	-	122789510	124595110
Myoc	chr1.162551741	4.23551e-19	1.69421e-18	180	4	7.77545e-17	ENSMUSG00000026697	chr1	hip	162639150	162649693	10544	+	161639150	163649693
Cstf3	chr2.104963047	3.79075e-19	1.89537e-18	421	5	8.66817e-17	ENSMUSG00000027176	chr2	hip	104590523	104665429	74907	+	103590523	105665429
Acaa1a	chr9.119568015	1.22533e-19	1.96053e-18	1739	16	8.93483e-17	ENSMUSG00000036138	chr9	hip	119339676	119350299	10624	+	118339676	120350299
1700086O06Rik	chr18.38227186	2.29937e-19	2.06943e-18	610	9	9.39825e-17	ENSMUSG00000097080	chr18	hip	38238405	38250565	12161	-	37238405	39250565
Smim10l1	chr6.133290083	3.45201e-19	2.07121e-18	924	6	9.37364e-17	ENSMUSG00000072704	chr6	hip	133105239	133107747	2509	+	132105239	134107747
Ndrg1	chr15.67962488	1.78739e-19	2.14487e-18	1196	12	9.67344e-17	ENSMUSG00000005125	chr15	hip	66929321	66969640	40320	-	65929321	67969640
Cit	chr5.115372993	3.59639e-19	2.15784e-18	315	6	9.69835e-17	ENSMUSG00000029516	chr5	hip	115845278	116008947	163670	+	114845278	117008947
1700014D04Rik	chr13.60071749	2.354e-20	2.44816e-18	1834	104	1.09654e-16	ENSMUSG00000051054	chr13	hip	59740842	59746752	5911	-	58740842	60746752
Tma16	chr8.66290327	8.83983e-19	2.65195e-18	394	3	1.18375e-16	ENSMUSG00000025591	chr8	hip	66474330	66486530	12201	-	65474330	67486530
1810020O05Rik	chr6.88280859	4.54596e-19	2.72758e-18	281	6	1.21335e-16	ENSMUSG00000089997	chr6	hip	87675593	87690847	15255	-	86675593	88690847
Vps33a	chr5.123587631	3.48022e-19	2.78417e-18	316	8	1.23432e-16	ENSMUSG00000029434	chr5	hip	123528764	123573015	44252	-	122528764	124573015
Hist2h4	chr3.95952403	4.82347e-19	2.89408e-18	227	6	1.27869e-16	ENSMUSG00000091405	chr3	hip	96261704	96263311	1608	-	95261704	97263311
Slc25a17	chr15.82239835	5.84312e-19	2.92156e-18	417	5	1.28647e-16	ENSMUSG00000022404	chr15	hip	81318921	81360765	41845	-	80318921	82360765
Cd300lf	chr11.114941821	4.57869e-20	3.06772e-18	566	67	1.34629e-16	ENSMUSG00000047798	chr11	hip	115116214	115133992	17779	-	114116214	116133992
Fam102b	chr3.108856131	3.96099e-19	3.16879e-18	153	8	1.38597e-16	ENSMUSG00000040339	chr3	hip	108970997	109027607	56611	-	107970997	110027607
Ipo7	chr7.110674092	2.44957e-19	3.18444e-18	2027	13	1.38816e-16	ENSMUSG00000066232	chr7	hip	110018425	110055114	36690	+	109018425	111055114
Lyz2	chr10.117952033	2.57589e-19	4.12142e-18	2858	16	1.79062e-16	ENSMUSG00000069516	chr10	hip	117277334	117282274	4941	-	116277334	118282274
Amigo2	chr15.97314926	1.26206e-20	4.2784e-18	1083	339	1.85265e-16	ENSMUSG00000048218	chr15	hip	97244074	97247287	3214	-	96244074	98247287
Dirc2	chr16.35672920	4.37896e-19	4.37896e-18	665	10	1.88991e-16	ENSMUSG00000022848	chr16	hip	35694062	35769356	75295	-	34694062	36769356
Vps26b	chr9.26893950	1.63712e-18	4.91136e-18	50	3	2.1127e-16	ENSMUSG00000031988	chr9	hip	27004503	27030094	25592	-	26004503	28030094
Gabarapl2	chr8.111645418	1.70435e-18	5.11306e-18	270	3	2.19223e-16	ENSMUSG00000031950	chr8	hip	111940703	111953612	12910	+	110940703	112953612
Git1	chr11.77914775	1.10234e-18	5.5117e-18	610	5	2.35539e-16	ENSMUSG00000011877	chr11	hip	77493562	77507786	14225	+	76493562	78507786
Gm14137	chr2.119742594	8.30737e-19	5.81516e-18	1103	7	2.47695e-16	ENSMUSG00000055926	chr2	hip	119174509	119177575	3067	+	118174509	120177575
Gnal	chr18.67114728	5.11985e-20	5.93902e-18	819	116	2.52147e-16	ENSMUSG00000024524	chr18	hip	67088336	67226792	138457	+	66088336	68226792
Sat2	chr11.68798242	6.02301e-19	6.02301e-18	2294	10	2.54883e-16	ENSMUSG00000069835	chr11	hip	69622024	69623870	1847	+	68622024	70623870
Rgs9	chr11.108704554	8.16118e-19	6.52894e-18	533	8	2.75399e-16	ENSMUSG00000020599	chr11	hip	109225355	109298129	72775	-	108225355	110298129
Fam57a	chr11.76085609	9.35788e-19	6.55051e-18	670	7	2.75417e-16	ENSMUSG00000069808	chr11	hip	76179671	76214827	35157	+	75179671	77214827
Nxpe3	chr16.55834810	7.54478e-19	6.7903e-18	2473	9	2.84581e-16	ENSMUSG00000075033	chr16	hip	55839953	55895279	55327	-	54839953	56895279
Gpld1	chr13.25110665	3.88908e-19	7.00035e-18	2570	18	2.92444e-16	ENSMUSG00000021340	chr13	hip	24943152	24990753	47602	+	23943152	25990753
Gsta4	chr9.78336214	1.42203e-18	7.11016e-18	817	5	2.96083e-16	ENSMUSG00000032348	chr9	hip	78191966	78209348	17383	+	77191966	79209348
Adamts13	chr2.27160361	2.426e-18	7.27799e-18	149	3	3.02106e-16	ENSMUSG00000014852	chr2	hip	26973416	27009628	36213	+	25973416	28009628
Gm20515	chr3.34274897	2.51961e-18	7.55884e-18	90	3	3.12768e-16	ENSMUSG00000092242	chr3	hip	34427373	34435097	7725	-	33427373	35435097
Fdxr	chr11.115257764	1.05039e-19	7.56284e-18	708	72	3.11943e-16	ENSMUSG00000018861	chr11	hip	115268024	115277050	9027	-	114268024	116277050
Ppfibp1	chr6.146874915	9.81044e-19	8.8294e-18	1330	9	3.63036e-16	ENSMUSG00000016487	chr6	hip	146888487	147032025	143539	+	145888487	148032025
Gm16286	chr18.80079170	8.25224e-19	9.07747e-18	1012	11	3.72062e-16	ENSMUSG00000024571	chr18	hip	80206765	80212741	5977	+	79206765	81212741
Cyb5r4	chr9.87098178	1.21166e-18	9.69326e-18	1175	8	3.96056e-16	ENSMUSG00000032872	chr9	hip	87022014	87077774	55761	+	86022014	88077774
Zfp40	chr17.23369602	1.95327e-18	9.76636e-18	621	5	3.97796e-16	ENSMUSG00000002617	chr17	hip	23173869	23193252	19384	-	22173869	24193252
Acsf2	chr11.94769816	1.09935e-18	9.89418e-18	2228	9	4.01747e-16	ENSMUSG00000076435	chr11	hip	94557102	94601871	44770	-	93557102	95601871
Ptpru	chr4.131630126	5.2474e-19	9.97006e-18	1251	19	4.03571e-16	ENSMUSG00000028909	chr4	hip	131768457	131838288	69832	-	130768457	132838288
Zfp788	chr7.42451399	2.05956e-18	1.02978e-17	472	5	4.15547e-16	ENSMUSG00000074165	chr7	hip	41633203	41651534	18332	+	40633203	42651534
Decr2	chr17.26437368	3.92394e-19	1.05946e-17	2186	27	4.26205e-16	ENSMUSG00000036775	chr17	hip	26081211	26090329	9119	-	25081211	27090329
Eea1	chr10.95489691	5.44226e-18	1.08845e-17	443	2	4.36519e-16	ENSMUSG00000036499	chr10	hip	95940663	96045518	104856	+	94940663	97045518
5031439G07Rik	chr15.84818678	9.41871e-19	1.13024e-17	732	12	4.5189e-16	ENSMUSG00000036046	chr15	hip	84943936	84988551	44616	-	83943936	85988551
Utp23	chr15.51764869	1.88378e-18	1.13027e-17	506	6	4.50517e-16	ENSMUSG00000022313	chr15	hip	51877429	51884614	7186	+	50877429	52884614
Hist2h2be	chr3.96113818	1.92408e-18	1.15445e-17	226	6	4.58753e-16	ENSMUSG00000068854	chr3	hip	96221121	96223738	2618	+	95221121	97223738
B230217O12Rik	chr19.57715774	8.81293e-20	1.17212e-17	2103	133	4.64359e-16	ENSMUSG00000097785	chr19	hip	57323385	57360775	37391	-	56323385	58360775
Zfpm1	chr8.122287521	4.64881e-19	1.20869e-17	2408	26	4.77396e-16	ENSMUSG00000049577	chr8	hip	122282141	122337251	55111	+	121282141	123337251
Tmem2	chr19.21780850	8.86408e-19	1.59553e-17	NA	18	6.28284e-16	ENSMUSG00000024754	chr19	hip	21778342	21858327	79986	+	20778342	22858327
Sbk1	chr7.126174841	3.41965e-18	1.70983e-17	295	5	6.71261e-16	ENSMUSG00000042978	chr7	hip	126272619	126294999	22381	+	125272619	127294999
Gm7120	chr13.119177625	1.93756e-18	1.93756e-17	1552	10	7.58384e-16	ENSMUSG00000074634	chr13	hip	119487941	119610458	122518	+	118487941	120421639
Rbm22	chr18.60418722	4.88488e-20	1.95395e-17	1244	400	7.62509e-16	ENSMUSG00000024604	chr18	hip	60560736	60572810	12075	+	59560736	61572810
Dnajc27	chr12.4743163	3.46878e-18	2.08127e-17	598	6	8.09768e-16	ENSMUSG00000020657	chr12	hip	4082574	4110612	28039	+	3082574	5110612
Cox19	chr5.139532372	5.32317e-18	2.12927e-17	291	4	8.25978e-16	ENSMUSG00000045438	chr5	hip	139336189	139345233	9045	-	138336189	140345233
Klhl9	chr4.88451338	5.83795e-18	2.33518e-17	115	4	9.03167e-16	ENSMUSG00000070923	chr4	hip	88718292	88722465	4174	-	87718292	89722465
Pcsk2os1	chr2.143874532	1.21979e-17	2.43959e-17	463	2	9.40756e-16	ENSMUSG00000086171	chr2	hip	143535476	143547837	12362	-	142535476	144547837
Rnf39	chr17.37454564	3.61997e-18	2.53398e-17	824	7	9.74274e-16	ENSMUSG00000036492	chr17	hip	36942918	36947986	5069	+	35942918	37947986
Mcur1	chr13.44363113	8.6729e-19	2.77533e-17	381	32	1.06393e-15	ENSMUSG00000021371	chr13	hip	43538412	43560191	21780	-	42538412	44560191
Slc25a19	chr11.115359280	3.99904e-19	2.87931e-17	867	72	1.10055e-15	ENSMUSG00000020744	chr11	hip	115614178	115628295	14118	-	114614178	116628295
Rps6ka2	chr17.7468483	3.60724e-18	2.88579e-17	505	8	1.09981e-15	ENSMUSG00000023809	chr17	hip	7170115	7303313	133199	+	6170115	8303313
Pcdhb3	chr18.37881331	5.20462e-18	3.12277e-17	508	6	1.18665e-15	ENSMUSG00000045498	chr18	hip	37300799	37304585	3787	+	36300799	38304585
Cngb1	chr8.95611973	3.92147e-18	3.13718e-17	557	8	1.18866e-15	ENSMUSG00000031789	chr8	hip	95239045	95306585	67541	-	94239045	96306585
Dtnbos	chr12.3614332	5.33829e-18	3.20298e-17	593	6	1.21008e-15	ENSMUSG00000092286	chr12	hip	3752543	3762146	9604	-	2752543	4762146
Slc41a1	chr1.132106915	5.59496e-18	3.35698e-17	266	6	1.26459e-15	ENSMUSG00000013275	chr1	hip	131827493	131848865	21373	+	130827493	132848865
Gm26981	chr7.92689815	6.03222e-18	3.61933e-17	737	6	1.35949e-15	ENSMUSG00000098041	chr7	hip	92729840	92733748	3909	+	91729840	93733748
Nin	chr12.69146638	4.41434e-18	3.97291e-17	1106	9	1.48801e-15	ENSMUSG00000021068	chr12	hip	70011435	70111925	100491	-	69011435	71111925
Syne4	chr7.30400562	3.54902e-18	4.25882e-17	1009	12	1.59053e-15	ENSMUSG00000019737	chr7	hip	30314807	30319046	4240	+	29314807	31319046
Dcbld2	chr16.58181718	4.02085e-18	4.42294e-17	2416	11	1.6471e-15	ENSMUSG00000035107	chr16	hip	58408443	58469727	61285	+	57408443	59469727
Mrps27	chr13.98581688	6.80372e-18	4.7626e-17	688	7	1.76854e-15	ENSMUSG00000041632	chr13	hip	99344786	99415561	70776	+	98344786	100415561
Slitrk6	chr14.110316065	6.31849e-18	5.0548e-17	1520	8	1.87171e-15	ENSMUSG00000045871	chr14	hip	110748578	110755149	6572	-	109748578	111755149
Hcar1	chr5.124259579	3.28443e-18	5.25509e-17	249	16	1.94037e-15	ENSMUSG00000049241	chr5	hip	123876736	123880020	3285	-	122876736	124880020
Rpl27a	chr7.110307521	5.31263e-18	5.31263e-17	1997	10	1.95607e-15	ENSMUSG00000046364	chr7	hip	109519147	109522367	3221	+	108519147	110522367
Anxa4	chr6.86440651	9.02529e-18	5.41517e-17	421	6	1.98821e-15	ENSMUSG00000029994	chr6	hip	86736840	86793584	56745	-	85736840	87793584
Pikfyve	chr1.65009454	2.75971e-17	5.51942e-17	124	2	2.02079e-15	ENSMUSG00000025949	chr1	hip	65186750	65274012	87263	+	64186750	66274012
Rreb1	chr13.37739855	9.5071e-18	5.70426e-17	684	6	2.08261e-15	ENSMUSG00000039087	chr13	hip	37778400	37952002	173603	+	36778400	38952002
Rab3c	chr13.110375934	1.25584e-17	6.27922e-17	191	5	2.28613e-15	ENSMUSG00000021700	chr13	hip	110054187	110280206	226020	-	109054187	111280206
Nos1	chr5.117820392	5.1582e-18	6.70566e-17	303	13	2.43459e-15	ENSMUSG00000029361	chr5	hip	117781032	117958840	177809	+	116781032	118958840
Tipin	chr9.64468967	7.19204e-18	7.19204e-17	357	10	2.60392e-15	ENSMUSG00000032397	chr9	hip	64281607	64304792	23186	+	63281607	65304792
Adat1	chr8.111628921	2.43321e-17	7.29964e-17	270	3	2.63555e-15	ENSMUSG00000031949	chr8	hip	111966908	111992302	25395	-	110966908	112992302
Zfp948	chr17.21551909	2.43652e-17	7.30956e-17	505	3	2.63185e-15	ENSMUSG00000067931	chr17	hip	21567046	21588697	21652	+	20567046	22588697
4930562C15Rik	chr16.5027488	2.49262e-17	7.47787e-17	384	3	2.68503e-15	ENSMUSG00000022518	chr16	hip	4835416	4867691	32276	+	3835416	5867691
Bloc1s6	chr2.122134080	1.96459e-17	7.85835e-17	1232	4	2.81389e-15	ENSMUSG00000005804	chr2	hip	122738503	122749475	10973	+	121738503	123749475
Nnt	chr13.119185836	8.20225e-18	8.20225e-17	1610	10	2.92899e-15	ENSMUSG00000025453	chr13	hip	119335448	119408997	73550	-	118335448	120408997
Cramp1l	chr17.25153867	1.61446e-18	9.68678e-17	1295	60	3.44966e-15	ENSMUSG00000038002	chr17	hip	24961228	25015230	54003	-	23961228	26015230
Stmn1	chr4.134475162	2.37368e-18	1.02068e-16	453	43	3.62496e-15	ENSMUSG00000028832	chr4	hip	134468320	134473843	5524	+	133468320	135473843
Dcdc2a	chr13.25108116	6.068e-18	1.09224e-16	2557	18	3.86855e-15	ENSMUSG00000035910	chr13	hip	25056004	25210706	154703	+	24056004	26210706
Eif2b5	chr16.20232422	2.19095e-17	1.09548e-16	182	5	3.86949e-15	ENSMUSG00000003235	chr16	hip	20498817	20509955	11139	+	19498817	21509955
4732471J01Rik	chr7.25309648	1.38814e-17	1.11052e-16	144	8	3.91201e-15	ENSMUSG00000053714	chr7	hip	25384805	25385573	769	+	24384805	26385573
Josd2	chr7.44441596	1.07329e-17	1.18061e-16	646	11	4.14774e-15	ENSMUSG00000038695	chr7	hip	44467980	44471652	3673	+	43467980	45471652
Ckb	chr12.112318545	1.6429e-17	1.31432e-16	1054	8	4.60507e-15	ENSMUSG00000001270	chr12	hip	111669355	111672338	2984	-	110669355	112672338
Mas1	chr17.12750808	4.49731e-19	1.34919e-16	1305	300	4.71458e-15	ENSMUSG00000068037	chr17	hip	12841079	12868143	27065	-	11841079	13868143
Hps3	chr3.20720741	1.62851e-17	1.46566e-16	317	9	5.10787e-15	ENSMUSG00000027615	chr3	hip	19995945	20035315	39371	-	18995945	21035315
Tmem44	chr16.30387731	1.72743e-18	1.46831e-16	832	85	5.10346e-15	ENSMUSG00000022537	chr16	hip	30511855	30550842	38988	-	29511855	31550842
Fjx1	chr2.101605434	1.93642e-17	1.93642e-16	1144	10	6.71259e-15	ENSMUSG00000075012	chr2	hip	102449368	102451792	2425	-	101449368	103451792
Me3	chr7.89796445	3.99358e-17	1.99679e-16	943	5	6.90349e-15	ENSMUSG00000030621	chr7	hip	89632392	89854359	221968	+	88632392	90854359
Tmem198b	chr10.128967687	1.7523e-17	2.10276e-16	2168	12	7.25062e-15	ENSMUSG00000047090	chr10	hip	128800036	128804370	4335	-	127800036	129804370
Dubr	chr16.50538202	4.28946e-17	2.57368e-16	399	6	8.851e-15	ENSMUSG00000022639	chr16	hip	50727966	50732743	4778	-	49727966	51732743
1300002E11Rik	chr16.21683143	2.36766e-17	2.60443e-16	537	11	8.9332e-15	ENSMUSG00000097290	chr16	hip	21794347	21809037	14691	+	20794347	22809037
C030039L03Rik	chr7.27741444	5.27308e-17	2.63654e-16	182	5	9.01959e-15	ENSMUSG00000057093	chr7	hip	27689340	27706484	17145	+	26689340	28706484
Dgke	chr11.88981174	3.14452e-17	2.83007e-16	462	9	9.65632e-15	ENSMUSG00000000276	chr11	hip	89035179	89066850	31672	-	88035179	90066850
Lrrfip2	chr9.111301442	2.41051e-17	2.89261e-16	790	12	9.84393e-15	ENSMUSG00000032497	chr9	hip	111118111	111225668	107558	+	110118111	112225668
Arid4a	chr12.70738939	2.45669e-17	3.1937e-16	1053	13	1.08403e-14	ENSMUSG00000048118	chr12	hip	71015990	71098592	82603	+	70015990	72098592
Dclre1c	chr2.3664558	4.30508e-17	3.44407e-16	256	8	1.16597e-14	ENSMUSG00000026648	chr2	hip	3424131	3464130	40000	+	2424131	4464130
Neurog2	chr3.128223766	3.76814e-17	3.76814e-16	1332	10	1.27238e-14	ENSMUSG00000027967	chr3	hip	127633136	127635631	2496	+	126633136	128635631
Kcnip3	chr2.127419770	3.8809e-17	3.8809e-16	319	10	1.30707e-14	ENSMUSG00000079056	chr2	hip	127456498	127522094	65597	-	126456498	128522094
Rab27b	chr18.70046242	3.62969e-17	3.99266e-16	744	11	1.34124e-14	ENSMUSG00000024511	chr18	hip	69979131	70141605	162475	-	68979131	71141605
Arsj	chr3.126300994	3.67156e-17	4.03871e-16	1650	11	1.35323e-14	ENSMUSG00000046561	chr3	hip	126363827	126440374	76548	+	125363827	127440374
Lrat	chr3.83001167	5.48449e-17	4.38759e-16	160	8	1.46636e-14	ENSMUSG00000028003	chr3	hip	82892579	82903973	11395	-	81892579	83903973
Mrpl27	chr11.94492526	6.27342e-17	5.01873e-16	2129	8	1.673e-14	ENSMUSG00000024414	chr11	hip	94653767	94660089	6323	+	93653767	95660089
Zfp960	chr17.17472017	1.29818e-16	5.19274e-16	510	4	1.72658e-14	ENSMUSG00000096696	chr17	hip	17064113	17089628	25516	+	16064113	18089628
Secisbp2l	chr2.125975569	1.97485e-16	5.92456e-16	83	3	1.9649e-14	ENSMUSG00000035093	chr2	hip	125736986	125782870	45885	-	124736986	126782870
Slc35f5	chr1.125367002	6.33453e-17	6.33453e-16	778	10	2.09554e-14	ENSMUSG00000026342	chr1	hip	125561016	125595684	34669	+	124561016	126595684
Gbp7	chr3.142560887	7.5447e-17	6.79023e-16	897	9	2.2406e-14	ENSMUSG00000040253	chr3	hip	142530338	142550083	19746	+	141530338	143550083
Tagln3	chr16.45469703	1.40586e-16	7.02928e-16	709	5	2.31363e-14	ENSMUSG00000022658	chr16	hip	45711230	45724608	13379	-	44711230	46724608
Diaph3	chr14.87042424	2.99534e-17	7.18882e-16	3100	24	2.36018e-14	ENSMUSG00000022021	chr14	hip	86655367	87141224	485858	-	85655367	88141224
Fbxw7	chr3.85040691	2.22844e-17	7.57669e-16	456	34	2.48127e-14	ENSMUSG00000028086	chr3	hip	84815268	84979198	163931	+	83815268	85979198
Rundc3b	chr5.7494995	9.92497e-17	7.93997e-16	1042	8	2.59372e-14	ENSMUSG00000040570	chr5	hip	8490334	8622952	132619	-	7490334	9622952
Onecut1	chr9.75321973	2.76677e-16	8.3003e-16	307	3	2.70465e-14	ENSMUSG00000043013	chr9	hip	74861921	74891784	29864	+	73861921	75891784
Alox8	chr11.68798242	8.38963e-17	8.38962e-16	2083	10	2.72694e-14	ENSMUSG00000020891	chr11	hip	69183932	69197843	13912	-	68183932	70197843
Gm10516	chr1.192248532	5.31311e-17	8.50097e-16	315	16	2.75626e-14	ENSMUSG00000097316	chr1	hip	192136898	192151013	14116	+	191136898	193151013
Pgpep1l	chr7.68365352	8.669e-17	8.669e-16	660	10	2.80376e-14	ENSMUSG00000030553	chr7	hip	68236608	68264233	27626	-	67236608	69264233
Nme7	chr1.164365648	2.30473e-16	9.21894e-16	80	4	2.97425e-14	ENSMUSG00000026575	chr1	hip	164312879	164348181	35303	+	163312879	165348181
Gng12	chr6.67308472	2.34453e-16	9.37814e-16	353	4	3.01814e-14	ENSMUSG00000036402	chr6	hip	66896397	67021350	124954	+	65896397	68021350
Armc1	chr3.18961326	1.18814e-16	1.06933e-15	304	9	3.43291e-14	ENSMUSG00000027599	chr3	hip	19132146	19163065	30920	-	18132146	20163065
Ptpn14	chr1.190062389	4.30865e-17	1.07716e-15	331	25	3.44957e-14	ENSMUSG00000026604	chr1	hip	189728268	189876695	148428	+	188728268	190876695
Polr3f	chr2.144474739	5.58024e-16	1.11605e-15	290	2	3.56533e-14	ENSMUSG00000027427	chr2	hip	144527718	144541995	14278	+	143527718	145541995
Myl6	chr10.128521352	9.39389e-17	1.12727e-15	1877	12	3.59237e-14	ENSMUSG00000090841	chr10	hip	128490860	128493875	3016	-	127490860	129493875
Spcs3	chr8.54849491	1.10085e-16	1.21094e-15	623	11	3.8496e-14	ENSMUSG00000054408	chr8	hip	54520433	54529998	9566	-	53520433	55529998
Col20a1	chr2.180969829	1.73329e-16	1.21331e-15	85	7	3.84774e-14	ENSMUSG00000016356	chr2	hip	180986535	181017540	31006	+	179986535	182017540
Igsf3	chr3.101498974	1.40023e-16	1.26021e-15	523	9	3.9868e-14	ENSMUSG00000042035	chr3	hip	101377125	101463060	85936	+	100377125	102463060
Casp3	chr8.46701188	6.30301e-16	1.2606e-15	316	2	3.97838e-14	ENSMUSG00000031628	chr8	hip	46617449	46638706	21258	+	45617449	47638706
Sae1	chr7.16528912	1.84791e-16	1.29354e-15	373	7	4.07246e-14	ENSMUSG00000052833	chr7	hip	16327053	16387797	60745	-	15327053	17387797
Hs1bp3	chr12.8246478	3.82814e-16	1.53126e-15	844	4	4.80925e-14	ENSMUSG00000020605	chr12	hip	8313433	8343824	30392	+	7313433	9343824
Zfp618	chr4.62662105	2.20521e-16	1.54365e-15	263	7	4.83652e-14	ENSMUSG00000028358	chr4	hip	62965573	63139708	174136	+	61965573	64139708
Shank3	chr15.89587441	2.61352e-16	1.56812e-15	646	6	4.90139e-14	ENSMUSG00000022623	chr15	hip	89499623	89560261	60639	+	88499623	90560261
Spred3	chr7.29134619	1.46203e-16	1.60823e-15	452	11	5.01476e-14	ENSMUSG00000037239	chr7	hip	29158829	29169841	11013	-	28158829	30169841
Cdh7	chr1.109946908	4.48071e-16	1.79229e-15	545	4	5.57533e-14	ENSMUSG00000026312	chr1	hip	109982431	110140157	157727	+	108982431	111140157
Dlg2	chr7.92067774	1.79244e-16	1.79244e-15	1123	10	5.56253e-14	ENSMUSG00000052572	chr7	hip	91090706	92447003	1356298	+	90090706	93447003
Gm26826	chr6.122902738	2.98977e-16	1.79386e-15	242	6	5.55373e-14	ENSMUSG00000097635	chr6	hip	122813626	122820614	6989	-	121813626	123820614
Ttc39b	chr4.82923950	3.64435e-16	1.82218e-15	397	5	5.62802e-14	ENSMUSG00000038172	chr4	hip	83220300	83324255	103956	-	82220300	84324255
Tgm3	chr2.129635994	6.14677e-16	1.84403e-15	348	3	5.68206e-14	ENSMUSG00000027401	chr2	hip	130012349	130050399	38051	+	129012349	131050399
Mcu	chr10.58658531	1.41683e-16	1.98355e-15	1045	14	6.09756e-14	ENSMUSG00000009647	chr10	hip	59446984	59616692	169709	-	58446984	60616692
Alad	chr4.62429555	3.02142e-16	2.11499e-15	225	7	6.4863e-14	ENSMUSG00000028393	chr4	hip	62509169	62519918	10750	-	61509169	63519918
Pigt	chr2.164562421	1.83672e-16	2.20406e-15	294	12	6.74361e-14	ENSMUSG00000017721	chr2	hip	164497520	164508301	10782	+	163497520	165508301
Mettl13	chr1.161545563	5.68614e-16	2.27446e-15	186	4	6.94268e-14	ENSMUSG00000026694	chr1	hip	162532127	162548551	16425	-	161532127	163548551
Slc39a11	chr11.113763558	2.90411e-16	2.32328e-15	902	8	7.07516e-14	ENSMUSG00000041654	chr11	hip	113244853	113650079	405227	-	112244853	114650079
Vmn2r84	chr10.129749579	4.71677e-16	2.35838e-15	676	5	7.16531e-14	ENSMUSG00000070601	chr10	hip	130385316	130394241	8926	-	129385316	130694993
Cep97	chr16.56655820	2.66225e-16	2.39602e-15	2478	9	7.26273e-14	ENSMUSG00000022604	chr16	hip	55899888	55934855	34968	-	54899888	56934855
Srp9	chr1.182109981	4.98051e-16	2.49025e-15	115	5	7.53085e-14	ENSMUSG00000026511	chr1	hip	182124737	182132407	7671	+	181124737	183132407
Gm20627	chr3.95952403	4.44122e-16	2.66473e-15	226	6	8.03984e-14	ENSMUSG00000093507	chr3	hip	96254619	96256277	1659	-	95254619	97256277
Slc1a2	chr2.102955050	2.99145e-16	2.69231e-15	1067	9	8.10428e-14	ENSMUSG00000005089	chr2	hip	102658659	102790784	132126	+	101658659	103790784
Fam57b	chr7.126440209	6.95888e-16	2.78355e-15	188	4	8.35963e-14	ENSMUSG00000058966	chr7	hip	126816885	126830219	13335	+	125816885	127830219
Nsg2	chr11.32360034	5.19065e-16	3.11439e-15	669	6	9.33171e-14	ENSMUSG00000020297	chr11	hip	32000463	32059202	58740	+	31000463	33059202
Lrp12	chr15.40269661	6.25028e-16	3.12514e-15	723	5	9.34245e-14	ENSMUSG00000022305	chr15	hip	39870603	39943994	73392	-	38870603	40943994
Lmntd1	chr6.145463445	2.29978e-16	3.2197e-15	1801	14	9.6031e-14	ENSMUSG00000054966	chr6	hip	145365134	145614319	249186	-	144365134	146614319
Cst3	chr2.148803144	5.3714e-16	3.22284e-15	389	6	9.59053e-14	ENSMUSG00000027447	chr2	hip	148871722	148875692	3971	-	147871722	149875692
Rcor3	chr1.192248532	1.81068e-16	3.25922e-15	332	18	9.67669e-14	ENSMUSG00000037395	chr1	hip	192098656	192138010	39355	-	191098656	193138010
Gm26530	chr3.116222710	1.15273e-15	3.4582e-15	284	3	1.02441e-13	ENSMUSG00000097737	chr3	hip	116488966	116493358	4393	+	115488966	117493358
Kif5b	chr18.5941041	6.23615e-16	3.74169e-15	801	6	1.10588e-13	ENSMUSG00000006740	chr18	hip	6201002	6242174	41173	-	5201002	7242174
Syn2	chr6.115266130	7.52195e-17	3.76097e-15	317	50	1.10906e-13	ENSMUSG00000009394	chr6	hip	115134902	115282626	147725	+	114134902	116282626
Nptx2	chr5.144757141	7.15134e-16	4.2908e-15	253	6	1.26245e-13	ENSMUSG00000059991	chr5	hip	144545887	144557478	11592	+	143545887	145557478
Mapkbp1	chr2.119742594	7.35934e-16	4.4156e-15	826	6	1.29624e-13	ENSMUSG00000033902	chr2	hip	119972699	120027408	54710	+	118972699	121027408
Ccdc28b	chr4.129447427	8.69349e-18	4.44237e-15	1034	511	1.30117e-13	ENSMUSG00000028795	chr4	hip	129619274	129623947	4674	-	128619274	130623947
Tmem169	chr1.72601960	6.66758e-16	4.66731e-15	404	7	1.36398e-13	ENSMUSG00000026188	chr1	hip	72284369	72303104	18736	+	71284369	73303104
Zfp9	chr6.118168761	6.70937e-16	4.69656e-15	NA	7	1.36946e-13	ENSMUSG00000072623	chr6	hip	118461950	118479320	17371	-	117461950	119479320
Pigm	chr1.173102490	9.55908e-16	4.77954e-15	144	5	1.39055e-13	ENSMUSG00000050229	chr1	hip	172376531	172384099	7569	+	171376531	173384099
Cradd	chr10.94927410	8.29976e-16	4.97985e-15	855	6	1.4456e-13	ENSMUSG00000045867	chr10	hip	95174746	95324097	149352	-	94174746	96324097
1700034H15Rik	chr1.192251080	1.94495e-16	5.05687e-15	368	26	1.46469e-13	ENSMUSG00000055833	chr1	hip	191890233	191907527	17295	-	190890233	192907527
Gm7672	chr10.22347712	7.5932e-16	5.31524e-15	1039	7	1.53612e-13	ENSMUSG00000097086	chr10	hip	22046114	22046985	872	-	21046114	23046985
Uhrf1bp1	chr17.27748758	2.18468e-16	5.46169e-15	2120	25	1.57495e-13	ENSMUSG00000039512	chr17	hip	27856490	27900040	43551	+	26856490	28900040
Cpsf3l	chr4.155859564	2.618e-16	6.54499e-15	353	25	1.88317e-13	ENSMUSG00000029034	chr4	hip	155869546	155889103	19558	+	154869546	156508116
Mrgpre	chr7.143734159	4.14508e-16	7.46114e-15	2402	18	2.14204e-13	ENSMUSG00000048965	chr7	hip	143778365	143784500	6136	-	142778365	144784500
Nt5dc3	chr10.87534474	2.07689e-15	8.30758e-15	448	4	2.3798e-13	ENSMUSG00000054027	chr10	hip	86779005	86838389	59385	+	85779005	87838389
Papss1	chr3.131808504	1.82208e-16	8.38159e-15	309	46	2.39574e-13	ENSMUSG00000028032	chr3	hip	131564768	131643670	78903	+	130564768	132643670
Clmp	chr9.40661497	8.91205e-16	8.91205e-15	971	10	2.54179e-13	ENSMUSG00000032024	chr9	hip	40685962	40785319	99358	+	39685962	41785319
Fam228a	chr12.4749636	1.15962e-15	9.27694e-15	736	8	2.64008e-13	ENSMUSG00000079177	chr12	hip	4713817	4738383	24567	-	3713817	5738383
Hcrtr2	chr9.75851315	9.71863e-15	9.71863e-15	191	1	2.75975e-13	ENSMUSG00000032360	chr9	hip	76225880	76323856	97977	-	75225880	77323856
Klhdc1	chr12.69273518	2.14258e-15	1.07129e-14	936	5	3.03548e-13	ENSMUSG00000051890	chr12	hip	69241176	69284632	43457	+	68241176	70284632
Trmo	chr4.46296495	1.08443e-15	1.08443e-14	193	10	3.06605e-13	ENSMUSG00000028331	chr4	hip	46376505	46389437	12933	-	45376505	47389437
Mfap3l	chr8.61258836	2.22454e-15	1.11227e-14	752	5	3.13795e-13	ENSMUSG00000031647	chr8	hip	60632827	60676729	43903	+	59632827	61676729
Ppm1l	chr3.69762220	2.80342e-15	1.12137e-14	222	4	3.15679e-13	ENSMUSG00000027784	chr3	hip	69316861	69560802	243942	+	68316861	70560802
9530026P05Rik	chr6.93278268	8.62869e-16	1.12173e-14	1197	13	3.15099e-13	ENSMUSG00000097462	chr6	hip	92940369	93272889	332521	+	91940369	94272889
Spast	chr17.74261326	1.21313e-15	1.21313e-14	461	10	3.40041e-13	ENSMUSG00000024068	chr17	hip	74338987	74391113	52127	+	73338987	75391113
Ncoa3	chr2.166108254	9.70857e-16	1.26211e-14	186	13	3.53013e-13	ENSMUSG00000027678	chr2	hip	165992636	166073242	80607	+	164992636	167073242
Mocs2	chr13.114896499	1.84982e-15	1.29487e-14	808	7	3.614e-13	ENSMUSG00000015536	chr13	hip	114818236	114832275	14040	+	113818236	115832275
Ajap1	chr4.154103223	2.71274e-15	1.35637e-14	185	5	3.77754e-13	ENSMUSG00000039546	chr4	hip	153373221	153482811	109591	-	152373221	154482811
Cep83os	chr10.94594948	1.5496e-15	1.39464e-14	1153	9	3.87585e-13	ENSMUSG00000097164	chr10	hip	94673493	94688613	15121	-	93673493	95688613
4931415C17Rik	chr8.12678954	4.64955e-16	1.48786e-14	3190	32	4.12611e-13	ENSMUSG00000054910	chr8	hip	12672186	12679229	7044	+	11672186	13679229
Atp6v1g2	chr17.35289582	1.08295e-15	1.62442e-14	1545	15	4.49527e-13	ENSMUSG00000024403	chr17	hip	35233660	35238767	5108	+	34233660	36238767
Kras	chr6.145830732	1.19498e-15	1.67298e-14	1689	14	4.61982e-13	ENSMUSG00000030265	chr6	hip	145216699	145250239	33541	-	144216699	146250239
Mical2	chr7.112994694	1.21311e-15	1.69835e-14	3360	14	4.67998e-13	ENSMUSG00000038244	chr7	hip	112225856	112355194	129339	+	111225856	113355194
Gm25129	chr2.158424885	1.5454e-15	1.85448e-14	213	12	5.09942e-13	ENSMUSG00000064585	chr2	hip	158379534	158379666	133	+	157379534	159379666
Fxyd3	chr7.31095937	1.42962e-15	1.85851e-14	1117	13	5.09974e-13	ENSMUSG00000057092	chr7	hip	31068172	31076704	8533	-	30068172	32076704
Mrps35	chr6.147611959	2.52207e-15	2.01766e-14	1216	8	5.52483e-13	ENSMUSG00000040112	chr6	hip	147042764	147070903	28140	+	146042764	148070903
Stk19	chr17.34861680	1.50584e-15	2.10818e-14	1866	14	5.76058e-13	ENSMUSG00000061207	chr17	hip	34823993	34836945	12953	-	33823993	35836945
Unc5c	chr3.141506139	2.22487e-15	2.22487e-14	1157	10	6.06673e-13	ENSMUSG00000059921	chr3	hip	141465564	141834924	369361	+	140465564	142834924
Gm4134	chr17.34196501	2.89312e-15	2.3145e-14	1352	8	6.29795e-13	ENSMUSG00000092571	chr17	hip	33861302	33864228	2927	-	32861302	34864228
Unc80	chr1.66614890	7.82756e-15	2.34827e-14	265	3	6.37653e-13	ENSMUSG00000055567	chr1	hip	66468367	66699866	231500	+	65468367	67699866
Rapgefl1	chr11.98753180	2.62067e-15	2.3586e-14	190	9	6.39127e-13	ENSMUSG00000038020	chr11	hip	98836785	98853697	16913	+	97836785	99853697
Itpr2	chr6.145830732	2.39282e-15	2.39282e-14	1918	10	6.47054e-13	ENSMUSG00000030287	chr6	hip	146108299	146502223	393925	-	145108299	147502223
Fstl4	chr11.53932969	4.24463e-15	2.54678e-14	826	6	6.87261e-13	ENSMUSG00000036264	chr11	hip	52764634	53188538	423905	+	51764634	54188538
4933427I04Rik	chr4.123955360	1.8224e-15	2.55135e-14	114	14	6.87073e-13	ENSMUSG00000073761	chr4	hip	123859679	123863165	3487	+	122859679	124863165
Hint2	chr4.43906281	3.19751e-15	2.55801e-14	451	8	6.87445e-13	ENSMUSG00000028470	chr4	hip	43654227	43656466	2240	-	42654227	44656466
Aarsd1	chr11.101423163	2.72149e-15	2.72148e-14	430	10	7.29873e-13	ENSMUSG00000075528	chr11	hip	101406839	101417615	10777	-	100406839	102417615
Rpsa	chr9.120144560	1.24563e-15	2.74038e-14	2298	22	7.33431e-13	ENSMUSG00000032518	chr9	hip	120127766	120132369	4604	+	119127766	121132369
Tars	chr15.11579493	1.43512e-14	2.87024e-14	284	2	7.66613e-13	ENSMUSG00000022241	chr15	hip	11383663	11399658	15996	-	10383663	12399658
Sema4f	chr6.83033794	4.70566e-15	3.29396e-14	294	7	8.77986e-13	ENSMUSG00000000627	chr6	hip	82911885	82939769	27885	-	81911885	83939769
Ccdc27	chr4.154181206	4.17731e-15	3.34185e-14	208	8	8.88932e-13	ENSMUSG00000039492	chr4	hip	154026639	154042677	16039	-	153026639	155042677
Gm10010	chr6.128245819	5.70776e-15	3.42466e-14	326	6	9.09103e-13	ENSMUSG00000056771	chr6	hip	128187846	128200623	12778	-	127187846	129200623
Sdc3	chr4.130176796	1.14853e-15	3.79016e-14	905	33	1.00408e-12	ENSMUSG00000025743	chr4	hip	130792537	130826319	33783	+	129792537	131826319
Trim59	chr3.68964084	9.64621e-15	3.85848e-14	223	4	1.02011e-12	ENSMUSG00000034317	chr3	hip	69035288	69044755	9468	-	68035288	70044755
Rfk	chr19.17411348	4.36781e-15	3.93103e-14	734	9	1.03719e-12	ENSMUSG00000024712	chr19	hip	17394043	17401349	7307	+	16394043	18401349
Scly	chr1.91063221	2.26761e-16	4.01368e-14	1142	177	1.05685e-12	ENSMUSG00000026307	chr1	hip	91298338	91321075	22738	+	90298338	92321075
Rnase4	chr14.50996421	6.74379e-15	4.04627e-14	983	6	1.06329e-12	ENSMUSG00000021876	chr14	hip	51091077	51106151	15075	+	50091077	52106151
Naaa	chr5.92309084	5.85492e-15	4.09845e-14	281	7	1.07483e-12	ENSMUSG00000029413	chr5	hip	92257659	92278170	20512	-	91257659	93278170
Nrip3	chr7.110137386	3.82166e-15	4.20382e-14	2011	11	1.10025e-12	ENSMUSG00000034825	chr7	hip	109758055	109782025	23971	-	108758055	110782025
Tdp2	chr13.24547096	2.65597e-15	4.24955e-14	2520	16	1.10999e-12	ENSMUSG00000035958	chr13	hip	24831679	24842153	10475	+	23831679	25842153
Tmtc3	chr10.100768710	5.35417e-15	4.28334e-14	1828	8	1.11658e-12	ENSMUSG00000036676	chr10	hip	100443902	100487350	43449	-	99443902	101487350
Fat4	chr3.39028444	6.26532e-15	4.38573e-14	486	7	1.14099e-12	ENSMUSG00000046743	chr3	hip	38886940	39011985	125046	+	37886940	40011985
Gm16008	chr4.156031146	2.16785e-15	4.55248e-14	333	21	1.18201e-12	ENSMUSG00000087381	chr4	hip	156022008	156031643	9636	-	155022008	156508116
BC067074	chr13.113360833	1.24797e-14	4.99188e-14	581	4	1.29352e-12	ENSMUSG00000021763	chr13	hip	113317084	113379711	62628	+	112317084	114379711
Wipf2	chr11.98753180	5.03598e-15	5.03598e-14	191	10	1.30236e-12	ENSMUSG00000038013	chr11	hip	98863638	98905040	41403	+	97863638	99905040
Dapk1	chr13.60458857	5.93972e-16	5.46455e-14	2819	92	1.41039e-12	ENSMUSG00000021559	chr13	hip	60601947	60763185	161239	+	59601947	61763185
Eln	chr5.134676529	6.17679e-15	5.55912e-14	269	9	1.43197e-12	ENSMUSG00000029675	chr5	hip	134703781	134747241	43461	-	133703781	135747241
Dchs1	chr7.105686078	2.89463e-14	5.78926e-14	587	2	1.48831e-12	ENSMUSG00000036862	chr7	hip	105752989	105787654	34666	-	104752989	106787654
Eif4h	chr5.134593066	7.51646e-15	6.01317e-14	267	8	1.54283e-12	ENSMUSG00000040731	chr5	hip	134619880	134639348	19469	-	133619880	135639348
Tnfrsf18	chr4.155957424	3.03695e-15	6.3776e-14	333	21	1.63312e-12	ENSMUSG00000041954	chr4	hip	156026164	156028895	2732	+	155026164	156508116
Rbms2	chr10.128184434	5.34532e-15	6.41438e-14	1672	12	1.63932e-12	ENSMUSG00000040043	chr10	hip	128129470	128180297	50828	-	127129470	129180297
Pcsk2	chr2.143750166	2.17968e-14	6.53903e-14	508	3	1.6679e-12	ENSMUSG00000027419	chr2	hip	143546156	143816285	270130	+	142546156	144816285
Vps13a	chr19.16652824	9.00423e-15	7.20338e-14	349	8	1.83377e-12	ENSMUSG00000046230	chr19	hip	16616763	16780822	164060	-	15616763	17780822
4930451G09Rik	chr16.5071167	2.4738e-14	7.42139e-14	380	3	1.88558e-12	ENSMUSG00000022543	chr16	hip	4968936	4978962	10027	+	3968936	5978962
Mfap1b	chr2.121289406	1.29056e-14	7.74335e-14	1004	6	1.96356e-12	ENSMUSG00000048222	chr2	hip	121460235	121474067	13833	-	120460235	122474067
9430015G10Rik	chr4.156124137	4.12821e-15	8.25643e-14	332	20	2.0896e-12	ENSMUSG00000059939	chr4	hip	156109982	156127265	17284	+	155109982	156508116
Ttc38	chr15.85794952	7.07006e-15	9.19107e-14	1221	13	2.32164e-12	ENSMUSG00000035944	chr15	hip	85832306	85858822	26517	+	84832306	86858822
Sh2d4b	chr14.39877766	4.61732e-14	9.23464e-14	326	2	2.32813e-12	ENSMUSG00000037833	chr14	hip	40813789	40893266	79478	-	39813789	41893266
Frat1	chr19.41706433	1.56414e-14	9.38482e-14	223	6	2.36142e-12	ENSMUSG00000067199	chr19	hip	41830168	41830809	642	+	40830168	42830809
Eed	chr7.89849909	1.57636e-14	9.45819e-14	811	6	2.3753e-12	ENSMUSG00000030619	chr7	hip	89954656	89980983	26328	-	88954656	90980983
Ccdc28a	chr10.18219491	2.68113e-16	1.01615e-13	786	379	2.54701e-12	ENSMUSG00000059554	chr10	hip	18213676	18234998	21323	-	17213676	19234998
Gm14169	chr2.156259843	9.87224e-15	1.08595e-13	1274	11	2.71674e-12	ENSMUSG00000086118	chr2	hip	156609206	156613422	4217	-	155609206	157613422
4933421O10Rik	chr4.32617608	5.5354e-14	1.10708e-13	122	2	2.76431e-12	ENSMUSG00000085037	chr4	hip	33027142	33031323	4182	-	32027142	34031323
Krt9	chr11.100635905	3.34636e-15	1.17123e-13	429	35	2.91888e-12	ENSMUSG00000051617	chr11	hip	100186781	100193246	6466	-	99186781	101193246
Gm17529	chr12.59021854	1.96323e-14	1.17794e-13	920	6	2.93001e-12	ENSMUSG00000097443	chr12	hip	58953095	58968011	14917	+	57953095	59968011
Ttc19	chr11.62637954	2.05243e-14	1.23146e-13	293	6	3.05731e-12	ENSMUSG00000042298	chr11	hip	62281473	62328451	46979	+	61281473	63328451
Hkdc1	chr10.62894483	1.77197e-14	1.24038e-13	1087	7	3.07359e-12	ENSMUSG00000020080	chr10	hip	62383137	62422491	39355	-	61383137	63422491
Rsph1	chr17.31231994	1.55575e-14	1.2446e-13	855	8	3.07819e-12	ENSMUSG00000024033	chr17	hip	31255019	31277356	22338	-	30255019	32277356
Slc26a9	chr1.131755038	2.44586e-14	1.46751e-13	258	6	3.62265e-12	ENSMUSG00000042268	chr1	hip	131744022	131771504	27483	+	130744022	132771504
Gpnmb	chr6.48926253	4.99037e-14	1.49711e-13	161	3	3.68872e-12	ENSMUSG00000029816	chr6	hip	49036518	49058182	21665	+	48036518	50058182
Acap3	chr4.155909517	6.4161e-15	1.60402e-13	352	25	3.94469e-12	ENSMUSG00000029033	chr4	hip	155891822	155907251	15430	+	154891822	156508116
D330041H03Rik	chr17.24444509	1.19162e-14	1.78743e-13	1053	15	4.38746e-12	ENSMUSG00000073437	chr17	hip	24404649	24414542	9894	-	23404649	25414542
Rhoj	chr12.75177951	2.5608e-14	1.79256e-13	743	7	4.39178e-12	ENSMUSG00000046768	chr12	hip	75308322	75401456	93135	+	74308322	76401456
2610042L04Rik	chr14.3835908	1.82649e-13	1.82649e-13	57	1	4.46651e-12	ENSMUSG00000079388	chr14	hip	4334763	4354687	19925	+	3334763	5354687
Wdfy1	chr1.78993863	3.65726e-14	1.82863e-13	992	5	4.46337e-12	ENSMUSG00000073643	chr1	hip	79702262	79776143	73882	-	78702262	80776143
Fam213b	chr4.154829916	2.80023e-15	1.98816e-13	256	71	4.84369e-12	ENSMUSG00000029059	chr4	hip	154895504	154899135	3632	-	153895504	155899135
Ppwd1	chr13.103542983	8.87509e-16	2.23652e-13	1342	252	5.43859e-12	ENSMUSG00000021713	chr13	hip	104205121	104228844	23724	-	103205121	105228844
Marcksl1	chr4.129655684	4.46706e-16	2.27374e-13	1048	509	5.51878e-12	ENSMUSG00000047945	chr4	hip	129513581	129515985	2405	+	128513581	130515985
Camk1	chr6.113038426	2.59036e-15	2.38313e-13	215	92	5.77356e-12	ENSMUSG00000030272	chr6	hip	113334124	113343984	9861	-	112334124	114343984
Tmem8	chr17.26457080	5.57918e-15	2.45484e-13	2202	44	5.93624e-12	ENSMUSG00000024180	chr17	hip	26113316	26123254	9939	+	25113316	27123254
Vwa1	chr4.155776895	1.06619e-14	2.77208e-13	355	26	6.69099e-12	ENSMUSG00000042116	chr4	hip	155768149	155774698	6550	-	154768149	156508116
Tdp1	chr12.99414756	3.31165e-14	2.98049e-13	673	9	7.18071e-12	ENSMUSG00000021177	chr12	hip	99884517	99955219	70703	+	98884517	100955219
Soga1	chr2.157063511	2.78916e-14	3.06808e-13	1003	11	7.37811e-12	ENSMUSG00000055485	chr2	hip	157015799	157079254	63456	-	156015799	158079254
Tmem130	chr5.144826452	5.1989e-14	3.11934e-13	257	6	7.48757e-12	ENSMUSG00000043388	chr5	hip	144735915	144761649	25735	-	143735915	145761649
Rsph10b	chr5.143996581	7.99164e-14	3.19666e-13	197	4	7.65904e-12	ENSMUSG00000075569	chr5	hip	143933035	143985719	52685	+	142933035	144985719
C230062I16Rik	chr7.29886786	2.14569e-14	3.21853e-13	844	15	7.69731e-12	ENSMUSG00000063623	chr7	hip	29953621	29955992	2372	+	28953621	30955992
Cyp4x1os	chr4.116100487	6.90711e-14	3.45355e-13	224	5	8.24425e-12	ENSMUSG00000086896	chr4	hip	115133832	115137864	4033	+	114133832	116137864
Ybx3	chr6.131346305	9.69858e-14	3.87943e-13	813	4	9.24397e-12	ENSMUSG00000030189	chr6	hip	131364858	131388450	23593	-	130364858	132388450
Cops3	chr11.59788885	1.857e-14	3.8997e-13	828	21	9.2753e-12	ENSMUSG00000019373	chr11	hip	59817795	59839838	22044	-	58817795	60839838
Col4a2	chr8.11969227	2.32511e-14	3.95269e-13	1610	17	9.38422e-12	ENSMUSG00000031503	chr8	hip	11312805	11449287	136483	+	10312805	12449287
Aasdh	chr5.77640130	6.64934e-14	3.98961e-13	304	6	9.45464e-12	ENSMUSG00000055923	chr5	hip	76873659	76905514	31856	-	75873659	77905514
Cdh24	chr14.54332540	3.07441e-14	3.99673e-13	564	13	9.45434e-12	ENSMUSG00000059674	chr14	hip	54631992	54641364	9373	-	53631992	55641364
Pcid2	chr8.13253167	1.32441e-14	4.10567e-13	3209	31	9.69444e-12	ENSMUSG00000038542	chr8	hip	13077189	13105459	28271	-	12077189	14105459
Myh7b	chr2.156587398	5.86678e-14	4.10675e-13	867	7	9.67944e-12	ENSMUSG00000074652	chr2	hip	155611212	155634307	23096	+	154611212	156634307
Prss35	chr9.85768445	5.20347e-14	4.16277e-13	1269	8	9.79379e-12	ENSMUSG00000033491	chr9	hip	86743633	86758272	14640	+	85743633	87758272
Rgs20	chr1.4493888	1.09082e-13	4.3633e-13	592	4	1.02471e-11	ENSMUSG00000002459	chr1	hip	4909576	5070285	160710	-	3909576	6070285
Exoc3	chr13.73943161	3.72496e-14	4.46995e-13	1054	12	1.04786e-11	ENSMUSG00000034152	chr13	hip	74169805	74208700	38896	-	73169805	75208700
Gxylt1	chr15.93278217	2.07852e-15	4.53117e-13	945	218	1.06031e-11	ENSMUSG00000036197	chr15	hip	93239742	93275161	35420	-	92239742	94275161
Cep170b	chr12.112816554	4.21028e-14	4.63131e-13	1627	11	1.0818e-11	ENSMUSG00000072825	chr12	hip	112722174	112746591	24418	+	111722174	113746591
BC064078	chr6.129019913	9.82605e-14	4.91303e-13	618	5	1.14555e-11	ENSMUSG00000087150	chr6	hip	128992961	129008040	15080	+	127992961	130008040
Lefty2	chr1.180722546	1.0403e-13	5.20152e-13	161	5	1.21065e-11	ENSMUSG00000066652	chr1	hip	180893108	180899103	5996	+	179893108	181899103
Pla2g4e	chr2.119811196	1.32497e-13	5.29987e-13	840	4	1.23135e-11	ENSMUSG00000050211	chr2	hip	120166412	120245335	78924	-	119166412	121245335
Nufip2	chr11.77903734	8.85292e-14	5.31175e-13	609	6	1.23191e-11	ENSMUSG00000037857	chr11	hip	77686155	77741921	55767	+	76686155	78741921
Mospd3	chr5.137786671	2.98678e-14	5.3762e-13	376	18	1.24464e-11	ENSMUSG00000037221	chr5	hip	137596645	137601058	4414	-	136596645	138601058
Tbc1d13	chr2.31034001	2.75159e-13	5.50317e-13	2	2	1.27178e-11	ENSMUSG00000039678	chr2	hip	30133746	30152013	18268	+	29133746	31152013
Zcchc9	chr13.91797220	9.44937e-15	5.66962e-13	387	60	1.30793e-11	ENSMUSG00000021621	chr13	hip	91796533	91807705	11173	-	90796533	92807705
Gstz1	chr12.87175309	5.78245e-13	5.78245e-13	2	1	1.3316e-11	ENSMUSG00000021033	chr12	hip	87147707	87164721	17015	+	86147707	88164721
Pusl1	chr4.155865654	2.35039e-14	5.87598e-13	352	25	1.35075e-11	ENSMUSG00000051557	chr4	hip	155887879	155891781	3903	-	154887879	156508116
Nim1k	chr13.119806114	7.62946e-14	6.10357e-13	1253	8	1.4006e-11	ENSMUSG00000095930	chr13	hip	119710094	119755882	45789	-	118710094	120421639
Dcdc2b	chr4.129454417	1.22428e-15	6.25607e-13	1036	511	1.43307e-11	ENSMUSG00000078552	chr4	hip	129608331	129614257	5927	-	128608331	130614257
Npr2	chr4.43445749	8.05086e-14	6.44069e-13	451	8	1.47277e-11	ENSMUSG00000028469	chr4	hip	43631935	43651244	19310	+	42631935	44651244
Itgav	chr2.84797552	3.45495e-13	6.90989e-13	395	2	1.57729e-11	ENSMUSG00000027087	chr2	hip	83724397	83806916	82520	+	82724397	84806916
Itsn2	chr12.4632043	1.03972e-13	7.27806e-13	783	7	1.65843e-11	ENSMUSG00000020640	chr12	hip	4593008	4713950	120943	+	3593008	5713950
Exoc5	chr14.49127775	6.15698e-14	7.38837e-13	780	12	1.68063e-11	ENSMUSG00000061244	chr14	hip	49012146	49066653	54508	-	48012146	50066653
4933413G19Rik	chr6.128436670	1.23508e-13	7.41046e-13	342	6	1.68272e-11	ENSMUSG00000079304	chr6	hip	128375456	128385144	9689	+	127375456	129385144
Mapk8ip2	chr15.89461453	1.51091e-13	7.55456e-13	586	5	1.71245e-11	ENSMUSG00000022619	chr15	hip	89453913	89464468	10556	+	88453913	90464468
Trappc6b	chr12.59021854	1.30052e-13	7.8031e-13	979	6	1.76572e-11	ENSMUSG00000020993	chr12	hip	59043093	59061461	18369	-	58043093	60061461
Gria1	chr11.57591778	1.33363e-14	8.00176e-13	563	60	1.80754e-11	ENSMUSG00000020524	chr11	hip	57011387	57330244	318858	+	56011387	58330244
Dnah9	chr11.66114102	2.03789e-13	8.15158e-13	995	4	1.83819e-11	ENSMUSG00000056752	chr11	hip	65831282	66168551	337270	-	64831282	67168551
Gm17382	chr17.27092250	2.7339e-14	8.4751e-13	2667	31	1.90785e-11	ENSMUSG00000078838	chr17	hip	26860287	26886175	25889	-	25860287	27886175
Luc7l3	chr11.94257023	8.53344e-14	8.53344e-13	2581	10	1.91767e-11	ENSMUSG00000020863	chr11	hip	94287890	94321988	34099	-	93287890	95321988
Hbb-bt	chr7.104356230	1.22518e-13	8.57627e-13	1483	7	1.92398e-11	ENSMUSG00000073940	chr7	hip	103812524	103813996	1473	-	102812524	104813996
Slk	chr19.47667879	9.84182e-14	8.85764e-13	480	9	1.98369e-11	ENSMUSG00000025060	chr19	hip	47579678	47645246	65569	+	46579678	48645246
Dcp2	chr18.44632981	1.26793e-13	8.87554e-13	871	7	1.98428e-11	ENSMUSG00000024472	chr18	hip	44380500	44424969	44470	+	43380500	45424969
4930563E22Rik	chr11.72548953	1.50286e-13	9.01717e-13	920	6	2.0125e-11	ENSMUSG00000053574	chr11	hip	72215138	72218450	3313	+	71215138	73218450
Arhgef2	chr3.88636060	1.9438e-13	9.71902e-13	NA	5	2.16543e-11	ENSMUSG00000028059	chr3	hip	88607454	88648052	40599	+	87607454	89648052
Camk2b	chr11.5905125	3.77327e-14	9.8105e-13	579	26	2.18208e-11	ENSMUSG00000057897	chr11	hip	5969644	6066362	96719	-	4969644	7066362
Pds5b	chr5.151047730	2.63128e-13	1.05251e-12	274	4	2.33704e-11	ENSMUSG00000034021	chr5	hip	150673739	150810690	136952	+	149673739	151810690
2310058D17Rik	chr11.59161565	4.82456e-14	1.15789e-12	1001	24	2.56667e-11	ENSMUSG00000085379	chr11	hip	58965748	58978050	12303	-	57965748	59978050
Mdh2	chr5.135748953	1.2288e-13	1.2288e-12	234	10	2.71921e-11	ENSMUSG00000019179	chr5	hip	135778480	135790398	11919	+	134778480	136790398
Fah	chr7.84265410	1.80731e-13	1.26512e-12	803	7	2.79484e-11	ENSMUSG00000030630	chr7	hip	84585159	84606722	21564	-	83585159	85606722
Jchain	chr5.88684363	6.44513e-13	1.28903e-12	451	2	2.84284e-11	ENSMUSG00000067149	chr5	hip	88520512	88527891	7380	-	87520512	89527891
Pgm2	chr4.100115194	1.09364e-13	1.31237e-12	388	12	2.88942e-11	ENSMUSG00000025791	chr4	hip	99929414	99987294	57881	+	98929414	100987294
Arf5	chr6.28555584	3.31591e-13	1.32636e-12	8	4	2.91531e-11	ENSMUSG00000020440	chr6	hip	28423560	28426602	3043	+	27423560	29426602
Fcgr2b	chr1.170813975	1.92198e-13	1.34539e-12	113	7	2.95215e-11	ENSMUSG00000026656	chr1	hip	170960558	170976547	15990	-	169960558	171976547
Plod2	chr9.92632728	1.04099e-13	1.45738e-12	2083	14	3.19252e-11	ENSMUSG00000032374	chr9	hip	92542223	92608428	66206	+	91542223	93608428
Galns	chr8.122579263	5.45845e-14	1.47378e-12	2299	27	3.22303e-11	ENSMUSG00000015027	chr8	hip	122578238	122611487	33250	-	121578238	123611487
Scn4b	chr9.45399320	3.69974e-13	1.4799e-12	358	4	3.23098e-11	ENSMUSG00000046480	chr9	hip	45138437	45154152	15716	+	44138437	46154152
Rab3gap2	chr1.184850041	1.81666e-13	1.635e-12	1254	9	3.56364e-11	ENSMUSG00000039318	chr1	hip	185204168	185286743	82576	+	184204168	186286743
Gm17709	chr8.121966990	6.6661e-14	1.66653e-12	2174	25	3.62629e-11	ENSMUSG00000091952	chr8	hip	121972727	121973822	1096	-	120972727	122973822
Gm10710	chr3.83118219	1.8609e-13	1.67481e-12	185	9	3.63825e-11	ENSMUSG00000074517	chr3	hip	83125276	83129246	3971	-	82125276	84129246
Nme4	chr17.26457080	6.46868e-14	1.74654e-12	2178	27	3.78776e-11	ENSMUSG00000024177	chr17	hip	26091734	26095508	3775	-	25091734	27095508
9330162012Rik	chr13.25110665	1.10275e-13	1.7644e-12	2499	16	3.82014e-11	ENSMUSG00000086448	chr13	hip	24937401	24941417	4017	+	23937401	25941417
Tmem179	chr12.112318545	1.64261e-13	1.80687e-12	1474	11	3.9056e-11	ENSMUSG00000054013	chr12	hip	112500184	112511160	10977	-	111500184	113511160
Trim43a	chr9.88020283	9.06489e-13	1.81298e-12	434	2	3.91231e-11	ENSMUSG00000090693	chr9	hip	88581036	88588819	7784	+	87581036	89588819
Mansc4	chr6.147080960	2.38146e-13	1.90517e-12	1210	8	4.10446e-11	ENSMUSG00000072662	chr6	hip	147075060	147087032	11973	-	146075060	148087032
Ttf2	chr3.101043613	2.43629e-13	1.94903e-12	491	8	4.19203e-11	ENSMUSG00000033222	chr3	hip	100938860	100969663	30804	-	99938860	101969663
Hebp1	chr6.135149418	7.13467e-14	2.06905e-12	1615	29	4.44284e-11	ENSMUSG00000042770	chr6	hip	135137519	135168215	30697	-	134137519	136168215
Gm4211	chr13.79970508	4.16083e-14	2.08042e-12	303	50	4.4599e-11	ENSMUSG00000097146	chr13	hip	80957665	80963730	6066	-	79957665	81963730
Wac	chr18.7850113	5.2517e-13	2.10068e-12	483	4	4.49594e-11	ENSMUSG00000024283	chr18	hip	7868832	7973547	104716	+	6868832	8973547
Lurap1	chr4.116653118	5.55584e-13	2.22234e-12	297	4	4.74851e-11	ENSMUSG00000028701	chr4	hip	116132406	116151338	18933	-	115132406	117151338
Fancg	chr4.43361135	4.45649e-13	2.22824e-12	245	5	4.75334e-11	ENSMUSG00000028453	chr4	hip	43002343	43010506	8164	-	42002343	44010506
Dhfr	chr13.92187604	1.86066e-14	2.23279e-12	628	120	4.75526e-11	ENSMUSG00000021707	chr13	hip	92354783	92389053	34271	+	91354783	93389053
Fam84a	chr12.13560575	7.59498e-13	2.27849e-12	65	3	4.84468e-11	ENSMUSG00000020607	chr12	hip	14147599	14152038	4440	-	13147599	15152038
Cxcl12	chr6.117388930	3.4949e-13	2.44643e-12	226	7	5.19328e-11	ENSMUSG00000061353	chr6	hip	117168535	117181367	12833	+	116168535	118181367
Gm20633	chr3.95952403	4.21832e-13	2.53099e-12	226	6	5.36406e-11	ENSMUSG00000093553	chr3	hip	96243550	96246380	2831	-	95243550	97246380
Psat1	chr19.15675568	5.34549e-13	2.67275e-12	150	5	5.65529e-11	ENSMUSG00000024640	chr19	hip	15904678	15947337	42660	-	14904678	16947337
Alpk1	chr3.128220008	3.02194e-13	2.71975e-12	1301	9	5.74541e-11	ENSMUSG00000028028	chr3	hip	127670399	127780527	110129	-	126670399	128780527
Gm7457	chr6.143137785	1.94923e-13	2.72892e-12	1163	14	5.75546e-11	ENSMUSG00000072683	chr6	hip	142814231	142833494	19264	+	141814231	143833494
Gm20632	chr3.96276478	4.73309e-13	2.83985e-12	226	6	5.97975e-11	ENSMUSG00000093577	chr3	hip	96239393	96241819	2427	+	95239393	97241819
Rab34	chr11.78399152	5.81301e-13	2.90651e-12	552	5	6.11023e-11	ENSMUSG00000002059	chr11	hip	78188430	78192193	3764	+	77188430	79192193
Pten	chr19.32952622	5.82232e-13	2.91116e-12	192	5	6.11016e-11	ENSMUSG00000013663	chr19	hip	32757497	32826160	68664	+	31757497	33826160
Ctnnbip1	chr4.149870220	1.0459e-13	2.92853e-12	404	28	6.13673e-11	ENSMUSG00000028988	chr4	hip	149518236	149566437	48202	+	148518236	150566437
Ptgs2	chr1.149877136	5.59568e-15	3.07763e-12	1088	550	6.43881e-11	ENSMUSG00000032487	chr1	hip	150100124	150108010	7887	+	149100124	151108010
Fmn1	chr2.113385045	3.55227e-13	3.19704e-12	331	9	6.67792e-11	ENSMUSG00000044042	chr2	hip	113327736	113716767	389032	+	112327736	114716767
Npas3	chr12.53997069	2.90674e-13	3.19741e-12	1078	11	6.66801e-11	ENSMUSG00000021010	chr12	hip	53248677	54072175	823499	+	52248677	55072175
Ptprn	chr1.74302332	3.04042e-13	3.34446e-12	197	11	6.96354e-11	ENSMUSG00000026204	chr1	hip	75247041	75264208	17168	-	74247041	76264208
Pigs	chr11.78352579	8.44474e-13	3.3779e-12	552	4	7.02193e-11	ENSMUSG00000041958	chr11	hip	78328415	78342782	14368	+	77328415	79342782
Ssc5d	chr7.5179839	1.13793e-12	3.41379e-12	330	3	7.08525e-11	ENSMUSG00000035279	chr7	hip	4925844	4944821	18978	+	3925844	5944821
Best3	chr10.116919880	2.52278e-13	3.53189e-12	2809	14	7.3187e-11	ENSMUSG00000020169	chr10	hip	116986314	117025040	38727	+	115986314	118025040
Crot	chr5.8997148	5.26301e-13	3.68411e-12	1049	7	7.62201e-11	ENSMUSG00000003623	chr5	hip	8966033	8997324	31292	-	7966033	9997324
Nat8f5	chr6.85985168	9.31164e-13	3.72465e-12	225	4	7.69368e-11	ENSMUSG00000079494	chr6	hip	85817221	85820972	3752	-	84817221	86820972
Grem1	chr2.113478126	5.34045e-13	3.73832e-12	268	7	7.70969e-11	ENSMUSG00000074934	chr2	hip	113746164	113758646	12483	-	112746164	114758646
L3hypdh	chr12.72003342	3.45812e-13	3.80394e-12	853	11	7.83262e-11	ENSMUSG00000019718	chr12	hip	72073428	72085439	12012	-	71073428	73085439
Sesn2	chr4.132393955	2.74758e-13	4.12138e-12	1253	15	8.47288e-11	ENSMUSG00000028893	chr4	hip	132492032	132510501	18470	-	131492032	133510501
Cnbd2	chr2.157063511	4.22523e-13	4.22523e-12	1321	10	8.67269e-11	ENSMUSG00000038085	chr2	hip	156312299	156375638	63340	+	155312299	157375638
Bambi-ps1	chr2.122587284	6.1274e-13	4.28918e-12	1237	7	8.79012e-11	ENSMUSG00000081219	chr2	hip	122466935	122467526	592	-	121466935	123467526
Gpatch8	chr11.102144648	5.36233e-13	4.28986e-12	293	8	8.77772e-11	ENSMUSG00000034621	chr11	hip	102475915	102556392	80478	-	101475915	103556392
Cntn2	chr1.131809888	4.93659e-13	4.44293e-12	292	9	9.07668e-11	ENSMUSG00000053024	chr1	hip	132509425	132542940	33516	-	131509425	133542940
Crybg3	chr16.58750765	8.90372e-13	4.45186e-12	1357	5	9.08068e-11	ENSMUSG00000022723	chr16	hip	59490775	59555752	64978	-	58490775	60555752
Mylk	chr16.35224626	3.46171e-13	4.50022e-12	795	13	9.16497e-11	ENSMUSG00000022836	chr16	hip	34745210	35002420	257211	+	33745210	36002420
Strc	chr2.121289406	9.06762e-13	4.53381e-12	955	5	9.21899e-11	ENSMUSG00000033498	chr2	hip	121363728	121387168	23441	-	120363728	122387168
Snhg11	chr2.158625324	3.8353e-13	4.60236e-12	218	12	9.34379e-11	ENSMUSG00000044349	chr2	hip	158375638	158386145	10508	+	157375638	159386145
Lca5	chr9.83430080	9.26942e-13	4.63471e-12	912	5	9.39484e-11	ENSMUSG00000032258	chr9	hip	83391364	83441127	49764	-	82391364	84441127
Prkce	chr17.85866926	3.37902e-13	4.73062e-12	1681	14	9.57437e-11	ENSMUSG00000045038	chr17	hip	86167785	86657919	490135	+	85167785	87657919
Cachd1	chr4.100132709	4.04713e-13	4.85655e-12	546	12	9.81401e-11	ENSMUSG00000028532	chr4	hip	100776675	101029220	252546	+	99776675	102029220
Gm10605	chr7.99650905	9.79228e-13	4.89614e-12	607	5	9.87868e-11	ENSMUSG00000097974	chr7	hip	99625936	99631711	5776	+	98625936	100631711
B3glct	chr5.149317293	1.22498e-12	4.89991e-12	435	4	9.871e-11	ENSMUSG00000051950	chr5	hip	149678230	149762599	84370	+	148678230	150762599
Paox	chr7.140138018	5.49375e-13	4.94438e-12	568	9	9.94522e-11	ENSMUSG00000025464	chr7	hip	140125657	140134334	8678	+	139125657	141134334
Gm26890	chr7.19734138	5.49927e-13	4.94934e-12	196	9	9.93986e-11	ENSMUSG00000097246	chr7	hip	19597293	19602294	5002	-	18597293	20602294
Slco4c1	chr1.96998000	7.08932e-13	4.96252e-12	1924	7	9.951e-11	ENSMUSG00000040693	chr1	hip	96818784	96872171	53388	-	95818784	97872171
Col22a1	chr15.71516013	8.86368e-13	5.31821e-12	489	6	1.06478e-10	ENSMUSG00000079022	chr15	hip	71795795	72034227	238433	-	70795795	73034227
Zfp384	chr6.124956999	5.64062e-13	5.64062e-12	212	10	1.12761e-10	ENSMUSG00000038346	chr6	hip	125009145	125037870	28726	+	124009145	126037870
3110009E18Rik	chr1.120709717	1.17508e-12	5.87541e-12	136	5	1.17274e-10	ENSMUSG00000026388	chr1	hip	120121187	120188189	67003	+	119121187	121188189
Glce	chr9.62029875	5.34213e-13	5.87634e-12	698	11	1.17113e-10	ENSMUSG00000032252	chr9	hip	62057248	62070606	13359	-	61057248	63070606
Fgf10	chr13.118596331	6.61812e-13	5.95631e-12	1521	9	1.18526e-10	ENSMUSG00000021732	chr13	hip	118669791	118792115	122325	+	117669791	119792115
Nrsn1	chr13.25110665	4.26142e-13	5.96599e-12	2304	14	1.18538e-10	ENSMUSG00000048978	chr13	hip	25252040	25270502	18463	-	24252040	26270502
Gm15612	chr6.89055402	1.11283e-12	6.67696e-12	217	6	1.32462e-10	ENSMUSG00000085828	chr6	hip	88842854	88847274	4421	+	87842854	89847274
Urgcp	chr11.5836180	8.69029e-13	6.95223e-12	615	8	1.37713e-10	ENSMUSG00000049680	chr11	hip	5713417	5762376	48960	-	4713417	6762376
Csrp2bp	chr2.144589637	3.49532e-12	6.99064e-12	343	2	1.38264e-10	ENSMUSG00000027425	chr2	hip	144368983	144407676	38694	+	143368983	145407676
Hmgb1	chr5.148525646	1.166e-12	6.99598e-12	392	6	1.3816e-10	ENSMUSG00000066551	chr5	hip	149046702	149053513	6812	-	148046702	150053513
Pcdhga11	chr18.37845852	7.93335e-13	7.14001e-12	612	9	1.40791e-10	ENSMUSG00000102742	chr18	hip	37755731	37841873	86143	+	36755731	38841873
Hibch	chr1.52439533	1.50956e-12	7.54781e-12	220	5	1.48607e-10	ENSMUSG00000041426	chr1	hip	52845013	52920986	75974	+	51845013	53920986
E230029C05Rik	chr7.90675250	1.35018e-12	8.10109e-12	805	6	1.5926e-10	ENSMUSG00000097585	chr7	hip	89980749	89981848	1100	+	88980749	90981848
Gm20033	chr5.64479297	1.63598e-12	8.17992e-12	6	5	1.60568e-10	ENSMUSG00000097640	chr5	hip	64708207	64804117	95911	-	63708207	65804117
Psrc1	chr3.107785729	1.05689e-12	8.45515e-12	128	8	1.65721e-10	ENSMUSG00000068744	chr3	hip	108383839	108388231	4393	+	107383839	109388231
Rpp30	chr19.36064779	4.23694e-12	8.47389e-12	193	2	1.65839e-10	ENSMUSG00000024800	chr19	hip	36083716	36104772	21057	+	35083716	37104772
Mroh7	chr4.107460309	7.82019e-13	8.60221e-12	523	11	1.68098e-10	ENSMUSG00000047502	chr4	hip	106680417	106730925	50509	-	105680417	107730925
Trhde	chr10.115139025	1.07885e-12	8.63078e-12	1113	8	1.68403e-10	ENSMUSG00000050663	chr10	hip	114398823	114802307	403485	-	113398823	115802307
Gm15445	chr1.135017394	3.46427e-13	8.66068e-12	435	25	1.68734e-10	ENSMUSG00000085311	chr1	hip	135152963	135153806	844	+	134152963	136153806
Itga3	chr11.95000449	1.26684e-12	8.86785e-12	1711	7	1.72513e-10	ENSMUSG00000001507	chr11	hip	95044474	95076801	32328	-	94044474	96076801
Sorl1	chr9.42053157	5.34004e-13	9.07807e-12	519	17	1.76339e-10	ENSMUSG00000049313	chr9	hip	41964720	42124297	159578	-	40964720	43124297
Sh3pxd2a	chr19.47408648	1.31149e-12	9.18045e-12	442	7	1.78062e-10	ENSMUSG00000053617	chr19	hip	47260174	47464411	204238	-	46260174	48464411
Dclk3	chr9.111435514	7.92541e-13	9.51049e-12	790	12	1.8419e-10	ENSMUSG00000032500	chr9	hip	111439081	111489608	50528	+	110439081	112489608
Repin1	chr6.48926253	2.42735e-12	9.70942e-12	160	4	1.87763e-10	ENSMUSG00000052751	chr6	hip	48593883	48599082	5200	+	47593883	49599082
Cfap46	chr7.139513633	5.34476e-13	1.0155e-11	792	19	1.9609e-10	ENSMUSG00000049571	chr7	hip	139638778	139683817	45040	-	138638778	140683817
Cfap74	chr4.155249139	4.00425e-13	1.04111e-11	355	26	2.00736e-10	ENSMUSG00000078490	chr4	hip	155451570	155466530	14961	+	154451570	156466530
Tspan32os	chr7.143148456	7.18242e-13	1.07736e-11	1742	15	2.0742e-10	ENSMUSG00000052281	chr7	hip	142988969	143008033	19065	-	141988969	144008033
Col26a1	chr5.136922174	6.6592e-13	1.13206e-11	453	17	2.1763e-10	ENSMUSG00000004415	chr5	hip	136741759	136883209	141451	-	135741759	137883209
Rasa2	chr9.96852319	4.89375e-13	1.1745e-11	3147	24	2.25456e-10	ENSMUSG00000032413	chr9	hip	96539300	96631617	92318	-	95539300	97631617
Pfdn2	chr1.171219926	1.69709e-12	1.18796e-11	113	7	2.27704e-10	ENSMUSG00000006412	chr1	hip	171345670	171359254	13585	+	170345670	172359254
Frmd6	chr12.71447106	1.18437e-12	1.3028e-11	936	11	2.4935e-10	ENSMUSG00000048285	chr12	hip	70825514	70902232	76719	+	69825514	71902232
Rab35	chr5.116014445	2.20112e-12	1.32067e-11	330	6	2.52399e-10	ENSMUSG00000029518	chr5	hip	115631929	115647736	15808	+	114631929	116647736
Tbc1d32	chr10.55581558	1.40833e-12	1.40833e-11	1305	10	2.68759e-10	ENSMUSG00000038122	chr10	hip	56014298	56228689	214392	-	55014298	57228689
Gm11733	chr11.117463124	1.209e-12	1.4508e-11	502	12	2.76459e-10	ENSMUSG00000069588	chr11	hip	117484368	117489014	4647	+	116484368	118489014
Mxra7	chr11.116819024	7.45035e-13	1.49007e-11	801	20	2.83527e-10	ENSMUSG00000020814	chr11	hip	116803062	116828046	24985	-	115803062	117828046
Vsir	chr10.60215804	1.2968e-12	1.55616e-11	862	12	2.95671e-10	ENSMUSG00000020101	chr10	hip	60346851	60372684	25834	+	59346851	61372684
Psmc2	chr5.21764706	7.29468e-13	1.60483e-11	124	22	3.04474e-10	ENSMUSG00000028932	chr5	hip	21785283	21803787	18505	+	20785283	22803787
Gm20628	chr3.96180222	2.79744e-12	1.67846e-11	230	6	3.17981e-10	ENSMUSG00000093656	chr3	hip	96267075	96270289	3215	-	95267075	97270289
Gm15539	chr16.3951728	5.78816e-12	1.73645e-11	354	3	3.28489e-10	ENSMUSG00000081809	chr16	hip	3927606	3928171	566	+	2927606	4928171
Cdc37l1	chr19.28886439	5.3266e-13	1.81104e-11	154	34	3.42104e-10	ENSMUSG00000024780	chr19	hip	28990494	29017569	27076	+	27990494	30017569
Ubr1	chr2.121289406	3.7265e-12	1.86325e-11	855	5	3.51456e-10	ENSMUSG00000027272	chr2	hip	120860269	120970715	110447	-	119860269	121970715
Eef2kmt	chr16.5247235	9.39702e-12	1.8794e-11	321	2	3.53991e-10	ENSMUSG00000022544	chr16	hip	5244152	5255983	11832	-	4244152	6255983
Aprt	chr8.122474388	7.8351e-13	1.95877e-11	2304	25	3.68408e-10	ENSMUSG00000006589	chr8	hip	122574637	122576907	2271	-	121574637	123576907
H2-T10	chr17.37111988	1.97406e-12	1.97406e-11	968	10	3.70748e-10	ENSMUSG00000079491	chr17	hip	36115876	36121465	5590	-	35115876	37121465
Mief1	chr15.81192916	6.85345e-12	2.05603e-11	66	3	3.85588e-10	ENSMUSG00000022412	chr15	hip	80234080	80253366	19287	+	79234080	81253366
Magi1	chr6.93660158	1.72565e-12	2.07078e-11	1427	12	3.87796e-10	ENSMUSG00000045095	chr6	hip	93675455	94283322	607868	-	92675455	95283322
Gucy1a3	chr3.82782453	1.72648e-12	2.07177e-11	255	12	3.87425e-10	ENSMUSG00000033910	chr3	hip	82092428	82145877	53450	-	81092428	83145877
Isoc2a	chr7.4997743	6.96618e-12	2.08985e-11	338	3	3.90246e-10	ENSMUSG00000086784	chr7	hip	4877053	4895717	18665	+	3877053	5895717
Manba	chr3.135238122	2.38756e-12	2.14881e-11	317	9	4.0068e-10	ENSMUSG00000028164	chr3	hip	135485611	135571404	85794	+	134485611	136571404
Gm3667	chr14.5873303	2.26096e-11	2.26096e-11	112	1	4.20991e-10	ENSMUSG00000090691	chr14	hip	6868502	6889962	21461	-	5868502	7889962
Tmem181b-ps	chr17.6814195	5.78276e-12	2.31311e-11	160	4	4.30086e-10	ENSMUSG00000096780	chr17	hip	6448040	6449571	1532	-	5448040	7449571
Limch1	chr5.67073977	2.15876e-12	2.37464e-11	176	11	4.40898e-10	ENSMUSG00000037736	chr5	hip	66745835	67057159	311325	+	65745835	68057159
Ppip5k1	chr2.121289406	5.18421e-12	2.5921e-11	940	5	4.8059e-10	ENSMUSG00000033526	chr2	hip	121310561	121355396	44836	-	120310561	122355396
Tln2	chr9.67541401	2.90165e-12	2.61149e-11	1006	9	4.83496e-10	ENSMUSG00000052698	chr9	hip	67217087	67559703	342617	-	66217087	68559703
Unc45a	chr7.80505347	3.77547e-12	2.64283e-11	829	7	4.88605e-10	ENSMUSG00000030533	chr7	hip	80325292	80341005	15714	-	79325292	81341005
Zfp146	chr7.30400562	2.21782e-12	2.66138e-11	943	12	4.91338e-10	ENSMUSG00000037029	chr7	hip	30161274	30169727	8454	-	29161274	31169727
Pacrg	chr17.10015854	4.51823e-12	2.71094e-11	820	6	4.99779e-10	ENSMUSG00000037196	chr17	hip	10403012	10840311	437300	-	9403012	11840311
0610009O20Rik	chr18.38158502	3.1092e-12	2.79828e-11	607	9	5.15152e-10	ENSMUSG00000024442	chr18	hip	38250249	38262629	12381	+	37250249	39262629
Slc35a5	chr16.45323296	4.67787e-12	2.80672e-11	537	6	5.15978e-10	ENSMUSG00000022664	chr16	hip	45139573	45158706	19134	-	44139573	46158706
2510009E07Rik	chr16.21612643	3.26691e-12	2.94022e-11	487	9	5.39758e-10	ENSMUSG00000043391	chr16	hip	21649045	21694665	45621	-	20649045	22694665
Gnptg	chr17.24960736	1.48732e-12	2.97464e-11	1482	20	5.45308e-10	ENSMUSG00000035521	chr17	hip	25233331	25240124	6794	-	24233331	26240124
D630033O11Rik	chr9.43358032	3.01671e-12	3.01671e-11	693	10	5.52245e-10	ENSMUSG00000095385	chr9	hip	43259879	43280075	20197	+	42259879	44280075
Heg1	chr16.33918207	2.79038e-12	3.06941e-11	782	11	5.61104e-10	ENSMUSG00000075254	chr16	hip	33684466	33771576	87111	+	32684466	34771576
Prr5l	chr2.102400770	2.93749e-12	3.23123e-11	1538	11	5.89859e-10	ENSMUSG00000032841	chr2	hip	101714285	101883027	168743	-	100714285	102883027
Me1	chr9.86319855	3.82642e-12	3.44377e-11	1272	9	6.27778e-10	ENSMUSG00000032418	chr9	hip	86581363	86695914	114552	-	85581363	87695914
Zfp322a	chr13.23924034	4.49556e-12	3.59645e-11	1405	8	6.54695e-10	ENSMUSG00000046351	chr13	hip	23353103	23369208	16106	-	22353103	24369208
Rab6b	chr9.103395444	2.13946e-12	3.63708e-11	985	17	6.61167e-10	ENSMUSG00000032549	chr9	hip	103112074	103185270	73197	+	102112074	104185270
Rnf20	chr4.50167589	1.23649e-11	3.70946e-11	NA	3	6.73386e-10	ENSMUSG00000028309	chr4	hip	49632006	49656887	24882	+	48632006	50656887
Pcdhga9	chr18.37758427	4.13211e-12	3.7189e-11	624	9	6.74161e-10	ENSMUSG00000102440	chr18	hip	37736936	37841870	104935	+	36736936	38841870
Cpsf6	chr10.117463369	2.22079e-12	3.77534e-11	2726	17	6.83442e-10	ENSMUSG00000055531	chr10	hip	117344673	117380015	35343	-	116344673	118380015
3110070M22Rik	chr13.119277522	3.83952e-12	3.83952e-11	1552	10	6.94096e-10	ENSMUSG00000074635	chr13	hip	119487261	119488383	1123	-	118487261	120421639
Zfp870	chr17.32741344	6.60593e-12	3.96356e-11	626	6	7.15527e-10	ENSMUSG00000095325	chr17	hip	32879228	32886083	6856	-	31879228	33886083
Umodl1	chr17.31231994	5.73264e-12	4.01285e-11	723	7	7.23423e-10	ENSMUSG00000054134	chr17	hip	30954679	31010708	56030	+	29954679	32010708
Gm21967	chr13.119277522	5.16988e-12	4.13591e-11	1403	8	7.44577e-10	ENSMUSG00000094114	chr13	hip	119606650	119610458	3809	+	118606650	120421639
Rpa1	chr11.74854276	5.53949e-12	4.4316e-11	643	8	7.96709e-10	ENSMUSG00000000751	chr11	hip	75298166	75348324	50159	-	74298166	76348324
BC029722	chr2.155718886	5.60922e-12	4.48738e-11	1004	8	8.05626e-10	ENSMUSG00000074649	chr2	hip	155817730	155819426	1697	-	154817730	156819426
Abr	chr11.76708684	5.67404e-12	4.53923e-11	686	8	8.13815e-10	ENSMUSG00000017631	chr11	hip	76416734	76622314	205581	-	75416734	77622314
Akap8	chr17.32613187	7.60675e-12	4.56405e-11	509	6	8.1714e-10	ENSMUSG00000024045	chr17	hip	32303676	32321153	17478	-	31303676	33321153
2410131K14Rik	chr5.117871774	3.34139e-12	4.67794e-11	361	14	8.36382e-10	ENSMUSG00000032840	chr5	hip	118245227	118266093	20867	+	117245227	119266093
Hapln3	chr7.79488034	5.88418e-12	4.70734e-11	509	8	8.40487e-10	ENSMUSG00000030606	chr7	hip	79117027	79131018	13992	-	78117027	80131018
Cecr5	chr6.121129985	5.23562e-12	4.71206e-11	351	9	8.40178e-10	ENSMUSG00000058979	chr6	hip	120509494	120531319	21826	-	119509494	121531319
Zfp277	chr12.40310670	9.45989e-12	4.72995e-11	453	5	8.42215e-10	ENSMUSG00000055917	chr12	hip	40315046	40445790	130745	-	39315046	41445790
Adamts4	chr1.171235338	7.04636e-12	4.93245e-11	113	7	8.77075e-10	ENSMUSG00000006403	chr1	hip	171250421	171260637	10217	+	170250421	172260637
A430106G13Rik	chr1.138274419	7.53893e-13	5.12647e-11	323	68	9.10333e-10	ENSMUSG00000098206	chr1	hip	137966531	137969918	3388	+	136966531	138969918
C4a	chr17.34196501	3.44586e-12	5.16879e-11	1861	15	9.16599e-10	ENSMUSG00000015451	chr17	hip	34809092	34823464	14373	-	33809092	35823464
Gm15958	chr18.66466512	4.82393e-13	5.25808e-11	488	109	9.31166e-10	ENSMUSG00000085055	chr18	hip	66291274	66319607	28334	+	65291274	67319607
Zbtb8os	chr4.129426559	1.05035e-13	5.36727e-11	1051	511	9.49213e-10	ENSMUSG00000057572	chr4	hip	129335695	129354547	18853	+	128335695	130354547
Nars	chr18.64847310	3.45608e-13	5.42605e-11	331	157	9.58308e-10	ENSMUSG00000024587	chr18	hip	64499665	64516557	16893	-	63499665	65516557
Ky	chr9.102072974	4.60103e-12	5.52123e-11	1523	12	9.73799e-10	ENSMUSG00000035606	chr9	hip	102506138	102546238	40101	+	101506138	103546238
Cisd2	chr3.135238122	7.01208e-12	5.60966e-11	265	8	9.88059e-10	ENSMUSG00000028165	chr3	hip	135406412	135423925	17514	-	134406412	136423925
Trhr2	chr8.122536994	2.30262e-12	5.98682e-11	2441	26	1.05307e-09	ENSMUSG00000039079	chr8	hip	122356967	122360746	3780	-	121356967	123360746
Cacng7	chr7.4368189	6.06156e-11	6.06156e-11	204	1	1.06478e-09	ENSMUSG00000069806	chr7	hip	3332955	3368216	35262	+	2332955	4368216
Plekhn1	chr4.156227584	3.60196e-12	6.12333e-11	312	17	1.07418e-09	ENSMUSG00000078485	chr4	hip	156221456	156228542	7087	-	155221456	156508116
Wdr59	chr8.112000043	2.04478e-11	6.13433e-11	270	3	1.07466e-09	ENSMUSG00000031959	chr8	hip	111448784	111522107	73324	-	110448784	112522107
Ccdc91	chr6.147629177	1.08927e-11	6.53564e-11	900	6	1.14343e-09	ENSMUSG00000030301	chr6	hip	147475871	147632612	156742	+	146475871	148632612
Lhx9	chr1.138823045	1.88179e-12	6.58625e-11	191	35	1.15074e-09	ENSMUSG00000019230	chr1	hip	138825186	138848576	23391	-	137825186	139848576
Gon4l	chr3.88636060	1.38601e-11	6.93006e-11	96	5	1.20919e-09	ENSMUSG00000054199	chr3	hip	88835231	88910103	74873	+	87835231	89910103
Tmed8	chr12.87171285	3.47521e-11	6.95041e-11	3	2	1.21112e-09	ENSMUSG00000034111	chr12	hip	87166242	87200229	33988	-	86166242	88200229
Tceanc2	chr4.107460844	9.17651e-12	7.34121e-11	544	8	1.27751e-09	ENSMUSG00000028619	chr4	hip	107134155	107179116	44962	-	106134155	108179116
Ube2d3	chr3.135238122	8.35788e-12	7.52209e-11	281	9	1.30724e-09	ENSMUSG00000078578	chr3	hip	135438297	135467178	28882	+	134438297	136467178
Ctso	chr3.82901210	6.87954e-12	7.56749e-11	216	11	1.31338e-09	ENSMUSG00000028015	chr3	hip	81932601	81956725	24125	+	80932601	82956725
Rpe	chr1.66856907	2.53836e-11	7.61507e-11	267	3	1.31988e-09	ENSMUSG00000026005	chr1	hip	66700831	66719805	18975	+	65700831	67719805
Fam101b	chr11.76085609	9.58799e-12	7.67039e-11	621	8	1.3277e-09	ENSMUSG00000020846	chr11	hip	76019194	76027782	8589	-	75019194	77027782
Tmem19	chr10.115462163	7.78928e-12	7.78928e-11	NA	10	1.34649e-09	ENSMUSG00000069520	chr10	hip	115340739	115362262	21524	-	114340739	116362262
Sorcs2	chr5.36400691	1.31085e-11	7.86509e-11	259	6	1.3578e-09	ENSMUSG00000029093	chr5	hip	36017180	36398139	380960	-	35017180	37398139
Gm13225	chr4.144688789	3.99087e-11	7.98175e-11	129	2	1.37611e-09	ENSMUSG00000078503	chr4	hip	145510759	145539188	28430	+	144510759	146539188
Srm	chr4.148252494	9.25911e-12	8.3332e-11	419	9	1.43481e-09	ENSMUSG00000006442	chr4	hip	148591503	148594993	3491	+	147591503	149594993
2900005J15Rik	chr5.24993769	9.65327e-12	8.68794e-11	276	9	1.49391e-09	ENSMUSG00000043833	chr5	hip	25100983	25110109	9127	+	24100983	26110109
Tcerg1l	chr7.138083890	5.15543e-12	8.76423e-11	865	17	1.50505e-09	ENSMUSG00000091002	chr7	hip	138208974	138397730	188757	-	137208974	139397730
Zfp354c	chr11.51638790	9.90027e-12	8.91024e-11	652	9	1.52811e-09	ENSMUSG00000044807	chr11	hip	50811086	50827724	16639	-	49811086	51827724
Plscr4	chr9.92639728	8.15947e-12	8.97542e-11	1893	11	1.53726e-09	ENSMUSG00000032377	chr9	hip	92457378	92493510	36133	+	91457378	93493510
A430057M04Rik	chr14.21510889	2.99602e-11	8.98806e-11	461	3	1.53741e-09	ENSMUSG00000090564	chr14	hip	21847578	21856926	9349	+	20847578	22856926
Fam234b	chr6.135237942	3.34678e-12	9.03631e-11	1667	27	1.54363e-09	ENSMUSG00000030207	chr6	hip	135197977	135244955	46979	+	134197977	136244955
Gm17494	chr3.122380525	5.37392e-12	9.13567e-11	1374	17	1.55856e-09	ENSMUSG00000057359	chr3	hip	122255958	122293547	37590	-	121255958	123293547
Commd7	chr2.153090174	4.65622e-12	9.31243e-11	511	20	1.58664e-09	ENSMUSG00000056941	chr2	hip	153616933	153632781	15849	-	152616933	154632781
Snx11	chr11.96937045	1.86792e-12	1.02736e-10	1193	55	1.74812e-09	ENSMUSG00000020876	chr11	hip	96767555	96777559	10005	-	95767555	97777559
Rnf41	chr10.128358883	9.48481e-12	1.04333e-10	1849	11	1.77298e-09	ENSMUSG00000025373	chr10	hip	128411616	128441438	29823	+	127411616	129441438
Efcc1	chr6.87488653	1.50178e-11	1.05125e-10	288	7	1.78411e-09	ENSMUSG00000068263	chr6	hip	87730869	87755908	25040	+	86730869	88755908
D630003M21Rik	chr2.158428650	9.69857e-12	1.06684e-10	312	11	1.80822e-09	ENSMUSG00000037813	chr2	hip	158182533	158229222	46690	-	157182533	159229222
Dtd2	chr12.52708718	2.28163e-11	1.14081e-10	1095	5	1.93109e-09	ENSMUSG00000020956	chr12	hip	51988312	52006501	18190	-	50988312	53006501
Arsb	chr13.93003269	2.35531e-11	1.17766e-10	517	5	1.99086e-09	ENSMUSG00000042082	chr13	hip	93771679	93943016	171338	+	92771679	94943016
Polr2h	chr16.20811100	1.51921e-11	1.21537e-10	309	8	2.05196e-09	ENSMUSG00000021018	chr16	hip	20717665	20722267	4603	+	19717665	21722267
Stx17	chr4.47773330	3.15101e-11	1.26041e-10	528	4	2.12524e-09	ENSMUSG00000061455	chr4	hip	48124915	48186507	61593	+	47124915	49186507
Stxbp4	chr11.90498102	1.35674e-11	1.35674e-10	385	10	2.28472e-09	ENSMUSG00000020546	chr11	hip	90476492	90638084	161593	-	89476492	91638084
Nbeal2	chr9.110646913	1.14633e-11	1.37559e-10	790	12	2.31348e-09	ENSMUSG00000056724	chr9	hip	110624789	110654161	29373	-	109624789	111654161
Inafm2	chr2.118121514	2.03728e-11	1.4261e-10	1070	7	2.39533e-09	ENSMUSG00000074918	chr2	hip	118745758	118748810	3053	+	117745758	119748810
Erlec1	chr11.30573503	2.395e-11	1.437e-10	384	6	2.41054e-09	ENSMUSG00000020311	chr11	hip	30930774	30954335	23562	-	29930774	31954335
Rpl26	chr11.68798242	1.37943e-11	1.51738e-10	1867	11	2.54209e-09	ENSMUSG00000060938	chr11	hip	68901583	68906989	5407	+	67901583	69906989
A830073O21Rik	chr7.73887767	1.38205e-11	1.52026e-10	774	11	2.54365e-09	ENSMUSG00000091890	chr7	hip	73738893	73740917	2025	-	72738893	74740917
Gm15624	chr6.83039462	2.19477e-11	1.53634e-10	206	7	2.56727e-09	ENSMUSG00000085782	chr6	hip	83166152	83172733	6582	-	82166152	84172733
Haus2	chr2.119737254	2.58625e-11	1.55175e-10	790	6	2.58969e-09	ENSMUSG00000027285	chr2	hip	120609383	120621560	12178	+	119609383	121621560
Brf1	chr12.112804198	1.35705e-11	1.62846e-10	2027	12	2.71423e-09	ENSMUSG00000011158	chr12	hip	112959862	113000621	40760	-	111959862	114000621
Cdk14	chr5.3911076	1.78825e-11	1.78825e-10	648	10	2.97676e-09	ENSMUSG00000028926	chr5	hip	4803391	5420312	616922	-	3803391	6420312
Vps13b	chr15.35663613	3.01414e-11	1.80848e-10	689	6	3.0066e-09	ENSMUSG00000037646	chr15	hip	35371546	35931228	559683	+	34371546	36931228
Map3k13	chr16.22836623	1.65459e-11	1.82005e-10	719	11	3.02198e-09	ENSMUSG00000033618	chr16	hip	21891969	21931877	39909	+	20891969	22931877
Frem3	chr8.80000145	3.07614e-11	1.84568e-10	1377	6	3.06064e-09	ENSMUSG00000042353	chr8	hip	80611080	80695356	84277	+	79611080	81695356
Trmt13	chr3.116048047	6.16975e-11	1.85093e-10	284	3	3.06544e-09	ENSMUSG00000033439	chr3	hip	116581093	116614587	33495	-	115581093	117614587
Sh3gl2	chr4.85381313	3.73087e-11	1.86543e-10	426	5	3.08554e-09	ENSMUSG00000028488	chr4	hip	85205126	85639195	434070	+	84205126	86639195
Perm1	chr4.156227584	1.10771e-11	1.8831e-10	313	17	3.11082e-09	ENSMUSG00000078486	chr4	hip	156215927	156221307	5381	+	155215927	156508116
Cdc42ep2	chr19.5803777	4.72425e-11	1.8897e-10	197	4	3.11776e-09	ENSMUSG00000045664	chr19	hip	5917556	5924816	7261	-	4917556	6924816
Dydc2	chr14.40824740	9.71862e-11	1.94372e-10	314	2	3.20284e-09	ENSMUSG00000021791	chr14	hip	41049209	41069074	19866	-	40049209	42069074
Cldnd1	chr16.59284099	1.96113e-11	1.96113e-10	2329	10	3.22745e-09	ENSMUSG00000022744	chr16	hip	58727910	58734251	6342	+	57727910	59734251
Cat	chr2.104134088	2.87642e-11	2.01349e-10	522	7	3.30944e-09	ENSMUSG00000027187	chr2	hip	103453849	103485160	31312	-	102453849	104485160
1110002J07Rik	chr10.67217456	2.93028e-11	2.0512e-10	1216	7	3.36717e-09	ENSMUSG00000097134	chr10	hip	66912489	66920258	7770	-	65912489	67920258
Cct2	chr10.116910437	1.385e-11	2.0775e-10	2840	15	3.40605e-09	ENSMUSG00000034024	chr10	hip	117050998	117063814	12817	-	116050998	118063814
Ccdc12	chr9.110702351	1.73395e-11	2.08073e-10	790	12	3.40707e-09	ENSMUSG00000019659	chr9	hip	110656503	110711590	55088	+	109656503	111711590
Sdc4	chr2.164562421	1.73674e-11	2.08409e-10	303	12	3.40829e-09	ENSMUSG00000017009	chr2	hip	164424247	164443887	19641	-	163424247	165443887
Man2b1	chr8.84298673	1.96965e-11	2.16661e-10	1177	11	3.5388e-09	ENSMUSG00000005142	chr8	hip	85083269	85098739	15471	+	84083269	86098739
Nav3	chr10.110027726	1.83239e-11	2.38211e-10	2348	13	3.88591e-09	ENSMUSG00000020181	chr10	hip	109682660	110000219	317560	-	108682660	111000219
Ablim1	chr19.57507854	2.47689e-12	2.40259e-10	2320	97	3.91441e-09	ENSMUSG00000025085	chr19	hip	57032733	57314919	282187	-	56032733	58314919
Aars2	chr17.45585014	3.46568e-11	2.42598e-10	451	7	3.94759e-09	ENSMUSG00000023938	chr17	hip	45506841	45520842	14002	+	44506841	46520842
Fbxo6	chr4.148425779	4.87806e-11	2.43903e-10	299	5	3.96388e-09	ENSMUSG00000055401	chr4	hip	148145716	148152140	6425	-	147145716	149152140
Arhgap33	chr7.30525291	1.75751e-11	2.46051e-10	1172	14	3.99381e-09	ENSMUSG00000036882	chr7	hip	30522226	30534180	11955	-	29522226	31534180
Slitrk5	chr14.111159167	4.11769e-11	2.47061e-10	1713	6	4.00522e-09	ENSMUSG00000033214	chr14	hip	111675115	111683134	8020	+	110675115	112683134
Clcn6	chr4.148252494	5.10182e-11	2.55091e-10	269	5	4.13026e-09	ENSMUSG00000029016	chr4	hip	148004259	148038821	34563	-	147004259	149038821
Smarcc2	chr10.129265365	2.2141e-11	2.65692e-10	1888	12	4.29657e-09	ENSMUSG00000025369	chr10	hip	128459236	128490173	30938	+	127459236	129490173
Morf4l1	chr9.91058603	4.43782e-11	2.66269e-10	345	6	4.30056e-09	ENSMUSG00000062270	chr9	hip	90091671	90114820	23150	-	89091671	91114820
Crtac1	chr19.42325333	4.59516e-11	2.75709e-10	138	6	4.44752e-09	ENSMUSG00000042401	chr19	hip	42283037	42431783	148747	-	41283037	43431783
Gm17276	chr17.31541901	3.47122e-11	2.77697e-10	507	8	4.47405e-09	ENSMUSG00000097305	chr17	hip	32113429	32141839	28411	+	31113429	33141839
Gm14257	chr2.155968871	4.04632e-11	2.83243e-10	835	7	4.55776e-09	ENSMUSG00000087616	chr2	hip	155593565	155594475	911	-	154593565	156594475
Phlpp1	chr1.107388700	7.13229e-11	2.85292e-10	250	4	4.58507e-09	ENSMUSG00000044340	chr1	hip	106171752	106394250	222499	+	105171752	107394250
Aqr	chr2.114131952	4.16534e-11	2.91574e-10	236	7	4.68026e-09	ENSMUSG00000040383	chr2	hip	114101170	114187024	85855	-	113101170	115187024
Zmynd8	chr2.165911961	2.16842e-11	3.03579e-10	198	14	4.86698e-09	ENSMUSG00000039671	chr2	hip	165784152	165899016	114865	-	164784152	166899016
Nsrp1	chr11.77785555	5.35156e-11	3.21093e-10	681	6	5.14144e-09	ENSMUSG00000037958	chr11	hip	77044292	77078435	34144	-	76044292	78078435
Gipc1	chr8.83585645	2.97594e-11	3.27353e-10	2760	11	5.23524e-09	ENSMUSG00000019433	chr8	hip	83652678	83664788	12111	+	82652678	84664788
Aak1	chr6.86488258	5.65421e-11	3.39253e-10	412	6	5.4189e-09	ENSMUSG00000057230	chr6	hip	86849517	86991864	142348	+	85849517	87991864
Mgme1	chr2.144079165	1.70574e-10	3.41148e-10	373	2	5.44249e-09	ENSMUSG00000027424	chr2	hip	144270663	144281227	10565	+	143270663	145281227
Gm26902	chr19.34532602	1.14654e-10	3.43963e-10	291	3	5.4807e-09	ENSMUSG00000097558	chr19	hip	34474808	34481546	6739	+	33474808	35481546
Ap3b2	chr7.81704380	3.45366e-11	3.45366e-10	963	10	5.49633e-09	ENSMUSG00000062444	chr7	hip	81460399	81493925	33527	-	80460399	82493925
Sptlc2	chr12.88386285	1.75745e-10	3.51491e-10	57	2	5.58699e-09	ENSMUSG00000021036	chr12	hip	87305058	87388355	83298	-	86305058	88388355
Hspe1	chr1.55071508	5.03076e-11	3.52153e-10	259	7	5.5907e-09	ENSMUSG00000073676	chr1	hip	55088132	55091307	3176	+	54088132	56091307
Ccdc58	chr16.35705105	3.53476e-11	3.53477e-10	752	10	5.60488e-09	ENSMUSG00000075229	chr16	hip	36071660	36092118	20459	+	35071660	37092118
Gtf3a	chr5.146982403	5.11798e-11	3.58259e-10	219	7	5.67381e-09	ENSMUSG00000016503	chr5	hip	146948657	146955614	6958	+	145948657	147955614
Kifc5b	chr17.27092250	1.12272e-11	3.59269e-10	2770	32	5.6829e-09	ENSMUSG00000024301	chr17	hip	26917091	26932579	15489	+	25917091	27932579
Ahcy	chr2.155236657	2.73162e-11	3.82427e-10	702	14	6.04189e-09	ENSMUSG00000027597	chr2	hip	155059310	155074497	15188	-	154059310	156074497
Gm26613	chr11.115325996	5.34086e-12	3.84542e-10	865	72	6.06794e-09	ENSMUSG00000097020	chr11	hip	115615462	115626707	11246	+	114615462	116626707
Gm16794	chr9.95455035	2.14526e-11	3.86148e-10	2868	18	6.08591e-09	ENSMUSG00000097777	chr9	hip	95942049	95959393	17345	-	94942049	96959393
Ptprj	chr2.91538051	6.51723e-11	3.91034e-10	324	6	6.15547e-09	ENSMUSG00000025314	chr2	hip	90429754	90580647	150894	-	89429754	91580647
C2cd5	chr6.143448804	2.51425e-11	4.02281e-10	1331	16	6.32488e-09	ENSMUSG00000030279	chr6	hip	143010920	143100107	89188	-	142010920	144100107
Gm10030	chr9.110842343	3.55865e-11	4.27038e-10	790	12	6.70604e-09	ENSMUSG00000057802	chr9	hip	111004811	111006830	2020	+	110004811	112006830
Efcab7	chr4.100132709	3.80554e-11	4.56665e-10	411	12	7.16266e-09	ENSMUSG00000073791	chr4	hip	99829198	99912788	83591	+	98829198	100912788
Ap4e1	chr2.127226083	5.82426e-11	4.65941e-10	269	8	7.29937e-09	ENSMUSG00000001998	chr2	hip	127008717	127067909	59193	+	126008717	128067909
Lrfn2	chr17.48638106	6.67756e-11	4.6743e-10	428	7	7.3139e-09	ENSMUSG00000040490	chr17	hip	48932379	49097588	165210	+	47932379	50097588
Becn1	chr11.101338375	5.29368e-11	5.29368e-10	449	10	8.27313e-09	ENSMUSG00000035086	chr11	hip	101285952	101302286	16335	-	100285952	102302286
Msl2	chr9.100337585	3.78845e-11	5.30384e-10	2426	14	8.27907e-09	ENSMUSG00000066415	chr9	hip	101074727	101104784	30058	+	100074727	102104784
Gm9821	chr2.91838659	9.01213e-11	5.40728e-10	250	6	8.43044e-09	ENSMUSG00000095332	chr2	hip	91945703	91947655	1953	+	90945703	92947655
Rplp1	chr9.61925871	3.93327e-11	5.50658e-10	779	14	8.57501e-09	ENSMUSG00000007892	chr9	hip	61913284	61914538	1255	-	60913284	62914538
Sgpl1	chr10.61169754	4.65561e-11	5.58673e-10	1045	12	8.68943e-09	ENSMUSG00000020097	chr10	hip	61098642	61147703	49062	-	60098642	62147703
Trim34a	chr7.103837099	7.98592e-11	5.59015e-10	1391	7	8.68438e-09	ENSMUSG00000056144	chr7	hip	104244457	104340693	96237	+	103244457	105340693
Il11ra1	chr4.41747131	2.67739e-11	5.62252e-10	63	21	8.72427e-09	ENSMUSG00000073889	chr4	hip	41699989	41769474	69486	+	40699989	42769474
4933439C10Rik	chr11.59415128	1.8486e-11	5.73065e-10	993	31	8.88148e-09	ENSMUSG00000072893	chr11	hip	59505662	59513647	7986	+	58505662	60513647
Pla2g4b	chr2.120061361	1.05476e-10	6.32858e-10	803	6	9.79653e-09	ENSMUSG00000098488	chr2	hip	120033417	120043030	9614	+	119033417	121043030
Slu7	chr11.43883070	2.11018e-10	6.33055e-10	447	3	9.78794e-09	ENSMUSG00000020409	chr11	hip	43433744	43447981	14238	+	42433744	44447981
Nsa2	chr13.97113998	1.06686e-10	6.40115e-10	580	6	9.88537e-09	ENSMUSG00000060739	chr13	hip	97129427	97137926	8500	-	96129427	98137926
Ttc30a1	chr2.75868218	8.06102e-11	6.44882e-10	554	8	9.9472e-09	ENSMUSG00000075271	chr2	hip	75979106	75981967	2862	-	74979106	76981967
Oraov1	chr7.144585597	4.6861e-11	6.56054e-10	1599	14	1.01076e-08	ENSMUSG00000031072	chr7	hip	144915100	144930748	15649	+	143915100	145441459
Arhgap20	chr9.51815734	7.31262e-11	6.58136e-10	364	9	1.01277e-08	ENSMUSG00000053199	chr9	hip	51765337	51853856	88520	+	50765337	52853856
Zfp109	chr7.24221683	1.74279e-10	6.97118e-10	179	4	1.07149e-08	ENSMUSG00000074283	chr7	hip	24228048	24236632	8585	-	23228048	25236632
Riok1	chr13.38727506	1.16531e-10	6.99185e-10	692	6	1.0734e-08	ENSMUSG00000021428	chr13	hip	38036989	38061433	24445	+	37036989	39061433
Trub1	chr19.57510334	4.51449e-12	7.0426e-10	2117	156	1.07992e-08	ENSMUSG00000025086	chr19	hip	57452906	57491005	38100	+	56452906	58491005
Gdf11	chr10.129265365	6.41049e-11	7.05154e-10	2163	11	1.08002e-08	ENSMUSG00000025352	chr10	hip	128882295	128891718	9424	-	127882295	129891718
Nme1	chr11.94344103	5.63428e-11	7.32457e-10	2632	13	1.12052e-08	ENSMUSG00000037601	chr11	hip	93956979	93968521	11543	-	92956979	94968521
Acot11	chr4.107318356	7.6341e-11	7.6341e-10	566	10	1.1665e-08	ENSMUSG00000034853	chr4	hip	106744555	106804998	60444	-	105744555	107804998
Dock1	chr7.134611293	4.85574e-11	7.76919e-10	972	16	1.18576e-08	ENSMUSG00000058325	chr7	hip	134670687	135173639	502953	+	133670687	136173639
Ankrd40	chr11.94128812	7.90157e-11	8.69173e-10	2515	11	1.32501e-08	ENSMUSG00000020864	chr11	hip	94328001	94341841	13841	+	93328001	95341841
Tmem181c-ps	chr17.6816136	1.76452e-10	8.82261e-10	233	5	1.34339e-08	ENSMUSG00000093880	chr17	hip	6612646	6621267	8622	-	5612646	7621267
Ndst3	chr3.123402993	5.94233e-11	8.9135e-10	1640	15	1.35564e-08	ENSMUSG00000027977	chr3	hip	123526166	123690852	164687	-	122526166	124690852
Sirpa	chr2.129626858	1.81469e-10	9.07346e-10	439	5	1.37836e-08	ENSMUSG00000037902	chr2	hip	129592835	129632228	39394	+	128592835	130632228
Tmem106b	chr6.13202028	2.8608e-11	9.15454e-10	217	32	1.38906e-08	ENSMUSG00000029571	chr6	hip	13069759	13089269	19511	+	12069759	14089269
Slc20a1	chr2.129018722	1.52667e-10	9.16e-10	473	6	1.38827e-08	ENSMUSG00000027397	chr2	hip	129198764	129211616	12853	+	128198764	130211616
Tmem5	chr10.121799559	7.07626e-11	9.19914e-10	1727	13	1.39259e-08	ENSMUSG00000034620	chr10	hip	122078114	122097371	19258	-	121078114	123097371
Taok1	chr11.77785555	1.55485e-10	9.32912e-10	614	6	1.41062e-08	ENSMUSG00000017291	chr11	hip	77529162	77607815	78654	-	76529162	78607815
Atp5j	chr16.84851533	5.89299e-11	9.42879e-10	750	16	1.42404e-08	ENSMUSG00000022890	chr16	hip	84827866	84835625	7760	-	83827866	85835625
Ackr1	chr1.174089155	1.94073e-10	9.70365e-10	257	5	1.46386e-08	ENSMUSG00000037872	chr1	hip	173331886	173333503	1618	-	172331886	174333503
Cxxc5	chr18.36498522	1.46646e-10	1.02652e-09	388	7	1.54679e-08	ENSMUSG00000046668	chr18	hip	35829818	35861687	31870	+	34829818	36861687
Gm6030	chr16.45324788	1.79689e-10	1.07813e-09	539	6	1.62268e-08	ENSMUSG00000062284	chr16	hip	45205100	45205501	402	+	44205100	46205501
Mtx3	chr13.93219272	5.14951e-11	1.0814e-09	746	21	1.62571e-08	ENSMUSG00000021704	chr13	hip	92844787	92858230	13444	+	91844787	93858230
Gm15408	chr5.149507525	1.84573e-10	1.10744e-09	380	6	1.66294e-08	ENSMUSG00000086610	chr5	hip	149006962	149012776	5815	+	148006962	150012776
Gm16861	chr16.4924580	3.83924e-10	1.15177e-09	384	3	1.72752e-08	ENSMUSG00000097397	chr16	hip	4935048	4939585	4538	-	3935048	5939585
Slc25a16	chr10.62894483	1.9618e-10	1.17708e-09	968	6	1.76345e-08	ENSMUSG00000071253	chr10	hip	62920633	62946498	25866	+	61920633	63946498
Mb21d1	chr9.79068801	2.47874e-10	1.23937e-09	905	5	1.85465e-08	ENSMUSG00000032344	chr9	hip	78430526	78443237	12712	-	77430526	79443237
Paqr9	chr9.96450761	6.8857e-11	1.23943e-09	2733	18	1.8526e-08	ENSMUSG00000064225	chr9	hip	95559817	95562121	2305	+	94559817	96562121
Gm9752	chr13.119198844	1.27888e-10	1.27888e-09	1576	10	1.90939e-08	ENSMUSG00000025450	chr13	hip	119473804	119476761	2958	-	118473804	120421639
Rnf157	chr11.116538637	4.76957e-11	1.28778e-09	978	27	1.92048e-08	ENSMUSG00000052949	chr11	hip	116336353	116413032	76680	-	115336353	117413032
Golt1b	chr6.142193698	8.48619e-11	1.35779e-09	1019	16	2.02256e-08	ENSMUSG00000030245	chr6	hip	142387221	142403858	16638	+	141387221	143403858
Med9	chr11.59415128	1.06741e-10	1.38763e-09	801	13	2.06465e-08	ENSMUSG00000061650	chr11	hip	59948206	59962205	14000	+	58948206	60962205
Sssca1	chr19.5710897	3.50529e-10	1.40212e-09	197	4	2.08383e-08	ENSMUSG00000079478	chr19	hip	5728088	5731732	3645	-	4728088	6731732
Pkn1	chr8.84076903	1.31846e-10	1.4503e-09	2744	11	2.15299e-08	ENSMUSG00000057672	chr8	hip	83669762	83699179	29418	-	82669762	84699179
Uqcc1	chr2.155632202	1.48785e-10	1.48785e-09	1100	10	2.20622e-08	ENSMUSG00000005882	chr2	hip	155846894	155930310	83417	-	154846894	156930310
Xkr8	chr4.132303945	1.19327e-10	1.55125e-09	1132	13	2.29762e-08	ENSMUSG00000037752	chr4	hip	132724897	132732546	7650	-	131724897	133732546
Cav2	chr6.17518229	9.19121e-11	1.56251e-09	208	17	2.31166e-08	ENSMUSG00000000058	chr6	hip	17281185	17289115	7931	+	16281185	18289115
Slc35f4	chr14.49274027	1.95727e-10	1.56581e-09	856	8	2.31392e-08	ENSMUSG00000021852	chr14	hip	49298519	49526046	227528	-	48298519	50526046
Chrna1	chr2.73362021	2.62969e-10	1.57781e-09	372	6	2.32901e-08	ENSMUSG00000027107	chr2	hip	73563215	73580338	17124	-	72563215	74580338
Dlat	chr9.50684549	1.98355e-10	1.58684e-09	329	8	2.33969e-08	ENSMUSG00000000168	chr9	hip	50634633	50659780	25148	-	49634633	51659780
E130308A19Rik	chr4.59312818	3.20444e-10	1.60222e-09	233	5	2.3597e-08	ENSMUSG00000045071	chr4	hip	59626211	59761439	135229	+	58626211	60761439
Dock10	chr1.80359554	5.44226e-10	1.63268e-09	609	3	2.40184e-08	ENSMUSG00000038608	chr1	hip	80501073	80758553	257481	-	79501073	81758553
Pcdh20	chr14.87581705	7.78573e-11	1.635e-09	2596	21	2.40255e-08	ENSMUSG00000050505	chr14	hip	88464747	88471396	6650	-	87464747	89471396
Lrp2	chr2.69500299	5.84398e-10	1.75319e-09	143	3	2.57332e-08	ENSMUSG00000027070	chr2	hip	69424340	69586065	161726	-	68424340	70586065
A230004M16Rik	chr11.42802195	1.84211e-09	1.84211e-09	88	1	2.70079e-08	ENSMUSG00000087306	chr11	hip	41710342	41973117	262776	+	40710342	42973117
Hdlbp	chr1.93725407	3.15925e-10	1.89555e-09	336	6	2.77602e-08	ENSMUSG00000034088	chr1	hip	93405940	93478808	72869	-	92405940	94478808
Npl	chr1.153085009	2.77543e-10	1.9428e-09	549	7	2.84203e-08	ENSMUSG00000042684	chr1	hip	153503016	153549714	46699	-	152503016	154549714
Stk17b	chr1.52855468	9.94307e-10	1.98861e-09	24	2	2.90578e-08	ENSMUSG00000026094	chr1	hip	53755506	53785224	29719	-	52755506	54785224
Nxpe4	chr9.48225656	3.99719e-10	1.99859e-09	562	5	2.9171e-08	ENSMUSG00000044229	chr9	hip	48362041	48400025	37985	+	47362041	49400025
Gopc	chr10.52349659	2.07736e-10	2.07736e-09	902	10	3.02867e-08	ENSMUSG00000019861	chr10	hip	52337024	52382124	45101	-	51337024	53382124
Mfap1a	chr2.121453833	3.47335e-10	2.08401e-09	1016	6	3.03497e-08	ENSMUSG00000068479	chr2	hip	121491911	121506665	14755	-	120491911	122506665
Arhgef26	chr3.61616391	6.9721e-10	2.09163e-09	217	3	3.04267e-08	ENSMUSG00000036885	chr3	hip	62338344	62462221	123878	+	61338344	63462221
C230037L18Rik	chr15.89587760	4.21451e-10	2.10725e-09	598	5	3.06198e-08	ENSMUSG00000084915	chr15	hip	89476236	89484847	8612	+	88476236	90484847
Zfp955b	chr17.32572262	3.58698e-10	2.15219e-09	989	6	3.12379e-08	ENSMUSG00000096910	chr17	hip	33289649	33303196	13548	+	32289649	34303196
Krr1	chr10.111834657	2.46543e-10	2.21889e-09	1122	9	3.21701e-08	ENSMUSG00000063334	chr10	hip	111972664	111988432	15769	+	110972664	112988432
Mir7052	chr7.44410163	2.15264e-10	2.3679e-09	644	11	3.42925e-08	ENSMUSG00000098661	chr7	hip	44470347	44470411	65	+	43470347	45470411
Car8	chr4.8784713	4.79482e-10	2.39741e-09	112	5	3.46813e-08	ENSMUSG00000041261	chr4	hip	8143362	8239041	95680	-	7143362	9239041
Adamts9	chr6.93150825	2.44683e-10	2.44683e-09	924	10	3.53569e-08	ENSMUSG00000030022	chr6	hip	92772699	92943492	170794	-	91772699	93943492
Nln	chr13.104329407	9.26895e-12	2.447e-09	1414	264	3.53203e-08	ENSMUSG00000021710	chr13	hip	104023439	104109614	86176	-	103023439	105109614
Heatr6	chr11.83868275	4.10587e-10	2.46352e-09	541	6	3.55194e-08	ENSMUSG00000000976	chr11	hip	83753696	83783754	30059	+	82753696	84783754
Rab3ip	chr10.116919880	1.76733e-10	2.47427e-09	2742	14	3.56349e-08	ENSMUSG00000064181	chr10	hip	116905784	116950380	44597	-	115905784	117950380
Atp6v1g1	chr4.62734661	4.14977e-10	2.48986e-09	327	6	3.582e-08	ENSMUSG00000039105	chr4	hip	63544772	63550750	5979	+	62544772	64550750
Rora	chr9.69396154	1.57342e-10	2.51748e-09	1025	16	3.61773e-08	ENSMUSG00000032238	chr9	hip	68653786	69388246	734461	+	67653786	70388246
Rexo2	chr9.48742920	5.0533e-10	2.52665e-09	509	5	3.62691e-08	ENSMUSG00000032026	chr9	hip	48468514	48480611	12098	-	47468514	49480611
Lrrn1	chr6.107283957	5.68561e-11	2.67223e-09	435	47	3.83167e-08	ENSMUSG00000034648	chr6	hip	107529726	107570228	40503	+	106529726	108570228
Trp53cor1	chr17.29256201	1.91841e-10	2.68577e-09	643	14	3.84685e-08	ENSMUSG00000085912	chr17	hip	29057474	29078961	21488	-	28057474	30078961
Scn11a	chr9.119387516	1.41555e-10	2.68954e-09	2190	19	3.84802e-08	ENSMUSG00000034115	chr9	hip	119753763	119825456	71694	-	118753763	120825456
Cckbr	chr7.104589634	9.11108e-10	2.73332e-09	351	3	3.90638e-08	ENSMUSG00000030898	chr7	hip	105425817	105470898	45082	+	104425817	106470898
Aass	chr6.23092034	2.49864e-10	2.74851e-09	357	11	3.92377e-08	ENSMUSG00000029695	chr6	hip	23072173	23132986	60814	-	22072173	24132986
Usf1	chr1.171459518	3.93866e-10	2.75706e-09	113	7	3.93167e-08	ENSMUSG00000026641	chr1	hip	171411313	171419142	7830	+	170411313	172419142
Sh3bp4	chr1.89123797	1.75685e-11	2.77582e-09	820	158	3.9541e-08	ENSMUSG00000036206	chr1	hip	89070415	89155068	84654	+	88070415	90155068
9230112E08Rik	chr2.180969829	3.98767e-10	2.79137e-09	85	7	3.97191e-08	ENSMUSG00000070461	chr2	hip	180984232	180985591	1360	+	179984232	181985591
Sec23a	chr12.59188474	4.71298e-10	2.82779e-09	964	6	4.01934e-08	ENSMUSG00000020986	chr12	hip	58958383	59012017	53635	-	57958383	60012017
B3galt6	chr4.155962531	1.36991e-10	2.8768e-09	333	21	4.08456e-08	ENSMUSG00000050796	chr4	hip	155989466	155992678	3213	-	154989466	156508116
Acsf3	chr8.123278027	1.32086e-10	3.03799e-09	2035	23	4.30872e-08	ENSMUSG00000015016	chr8	hip	122775505	122817880	42376	+	121775505	123817880
Grm4	chr17.27572004	9.89848e-11	3.06853e-09	2631	31	4.3473e-08	ENSMUSG00000063239	chr17	hip	27422387	27513341	90955	-	26422387	28513341
1500009L16Rik	chr10.82793804	9.4531e-12	3.08171e-09	1021	326	4.36124e-08	ENSMUSG00000087651	chr10	hip	83722865	83762761	39897	+	82722865	84762761
Ly86	chr13.37417533	4.50076e-10	3.15054e-09	583	7	4.4538e-08	ENSMUSG00000021423	chr13	hip	37345345	37419036	73692	+	36345345	38419036
Txnl4a	chr18.80001836	2.91023e-10	3.20126e-09	1012	11	4.5206e-08	ENSMUSG00000057130	chr18	hip	80206795	80223533	16739	+	79206795	81223533
H2-T24	chr17.37019846	2.49291e-10	3.24078e-09	1006	13	4.57146e-08	ENSMUSG00000053835	chr17	hip	36005695	36020560	14866	-	35005695	37020560
Arhgap44	chr11.65235689	6.49313e-10	3.24657e-09	716	5	4.57468e-08	ENSMUSG00000033389	chr11	hip	65002039	65162961	160923	-	64002039	66162961
Gm15753	chr5.137661879	1.71282e-10	3.25436e-09	326	19	4.5807e-08	ENSMUSG00000082088	chr5	hip	137720354	137721740	1387	-	136720354	138721740
Hist1h4i	chr13.22107115	1.10266e-09	3.30799e-09	185	3	4.65117e-08	ENSMUSG00000060639	chr13	hip	22040816	22041352	537	-	21040816	23041352
Tmc4	chr7.4441834	3.33076e-09	3.33076e-09	269	1	4.67814e-08	ENSMUSG00000019734	chr7	hip	3665790	3677524	11735	-	2665790	4677524
Pgam2	chr11.5131623	4.17462e-10	3.33969e-09	589	8	4.68564e-08	ENSMUSG00000020475	chr11	hip	5801640	5803733	2094	-	4801640	6803733
Gtf2ird1	chr5.134243483	4.77321e-10	3.34124e-09	249	7	4.68277e-08	ENSMUSG00000023079	chr5	hip	134357669	134456716	99048	-	133357669	135456716
Gm10406	chr14.6029044	3.34695e-09	3.34695e-09	85	1	4.68574e-08	ENSMUSG00000093985	chr14	hip	7006115	7027449	21335	-	6006115	8027449
Gm26724	chr17.27197791	1.06106e-10	3.3954e-09	2893	32	4.74846e-08	ENSMUSG00000097090	chr17	hip	27201032	27203071	2040	+	26201032	28203071
Cdk5rap3	chr11.96691808	6.66947e-11	3.46812e-09	1132	52	4.84496e-08	ENSMUSG00000018669	chr11	hip	96907426	96916496	9071	-	95907426	97916496
Lrfn1	chr7.28463601	6.9866e-10	3.4933e-09	244	5	4.87491e-08	ENSMUSG00000030600	chr7	hip	28458658	28467483	8826	+	27458658	29467483
Fam21	chr6.115882304	4.38883e-10	3.51106e-09	289	8	4.89446e-08	ENSMUSG00000024104	chr6	hip	116208033	116262668	54636	+	115208033	117262668
Sirt4	chr5.115439334	4.40024e-10	3.52019e-09	342	8	4.90194e-08	ENSMUSG00000029524	chr5	hip	115478010	115484725	6716	-	114478010	116484725
Col11a1	chr3.114074815	1.79864e-09	3.59729e-09	473	2	5.00395e-08	ENSMUSG00000027966	chr3	hip	114030540	114220718	190179	+	113030540	115220718
Gm20387	chr6.110787584	3.60671e-11	3.60671e-09	176	100	5.01171e-08	ENSMUSG00000092448	chr6	hip	110639753	110645916	6164	-	109639753	111645916
Tex261	chr6.83033794	7.26027e-10	3.63013e-09	114	5	5.03889e-08	ENSMUSG00000014748	chr6	hip	83768881	83775812	6932	-	82768881	84775812
Hrasls	chr16.28858627	6.38124e-11	3.6373e-09	973	57	5.04347e-08	ENSMUSG00000022525	chr16	hip	29209695	29230531	20837	+	28209695	30230531
Aifm2	chr10.62107578	7.39659e-10	3.69829e-09	921	5	5.12259e-08	ENSMUSG00000020085	chr10	hip	61715263	61739260	23998	+	60715263	62739260
P4ha2	chr11.54066880	7.56307e-10	3.78154e-09	581	5	5.23233e-08	ENSMUSG00000018906	chr11	hip	54100095	54131665	31571	+	53100095	55131665
Ptar1	chr19.23003816	1.99735e-10	3.79497e-09	2262	19	5.24534e-08	ENSMUSG00000074925	chr19	hip	23687400	23721129	33730	+	22687400	24721129
Rabac1	chr7.24973572	4.42353e-10	3.98118e-09	263	9	5.4969e-08	ENSMUSG00000003380	chr7	hip	24969750	24972728	2979	-	23969750	25972728
Kcnv1	chr15.44352893	1.01175e-09	4.04701e-09	546	4	5.58188e-08	ENSMUSG00000022342	chr15	hip	45106284	45114934	8651	-	44106284	46114934
Cog2	chr8.124563399	4.0806e-10	4.0806e-09	731	10	5.62225e-08	ENSMUSG00000031979	chr8	hip	124520767	124552008	31242	+	123520767	125552008
Ebna1bp2	chr4.119052446	7.06612e-10	4.23967e-09	431	6	5.83525e-08	ENSMUSG00000028729	chr4	hip	118620799	118627776	6978	+	117620799	119627776
Susd1	chr4.59723415	7.07406e-10	4.24443e-09	272	6	5.83565e-08	ENSMUSG00000038578	chr4	hip	59314683	59438633	123951	-	58314683	60438633
Sema5b	chr16.35509375	4.73298e-10	4.25968e-09	615	9	5.85044e-08	ENSMUSG00000052133	chr16	hip	35541145	35664732	123588	+	34541145	36664732
Tubb5	chr17.35860862	2.86204e-10	4.29307e-09	1023	15	5.89009e-08	ENSMUSG00000001525	chr17	hip	35833926	35838306	4381	-	34833926	36838306
Gm15609	chr15.89563817	7.36108e-10	4.41665e-09	614	6	6.05327e-08	ENSMUSG00000086602	chr15	hip	89520096	89523677	3582	-	88520096	90523677
Adgrf2	chr17.42700798	7.39567e-10	4.4374e-09	1462	6	6.07533e-08	ENSMUSG00000057899	chr17	hip	42708936	42742179	33244	-	41708936	43742179
Dlx6os1	chr6.6907331	4.16827e-10	4.58509e-09	262	11	6.27094e-08	ENSMUSG00000090063	chr6	hip	6820189	6871592	51404	-	5820189	7871592
Npbwr1	chr1.6054976	1.14884e-09	4.59537e-09	591	4	6.27841e-08	ENSMUSG00000033774	chr1	hip	5913707	5917398	3692	-	4913707	6917398
Mamdc2	chr19.22748819	2.77054e-10	4.70991e-09	2207	17	6.42817e-08	ENSMUSG00000033207	chr19	hip	23302609	23448322	145714	-	22302609	24448322
Srl	chr16.4072384	1.21721e-09	4.86882e-09	465	4	6.6381e-08	ENSMUSG00000022519	chr16	hip	4480216	4541816	61601	-	3480216	5541816
Srsf2	chr11.116916490	2.3485e-10	4.93185e-09	770	21	6.71701e-08	ENSMUSG00000034120	chr11	hip	116849901	116853094	3194	-	115849901	117853094
Apitd1	chr4.149474090	1.90878e-10	4.96282e-09	505	26	6.75213e-08	ENSMUSG00000073705	chr4	hip	149127121	149137629	10509	-	148127121	150137629
Atp5sl	chr7.25670807	8.33837e-10	5.00302e-09	121	6	6.79973e-08	ENSMUSG00000057229	chr7	hip	25619414	25625551	6138	+	24619414	26625551
Zcwpw1	chr5.137962962	2.68443e-10	5.10042e-09	305	19	6.92488e-08	ENSMUSG00000037108	chr5	hip	137787798	137822621	34824	+	136787798	138822621
Rpa3	chr6.7862951	5.20428e-10	5.20428e-09	319	10	7.05854e-08	ENSMUSG00000012483	chr6	hip	8255936	8259173	3238	-	7255936	9259173
Fabp5	chr3.10698097	8.87368e-10	5.32421e-09	449	6	7.21369e-08	ENSMUSG00000027533	chr3	hip	10012548	10016607	4060	+	9012548	11016607
Casd1	chr6.5626401	6.66524e-10	5.3322e-09	204	8	7.21701e-08	ENSMUSG00000015189	chr6	hip	4600840	4643381	42542	+	3600840	5643381
Rere	chr4.150782157	4.46605e-10	5.35926e-09	336	12	7.24612e-08	ENSMUSG00000039852	chr4	hip	150281646	150621966	340321	+	149281646	151621966
Mpdz	chr4.80392810	1.83061e-09	5.49183e-09	294	3	7.41767e-08	ENSMUSG00000028402	chr4	hip	81278500	81442815	164316	-	80278500	82442815
9130213A22Rik	chr11.68798242	5.557e-10	5.557e-09	2002	10	7.49792e-08	ENSMUSG00000097386	chr11	hip	69120054	69122589	2536	-	68120054	70122589
Stradb	chr1.58384882	2.41842e-10	5.56236e-09	306	23	7.49739e-08	ENSMUSG00000026027	chr1	hip	58973522	58995715	22194	+	57973522	59995715
Ipmk	chr10.72277361	1.39974e-09	5.59897e-09	463	4	7.53894e-08	ENSMUSG00000060733	chr10	hip	71347763	71433327	85565	+	70347763	72433327
Ubc	chr5.125503109	8.81355e-11	5.81694e-09	324	66	7.82435e-08	ENSMUSG00000008348	chr5	hip	125385965	125390202	4238	-	124385965	126390202
Ncs1	chr2.31305338	5.88433e-09	5.88433e-09	74	1	7.90684e-08	ENSMUSG00000062661	chr2	hip	31245823	31295989	50167	+	30245823	32295989
Rassf10	chr7.113732713	4.58827e-10	5.96475e-09	2978	13	8.00665e-08	ENSMUSG00000098132	chr7	hip	112953962	112957457	3496	+	111953962	113957457
Usp37	chr1.75171886	9.79255e-11	6.16931e-09	374	63	8.27271e-08	ENSMUSG00000033364	chr1	hip	74435510	74544286	108777	-	73435510	75544286
Gm26679	chr14.120374171	3.57199e-10	6.42958e-09	1800	18	8.61286e-08	ENSMUSG00000097903	chr14	hip	120384263	120388985	4723	-	119384263	121388985
Cars	chr7.143822008	3.40024e-10	6.46046e-09	2278	19	8.64534e-08	ENSMUSG00000010755	chr7	hip	143557230	143600090	42861	-	142557230	144600090
Pip4k2c	chr10.127520472	6.46945e-10	6.46945e-09	1191	10	8.6485e-08	ENSMUSG00000025417	chr10	hip	127197067	127211622	14556	-	126197067	128211622
Gm24044	chr9.120348379	3.08385e-10	6.78447e-09	2293	22	9.06032e-08	ENSMUSG00000065041	chr9	hip	120128780	120128935	156	+	119128780	121128935
D430041D05Rik	chr2.104647761	1.74282e-09	6.97128e-09	454	4	9.30027e-08	ENSMUSG00000068373	chr2	hip	104143073	104410334	267262	-	103143073	105410334
Syce2	chr8.84488251	8.77492e-10	7.01993e-09	1324	8	9.3556e-08	ENSMUSG00000003824	chr8	hip	84872111	84888221	16111	+	83872111	85888221
Nova1	chr12.47139430	3.54469e-09	7.08939e-09	328	2	9.43851e-08	ENSMUSG00000021047	chr12	hip	46694517	46818775	124259	-	45694517	47818775
Gm16702	chr17.8324292	3.79797e-10	7.21614e-09	581	19	9.59747e-08	ENSMUSG00000097796	chr17	hip	8379045	8389468	10424	-	7379045	9389468
Gpx3	chr11.55454870	9.14912e-10	7.3193e-09	561	8	9.72474e-08	ENSMUSG00000018339	chr11	hip	54902453	54910377	7925	+	53902453	55910377
Myadm	chr7.4289418	7.32533e-09	7.32533e-09	176	1	9.72284e-08	ENSMUSG00000068566	chr7	hip	3289038	3299345	10308	+	2289038	4299345
Bmpr2	chr1.59423669	1.48464e-09	7.42319e-09	208	5	9.84271e-08	ENSMUSG00000067336	chr1	hip	59764279	59870549	106271	+	58764279	60870549
1190002N15Rik	chr9.93669538	3.79294e-10	7.58588e-09	2548	20	1.00482e-07	ENSMUSG00000045414	chr9	hip	94517864	94538081	20218	-	93517864	95538081
Itpr3	chr17.28023585	2.54013e-10	7.62038e-09	2940	30	1.00837e-07	ENSMUSG00000042644	chr17	hip	27057304	27122223	64920	+	26057304	28122223
Wnt4	chr4.137107995	1.11234e-09	7.78637e-09	354	7	1.02928e-07	ENSMUSG00000036856	chr4	hip	137277489	137299726	22238	+	136277489	138299726
Gm26935	chr7.31080947	6.00255e-10	7.80332e-09	1231	13	1.03048e-07	ENSMUSG00000098146	chr7	hip	30737653	30748437	10785	+	29737653	31748437
Yeats4	chr10.118076515	5.20492e-10	7.80739e-09	2951	15	1.02997e-07	ENSMUSG00000020171	chr10	hip	117215142	117224507	9366	-	116215142	118224507
Ppp1r2	chr16.31409642	6.73473e-10	8.08167e-09	1036	12	1.06508e-07	ENSMUSG00000047714	chr16	hip	31251537	31275277	23741	-	30251537	32275277
Itga10	chr3.96443573	1.40586e-09	8.43514e-09	262	6	1.11054e-07	ENSMUSG00000090210	chr3	hip	96645584	96664519	18936	+	95645584	97664519
Tnxb	chr17.34932840	5.789e-10	8.6835e-09	1868	15	1.14209e-07	ENSMUSG00000033327	chr17	hip	34670535	34719815	49281	+	33670535	35719815
Zfp869	chr8.68758465	4.50082e-09	9.00165e-09	340	2	1.18274e-07	ENSMUSG00000054648	chr8	hip	69706332	69710724	4393	-	68706332	70710724
Bfsp2	chr9.103195846	8.34914e-10	9.18405e-09	961	11	1.20549e-07	ENSMUSG00000032556	chr9	hip	103424920	103480328	55409	-	102424920	104480328
Tfr2	chr5.137962962	5.53429e-10	9.40829e-09	385	17	1.23368e-07	ENSMUSG00000029716	chr5	hip	137569851	137587481	17631	+	136569851	138587481
Timm10b	chr7.106650341	4.70543e-09	9.41086e-09	508	2	1.23278e-07	ENSMUSG00000089847	chr7	hip	105640056	105655748	15693	+	104640056	106655748
Junos	chr4.95129657	1.57899e-09	9.47393e-09	239	6	1.23979e-07	ENSMUSG00000087366	chr4	hip	95051534	95167318	115785	+	94051534	96167318
Tasp1	chr2.140208150	1.98189e-09	9.90947e-09	239	5	1.29549e-07	ENSMUSG00000039033	chr2	hip	139833480	140066805	233326	-	138833480	141066805
Fam171b	chr2.84838375	5.06044e-09	1.01209e-08	407	2	1.3218e-07	ENSMUSG00000048388	chr2	hip	83812636	83883486	70851	+	82812636	84883486
Dnah8	chr17.30079512	9.32884e-10	1.02617e-08	710	11	1.33885e-07	ENSMUSG00000033826	chr17	hip	30624354	30875264	250911	+	29624354	31875264
Eif4a1	chr11.69188633	1.20354e-09	1.08318e-08	2292	9	1.41182e-07	ENSMUSG00000059796	chr11	hip	69666936	69672423	5488	-	68666936	70672423
2310069G16Rik	chr15.44690319	2.24661e-09	1.1233e-08	558	5	1.46265e-07	ENSMUSG00000097102	chr15	hip	44787782	44805827	18046	+	43787782	45805827
Robo1	chr16.72678856	2.80923e-09	1.12369e-08	493	4	1.4617e-07	ENSMUSG00000022883	chr16	hip	72663149	73046095	382947	+	71663149	74046095
Eef1e1	chr13.38744663	2.26538e-09	1.13269e-08	575	5	1.47193e-07	ENSMUSG00000001707	chr13	hip	38645698	38659028	13331	-	37645698	39659028
Kidins220	chr12.24766528	1.62176e-09	1.13523e-08	905	7	1.47377e-07	ENSMUSG00000036333	chr12	hip	24974932	25059697	84766	+	23974932	26059697
Cyp2j12	chr4.96169952	1.27213e-09	1.14492e-08	302	9	1.48487e-07	ENSMUSG00000081225	chr4	hip	96099318	96141152	41835	-	95099318	97141152
Ndufa12	chr10.94174721	9.96662e-10	1.19599e-08	1166	12	1.54956e-07	ENSMUSG00000020022	chr10	hip	94198955	94221443	22489	+	93198955	95221443
Rgma	chr7.72905151	1.09266e-09	1.20193e-08	668	11	1.5557e-07	ENSMUSG00000070509	chr7	hip	73375520	73419899	44380	+	72375520	74419899
Rgl1	chr1.152218951	9.38592e-10	1.22017e-08	1352	13	1.57775e-07	ENSMUSG00000026482	chr1	hip	152516759	152766351	249593	-	151516759	153766351
Glo1	chr17.30571227	1.23891e-09	1.23891e-08	586	10	1.6004e-07	ENSMUSG00000024026	chr17	hip	30592866	30612659	19794	-	29592866	31612659
Atp1b3	chr9.96450761	5.72395e-10	1.25927e-08	3081	22	1.62508e-07	ENSMUSG00000032412	chr9	hip	96332680	96364299	31620	-	95332680	97364299
Hmgcr	chr13.96290790	2.13252e-09	1.27951e-08	403	6	1.64957e-07	ENSMUSG00000021670	chr13	hip	96648967	96670936	21970	-	95648967	97670936
Adgrf4	chr17.42993442	2.17776e-09	1.30666e-08	1483	6	1.6829e-07	ENSMUSG00000023918	chr17	hip	42656891	42692284	35394	-	41656891	43692284
Tmco3	chr8.13633229	5.08744e-10	1.32274e-08	3218	26	1.70193e-07	ENSMUSG00000038497	chr8	hip	13288013	13322924	34912	+	12288013	14322924
Aloxe3	chr11.69188633	1.34774e-09	1.34774e-08	2046	10	1.73239e-07	ENSMUSG00000020892	chr11	hip	69125896	69149115	23220	+	68125896	70149115
Hpgd	chr8.56399717	1.09847e-10	1.35112e-08	431	123	1.73502e-07	ENSMUSG00000031613	chr8	hip	56294552	56321046	26495	+	55294552	57321046
Arhgef37	chr18.62148411	1.81395e-11	1.41125e-08	2986	778	1.81046e-07	ENSMUSG00000045094	chr18	hip	61493794	61536536	42743	-	60493794	62536536
Ldlrad3	chr2.101570678	1.299e-09	1.4289e-08	1412	11	1.83129e-07	ENSMUSG00000048058	chr2	hip	101950203	102186385	236183	-	100950203	103186385
Ccdc127	chr13.74020963	1.22476e-09	1.46971e-08	1055	12	1.88175e-07	ENSMUSG00000021578	chr13	hip	74350309	74365783	15475	+	73350309	75365783
Nudc	chr4.133251802	9.34467e-10	1.49515e-08	746	16	1.91244e-07	ENSMUSG00000028851	chr4	hip	133532542	133545996	13455	-	132532542	134545996
Kifc3	chr8.95464598	1.86969e-09	1.49575e-08	557	8	1.91134e-07	ENSMUSG00000031788	chr8	hip	95099832	95142540	42709	-	94099832	96142540
Zcwpw2	chr9.117833184	1.36202e-09	1.49822e-08	879	11	1.91261e-07	ENSMUSG00000032443	chr9	hip	117876000	118014160	138161	-	116876000	119014160
Vsig2	chr9.38307477	3.75098e-09	1.50039e-08	767	4	1.91351e-07	ENSMUSG00000001943	chr9	hip	37539255	37544205	4951	+	36539255	38544205
Gm15351	chr8.12616914	4.98412e-10	1.54508e-08	3151	31	1.96858e-07	ENSMUSG00000086770	chr8	hip	12899146	12915758	16613	-	11899146	13915758
Oxr1	chr15.42850848	1.72411e-09	1.5517e-08	1213	9	1.97508e-07	ENSMUSG00000022307	chr15	hip	41447482	41861048	413567	+	40447482	42861048
Copb1	chr7.114264874	1.30044e-09	1.56053e-08	2462	12	1.98439e-07	ENSMUSG00000030754	chr7	hip	114215559	114254680	39122	-	113215559	115254680
Lamb3	chr1.193312122	1.31814e-09	1.58177e-08	358	12	2.00943e-07	ENSMUSG00000026639	chr1	hip	193301957	193343878	41922	+	192301957	194343878
Plcl1	chr1.55823494	2.00381e-09	1.60305e-08	348	8	2.03448e-07	ENSMUSG00000038349	chr1	hip	55406388	55751802	345415	+	54406388	56751802
Clec1b	chr6.130303126	4.28708e-09	1.71483e-08	850	4	2.17423e-07	ENSMUSG00000030159	chr6	hip	129397297	129409335	12039	+	128397297	130409335
Car2	chr3.15128463	4.40095e-09	1.76038e-08	227	4	2.22981e-07	ENSMUSG00000027562	chr3	hip	14886426	14900769	14344	+	13886426	15900769
Sh3gl3	chr7.82665790	1.47097e-09	1.76516e-08	1028	12	2.2337e-07	ENSMUSG00000030638	chr7	hip	82173840	82307419	133580	+	81173840	83307419
Gpr157	chr4.149965699	1.04445e-09	1.77557e-08	378	17	2.24469e-07	ENSMUSG00000047875	chr4	hip	150087365	150105927	18563	+	149087365	151105927
Pcyt2	chr11.120986288	9.02636e-09	1.80527e-08	104	2	2.28003e-07	ENSMUSG00000025137	chr11	hip	120610087	120617936	7850	-	119610087	121617936
Stk32a	chr18.42900063	2.59761e-09	1.81833e-08	743	7	2.2943e-07	ENSMUSG00000039954	chr18	hip	43207697	43317481	109785	+	42207697	44317481
Zscan29	chr2.121289406	3.69087e-09	1.84544e-08	845	5	2.32625e-07	ENSMUSG00000050619	chr2	hip	121158273	121171125	12853	-	120158273	122171125
D8Ertd738e	chr8.85036145	1.54016e-09	1.8482e-08	1982	12	2.32748e-07	ENSMUSG00000019362	chr8	hip	84246237	84249761	3525	-	83246237	85249761
Nfkbid	chr7.30400562	1.43506e-09	1.86558e-08	1087	13	2.3471e-07	ENSMUSG00000036931	chr7	hip	30421732	30428746	7015	+	29421732	31428746
Bpnt1	chr1.184889728	2.07561e-09	1.86805e-08	1234	9	2.34795e-07	ENSMUSG00000026617	chr1	hip	185332149	185357777	25629	+	184332149	186357777
Far1	chr7.113732713	1.56038e-09	1.87245e-08	2713	12	2.35121e-07	ENSMUSG00000030759	chr7	hip	113513834	113571511	57678	+	112513834	114571511
Ppa1	chr10.62107578	3.78681e-09	1.8934e-08	911	5	2.37523e-07	ENSMUSG00000020089	chr10	hip	61648552	61674168	25617	+	60648552	62674168
Slc25a18	chr6.120998081	2.3718e-09	1.89744e-08	292	8	2.378e-07	ENSMUSG00000004902	chr6	hip	120773768	120793982	20215	+	119773768	121793982
Tesk1	chr4.43335527	3.20189e-09	1.92114e-08	371	6	2.40539e-07	ENSMUSG00000028458	chr4	hip	43441939	43448064	6126	+	42441939	44448064
Gm9938	chr19.22798725	1.21413e-09	1.94261e-08	2206	16	2.42994e-07	ENSMUSG00000054178	chr19	hip	23723279	23725034	1756	+	22723279	24725034
Pcdhb9	chr18.37758427	3.31577e-09	1.98946e-08	506	6	2.48616e-07	ENSMUSG00000051242	chr18	hip	37400855	37403909	3055	+	36400855	38403909
C77080	chr4.128818333	3.90318e-11	2.00233e-08	1058	513	2.49985e-07	ENSMUSG00000050390	chr4	hip	129219578	129261404	41827	-	128219578	130261404
Ibtk	chr9.84847634	3.34519e-09	2.00711e-08	1086	6	2.50342e-07	ENSMUSG00000035941	chr9	hip	85687361	85749334	61974	-	84687361	86749334
Cage1	chr13.37845411	3.34962e-09	2.00977e-08	691	6	2.50434e-07	ENSMUSG00000044566	chr13	hip	38006052	38037069	31018	-	37006052	39037069
Gm26766	chr15.36589182	2.28188e-09	2.05369e-08	1019	9	2.55662e-07	ENSMUSG00000097259	chr15	hip	37007523	37044100	36578	+	36007523	38044100
Syt7	chr19.10372640	4.14546e-09	2.07273e-08	225	5	2.57786e-07	ENSMUSG00000024743	chr19	hip	10389090	10453181	64092	+	9389090	11453181
Bod1	chr11.31646598	7.00421e-09	2.10126e-08	400	3	2.61086e-07	ENSMUSG00000044502	chr11	hip	31665181	31671885	6705	-	30665181	32671885
Gpd1	chr15.99368014	4.01708e-11	2.10897e-08	1093	525	2.61793e-07	ENSMUSG00000023019	chr15	hip	99717515	99725005	7491	+	98717515	100725005
Peak1	chr9.56703436	4.2635e-09	2.13175e-08	579	5	2.64369e-07	ENSMUSG00000074305	chr9	hip	56201131	56418050	216920	-	55201131	57418050
Mss51	chr14.19991524	4.26759e-09	2.1338e-08	453	5	2.64372e-07	ENSMUSG00000021815	chr14	hip	20482864	20496901	14038	-	19482864	21496901
Tmed3	chr9.90183034	4.27399e-09	2.137e-08	337	5	2.64517e-07	ENSMUSG00000032353	chr9	hip	89699203	89705043	5841	-	88699203	90705043
Tbc1d2b	chr9.91058603	3.81665e-09	2.28999e-08	346	6	2.83185e-07	ENSMUSG00000037410	chr9	hip	90202047	90270804	68758	-	89202047	91270804
Pdlim5	chr3.141864962	1.90978e-09	2.29174e-08	1158	12	2.83133e-07	ENSMUSG00000028273	chr3	hip	142239586	142395696	156111	-	141239586	143395696
Dld	chr12.31125467	5.48837e-10	2.30511e-08	305	42	2.84516e-07	ENSMUSG00000020664	chr12	hip	31331564	31351437	19874	-	30331564	32351437
Plekhm3	chr1.64587769	1.15414e-08	2.30829e-08	124	2	2.84638e-07	ENSMUSG00000051344	chr1	hip	64785983	64956824	170842	-	63785983	65956824
Eps8l1	chr7.3478798	7.83811e-09	2.35143e-08	380	3	2.89684e-07	ENSMUSG00000006154	chr7	hip	4460674	4479404	18731	+	3460674	5479404
Vhl	chr6.113753676	2.55855e-10	2.40504e-08	239	94	2.96008e-07	ENSMUSG00000033933	chr6	hip	113623959	113631633	7675	+	112623959	114631633
Xrcc5	chr1.72601960	3.48314e-09	2.4382e-08	433	7	2.99806e-07	ENSMUSG00000026187	chr1	hip	72307421	72394952	87532	+	71307421	73394952
Atpaf1	chr4.116131734	8.29654e-09	2.48896e-08	247	3	3.0576e-07	ENSMUSG00000028710	chr4	hip	115784812	115818828	34017	+	114784812	116818828
Nt5e	chr9.88540968	6.23099e-09	2.4924e-08	568	4	3.05894e-07	ENSMUSG00000032420	chr9	hip	88327609	88372089	44481	+	87327609	89372089
Lamc2	chr1.153090969	3.17164e-09	2.53731e-08	858	8	3.11113e-07	ENSMUSG00000026479	chr1	hip	153122756	153186447	63692	-	152122756	154186447
Gja1	chr10.57083281	2.86373e-09	2.57736e-08	1035	9	3.15727e-07	ENSMUSG00000050953	chr10	hip	56377300	56390419	13120	+	55377300	57390419
Sri	chr5.7162344	5.15542e-09	2.57771e-08	813	5	3.15473e-07	ENSMUSG00000003161	chr5	hip	8046078	8069379	23302	+	7046078	9069379
Stk32c	chr7.139019421	1.13394e-09	2.60807e-08	1182	23	3.18889e-07	ENSMUSG00000015981	chr7	hip	139103638	139213307	109670	-	138103638	140213307
Abhd10	chr16.46424127	5.30384e-09	2.65192e-08	709	5	3.23947e-07	ENSMUSG00000033157	chr16	hip	45729725	45742955	13231	-	44729725	46742955
Mta3	chr17.83851174	5.39221e-09	2.69611e-08	231	5	3.29036e-07	ENSMUSG00000055817	chr17	hip	83706163	83821516	115354	+	82706163	84821516
Grik3	chr4.125686149	1.28447e-09	2.69738e-08	500	21	3.28883e-07	ENSMUSG00000001985	chr4	hip	125490700	125714173	223474	+	124490700	126714173
Efcab8	chr2.154000310	1.68718e-09	2.69948e-08	498	16	3.28832e-07	ENSMUSG00000044083	chr2	hip	153780879	153844752	63874	+	152780879	154844752
D1Ertd622e	chr1.97998016	3.02328e-09	2.72095e-08	2183	9	3.31138e-07	ENSMUSG00000044768	chr1	hip	97643903	97662074	18172	-	96643903	98662074
Hmgcs2	chr3.98119264	5.5598e-09	2.7799e-08	185	5	3.37997e-07	ENSMUSG00000027875	chr3	hip	98280435	98310738	30304	+	97280435	99310738
Grm5	chr7.88168033	4.6506e-09	2.79036e-08	1286	6	3.38952e-07	ENSMUSG00000049583	chr7	hip	87602544	88134907	532364	+	86602544	89134907
Extl1	chr4.134468193	5.16361e-10	2.89162e-08	490	56	3.50925e-07	ENSMUSG00000028838	chr4	hip	134356372	134383850	27479	-	133356372	135383850
Exosc1	chr19.41781528	4.85397e-09	2.91238e-08	223	6	3.53116e-07	ENSMUSG00000034321	chr19	hip	41922980	41933314	10335	-	40922980	42933314
Lin28b	chr10.45768280	9.82606e-09	2.94782e-08	415	3	3.57081e-07	ENSMUSG00000063804	chr10	hip	45376620	45470201	93582	-	44376620	46470201
Gm12297	chr11.66206986	4.30668e-09	3.01467e-08	895	7	3.6484e-07	ENSMUSG00000080978	chr11	hip	66563607	66564585	979	+	65563607	67564585
4930429F24Rik	chr9.79800812	4.37707e-09	3.06395e-08	1166	7	3.7046e-07	ENSMUSG00000086918	chr9	hip	79793641	79803235	9595	+	78793641	80803235
Myo9a	chr9.59717003	4.40693e-09	3.08485e-08	336	7	3.72641e-07	ENSMUSG00000039585	chr9	hip	59750896	59928866	177971	+	58750896	60928866
Utp18	chr11.93958632	2.59921e-09	3.11905e-08	2599	12	3.76423e-07	ENSMUSG00000054079	chr11	hip	93859243	93885766	26524	-	92859243	94885766
Gm4793	chr1.136556985	5.33918e-10	3.15012e-08	496	59	3.79821e-07	ENSMUSG00000054412	chr1	hip	135584773	135599950	15178	+	134584773	136599950
Vcl	chr14.20114894	6.30678e-09	3.15339e-08	539	5	3.79864e-07	ENSMUSG00000021823	chr14	hip	20929433	21033673	104241	+	19929433	22033673
Rpl35a	chr16.32592055	1.97216e-09	3.15546e-08	828	16	3.79763e-07	ENSMUSG00000060636	chr16	hip	33056453	33060189	3737	+	32056453	34060189
9330160F10Rik	chr11.69089269	3.50646e-09	3.15582e-08	1927	9	3.79455e-07	ENSMUSG00000072809	chr11	hip	69057718	69060483	2766	-	68057718	70060483
Mob3b	chr4.35217567	3.9549e-09	3.16392e-08	883	8	3.80079e-07	ENSMUSG00000073910	chr4	hip	34949074	35157484	208411	-	33949074	36157484
Klk13	chr7.43677397	3.55828e-09	3.20245e-08	705	9	3.84353e-07	ENSMUSG00000054046	chr7	hip	43712567	43726758	14192	+	42712567	44726758
Dlgap4	chr2.156259843	2.75956e-09	3.31147e-08	1272	12	3.97072e-07	ENSMUSG00000061689	chr2	hip	156613705	156764363	150659	+	155613705	157764363
Strap	chr6.137785375	2.76103e-10	3.47889e-08	809	126	4.16764e-07	ENSMUSG00000030224	chr6	hip	137735078	137751932	16855	+	136735078	138751932
Tnc	chr4.63565712	8.90733e-09	3.56293e-08	232	4	4.26439e-07	ENSMUSG00000028364	chr4	hip	63959785	64047015	87231	-	62959785	65047015
Ascc1	chr10.60693275	2.91306e-09	3.78698e-08	874	13	4.52839e-07	ENSMUSG00000044475	chr10	hip	60002805	60099990	97186	+	59002805	61099990
Zfp97	chr17.16801922	9.69689e-09	3.87876e-08	512	4	4.63389e-07	ENSMUSG00000095990	chr17	hip	17121415	17146831	25417	+	16121415	18146831
Dcbld1	chr10.52349659	3.88816e-09	3.88816e-08	934	10	4.64087e-07	ENSMUSG00000019891	chr10	hip	52233619	52321378	87760	+	51233619	53321378
Nsmce2	chr15.59964392	4.01234e-09	4.01234e-08	311	10	4.78471e-07	ENSMUSG00000059586	chr15	hip	59374198	59601683	227486	+	58374198	60601683
Gm5595	chr7.43426309	1.38704e-08	4.16111e-08	608	3	4.95758e-07	ENSMUSG00000069727	chr7	hip	42660105	42692718	32614	-	41660105	43692718
Bdh1	chr16.31412095	3.29282e-09	4.28067e-08	1014	13	5.09537e-07	ENSMUSG00000046598	chr16	hip	31422280	31458901	36622	+	30422280	32458901
Lpin2	chr17.71275186	5.40478e-09	4.32383e-08	262	8	5.14204e-07	ENSMUSG00000024052	chr17	hip	71182560	71249817	67258	+	70182560	72249817
Mccc2	chr13.99940707	1.13536e-08	4.54144e-08	446	4	5.39591e-07	ENSMUSG00000021646	chr13	hip	99948533	100015639	67107	-	98948533	101015639
Ogfrl1	chr1.23383243	9.21775e-09	4.60887e-08	208	5	5.47104e-07	ENSMUSG00000026158	chr1	hip	23366424	23383175	16752	-	22366424	24383175
Ccdc6	chr10.70096376	3.66072e-09	4.75894e-08	972	13	5.64404e-07	ENSMUSG00000048701	chr10	hip	70097121	70193200	96080	+	69097121	71193200
Focad	chr4.88451338	1.01679e-08	5.08395e-08	252	5	6.02401e-07	ENSMUSG00000038368	chr4	hip	88094629	88411011	316383	+	87094629	89411011
Pik3cd	chr4.149888242	1.86412e-09	5.21954e-08	393	28	6.17906e-07	ENSMUSG00000039936	chr4	hip	149649168	149702571	53404	-	148649168	150702571
Acaa1b	chr9.119730294	1.88463e-09	5.27696e-08	1329	28	6.24137e-07	ENSMUSG00000010651	chr9	hip	119148023	119157093	9071	-	118148023	120157093
Gba2	chr4.43707046	7.58989e-09	5.31292e-08	428	7	6.27821e-07	ENSMUSG00000028467	chr4	hip	43566928	43578873	11946	-	42566928	44578873
Idh3a	chr9.54840299	5.32168e-09	5.32167e-08	886	10	6.28285e-07	ENSMUSG00000032279	chr9	hip	54586511	54604661	18151	+	53586511	55604661
Sh3pxd2b	chr11.32360071	7.99603e-09	5.59722e-08	772	7	6.60219e-07	ENSMUSG00000040711	chr11	hip	32347820	32428173	80354	+	31347820	33428173
Arpc5	chr1.152870726	4.34716e-09	5.65131e-08	1147	13	6.65996e-07	ENSMUSG00000008475	chr1	hip	152766542	152775597	9056	+	151766542	153775597
Trim68	chr7.101799046	7.0677e-09	5.65416e-08	1594	8	6.6573e-07	ENSMUSG00000073968	chr7	hip	102677580	102687326	9747	-	101677580	103687326
9430021M05Rik	chr2.162673587	7.14126e-09	5.71301e-08	335	8	6.72052e-07	ENSMUSG00000054457	chr2	hip	162661163	162667109	5947	+	161661163	163667109
9630028B13Rik	chr1.184936184	6.38598e-09	5.74738e-08	1237	9	6.75485e-07	ENSMUSG00000051295	chr1	hip	185429357	185441819	12463	-	184429357	186441819
Rspo2	chr15.43586908	1.15673e-08	5.78365e-08	900	5	6.79137e-07	ENSMUSG00000051920	chr15	hip	43020811	43170818	150008	-	42020811	44170818
Npffr1	chr10.61543914	1.03266e-08	6.19596e-08	938	6	7.26896e-07	ENSMUSG00000020090	chr10	hip	61595484	61626385	30902	+	60595484	62626385
Ak2	chr4.129234802	1.2844e-10	6.56327e-08	1048	511	7.69295e-07	ENSMUSG00000028792	chr4	hip	128991958	129011529	19572	+	127991958	130011529
Sgpp1	chr12.75635740	7.30551e-09	6.57496e-08	564	9	7.69973e-07	ENSMUSG00000021054	chr12	hip	75714248	75735729	21482	-	74714248	76735729
Atp10d	chr5.72754234	6.58126e-08	6.58126e-08	66	1	7.70019e-07	ENSMUSG00000046808	chr5	hip	72203329	72298775	95447	+	71203329	73298775
Ap1g2	chr14.55384710	5.67861e-09	6.81433e-08	681	12	7.96574e-07	ENSMUSG00000040701	chr14	hip	55098578	55106593	8016	-	54098578	56106593
Rnf150	chr8.82529515	5.44336e-09	7.07636e-08	3142	13	8.26463e-07	ENSMUSG00000047747	chr8	hip	82863356	83091271	227916	+	81863356	84091271
Tmem132b	chr5.125707296	7.22953e-10	7.15723e-08	375	99	8.3516e-07	ENSMUSG00000070498	chr5	hip	125531774	125792583	260810	+	124531774	126792583
Nit2	chr16.56648621	6.54974e-09	7.20471e-08	2719	11	8.39948e-07	ENSMUSG00000022751	chr16	hip	57156671	57167332	10662	-	56156671	58167332
Gm2115	chr7.84514734	1.04428e-08	7.30995e-08	795	7	8.51456e-07	ENSMUSG00000097789	chr7	hip	84528975	84578337	49363	+	83528975	85578337
Zfp39	chr11.58805914	3.22167e-09	7.40985e-08	960	23	8.62321e-07	ENSMUSG00000037001	chr11	hip	58888153	58904225	16073	-	57888153	59904225
Usp48	chr4.137698162	9.38182e-09	7.50546e-08	362	8	8.72668e-07	ENSMUSG00000043411	chr4	hip	137593755	137658537	64783	+	136593755	138658537
Arhgap29	chr3.121736586	5.87798e-09	7.64137e-08	1178	13	8.87679e-07	ENSMUSG00000039831	chr3	hip	121953229	122016677	63449	+	120953229	123016677
Vps13c	chr9.67540429	5.58048e-09	7.81267e-08	1209	14	9.06771e-07	ENSMUSG00000035284	chr9	hip	67840396	67995634	155239	+	66840396	68995634
Mkks	chr2.136346863	9.79411e-09	7.83529e-08	183	8	9.08587e-07	ENSMUSG00000027274	chr2	hip	136873780	136891389	17610	-	135873780	137891389
Ergic1	chr17.26599662	2.93286e-09	7.91872e-08	2293	27	9.17445e-07	ENSMUSG00000001576	chr17	hip	26561489	26656931	95443	+	25561489	27656931
Dgkq	chr5.108569208	2.64191e-08	7.92574e-08	66	3	9.17443e-07	ENSMUSG00000004815	chr5	hip	108646693	108669672	22980	-	107646693	109669672
Cstl1	chr2.148602092	9.94612e-09	7.9569e-08	393	8	9.20233e-07	ENSMUSG00000055177	chr2	hip	148750358	148755433	5076	+	147750358	149755433
Clec3b	chr9.123250426	1.36894e-08	8.21362e-08	92	6	9.4908e-07	ENSMUSG00000025784	chr9	hip	123150946	123157430	6485	+	122150946	124157430
Rfx1	chr8.83239591	6.96965e-09	8.36358e-08	2231	12	9.65553e-07	ENSMUSG00000031706	chr8	hip	84066836	84096992	30157	+	83066836	85096992
Arhgap39	chr15.76756641	8.4247e-09	8.4247e-08	173	10	9.71749e-07	ENSMUSG00000033697	chr15	hip	76723985	76818170	94186	-	75723985	77818170
Lsm14a	chr7.33615635	6.92977e-09	9.0087e-08	1740	13	1.03819e-06	ENSMUSG00000066568	chr7	hip	34344646	34389540	44895	-	33344646	35389540
Zfyve28	chr5.35264283	4.52864e-08	9.05728e-08	234	2	1.04287e-06	ENSMUSG00000037224	chr5	hip	34194874	34288449	93576	-	33194874	35288449
Megf6	chr4.153941403	7.10115e-09	9.2315e-08	241	13	1.06199e-06	ENSMUSG00000057751	chr4	hip	154170730	154275713	104984	+	153170730	155275713
B930095G15Rik	chr14.121279134	2.99819e-09	9.29439e-08	2108	31	1.06828e-06	ENSMUSG00000085133	chr14	hip	121248706	121251497	2792	+	120248706	122251497
Gm20405	chr15.64928541	6.20193e-09	9.30289e-08	1028	15	1.06832e-06	ENSMUSG00000092495	chr15	hip	65857869	65858356	488	+	64857869	66858356
2210408I21Rik	chr13.77633731	2.63335e-09	9.48005e-08	602	36	1.0877e-06	ENSMUSG00000071252	chr13	hip	77135540	77613291	477752	+	76135540	78613291
Fbf1	chr11.116196543	1.26757e-09	9.76025e-08	998	77	1.11887e-06	ENSMUSG00000020776	chr11	hip	116142285	116168166	25882	-	115142285	117168166
Kank4	chr4.99296969	2.0181e-08	1.00905e-07	331	5	1.15571e-06	ENSMUSG00000035407	chr4	hip	98754898	98817537	62640	-	97754898	99817537
Pgap2	chr7.102306978	1.44223e-08	1.00956e-07	1346	7	1.15528e-06	ENSMUSG00000030990	chr7	hip	102210208	102238567	28360	+	101210208	103238567
Gjc3	chr5.137973559	8.44345e-09	1.01321e-07	274	12	1.15844e-06	ENSMUSG00000056966	chr5	hip	137953809	137962959	9151	-	136953809	138962959
Tm6sf2	chr8.70332012	5.10086e-08	1.02017e-07	288	2	1.16537e-06	ENSMUSG00000036151	chr8	hip	70072924	70080066	7143	+	69072924	71080066
Aox1	chr1.58068732	7.41201e-09	1.03768e-07	297	14	1.18434e-06	ENSMUSG00000063558	chr1	hip	58029931	58106413	76483	+	57029931	59106413
Trem2	chr17.48064034	8.1248e-09	1.05622e-07	608	13	1.20445e-06	ENSMUSG00000023992	chr17	hip	48346401	48354147	7747	+	47346401	49354147
Adra2c	chr5.35508457	2.65448e-08	1.06179e-07	304	4	1.20974e-06	ENSMUSG00000045318	chr5	hip	35278566	35281761	3196	+	34278566	36281761
Ppm1h	chr10.122856675	2.13625e-08	1.06813e-07	884	5	1.21589e-06	ENSMUSG00000034613	chr10	hip	122678762	122945795	267034	+	121678762	123945795
Hmgcs1	chr13.119957094	1.35111e-08	1.08088e-07	1277	8	1.22934e-06	ENSMUSG00000093930	chr13	hip	119690462	119708086	17625	+	118690462	120421639
Rbl1	chr2.157361105	1.39411e-08	1.11529e-07	915	8	1.26736e-06	ENSMUSG00000027641	chr2	hip	157145893	157204534	58642	-	156145893	158204534
Gm15513	chr5.33579300	5.59067e-08	1.11813e-07	222	2	1.26949e-06	ENSMUSG00000086291	chr5	hip	34211810	34213802	1993	-	33211810	35213802
Vsig10l	chr7.42751919	1.87432e-08	1.12459e-07	657	6	1.27571e-06	ENSMUSG00000070604	chr7	hip	43463151	43471913	8763	+	42463151	44471913
Rgs2	chr1.143219360	1.90458e-08	1.14274e-07	NA	6	1.29518e-06	ENSMUSG00000026360	chr1	hip	143999338	144004161	4824	-	142999338	145004161
Hn1l	chr17.24929661	1.64278e-09	1.1828e-07	1254	72	1.33941e-06	ENSMUSG00000024165	chr17	hip	24942156	24960636	18481	-	23942156	25960636
Map3k11	chr19.5641332	3.04033e-08	1.21613e-07	197	4	1.37596e-06	ENSMUSG00000004054	chr19	hip	5689131	5702862	13732	+	4689131	6702862
Rrbp1	chr2.144479588	6.13076e-08	1.22615e-07	456	2	1.38609e-06	ENSMUSG00000027422	chr2	hip	143947395	144011263	63869	-	142947395	145011263
Asb16	chr11.102143744	1.3789e-08	1.24101e-07	333	9	1.40167e-06	ENSMUSG00000034768	chr11	hip	102268743	102279462	10720	+	101268743	103279462
Gm8995	chr7.105686078	2.49598e-08	1.24799e-07	1493	5	1.40834e-06	ENSMUSG00000063286	chr7	hip	106504392	106511671	7280	-	105504392	107511671
Inppl1	chr7.102087679	1.80363e-08	1.26254e-07	1373	7	1.42353e-06	ENSMUSG00000032737	chr7	hip	101822633	101838226	15594	-	100822633	102838226
Hdac4	chr1.92361159	1.06257e-08	1.27508e-07	818	12	1.43642e-06	ENSMUSG00000026313	chr1	hip	91932757	92148393	215637	-	90932757	93148393
Tspan14	chr14.40564981	6.52008e-08	1.30402e-07	325	2	1.46775e-06	ENSMUSG00000037824	chr14	hip	40906445	40966807	60363	-	39906445	41966807
B230118H07Rik	chr2.102582825	1.3097e-08	1.3097e-07	1425	10	1.47288e-06	ENSMUSG00000027165	chr2	hip	101560781	101649532	88752	-	100560781	102649532
Dgkg	chr16.22182295	1.09186e-08	1.31023e-07	777	12	1.4722e-06	ENSMUSG00000022861	chr16	hip	22468461	22657221	188761	-	21468461	23657221
Ss18l1	chr2.180164668	1.24103e-08	1.36513e-07	168	11	1.53257e-06	ENSMUSG00000039086	chr2	hip	180042509	180070201	27693	+	179042509	181070201
Prkcdbp	chr7.104589634	4.78745e-08	1.43623e-07	352	3	1.61101e-06	ENSMUSG00000037060	chr7	hip	105480607	105482197	1591	-	104480607	106482197
Ndufa6	chr15.82239835	2.05203e-08	1.43642e-07	682	7	1.60983e-06	ENSMUSG00000022450	chr15	hip	82350139	82354291	4153	-	81350139	83354291
Nrgn	chr9.38304643	3.61785e-08	1.44714e-07	763	4	1.62045e-06	ENSMUSG00000053310	chr9	hip	37544492	37552904	8413	-	36544492	38552904
Cep250	chr2.156257505	1.44913e-08	1.44913e-07	1151	10	1.62128e-06	ENSMUSG00000038241	chr2	hip	155956458	155998900	42443	+	154956458	156998900
Rabgap1l	chr1.161068401	2.93632e-08	1.46816e-07	338	5	1.64117e-06	ENSMUSG00000026721	chr1	hip	160219174	160792938	573765	-	159219174	161792938
Sox5	chr6.144948432	6.7056e-09	1.47523e-07	2298	22	1.64766e-06	ENSMUSG00000041540	chr6	hip	143828425	144781977	953553	-	142828425	145781977
Zfand5	chr19.21845980	1.1633e-08	1.51229e-07	1884	13	1.6876e-06	ENSMUSG00000024750	chr19	hip	21272278	21282289	10012	+	20272278	22282289
Lgi4	chr7.30991704	1.08862e-08	1.52407e-07	1117	14	1.69929e-06	ENSMUSG00000036560	chr7	hip	31059342	31070935	11594	+	30059342	32070935
Cdk18	chr1.132300091	1.90906e-08	1.52724e-07	324	8	1.70138e-06	ENSMUSG00000026437	chr1	hip	132113550	132139685	26136	-	131113550	133139685
Sdhaf1	chr7.30177660	1.27602e-08	1.53122e-07	1009	12	1.70435e-06	ENSMUSG00000074211	chr7	hip	30321411	30322375	965	-	29321411	31322375
Cpeb1	chr7.80380046	1.39414e-08	1.53355e-07	1014	11	1.70549e-06	ENSMUSG00000025586	chr7	hip	81347026	81455465	108440	-	80347026	82455465
Cmpk2	chr12.26385601	1.7119e-08	1.54071e-07	943	9	1.71198e-06	ENSMUSG00000020638	chr12	hip	26469204	26479835	10632	+	25469204	27479835
Gm9929	chr1.170978793	2.62085e-08	1.57251e-07	112	6	1.74583e-06	ENSMUSG00000053925	chr1	hip	170868645	170881721	13077	+	169868645	171881721
Pcdhb10	chr18.37885933	2.73549e-08	1.6413e-07	506	6	1.82065e-06	ENSMUSG00000045657	chr18	hip	37411674	37414514	2841	+	36411674	38414514
Eif5a2	chr3.28897132	4.14099e-08	1.6564e-07	105	4	1.83584e-06	ENSMUSG00000050192	chr3	hip	28781311	28798846	17536	+	27781311	29798846
Bbs7	chr3.36722002	4.43252e-08	1.77301e-07	82	4	1.96341e-06	ENSMUSG00000037325	chr3	hip	36573142	36613477	40336	-	35573142	37613477
Gan	chr8.117410544	1.50367e-08	1.80441e-07	621	12	1.99649e-06	ENSMUSG00000052557	chr8	hip	117158135	117205834	47700	+	116158135	118205834
Ccdc8	chr7.17017211	2.58146e-08	1.80702e-07	NA	7	1.99769e-06	ENSMUSG00000041117	chr7	hip	16992708	16997516	4809	+	15992708	17997516
Gm26599	chr7.108141874	2.60894e-08	1.82626e-07	1642	7	2.01724e-06	ENSMUSG00000097220	chr7	hip	108950754	108961535	10782	-	107950754	109961535
Exo1	chr1.175805833	1.69242e-08	1.86166e-07	247	11	2.05461e-06	ENSMUSG00000039748	chr1	hip	175880778	175911396	30619	+	174880778	176911396
Syt16	chr12.73720050	3.13017e-08	1.8781e-07	707	6	2.071e-06	ENSMUSG00000044912	chr12	hip	73997761	74267916	270156	+	72997761	75267916
Rundc1	chr11.101391187	1.90696e-08	1.90696e-07	413	10	2.10104e-06	ENSMUSG00000035007	chr11	hip	101425085	101435673	10589	+	100425085	102435673
Shank2	chr7.144641884	8.26099e-09	1.98264e-07	2613	24	2.18258e-06	ENSMUSG00000037541	chr7	hip	144001928	144424494	422567	+	143001928	145424494
Mvb12b	chr2.33924684	4.97616e-08	1.99046e-07	232	4	2.18934e-06	ENSMUSG00000038740	chr2	hip	33729953	33887946	157994	-	32729953	34887946
Mgat2	chr12.69790654	5.09906e-08	2.03962e-07	886	4	2.24152e-06	ENSMUSG00000043998	chr12	hip	69184158	69186772	2615	+	68184158	70186772
Map3k6	chr4.133747849	1.58988e-08	2.06685e-07	856	13	2.26952e-06	ENSMUSG00000028862	chr4	hip	133240818	133252929	12112	+	132240818	134252929
Lrp3	chr7.34967030	1.35842e-08	2.17348e-07	1502	16	2.38461e-06	ENSMUSG00000001802	chr7	hip	35200027	35215370	15344	-	34200027	36215370
Nkd2	chr13.73745441	2.44961e-08	2.20465e-07	974	9	2.41677e-06	ENSMUSG00000021567	chr13	hip	73818534	73847631	29098	-	72818534	74847631
Dyrk2	chr10.119161839	2.22824e-08	2.22824e-07	1339	10	2.44058e-06	ENSMUSG00000028630	chr10	hip	118859349	118868903	9555	-	117859349	119868903
Phf24	chr4.42928969	5.611e-08	2.2444e-07	219	4	2.45622e-06	ENSMUSG00000036062	chr4	hip	42916660	42944752	28093	+	41916660	43944752
Lgr4	chr2.109573396	4.50405e-08	2.25202e-07	286	5	2.46249e-06	ENSMUSG00000050199	chr2	hip	109917647	110014257	96611	+	108917647	111014257
Nptn	chr9.57990296	1.14176e-07	2.28352e-07	288	2	2.49484e-06	ENSMUSG00000032336	chr9	hip	58582240	58657955	75716	+	57582240	59657955
Spock2	chr10.60215804	1.75804e-08	2.28546e-07	856	13	2.49486e-06	ENSMUSG00000058297	chr10	hip	60106219	60135198	28980	+	59106219	61135198
Rps6kc1	chr1.190969765	3.00927e-09	2.28704e-07	298	76	2.4945e-06	ENSMUSG00000089872	chr1	hip	190700202	190911770	211569	-	189700202	191911770
Angel2	chr1.191401432	1.14417e-08	2.28835e-07	220	20	2.49384e-06	ENSMUSG00000026634	chr1	hip	190925112	190946962	21851	+	189925112	191946962
Itga4	chr2.80277081	2.32044e-07	2.32044e-07	1	1	2.5267e-06	ENSMUSG00000027009	chr2	hip	79255426	79333123	77698	+	78255426	80333123
Prss43	chr9.111444661	1.98701e-08	2.38441e-07	790	12	2.5942e-06	ENSMUSG00000058398	chr9	hip	110826690	110831502	4813	+	109826690	111831502
Nr2c1	chr10.94193221	2.01797e-08	2.42156e-07	1132	12	2.63241e-06	ENSMUSG00000005897	chr10	hip	94148023	94197211	49189	+	93148023	95197211
Cpsf4	chr5.145155452	4.9518e-08	2.4759e-07	233	5	2.68924e-06	ENSMUSG00000029625	chr5	hip	145167213	145182041	14829	+	144167213	146182041
Spocd1	chr4.130024917	6.00905e-10	2.48775e-07	803	414	2.69986e-06	ENSMUSG00000028784	chr4	hip	129947547	129957115	9569	+	128947547	130957115
Gapdhs	chr7.30556271	1.91752e-08	2.49278e-07	1231	13	2.70307e-06	ENSMUSG00000061099	chr7	hip	30729775	30743681	13907	-	29729775	31743681
Acot2	chr12.83773992	8.36464e-08	2.50939e-07	230	3	2.71882e-06	ENSMUSG00000021226	chr12	hip	83987861	83993873	6013	+	82987861	84993873
Polr3b	chr10.84840588	1.61192e-09	2.5146e-07	822	156	2.7222e-06	ENSMUSG00000034453	chr10	hip	84622437	84727177	104741	+	83622437	85727177
Cdh2	chr18.16505384	3.69606e-08	2.58724e-07	1269	7	2.79851e-06	ENSMUSG00000024304	chr18	hip	16588877	16809246	220370	-	15588877	17809246
Usb1	chr8.95304699	3.34861e-08	2.67888e-07	557	8	2.89524e-06	ENSMUSG00000031792	chr8	hip	95332292	95347507	15216	+	94332292	96347507
Cwh43	chr5.73704442	9.097e-08	2.7291e-07	234	3	2.94707e-06	ENSMUSG00000029154	chr5	hip	73406076	73453435	47360	+	72406076	74453435
Rcn1	chr2.106398423	6.88748e-08	2.75499e-07	365	4	2.97256e-06	ENSMUSG00000005973	chr2	hip	105386291	105399319	13029	-	104386291	106399319
Sort1	chr3.108152032	3.7177e-08	2.97416e-07	166	8	3.20639e-06	ENSMUSG00000068747	chr3	hip	108284091	108361511	77421	+	107284091	109361511
Zfp658	chr7.43436466	4.28075e-08	2.99653e-07	731	7	3.22783e-06	ENSMUSG00000056592	chr7	hip	43562256	43575461	13206	+	42562256	44575461
Acss2	chr2.156071586	3.7597e-08	3.00776e-07	832	8	3.23725e-06	ENSMUSG00000027605	chr2	hip	155517948	155585724	67777	+	154517948	156585724
Nubp2	chr17.24643764	3.0604e-09	3.0604e-07	1309	100	3.29119e-06	ENSMUSG00000039183	chr17	hip	24882611	24886350	3740	-	23882611	25886350
Gm15956	chr18.13058650	4.42327e-08	3.09629e-07	400	7	3.32704e-06	ENSMUSG00000086935	chr18	hip	12193768	12198675	4908	+	11193768	13198675
Usp25	chr16.76310147	1.06142e-07	3.18426e-07	302	3	3.41875e-06	ENSMUSG00000022867	chr16	hip	77014069	77116779	102711	+	76014069	78116779
Rabepk	chr2.34551542	8.02102e-08	3.20841e-07	237	4	3.44184e-06	ENSMUSG00000070953	chr2	hip	34777556	34799912	22357	-	33777556	35799912
Pmaip1	chr18.66661974	2.87226e-09	3.24565e-07	499	113	3.47893e-06	ENSMUSG00000024521	chr18	hip	66458604	66465550	6947	+	65458604	67465550
Dnajc10	chr2.80388800	1.10009e-07	3.30028e-07	290	3	3.53458e-06	ENSMUSG00000027006	chr2	hip	80315466	80354043	38578	+	79315466	81354043
Efcab12	chr6.116655672	2.78019e-08	3.33623e-07	364	12	3.57015e-06	ENSMUSG00000030321	chr6	hip	115810729	115838412	27684	-	114810729	116838412
Cdk2ap1	chr5.123587631	2.27641e-08	3.41462e-07	267	15	3.65103e-06	ENSMUSG00000029394	chr5	hip	124345417	124354671	9255	-	123345417	125354671
Rpl27	chr11.101456462	3.46879e-08	3.46879e-07	405	10	3.70591e-06	ENSMUSG00000063316	chr11	hip	101442298	101445529	3232	+	100442298	102445529
Gm9770	chr10.129412785	7.18585e-08	3.59293e-07	644	5	3.8354e-06	ENSMUSG00000040540	chr10	hip	130412499	130413312	814	+	129412499	130694993
Pik3c3	chr18.31200066	9.03207e-08	3.61283e-07	622	4	3.85349e-06	ENSMUSG00000033628	chr18	hip	30272747	30348126	75380	+	29272747	31348126
Necab1	chr4.14964178	5.18741e-08	3.63118e-07	170	7	3.8699e-06	ENSMUSG00000040536	chr4	hip	14952245	15149794	197550	-	13952245	16149794
B2m	chr2.122090229	7.30907e-08	3.65454e-07	1152	5	3.8916e-06	ENSMUSG00000060802	chr2	hip	122147686	122153083	5398	+	121147686	123153083
Manbal	chr2.157464790	4.57746e-08	3.66197e-07	879	8	3.89633e-06	ENSMUSG00000063019	chr2	hip	157367594	157396763	29170	+	156367594	158396763
Rbpjl	chr2.164494686	3.07526e-08	3.69031e-07	303	12	3.92329e-06	ENSMUSG00000017007	chr2	hip	164403141	164415448	12308	+	163403141	165415448
Ypel3	chr7.126400926	9.46507e-08	3.78603e-07	188	4	4.02177e-06	ENSMUSG00000042675	chr7	hip	126776955	126780514	3560	+	125776955	127780514
Gldc	chr19.30136970	1.28241e-07	3.84722e-07	130	3	4.08344e-06	ENSMUSG00000024827	chr19	hip	30098449	30175418	76970	-	29098449	31175418
A930033H14Rik	chr10.69207032	2.77423e-08	3.88391e-07	614	14	4.11904e-06	ENSMUSG00000090622	chr10	hip	69209762	69213098	3337	-	68209762	70213098
Ankrd45	chr1.161124746	1.31202e-07	3.93605e-07	266	3	4.17094e-06	ENSMUSG00000044835	chr1	hip	161142691	161169106	26416	+	160142691	162169106
Prdm9	chr17.14545578	9.89752e-08	3.95901e-07	127	4	4.19185e-06	ENSMUSG00000051977	chr17	hip	15543079	15564354	21276	-	14543079	16564354
Aldob	chr4.49819015	1.32036e-07	3.96108e-07	127	3	4.19064e-06	ENSMUSG00000028307	chr4	hip	49535995	49549546	13552	-	48535995	50549546
Nabp2	chr10.127468822	3.69841e-08	4.06826e-07	1830	11	4.30054e-06	ENSMUSG00000025374	chr10	hip	128401395	128411492	10098	-	127401395	129411492
Gm26604	chr7.29038551	4.52643e-08	4.07379e-07	371	9	4.3029e-06	ENSMUSG00000097079	chr7	hip	29071603	29081134	9532	+	28071603	30081134
Yipf1	chr4.107439511	5.83354e-08	4.08348e-07	506	7	4.30964e-06	ENSMUSG00000057375	chr4	hip	107314363	107359823	45461	+	106314363	108359823
Chn1os3	chr2.73545323	6.91457e-08	4.14874e-07	357	6	4.37498e-06	ENSMUSG00000086544	chr2	hip	73596526	73616012	19487	+	72596526	74616012
Chpf2	chr5.24399132	5.26024e-08	4.20819e-07	249	8	4.43408e-06	ENSMUSG00000038181	chr5	hip	24586741	24594395	7655	+	23586741	25594395
Clk1	chr1.58214801	4.20918e-08	4.20918e-07	214	10	4.43153e-06	ENSMUSG00000026034	chr1	hip	58410189	58424066	13878	-	57410189	59424066
Dcun1d2	chr8.13087827	1.50316e-08	4.35915e-07	3181	29	4.58573e-06	ENSMUSG00000038506	chr8	hip	13255963	13288126	32164	-	12255963	14288126
Gm16892	chr16.56870905	4.00791e-08	4.4087e-07	2715	11	4.63411e-06	ENSMUSG00000097876	chr16	hip	57167401	57174413	7013	+	56167401	58174413
Ccdc32	chr2.118103698	6.30281e-08	4.41197e-07	1125	7	4.63381e-06	ENSMUSG00000039983	chr2	hip	119017779	119029393	11615	-	118017779	120029393
Lama2	chr10.27204224	6.66177e-08	4.66324e-07	534	7	4.89377e-06	ENSMUSG00000019899	chr10	hip	26981288	27616942	635655	-	25981288	28616942
Nhsl1	chr10.18545930	1.02694e-09	4.80609e-07	944	468	5.03963e-06	ENSMUSG00000039835	chr10	hip	18390322	18533892	143571	+	17390322	19533892
Fancm	chr12.65326818	8.05042e-08	4.83025e-07	845	6	5.06089e-06	ENSMUSG00000055884	chr12	hip	65075606	65132058	56453	+	64075606	66132058
Nipsnap3b	chr4.52293229	9.66732e-08	4.83366e-07	202	5	5.0604e-06	ENSMUSG00000015247	chr4	hip	53011880	53022060	10181	+	52011880	54022060
Grk4	chr5.34955471	2.44392e-07	4.88783e-07	277	2	5.113e-06	ENSMUSG00000052783	chr5	hip	34660379	34755305	94927	+	33660379	35755305
Cep192	chr18.67876824	2.35401e-08	4.94342e-07	603	21	5.167e-06	ENSMUSG00000024542	chr18	hip	67800107	67885168	85062	+	66800107	68885168
2210411M09Rik	chr1.181051981	9.98702e-08	4.99351e-07	161	5	5.21517e-06	ENSMUSG00000085563	chr1	hip	180952064	180958149	6086	-	179952064	181958149
M5C1000I18Rik	chr9.68031097	5.10614e-08	5.10614e-07	1103	10	5.32854e-06	ENSMUSG00000055125	chr9	hip	67758713	67760208	1496	-	66758713	68760208
Agt	chr8.125175309	5.14141e-08	5.14141e-07	740	10	5.36105e-06	ENSMUSG00000031980	chr8	hip	124556534	124569706	13173	-	123556534	125569706
Klhdc9	chr1.171374598	7.43331e-08	5.20332e-07	113	7	5.42127e-06	ENSMUSG00000045259	chr1	hip	171358446	171360798	2353	-	170358446	172360798
1700049G17Rik	chr7.28790472	8.70446e-08	5.22268e-07	216	6	5.43709e-06	ENSMUSG00000070709	chr7	hip	27907392	27929460	22069	-	26907392	28929460
Ctdsp2	chr10.127168218	4.11692e-08	5.352e-07	1185	13	5.56727e-06	ENSMUSG00000078429	chr10	hip	126978717	126999975	21259	+	125978717	127999975
Fam135b	chr15.71011790	6.76539e-08	5.41231e-07	681	8	5.62552e-06	ENSMUSG00000036800	chr15	hip	71445678	71727838	282161	-	70445678	72727838
Fbxl7	chr15.27285782	1.09875e-07	5.49375e-07	361	5	5.70562e-06	ENSMUSG00000043556	chr15	hip	26543084	26895049	351966	-	25543084	27895049
Hmgb2	chr8.57013927	1.63065e-08	5.54422e-07	484	34	5.75345e-06	ENSMUSG00000054717	chr8	hip	57511843	57515999	4157	+	56511843	58515999
Zfp367	chr13.63584445	5.6178e-09	5.56162e-07	658	99	5.76692e-06	ENSMUSG00000044934	chr13	hip	64133022	64153202	20181	-	63133022	65153202
Gm26614	chr9.117758899	5.63201e-08	5.63201e-07	877	10	5.83527e-06	ENSMUSG00000097240	chr9	hip	117873144	117881202	8059	+	116873144	118881202
Cacng6	chr7.4406214	5.66253e-07	5.66253e-07	242	1	5.86223e-06	ENSMUSG00000078815	chr7	hip	3424195	3435667	11473	+	2424195	4435667
Atf7ip	chr6.136507605	6.99486e-09	5.66584e-07	1576	81	5.861e-06	ENSMUSG00000030213	chr6	hip	136518851	136607377	88527	+	135518851	137607377
4930503L19Rik	chr18.70577914	5.70739e-08	5.70739e-07	664	10	5.89929e-06	ENSMUSG00000044906	chr18	hip	70453140	70472480	19341	-	69453140	71472480
Hmg20a	chr9.56745260	2.91477e-07	5.82954e-07	465	2	6.02078e-06	ENSMUSG00000032329	chr9	hip	56418644	56496884	78241	+	55418644	57496884
Gcdh	chr8.83909488	6.55838e-08	5.90254e-07	1310	9	6.09135e-06	ENSMUSG00000003809	chr8	hip	84886393	84893921	7529	-	83886393	85893921
Naga	chr15.82763463	8.525e-08	5.9675e-07	680	7	6.15351e-06	ENSMUSG00000022453	chr15	hip	82329532	82338826	9295	-	81329532	83338826
Eftud2	chr11.103033607	8.6793e-08	6.07551e-07	233	7	6.25993e-06	ENSMUSG00000020929	chr11	hip	102838473	102880985	42513	-	101838473	103880985
Cep162	chr9.87122029	7.66086e-08	6.12868e-07	1145	8	6.30974e-06	ENSMUSG00000056919	chr9	hip	87189573	87255536	65964	-	86189573	88255536
Lrtm2	chr6.119280719	6.13767e-08	6.13767e-07	415	10	6.314e-06	ENSMUSG00000055003	chr6	hip	119315133	119330766	15634	-	118315133	120330766
Col12a1	chr9.79233845	7.7151e-08	6.17208e-07	1175	8	6.34439e-06	ENSMUSG00000032332	chr9	hip	79598991	79718831	119841	-	78598991	80718831
Cd2ap	chr17.42771814	1.02926e-07	6.17556e-07	1498	6	6.34297e-06	ENSMUSG00000061665	chr17	hip	42792951	42876424	83474	-	41792951	43876424
Zfp652	chr11.95572086	6.92834e-08	6.2355e-07	1301	9	6.39949e-06	ENSMUSG00000075595	chr11	hip	95712673	95835115	122443	+	94712673	96835115
Srek1	chr13.103470683	2.36992e-09	6.25659e-07	1414	264	6.41608e-06	ENSMUSG00000032621	chr13	hip	103741615	103764504	22890	-	102741615	104764504
Asprv1	chr6.86799927	1.25577e-07	6.27884e-07	405	5	6.43383e-06	ENSMUSG00000033508	chr6	hip	86628174	86629702	1529	+	85628174	87629702
1110002E22Rik	chr3.138070160	1.06491e-07	6.38947e-07	273	6	6.54205e-06	ENSMUSG00000090066	chr3	hip	138065052	138081506	16455	+	137065052	139081506
Slc6a9	chr4.117477864	8.01491e-08	6.41193e-07	501	8	6.55989e-06	ENSMUSG00000028542	chr4	hip	117834506	117875198	40693	+	116834506	118875198
Ppp1r13b	chr12.112849279	9.42747e-08	6.59923e-07	1123	7	6.74622e-06	ENSMUSG00000021285	chr12	hip	111828458	111908055	79598	-	110828458	112908055
Nipal2	chr15.33733086	2.21841e-07	6.65522e-07	472	3	6.79813e-06	ENSMUSG00000038879	chr15	hip	34572799	34678706	105908	-	33572799	35678706
Dsc3	chr18.18969600	1.34768e-07	6.73843e-07	648	5	6.87773e-06	ENSMUSG00000059898	chr18	hip	19960930	20002097	41168	-	18960930	21002097
Mrpl20	chr4.155808942	2.60783e-08	6.78037e-07	355	26	6.91513e-06	ENSMUSG00000029066	chr4	hip	155802878	155809975	7098	+	154802878	156508116
Plscr2	chr9.92097872	6.79587e-08	6.79587e-07	1592	10	6.92551e-06	ENSMUSG00000032372	chr9	hip	92275602	92297752	22151	+	91275602	93297752
Proca1	chr11.79172228	1.38702e-07	6.93511e-07	554	5	7.06189e-06	ENSMUSG00000044122	chr11	hip	78193392	78205763	12372	+	77193392	79205763
Igfbp4	chr11.99263502	6.34166e-08	6.97582e-07	264	11	7.0978e-06	ENSMUSG00000017493	chr11	hip	99041244	99054392	13149	+	98041244	100054392
Rad52	chr6.119803175	8.8439e-08	7.07512e-07	341	8	7.19323e-06	ENSMUSG00000030166	chr6	hip	119902698	119922828	20131	+	118902698	120922828
Nipal3	chr4.135453715	4.18333e-08	7.11166e-07	405	17	7.22474e-06	ENSMUSG00000028803	chr4	hip	135445420	135495038	49619	-	134445420	136495038
Tmcc1	chr6.115466454	6.46732e-08	7.11405e-07	339	11	7.22154e-06	ENSMUSG00000030126	chr6	hip	116018618	116193486	174869	-	115018618	117193486
Rin1	chr19.5046736	3.58708e-07	7.17415e-07	194	2	7.27688e-06	ENSMUSG00000024883	chr19	hip	5050808	5057071	6264	+	4050808	6057071
Sstr2	chr11.113734454	1.2315e-07	7.38901e-07	835	6	7.48898e-06	ENSMUSG00000047904	chr11	hip	113619342	113626028	6687	+	112619342	114626028
Slc6a15	chr10.104417701	1.23979e-07	7.43875e-07	1099	6	7.53354e-06	ENSMUSG00000019894	chr10	hip	103367808	103419378	51571	+	102367808	104419378
Prpf4	chr4.62583760	1.26064e-07	7.56385e-07	195	6	7.65429e-06	ENSMUSG00000066148	chr4	hip	62408797	62426990	18194	+	61408797	63426990
2210404O09Rik	chr17.20967579	3.79234e-07	7.58469e-07	524	2	7.66942e-06	ENSMUSG00000078546	chr17	hip	21879570	21908092	28523	-	20879570	22908092
Mapk8ip3	chr17.25153867	8.01419e-09	7.61348e-07	1301	95	7.69256e-06	ENSMUSG00000024163	chr17	hip	24892153	24936977	44825	-	23892153	25936977
Kcns1	chr2.164012492	7.14441e-08	7.85885e-07	296	11	7.93434e-06	ENSMUSG00000040164	chr2	hip	164163619	164171113	7495	-	163163619	165171113
Dffa	chr4.149247983	3.6465e-08	8.0223e-07	512	22	8.09308e-06	ENSMUSG00000028974	chr4	hip	149104146	149120647	16502	+	148104146	150120647
Rnft1	chr11.86750068	2.03445e-07	8.13778e-07	192	4	8.20324e-06	ENSMUSG00000020521	chr11	hip	86484657	86499025	14369	+	85484657	87499025
Tdrp	chr8.14183202	4.80073e-08	8.16124e-07	2362	17	8.22052e-06	ENSMUSG00000050052	chr8	hip	13952009	13975032	23024	-	12952009	14975032
Fam20a	chr11.109792775	1.36574e-07	8.19446e-07	428	6	8.24761e-06	ENSMUSG00000020614	chr11	hip	109669749	109722279	52531	-	108669749	110722279
Cand2	chr6.115466454	6.3769e-08	8.28997e-07	363	13	8.3373e-06	ENSMUSG00000030319	chr6	hip	115774538	115804893	30356	+	114774538	116804893
Ttc9	chr12.81711048	2.78568e-07	8.35703e-07	316	3	8.39827e-06	ENSMUSG00000042734	chr12	hip	81631369	81664941	33573	+	80631369	82664941
Tbcel	chr9.42423571	4.92777e-08	8.3772e-07	591	17	8.41205e-06	ENSMUSG00000037287	chr9	hip	42412316	42507809	95494	-	41412316	43507809
Tlk2	chr11.105522581	2.10176e-07	8.40705e-07	67	4	8.43553e-06	ENSMUSG00000020694	chr11	hip	105178807	105283959	105153	+	104178807	106283959
Fam89a	chr8.125485120	8.44289e-08	8.44289e-07	894	10	8.46497e-06	ENSMUSG00000043068	chr8	hip	124740257	124751809	11553	-	123740257	125751809
Fndc5	chr4.129007982	1.6795e-09	8.61584e-07	1061	513	8.63173e-06	ENSMUSG00000001334	chr4	hip	129136999	129144593	7595	+	128136999	130144593
Necab3	chr2.155236657	2.57107e-08	8.74163e-07	619	34	8.75103e-06	ENSMUSG00000027489	chr2	hip	154544399	154558890	14492	-	153544399	155558890
Rad18	chr6.112581685	1.91157e-08	8.9844e-07	108	47	8.98716e-06	ENSMUSG00000030254	chr6	hip	112619850	112696686	76837	-	111619850	113696686
Fancl	chr11.27471294	3.0016e-07	9.0048e-07	698	3	9.00065e-06	ENSMUSG00000004018	chr11	hip	26386135	26471876	85742	+	25386135	27471876
Tmem18	chr12.30593400	1.11704e-08	9.04802e-07	604	81	9.03693e-06	ENSMUSG00000043061	chr12	hip	30584443	30591213	6771	+	29584443	31591213
Osbpl6	chr2.76330582	1.29743e-07	9.082e-07	462	7	9.06392e-06	ENSMUSG00000042359	chr2	hip	76406508	76600647	194140	+	75406508	77600647
Rsad1	chr11.93544856	1.01584e-07	9.14254e-07	2200	9	9.11736e-06	ENSMUSG00000039096	chr11	hip	94539798	94549255	9458	-	93539798	95549255
Hk2	chr6.82748419	1.15733e-07	9.25861e-07	366	8	9.22605e-06	ENSMUSG00000000628	chr6	hip	82725025	82774454	49430	-	81725025	83774454
Pcdhb22	chr18.36528513	1.88109e-07	9.40545e-07	500	5	9.36521e-06	ENSMUSG00000073591	chr18	hip	37518353	37521419	3067	+	36518353	38521419
Chrna7	chr7.62572320	3.16114e-09	9.51503e-07	1333	301	9.46709e-06	ENSMUSG00000030525	chr7	hip	63098692	63212526	113835	-	62098692	64212526
Wdr48	chr9.119958133	5.7167e-08	9.71838e-07	2243	17	9.66204e-06	ENSMUSG00000032512	chr9	hip	119894895	119926579	31685	+	118894895	120926579
Lmo1	chr7.109137169	1.39448e-07	9.76139e-07	1803	7	9.6974e-06	ENSMUSG00000036111	chr7	hip	109138572	109170308	31737	-	108138572	110170308
Wnt2	chr6.17952652	1.96993e-07	9.84967e-07	378	5	9.77765e-06	ENSMUSG00000010797	chr6	hip	17988940	18030585	41646	-	16988940	19030585
Pou6f2	chr13.18790263	7.82855e-09	9.86397e-07	399	126	9.7844e-06	ENSMUSG00000009734	chr13	hip	18121101	18382041	260941	-	17121101	19382041
Lcmt2	chr2.121289406	1.98407e-07	9.92035e-07	831	5	9.83284e-06	ENSMUSG00000074890	chr2	hip	121128307	121140698	12392	-	120128307	122140698
Acrbp	chr6.124440365	9.92363e-08	9.92363e-07	212	10	9.82862e-06	ENSMUSG00000072770	chr6	hip	125049689	125063267	13579	+	124049689	126063267
Chpt1	chr10.88392329	8.35022e-08	1.00203e-06	815	12	9.91679e-06	ENSMUSG00000060002	chr10	hip	88452745	88504073	51329	-	87452745	89504073
Khdrbs1	chr4.129741420	2.02988e-09	1.00479e-06	960	495	9.93661e-06	ENSMUSG00000028790	chr4	hip	129703164	129742303	39140	-	128703164	130742303
Lrrc1	chr9.78526304	2.0193e-07	1.00965e-06	564	5	9.97709e-06	ENSMUSG00000032352	chr9	hip	77430823	77544870	114048	-	76430823	78544870
Oprk1	chr1.5241052	2.03293e-07	1.01647e-06	682	5	1.00368e-05	ENSMUSG00000025905	chr1	hip	5588493	5606131	17639	+	4588493	6606131
Prps1l3	chr12.56634610	1.13503e-07	1.02153e-06	610	9	1.00792e-05	ENSMUSG00000079104	chr12	hip	57230412	57239882	9471	+	56230412	58239882
Tnr	chr1.160079660	2.56664e-07	1.02665e-06	293	4	1.01221e-05	ENSMUSG00000015829	chr1	hip	159737510	159924397	186888	+	158737510	160924397
Nectin1	chr9.43618557	1.28971e-07	1.03177e-06	724	8	1.01648e-05	ENSMUSG00000032012	chr9	hip	43744576	43807454	62879	+	42744576	44807454
Akain1	chr17.68923704	1.73115e-07	1.03869e-06	628	6	1.02253e-05	ENSMUSG00000091636	chr17	hip	69439326	69489233	49908	+	68439326	70489233
Slc25a40	chr5.7649088	1.51798e-07	1.06259e-06	953	7	1.04527e-05	ENSMUSG00000054099	chr5	hip	8422850	8454790	31941	+	7422850	9454790
Pmm1	chr15.82081405	1.78941e-07	1.07364e-06	595	6	1.05534e-05	ENSMUSG00000022474	chr15	hip	81951108	81960930	9823	-	80951108	82960930
Aspdh	chr7.44035054	9.81789e-08	1.07997e-06	646	11	1.06076e-05	ENSMUSG00000038704	chr7	hip	44465391	44467757	2367	+	43465391	45467757
Hip1r	chr5.124203846	7.27774e-08	1.09166e-06	257	15	1.07144e-05	ENSMUSG00000000915	chr5	hip	123973628	124003211	29584	+	122973628	125003211
Gm12689	chr4.98887271	1.81967e-07	1.0918e-06	404	6	1.07077e-05	ENSMUSG00000070891	chr4	hip	99295900	99296691	792	+	98295900	100296691
1110038F14Rik	chr15.76679509	1.09231e-07	1.09231e-06	173	10	1.07047e-05	ENSMUSG00000063236	chr15	hip	76948539	76950729	2191	+	75948539	77950729
9430016H08Rik	chr1.57194972	6.07504e-08	1.09351e-06	396	18	1.07083e-05	ENSMUSG00000025971	chr1	hip	57406328	57417953	11626	+	56406328	58417953
Pip5k1b	chr19.24359058	1.26865e-08	1.11641e-06	2005	88	1.09244e-05	ENSMUSG00000024867	chr19	hip	24294794	24555872	261079	-	23294794	25555872
Pgm5	chr19.24966320	6.80672e-09	1.12311e-06	1556	165	1.09817e-05	ENSMUSG00000041731	chr19	hip	24683016	24861855	178840	-	23683016	25861855
Foxm1	chr6.127985244	1.91547e-07	1.14928e-06	331	6	1.12292e-05	ENSMUSG00000001517	chr6	hip	128362967	128375893	12927	+	127362967	129375893
Zfp583	chr7.6728026	1.93463e-07	1.16078e-06	194	6	1.1333e-05	ENSMUSG00000030443	chr7	hip	6315660	6331285	15626	-	5315660	7331285
Proz	chr8.13032878	4.03168e-08	1.20951e-06	3190	30	1.17999e-05	ENSMUSG00000031445	chr8	hip	13060908	13075006	14099	+	12060908	14075006
Atp5b	chr10.128456817	1.0126e-07	1.21512e-06	1622	12	1.18459e-05	ENSMUSG00000025393	chr10	hip	128083273	128090391	7119	+	127083273	129090391
Alcam	chr16.53440549	4.05603e-07	1.21681e-06	324	3	1.18534e-05	ENSMUSG00000022636	chr16	hip	52248996	52454074	205079	-	51248996	53454074
Lsm11	chr11.45835581	2.46807e-07	1.23404e-06	456	5	1.20123e-05	ENSMUSG00000044847	chr11	hip	45928269	45944935	16667	-	44928269	46944935
Bin1	chr18.32580690	4.23259e-07	1.26978e-06	470	3	1.23509e-05	ENSMUSG00000024381	chr18	hip	32377217	32435736	58520	+	31377217	33435736
Met	chr6.17493946	1.81496e-07	1.27047e-06	251	7	1.23485e-05	ENSMUSG00000009376	chr6	hip	17463800	17573980	110181	+	16463800	18573980
Erbb2ip	chr13.103956842	4.85115e-09	1.2807e-06	1414	264	1.24387e-05	ENSMUSG00000021709	chr13	hip	103818787	103920514	101728	-	102818787	104920514
Elmo2	chr2.165193256	9.91595e-08	1.28907e-06	305	13	1.25106e-05	ENSMUSG00000017670	chr2	hip	165288031	165326479	38449	-	164288031	166326479
Nudt2	chr4.41747131	5.87686e-08	1.29291e-06	64	22	1.25385e-05	ENSMUSG00000028443	chr4	hip	41465151	41480926	15776	+	40465151	42480926
4932702P03Rik	chr13.25127086	8.0823e-08	1.29317e-06	2508	16	1.25317e-05	ENSMUSG00000086796	chr13	hip	24905593	24914272	8680	+	23905593	25914272
Erbb3	chr10.129374584	1.09878e-07	1.31854e-06	1940	12	1.27681e-05	ENSMUSG00000018166	chr10	hip	128567523	128589652	22130	-	127567523	129589652
Mis12	chr11.70726790	1.48527e-07	1.33674e-06	1995	9	1.29348e-05	ENSMUSG00000040599	chr11	hip	71019611	71027371	7761	+	70019611	72027371
Apba1	chr19.24381814	8.54931e-09	1.35079e-06	2459	158	1.3061e-05	ENSMUSG00000024897	chr19	hip	23758876	23949597	190722	+	22758876	24949597
Kif16b	chr2.143874532	4.56691e-07	1.37007e-06	402	3	1.32376e-05	ENSMUSG00000038844	chr2	hip	142617474	142901531	284058	-	141617474	143901531
Trp73	chr4.154311358	1.71922e-07	1.37537e-06	210	8	1.3279e-05	ENSMUSG00000029026	chr4	hip	154056253	154140208	83956	-	153056253	155140208
Mcm10	chr2.5129011	4.92294e-08	1.37842e-06	444	28	1.32986e-05	ENSMUSG00000026669	chr2	hip	4989714	5012791	23078	-	3989714	6012791
Txndc16	chr14.45096059	2.00113e-07	1.40079e-06	241	7	1.35044e-05	ENSMUSG00000021830	chr14	hip	45134448	45220328	85881	-	44134448	46220328
Ppil1	chr17.28898789	1.44e-07	1.44e-06	450	10	1.38721e-05	ENSMUSG00000024007	chr17	hip	29250803	29264158	13356	-	28250803	30264158
Tcte2	chr17.13584611	2.94976e-08	1.44538e-06	380	49	1.39137e-05	ENSMUSG00000038347	chr17	hip	13482553	13761825	279273	-	12482553	14761825
Pcyox1	chr6.86488258	3.70352e-07	1.48141e-06	353	4	1.42499e-05	ENSMUSG00000029998	chr6	hip	86386006	86397150	11145	-	85386006	87397150
Arsg	chr11.108665141	2.48039e-07	1.48824e-06	500	6	1.43051e-05	ENSMUSG00000020604	chr11	hip	109473374	109573330	99957	+	108473374	110573330
Mfn2	chr4.148252494	3.76402e-07	1.50561e-06	242	4	1.44614e-05	ENSMUSG00000029020	chr4	hip	147873599	147904704	31106	-	146873599	148904704
Dusp19	chr2.81328075	5.03862e-07	1.51159e-06	312	3	1.45081e-05	ENSMUSG00000027001	chr2	hip	80617045	80632361	15317	+	79617045	81632361
Gbp3	chr3.141825936	1.68786e-07	1.51907e-06	874	9	1.45692e-05	ENSMUSG00000028268	chr3	hip	142560052	142573209	13158	+	141560052	143573209
Fxyd2	chr9.45533651	3.9664e-07	1.58656e-06	303	4	1.52053e-05	ENSMUSG00000059412	chr9	hip	45403138	45410278	7141	+	44403138	46410278
Telo2	chr17.24646086	5.57038e-08	1.61541e-06	1375	29	1.54704e-05	ENSMUSG00000024170	chr17	hip	25099570	25115967	16398	-	24099570	26115967
Slc22a21	chr11.53106995	3.2377e-07	1.61885e-06	556	5	1.5492e-05	ENSMUSG00000063652	chr11	hip	53949965	53980332	30368	-	52949965	54980332
Gpr176	chr2.117765281	2.70063e-07	1.62038e-06	916	6	1.54952e-05	ENSMUSG00000040133	chr2	hip	118277110	118373419	96310	-	117277110	119373419
Afap1l2	chr19.56946859	5.02689e-08	1.65887e-06	2038	33	1.58517e-05	ENSMUSG00000025083	chr19	hip	56912361	57008228	95868	-	55912361	58008228
Psmd5	chr2.34444160	4.15852e-07	1.66341e-06	237	4	1.58834e-05	ENSMUSG00000026869	chr2	hip	34852088	34870939	18852	-	33852088	35870939
Arnt2	chr7.84397575	2.10505e-07	1.68404e-06	883	8	1.60687e-05	ENSMUSG00000015709	chr7	hip	84246281	84409959	163679	-	83246281	85409959
Ccdc84	chr9.44317924	2.92338e-07	1.75403e-06	639	6	1.67242e-05	ENSMUSG00000043923	chr9	hip	44410160	44418003	7844	-	43410160	45418003
Ticam2	chr18.46065791	1.75648e-07	1.75648e-06	382	10	1.67354e-05	ENSMUSG00000056130	chr18	hip	46559155	46574533	15379	-	45559155	47574533
Hebp2	chr10.18590776	3.75494e-09	1.75731e-06	944	468	1.67311e-05	ENSMUSG00000019853	chr10	hip	18540123	18546076	5954	-	17540123	19546076
Ccdc171	chr4.83787873	4.40433e-07	1.76173e-06	389	4	1.67609e-05	ENSMUSG00000052407	chr4	hip	83525545	83864670	339126	+	82525545	84864670
Adam23	chr1.63535000	8.83854e-07	1.76771e-06	66	2	1.68055e-05	ENSMUSG00000025964	chr1	hip	63445891	63596515	150625	+	62445891	64596515
Lrrc4b	chr7.43909470	1.60713e-07	1.76784e-06	662	11	1.67945e-05	ENSMUSG00000047085	chr7	hip	44429018	44463351	34334	+	43429018	45463351
Cort	chr4.148994552	7.08094e-08	1.77024e-06	502	25	1.6805e-05	ENSMUSG00000028971	chr4	hip	149125034	149126763	1730	-	148125034	150126763
Bok	chr1.93199512	3.55179e-07	1.77589e-06	411	5	1.68464e-05	ENSMUSG00000026278	chr1	hip	93685694	93695762	10069	+	92685694	94695762
Efnb3	chr11.68798242	1.62007e-07	1.78207e-06	2296	11	1.68928e-05	ENSMUSG00000003934	chr11	hip	69554092	69560205	6114	-	68554092	70560205
Bbs10	chr10.110954797	1.00367e-07	1.80661e-06	2205	18	1.71129e-05	ENSMUSG00000035759	chr10	hip	111298679	111301736	3058	+	110298679	112301736
Samd14	chr11.95639494	2.58958e-07	1.81271e-06	1764	7	1.71582e-05	ENSMUSG00000047181	chr11	hip	95009879	95026087	16209	+	94009879	96026087
D630029K05Rik	chr10.116439465	1.34362e-07	1.88106e-06	2777	14	1.77923e-05	ENSMUSG00000031294	chr10	hip	116964707	116969105	4399	+	115964707	117969105
Slc7a8	chr14.54446536	1.45919e-07	1.89695e-06	564	13	1.79295e-05	ENSMUSG00000022180	chr14	hip	54722216	54781886	59671	-	53722216	55781886
Anapc13	chr9.102715589	1.76578e-07	1.94236e-06	1471	11	1.83454e-05	ENSMUSG00000035048	chr9	hip	102626296	102634241	7946	+	101626296	103634241
Pdk2	chr11.94753715	2.81218e-07	1.96852e-06	1743	7	1.85791e-05	ENSMUSG00000038967	chr11	hip	95026258	95041354	15097	-	94026258	96041354
Tph2	chr10.115274926	2.22814e-07	2.00533e-06	1114	9	1.89127e-05	ENSMUSG00000006764	chr10	hip	115078641	115185022	106382	-	114078641	116185022
Ngrn	chr7.80847042	2.87472e-07	2.01231e-06	841	7	1.89649e-05	ENSMUSG00000047084	chr7	hip	80261215	80265374	4160	+	79261215	81265374
Mfi2	chr16.31282283	1.57774e-07	2.05106e-06	820	13	1.93161e-05	ENSMUSG00000022780	chr16	hip	31878810	31899020	20211	+	30878810	32899020
Cpox	chr16.58750996	2.29114e-07	2.06202e-06	2391	9	1.94053e-05	ENSMUSG00000022742	chr16	hip	58670208	58680391	10184	+	57670208	59680391
Zfp523	chr17.27978189	9.42753e-08	2.07406e-06	1678	22	1.95045e-05	ENSMUSG00000024220	chr17	hip	28177207	28205886	28680	+	27177207	29205886
Kcng2	chr18.80459349	2.12209e-07	2.12209e-06	964	10	1.99418e-05	ENSMUSG00000059852	chr18	hip	80294546	80364254	69709	-	79294546	81364254
Stambp	chr6.82558934	3.06453e-07	2.14517e-06	129	7	2.01442e-05	ENSMUSG00000006906	chr6	hip	83543206	83572504	29299	-	82543206	84572504
Nuak1	chr10.84273257	1.14636e-08	2.15516e-06	817	188	2.02235e-05	ENSMUSG00000020032	chr10	hip	84370905	84440597	69693	-	83370905	85440597
Fam169a	chr13.97085889	3.59679e-07	2.15808e-06	580	6	2.02362e-05	ENSMUSG00000041817	chr13	hip	97067287	97129521	62235	+	96067287	98129521
Bend4	chr5.67435050	2.17315e-07	2.17315e-06	208	10	2.03629e-05	ENSMUSG00000092060	chr5	hip	67392147	67427799	35653	-	66392147	68427799
Dcaf15	chr8.83585645	1.81264e-07	2.17517e-06	2171	12	2.03672e-05	ENSMUSG00000037103	chr8	hip	84097075	84104773	7699	-	83097075	85104773
Hspa13	chr16.75613891	3.64859e-07	2.18915e-06	254	6	2.04834e-05	ENSMUSG00000032932	chr16	hip	75755190	75766821	11632	-	74755190	76766821
1500026H17Rik	chr10.89860846	2.43479e-07	2.19131e-06	821	9	2.04889e-05	ENSMUSG00000097383	chr10	hip	89686371	89700866	14496	+	88686371	90700866
Arrb2	chr11.70313342	3.14179e-07	2.19925e-06	1822	7	2.05484e-05	ENSMUSG00000060216	chr11	hip	70432635	70440828	8194	+	69432635	71440828
Spata31d1d	chr13.59710462	2.03938e-08	2.20253e-06	1818	108	2.05643e-05	ENSMUSG00000043986	chr13	hip	59725925	59731752	5828	-	58725925	60731752
Ptprk	chr10.27114362	4.41168e-07	2.20584e-06	462	5	2.05805e-05	ENSMUSG00000019889	chr10	hip	28074820	28597397	522578	+	27074820	29597397
Agps	chr2.75994819	2.46231e-07	2.21608e-06	586	9	2.06612e-05	ENSMUSG00000042410	chr2	hip	75832177	75931350	99174	+	74832177	76931350
2610044O15Rik8	chr8.128771719	7.38973e-07	2.21692e-06	171	3	2.06543e-05	ENSMUSG00000071302	chr8	hip	129217724	129221950	4227	-	128217724	129401213
Epn1	chr7.5322709	5.55526e-07	2.2221e-06	265	4	2.06878e-05	ENSMUSG00000035203	chr7	hip	5080235	5098178	17944	+	4080235	6098178
Gm17396	chr9.117368259	2.30578e-07	2.30578e-06	1128	10	2.14515e-05	ENSMUSG00000079669	chr9	hip	117252536	117254696	2161	+	116252536	118254696
5730522E02Rik	chr11.25142519	5.77864e-07	2.31146e-06	566	4	2.1489e-05	ENSMUSG00000032985	chr11	hip	25602763	26210763	608001	-	24602763	27210763
Abcc3	chr11.94160400	2.5895e-07	2.33055e-06	2493	9	2.16511e-05	ENSMUSG00000020865	chr11	hip	94343295	94392997	49703	-	93343295	95392997
Dnajc14	chr10.129265365	1.99483e-07	2.3938e-06	2174	12	2.22227e-05	ENSMUSG00000025354	chr10	hip	128805676	128819446	13771	+	127805676	129819446
Jam2	chr16.84109662	1.35631e-07	2.44135e-06	783	18	2.26481e-05	ENSMUSG00000053062	chr16	hip	84774123	84825928	51806	+	83774123	85825928
Slc25a26	chr6.94182247	3.56428e-07	2.495e-06	899	7	2.31293e-05	ENSMUSG00000045100	chr6	hip	94500314	94604648	104335	+	93500314	95604648
Slc9a9	chr9.95199670	1.09852e-07	2.52659e-06	3280	23	2.34055e-05	ENSMUSG00000031129	chr9	hip	94669909	95230445	560537	+	93669909	96230445
2017-03-02	chr1.184645110	6.57651e-08	2.56484e-06	1283	39	2.3743e-05	ENSMUSG00000073481	chr1	hip	184813068	184846451	33384	-	183813068	185846451
Atf6	chr1.171492042	4.3007e-07	2.58042e-06	112	6	2.38703e-05	ENSMUSG00000026663	chr1	hip	170704674	170867771	163098	-	169704674	171867771
Gtf3c3	chr1.53746537	3.70164e-07	2.59115e-06	97	7	2.39525e-05	ENSMUSG00000041303	chr1	hip	54397581	54438971	41391	-	53397581	55438971
Nectin3	chr16.45686089	4.41592e-07	2.64955e-06	683	6	2.4475e-05	ENSMUSG00000022656	chr16	hip	46387706	46498525	110820	-	45387706	47498525
Itm2b	chr14.73621857	8.85949e-07	2.65785e-06	408	3	2.45343e-05	ENSMUSG00000022108	chr14	hip	73362231	73385271	23041	-	72362231	74385271
Hipk4	chr7.27659478	5.31855e-07	2.65928e-06	144	5	2.45301e-05	ENSMUSG00000040424	chr7	hip	27523267	27531175	7909	+	26523267	28531175
Smad7	chr18.75271995	1.6639e-07	2.66224e-06	2080	16	2.454e-05	ENSMUSG00000025880	chr18	hip	75367529	75395935	28407	+	74367529	76395935
Rian	chr12.109353372	2.66319e-07	2.66319e-06	765	10	2.45315e-05	ENSMUSG00000097451	chr12	hip	109603940	109661716	57777	+	108603940	110661716
Chd3os	chr11.68798242	2.53147e-07	2.78461e-06	2187	11	2.56318e-05	ENSMUSG00000043419	chr11	hip	69340461	69342641	2181	+	68340461	70342641
Slc16a1	chr3.105649752	5.61403e-07	2.80701e-06	294	5	2.58198e-05	ENSMUSG00000032902	chr3	hip	104638668	104658462	19795	+	103638668	105658462
Cyld	chr8.88627152	4.43066e-08	2.87993e-06	568	65	2.64718e-05	ENSMUSG00000036712	chr8	hip	88697028	88751945	54918	+	87697028	89751945
Elk4	chr1.132526007	4.14683e-07	2.90278e-06	310	7	2.66631e-05	ENSMUSG00000026436	chr1	hip	132007607	132032612	25006	+	131007607	133032612
Il4	chr11.53932969	9.70591e-07	2.91177e-06	711	3	2.67268e-05	ENSMUSG00000000869	chr11	hip	53602982	53618669	15688	-	52602982	54618669
Uqcr10	chr11.4457937	5.83344e-07	2.91672e-06	387	5	2.67534e-05	ENSMUSG00000059534	chr11	hip	4701973	4704342	2370	-	3701973	5704342
A430010J10Rik	chr6.66764460	7.34707e-07	2.93883e-06	325	4	2.69372e-05	ENSMUSG00000097603	chr6	hip	67115673	67168426	52754	+	66115673	68168426
Adamts10	chr17.32741610	4.20392e-07	2.94275e-06	1234	7	2.69542e-05	ENSMUSG00000024299	chr17	hip	33524204	33553782	29579	+	32524204	34553782
Ncapd2	chr6.125204856	2.97088e-07	2.97088e-06	211	10	2.71927e-05	ENSMUSG00000038252	chr6	hip	125168009	125191595	23587	-	124168009	126191595
Ndufs2	chr1.171427690	4.29843e-07	3.0089e-06	113	7	2.75214e-05	ENSMUSG00000013593	chr1	hip	171234853	171247122	12270	-	170234853	172247122
4833423E24Rik	chr2.86477056	1.00953e-06	3.02858e-06	291	3	2.76819e-05	ENSMUSG00000075217	chr2	hip	85483594	85519024	35431	-	84483594	86519024
Ttc9b	chr7.27741444	6.05803e-07	3.02902e-06	158	5	2.76666e-05	ENSMUSG00000007944	chr7	hip	27653915	27656208	2294	+	26653915	28656208
Rab21	chr10.115153946	3.04879e-07	3.04879e-06	1310	10	2.78277e-05	ENSMUSG00000020132	chr10	hip	115289863	115315591	25729	-	114289863	116315591
Rcan1	chr16.92215176	1.02202e-06	3.06607e-06	89	3	2.79658e-05	ENSMUSG00000022951	chr16	hip	92391953	92466146	74194	-	91391953	93466146
Atpif1	chr4.131630126	2.05025e-07	3.07538e-06	1250	15	2.80311e-05	ENSMUSG00000054428	chr4	hip	132530555	132533659	3105	-	131530555	133533659
Phgdh	chr3.97989408	6.3198e-07	3.1599e-06	189	5	2.87814e-05	ENSMUSG00000053398	chr3	hip	98313170	98339990	26821	-	97313170	99339990
Zbtb14	chr17.70102650	6.4239e-07	3.21195e-06	650	5	2.9235e-05	ENSMUSG00000049672	chr17	hip	69383050	69390750	7701	+	68383050	70390750
Ptpmt1	chr2.90870403	5.4094e-07	3.24564e-06	216	6	2.9521e-05	ENSMUSG00000063235	chr2	hip	90908716	90918258	9543	-	89908716	91918258
Myo5c	chr9.75791482	1.1192e-06	3.35762e-06	307	3	3.05182e-05	ENSMUSG00000033590	chr9	hip	75232014	75305451	73438	+	74232014	76305451
Robo3	chr9.36463203	8.46185e-07	3.38474e-06	861	4	3.07434e-05	ENSMUSG00000032128	chr9	hip	37415669	37433163	17495	-	36415669	38433163
Pold3	chr7.99388522	6.774e-07	3.387e-06	750	5	3.07425e-05	ENSMUSG00000030726	chr7	hip	100082111	100121565	39455	-	99082111	101121565
Cys1	chr12.24766528	5.64921e-07	3.38953e-06	808	6	3.0744e-05	ENSMUSG00000062563	chr12	hip	24665838	24681813	15976	-	23665838	25681813
Gm4419	chr12.21661578	1.13138e-06	3.39415e-06	797	3	3.07645e-05	ENSMUSG00000097055	chr12	hip	21417911	21419803	1893	+	20417911	22419803
Tecta	chr9.42599911	2.15878e-07	3.45405e-06	517	16	3.12856e-05	ENSMUSG00000037705	chr9	hip	42329619	42399929	70311	-	41329619	43399929
Iars2	chr1.185060310	3.91925e-07	3.52733e-06	1230	9	3.19272e-05	ENSMUSG00000026618	chr1	hip	185284726	185329396	44671	-	184284726	186329396
Mthfr	chr4.148092271	7.16179e-07	3.5809e-06	271	5	3.23896e-05	ENSMUSG00000029009	chr4	hip	148039077	148059551	20475	+	147039077	149059551
Hacd4	chr4.88432612	8.99946e-07	3.59978e-06	191	4	3.25378e-05	ENSMUSG00000028497	chr4	hip	88396144	88438928	42785	-	87396144	89438928
Trpc1	chr9.95178409	1.90006e-07	3.61011e-06	2884	19	3.26086e-05	ENSMUSG00000032839	chr9	hip	95706627	95750358	43732	-	94706627	96750358
AI481877	chr4.58938109	5.30144e-07	3.71101e-06	304	7	3.34967e-05	ENSMUSG00000038598	chr4	hip	59043753	59138983	95231	-	58043753	60138983
Srrm3	chr5.135748953	4.1408e-07	3.72672e-06	252	9	3.36153e-05	ENSMUSG00000039860	chr5	hip	135806890	135874772	67883	+	134806890	136874772
Usp13	chr3.32761314	1.25501e-06	3.76504e-06	274	3	3.39374e-05	ENSMUSG00000056900	chr3	hip	32817546	32938071	120526	+	31817546	33938071
Hist2h3c2	chr3.96391720	6.3382e-07	3.80292e-06	226	6	3.42552e-05	ENSMUSG00000081058	chr3	hip	96238110	96239127	1018	-	95238110	97239127
Eif1b	chr9.120461494	1.5915e-07	3.8196e-06	2430	24	3.43817e-05	ENSMUSG00000006941	chr9	hip	120492606	120495327	2722	+	119492606	121495327
Vwa8	chr14.78809842	3.85867e-07	3.85867e-06	390	10	3.47094e-05	ENSMUSG00000058997	chr14	hip	78849178	79202310	353133	+	77849178	80202310
Gm17102	chr7.42362704	5.54247e-07	3.87973e-06	544	7	3.48748e-05	ENSMUSG00000091864	chr7	hip	41393698	41397447	3750	+	40393698	42397447
Ahcyl1	chr3.107785729	5.56227e-07	3.89359e-06	225	7	3.49752e-05	ENSMUSG00000027893	chr3	hip	107663118	107696560	33443	-	106663118	108696560
Npsr1	chr9.25192541	6.60078e-07	3.96047e-06	654	6	3.55515e-05	ENSMUSG00000043659	chr9	hip	24097996	24316398	218403	+	23097996	25316398
Terf2ip	chr8.111628380	1.34489e-06	4.03467e-06	270	3	3.61926e-05	ENSMUSG00000033430	chr8	hip	112011359	112020528	9170	+	111011359	113020528
Rsrp1	chr4.135025716	2.2419e-07	4.03542e-06	412	18	3.61744e-05	ENSMUSG00000037266	chr4	hip	134923592	134927671	4080	+	133923592	135927671
Mrap2	chr9.86996908	5.34037e-07	4.2723e-06	1171	8	3.82716e-05	ENSMUSG00000042761	chr9	hip	87144306	87184045	39740	+	86144306	88184045
Fbxo2	chr4.147878782	8.54722e-07	4.27361e-06	301	5	3.8257e-05	ENSMUSG00000041556	chr4	hip	148160621	148166424	5804	+	147160621	149166424
Zc3h8	chr2.128880330	5.41622e-07	4.33298e-06	418	8	3.87619e-05	ENSMUSG00000027387	chr2	hip	128926268	128944077	17810	-	127926268	129944077
Arpp19	chr9.75326691	1.4736e-06	4.42081e-06	307	3	3.95205e-05	ENSMUSG00000007656	chr9	hip	75037614	75060313	22700	+	74037614	76060313
Rab5b	chr10.128401174	3.42923e-07	4.458e-06	2007	13	3.98257e-05	ENSMUSG00000000711	chr10	hip	128677193	128696268	19076	-	127677193	129696268
Clic5	chr17.44152718	4.4699e-07	4.4699e-06	699	10	3.99046e-05	ENSMUSG00000023959	chr17	hip	44188572	44280168	91597	+	43188572	45280168
Brms1	chr19.5046736	2.30028e-06	4.60057e-06	194	2	4.1043e-05	ENSMUSG00000080268	chr19	hip	5041404	5049917	8514	+	4041404	6049917
Itga6	chr2.71891130	9.34997e-07	4.67498e-06	365	5	4.16784e-05	ENSMUSG00000027111	chr2	hip	71745616	71858416	112801	+	70745616	72858416
D930048G16Rik	chr17.23699246	5.88667e-07	4.70934e-06	648	8	4.19559e-05	ENSMUSG00000097732	chr17	hip	23790704	23794241	3538	+	22790704	24794241
Fbxo21	chr5.118313612	3.92449e-07	4.70939e-06	306	12	4.19278e-05	ENSMUSG00000032898	chr5	hip	117976770	118010191	33422	+	116976770	119010191
Gabrr2	chr4.32634520	2.45989e-06	4.91978e-06	122	2	4.37709e-05	ENSMUSG00000023267	chr4	hip	33062999	33095865	32867	+	32062999	34095865
Vsnl1	chr12.10557168	1.23845e-06	4.95381e-06	748	4	4.40436e-05	ENSMUSG00000054459	chr12	hip	11325247	11436649	111403	-	10325247	12436649
Sgsm1	chr5.113004323	2.48041e-07	4.96081e-06	383	20	4.40758e-05	ENSMUSG00000042216	chr5	hip	113243220	113310786	67567	-	112243220	114310786
Tmem181a	chr17.6816136	1.25888e-06	5.03554e-06	98	4	4.47093e-05	ENSMUSG00000038141	chr17	hip	6270475	6305783	35309	+	5270475	7305783
Cdk3-ps	chr11.116225229	8.91772e-08	5.0831e-06	952	57	4.51008e-05	ENSMUSG00000092300	chr11	hip	116216003	116220287	4285	+	115216003	117220287
Alg2	chr4.47552358	8.47313e-07	5.08388e-06	566	6	4.50771e-05	ENSMUSG00000039740	chr4	hip	47465067	47474333	9267	-	46465067	48474333
Efr3b	chr12.4106733	8.50279e-07	5.10167e-06	598	6	4.52041e-05	ENSMUSG00000020658	chr12	hip	3962554	4038915	76362	-	2962554	5038915
Cntln	chr4.84330332	1.02741e-06	5.13706e-06	441	5	4.54867e-05	ENSMUSG00000038070	chr4	hip	84884309	85131921	247613	+	83884309	86131921
Raph1	chr1.61106494	1.04718e-06	5.23588e-06	209	5	4.63303e-05	ENSMUSG00000026014	chr1	hip	60483191	60567104	83914	-	59483191	61567104
Ccdc24	chr4.117979375	7.53232e-07	5.27262e-06	486	7	4.66237e-05	ENSMUSG00000078588	chr4	hip	117866524	117872557	6034	-	116866524	118872557
Ercc1	chr7.19394432	5.86188e-07	5.27569e-06	277	9	4.66192e-05	ENSMUSG00000003549	chr7	hip	19344778	19356524	11747	+	18344778	20356524
Ell3	chr2.121289406	1.06049e-06	5.30246e-06	988	5	4.6824e-05	ENSMUSG00000027246	chr2	hip	121439010	121444278	5269	-	120439010	122444278
Smg7	chr1.152885143	4.43527e-07	5.32232e-06	1101	12	4.69676e-05	ENSMUSG00000042772	chr1	hip	152836996	152902646	65651	-	151836996	153902646
Mthfd1	chr12.75948392	9.13156e-07	5.47893e-06	348	6	4.83169e-05	ENSMUSG00000021048	chr12	hip	76255232	76319820	64589	+	75255232	77319820
D630023F18Rik	chr1.65148248	2.74598e-06	5.49196e-06	124	2	4.83991e-05	ENSMUSG00000044816	chr1	hip	65100619	65123214	22596	-	64100619	66123214
Ppt2	chr17.35080070	4.26817e-07	5.54862e-06	1784	13	4.88654e-05	ENSMUSG00000015474	chr17	hip	34616662	34628510	11849	-	33616662	35628510
Ankib1	chr5.3911008	7.93539e-07	5.55477e-06	283	7	4.88865e-05	ENSMUSG00000040351	chr5	hip	3690000	3803109	113110	-	2690000	4803109
Cttn	chr7.144260721	2.99342e-07	5.68749e-06	2151	19	5.00207e-05	ENSMUSG00000031078	chr7	hip	144435733	144471009	35277	-	143435733	145441459
Lcp1	chr14.74307918	2.9029e-06	5.8058e-06	144	2	5.10269e-05	ENSMUSG00000021998	chr14	hip	75131101	75230842	99742	+	74131101	76230842
Lrrn3	chr12.41209196	8.47021e-07	5.92915e-06	613	7	5.20758e-05	ENSMUSG00000036295	chr12	hip	41451673	41485751	34079	-	40451673	42485751
Cacna1a	chr8.84479613	5.40114e-07	5.94125e-06	1953	11	5.2147e-05	ENSMUSG00000034656	chr8	hip	84388440	84640246	251807	+	83388440	85640246
Rbm48	chr5.3476340	9.93248e-07	5.95949e-06	231	6	5.22719e-05	ENSMUSG00000040302	chr5	hip	3583978	3596585	12608	-	2583978	4596585
Znf41-ps	chr4.145394844	3.00034e-06	6.00067e-06	112	2	5.25977e-05	ENSMUSG00000084350	chr4	hip	145825237	145829942	4706	+	144825237	146829942
Zfp444	chr7.6704690	1.00563e-06	6.0338e-06	223	6	5.28525e-05	ENSMUSG00000044876	chr7	hip	6172226	6191349	19124	+	5172226	7191349
Ccdc43	chr11.102079372	8.64601e-07	6.0522e-06	275	7	5.29781e-05	ENSMUSG00000020925	chr11	hip	102684686	102697782	13097	-	101684686	103697782
Fbxl21	chr13.56182658	4.01957e-08	6.14994e-06	827	153	5.37976e-05	ENSMUSG00000035509	chr13	hip	56522472	56537898	15427	+	55522472	57537898
Tonsl	chr15.76679509	1.26977e-06	6.34884e-06	129	5	5.55001e-05	ENSMUSG00000059323	chr15	hip	76626002	76639958	13957	-	75626002	77639958
Kcnh4	chr11.100688040	5.7824e-07	6.36064e-06	391	11	5.5566e-05	ENSMUSG00000035355	chr11	hip	100740376	100759942	19567	-	99740376	101759942
Fam129a	chr1.152035922	2.46315e-08	6.40419e-06	1587	260	5.59091e-05	ENSMUSG00000026483	chr1	hip	151571186	151721939	150754	+	150571186	152721939
Tubg2	chr11.100726107	6.44953e-07	6.44953e-06	437	10	5.62672e-05	ENSMUSG00000045007	chr11	hip	101155907	101161787	5881	+	100155907	102161787
St8sia1	chr6.142824308	4.03667e-07	6.45868e-06	1261	16	5.63093e-05	ENSMUSG00000030283	chr6	hip	142821545	142964452	142908	-	141821545	143964452
Trappc13	chr13.103144285	2.46553e-08	6.50901e-06	1413	264	5.67102e-05	ENSMUSG00000021711	chr13	hip	104142149	104178469	36321	-	103142149	105178469
Slc30a7	chr3.116024498	1.65954e-06	6.63814e-06	292	4	5.77966e-05	ENSMUSG00000054414	chr3	hip	115938973	116007406	68434	-	114938973	117007406
Kcnf1	chr12.17210510	5.10992e-07	6.64289e-06	595	13	5.77994e-05	ENSMUSG00000051726	chr12	hip	17172102	17176888	4787	-	16172102	18176888
Tnnt1	chr7.4441834	2.21825e-06	6.65477e-06	376	3	5.7864e-05	ENSMUSG00000064179	chr7	hip	4504570	4516382	11813	-	3504570	5516382
Kdm4c	chr4.75273797	2.27233e-06	6.817e-06	465	3	5.92352e-05	ENSMUSG00000028397	chr4	hip	74242497	74405860	163364	+	73242497	75405860
Chrnb1	chr11.68798242	7.58972e-07	6.83075e-06	2237	9	5.93151e-05	ENSMUSG00000041189	chr11	hip	69784036	69795943	11908	-	68784036	70795943
Rgmb	chr17.14819749	1.14769e-06	6.88611e-06	145	6	5.9756e-05	ENSMUSG00000048027	chr17	hip	15806253	15826586	20334	-	14806253	16826586
Ppp4c	chr7.126487371	1.7373e-06	6.9492e-06	188	4	6.02634e-05	ENSMUSG00000030697	chr7	hip	126785907	126792471	6565	-	125785907	127792471
Slc27a2	chr2.126041616	1.17009e-06	7.02053e-06	276	6	6.08415e-05	ENSMUSG00000027359	chr2	hip	126552407	126588243	35837	+	125552407	127588243
Rhbdl3	chr11.80994190	8.39185e-08	7.13307e-06	425	85	6.17757e-05	ENSMUSG00000017692	chr11	hip	80300912	80355955	55044	+	79300912	81355955
Pop4	chr7.38046962	3.02657e-07	7.26378e-06	640	24	6.28659e-05	ENSMUSG00000030423	chr7	hip	38262820	38271348	8529	-	37262820	39271348
Msmo1	chr8.65320777	1.21582e-06	7.2949e-06	524	6	6.30933e-05	ENSMUSG00000031604	chr8	hip	64718139	64733792	15654	-	63718139	65733792
Tmie	chr9.110738683	6.25994e-07	7.51193e-06	790	12	6.49274e-05	ENSMUSG00000049555	chr9	hip	110865711	110880113	14403	-	109865711	111880113
Aldh1b1	chr4.45863188	1.25674e-06	7.54043e-06	154	6	6.51305e-05	ENSMUSG00000035561	chr4	hip	45799022	45804604	5583	+	44799022	46804604
9430041J12Rik	chr7.4411128	3.79579e-06	7.59159e-06	333	2	6.5529e-05	ENSMUSG00000086155	chr7	hip	4074125	4120728	46604	-	3074125	5120728
Luc7l	chr17.26512075	4.77474e-08	7.68733e-06	2345	161	6.63115e-05	ENSMUSG00000024188	chr17	hip	26252910	26285504	32595	+	25252910	27285504
Resp18	chr1.75531068	7.80455e-07	7.80455e-06	191	10	6.72781e-05	ENSMUSG00000033061	chr1	hip	75272199	75278415	6217	-	74272199	76278415
Ric3	chr7.109028212	1.12918e-06	7.90428e-06	1698	7	6.80928e-05	ENSMUSG00000048330	chr7	hip	109034312	109083331	49020	-	108034312	110083331
Usp29	chr7.6659275	1.5993e-06	7.9965e-06	186	5	6.88417e-05	ENSMUSG00000051527	chr7	hip	6961160	6963769	2610	+	5961160	7963769
Dgka	chr10.129374584	6.22575e-07	8.09347e-06	2096	13	6.96305e-05	ENSMUSG00000025357	chr10	hip	128720141	128744056	23916	-	127720141	129744056
Cntnap5b	chr1.99764118	1.61957e-06	8.09787e-06	1637	5	6.96224e-05	ENSMUSG00000067028	chr1	hip	99772765	100485942	713178	+	98772765	101485942
Gm26873	chr17.16643055	2.03081e-06	8.12323e-06	515	4	6.97944e-05	ENSMUSG00000097379	chr17	hip	17389943	17395303	5361	-	16389943	18395303
Tmem74bos	chr2.151811950	2.76063e-06	8.28188e-06	159	3	7.11107e-05	ENSMUSG00000087035	chr2	hip	151679361	151686339	6979	-	150679361	152686339
Pald1	chr10.62083976	1.05591e-06	8.44725e-06	970	8	7.24828e-05	ENSMUSG00000020092	chr10	hip	61319657	61383523	63867	-	60319657	62383523
Gm16054	chr5.81915982	2.12406e-06	8.49625e-06	427	4	7.28554e-05	ENSMUSG00000087431	chr5	hip	81791909	81798426	6518	-	80791909	82798426
Gls	chr1.52374405	1.69949e-06	8.49746e-06	228	5	7.28178e-05	ENSMUSG00000026103	chr1	hip	52163448	52233232	69785	-	51163448	53233232
Nudt15	chr14.73165162	2.83994e-06	8.51981e-06	408	3	7.29614e-05	ENSMUSG00000033405	chr14	hip	73519864	73548242	28379	-	72519864	74548242
Pbld2	chr10.63950401	1.44929e-06	8.69573e-06	890	6	7.4419e-05	ENSMUSG00000020072	chr10	hip	63061582	63077962	16381	+	62061582	64077962
D7Ertd443e	chr7.134605403	5.48744e-07	8.7799e-06	972	16	7.509e-05	ENSMUSG00000030994	chr7	hip	134266262	134385661	119400	-	133266262	135385661
Mpg	chr11.32837147	1.46355e-06	8.78127e-06	724	6	7.50525e-05	ENSMUSG00000020287	chr11	hip	32226505	32232700	6196	+	31226505	33232700
Cenpc1	chr5.86380914	2.93687e-06	8.8106e-06	329	3	7.52538e-05	ENSMUSG00000029253	chr5	hip	86012043	86065583	53541	-	85012043	87065583
Tm9sf3	chr19.41611714	2.94543e-06	8.8363e-06	187	3	7.54239e-05	ENSMUSG00000025016	chr19	hip	41210842	41264004	53163	-	40210842	42264004
Sde2	chr1.181036033	1.77919e-06	8.89598e-06	161	5	7.58836e-05	ENSMUSG00000038806	chr1	hip	180851151	180868097	16947	+	179851151	181868097
Ttc27	chr17.73810296	6.44725e-07	9.02615e-06	535	14	7.69436e-05	ENSMUSG00000024078	chr17	hip	74717750	74863570	145821	+	73717750	75863570
Oaf	chr9.42955288	9.04205e-07	9.04205e-06	685	10	7.70288e-05	ENSMUSG00000032014	chr9	hip	43221278	43239816	18539	-	42221278	44239816
Xrcc6	chr15.82829742	1.29442e-06	9.06096e-06	623	7	7.71395e-05	ENSMUSG00000022471	chr15	hip	81987835	82040085	52251	+	80987835	83040085
Abhd17c	chr7.84129648	1.13273e-06	9.06184e-06	925	8	7.70966e-05	ENSMUSG00000038459	chr7	hip	84109356	84151893	42538	-	83109356	85151893
Kitl	chr10.100444830	1.03472e-06	9.31252e-06	2202	9	7.91776e-05	ENSMUSG00000019966	chr10	hip	100015630	100100413	84784	+	99015630	101100413
Tmem147os	chr7.30627484	7.30539e-07	9.49701e-06	1231	13	8.06936e-05	ENSMUSG00000097320	chr7	hip	30729579	30745929	16351	+	29729579	31745929
Pdk1	chr2.71874247	1.90559e-06	9.52796e-06	375	5	8.09039e-05	ENSMUSG00000006494	chr2	hip	71873224	71903858	30635	+	70873224	72903858
Ccl9	chr11.83792812	9.53763e-07	9.53763e-06	610	10	8.09333e-05	ENSMUSG00000019122	chr11	hip	83572919	83578636	5718	-	82572919	84578636
Aqp4	chr18.15200916	1.62505e-06	9.75031e-06	651	6	8.26842e-05	ENSMUSG00000024411	chr18	hip	15389394	15403684	14291	-	14389394	16403684
Ythdc2	chr18.44617162	1.40633e-06	9.8443e-06	713	7	8.34269e-05	ENSMUSG00000034653	chr18	hip	44828665	44889720	61056	+	43828665	45889720
Npr3	chr15.11027627	5.06398e-06	1.0128e-05	283	2	8.57751e-05	ENSMUSG00000022206	chr15	hip	11839896	11905674	65779	-	10839896	12905674
Pthlh	chr6.147454614	1.26784e-06	1.01427e-05	1020	8	8.58442e-05	ENSMUSG00000048776	chr6	hip	147252101	147264167	12067	-	146252101	148264167
C130036L24Rik	chr1.86415772	5.09792e-08	1.01958e-05	497	200	8.62379e-05	ENSMUSG00000073627	chr1	hip	86359574	86373791	14218	+	85359574	87373791
Gne	chr4.44611534	1.2769e-06	1.02152e-05	408	8	8.63456e-05	ENSMUSG00000028479	chr4	hip	44034075	44084177	50103	-	43034075	45084177
Arfgap3	chr15.82470734	1.46114e-06	1.0228e-05	635	7	8.63976e-05	ENSMUSG00000054277	chr15	hip	83299740	83350247	50508	-	82299740	84350247
Ltbp4	chr7.27092451	2.5581e-06	1.02324e-05	139	4	8.6379e-05	ENSMUSG00000040488	chr7	hip	27305136	27337692	32557	-	26305136	28337692
Clec11a	chr7.44034899	8.54394e-07	1.02527e-05	706	12	8.64946e-05	ENSMUSG00000004473	chr7	hip	44303770	44306959	3190	-	43303770	45306959
Cntnap2	chr6.45489687	5.14013e-06	1.02803e-05	251	2	8.66706e-05	ENSMUSG00000039419	chr6	hip	45060061	47301369	2241309	+	44060061	48301369
Map2	chr1.66703976	2.58419e-06	1.03368e-05	249	4	8.70907e-05	ENSMUSG00000015222	chr1	hip	66175273	66442583	267311	+	65175273	67442583
Ntrk3	chr7.78951860	1.72434e-06	1.0346e-05	730	6	8.71124e-05	ENSMUSG00000059146	chr7	hip	78192362	78578408	386047	-	77192362	79578408
Sfn	chr4.132647152	5.23059e-07	1.04612e-05	756	20	8.80253e-05	ENSMUSG00000047281	chr4	hip	133600556	133602168	1613	-	132600556	134602168
Mul1	chr4.138395121	1.78963e-06	1.07378e-05	215	6	9.02943e-05	ENSMUSG00000041241	chr4	hip	138434671	138442265	7595	+	137434671	139442265
Slc35e2	chr4.155355087	4.14314e-07	1.07722e-05	355	26	9.05251e-05	ENSMUSG00000042202	chr4	hip	155601416	155623340	21925	+	154601416	156508116
Gpcpd1	chr2.132519886	5.4335e-06	1.0867e-05	11	2	9.12632e-05	ENSMUSG00000027346	chr2	hip	132529082	132587729	58648	-	131529082	133587729
Psmd9	chr5.124218162	1.81529e-06	1.08917e-05	275	6	9.1412e-05	ENSMUSG00000029440	chr5	hip	123228190	123250131	21942	+	122228190	124250131
Ncoa5	chr2.164494686	6.84283e-07	1.09485e-05	323	16	9.18296e-05	ENSMUSG00000039804	chr2	hip	165000357	165034867	34511	-	164000357	166034867
Chmp1a	chr8.122602142	7.31911e-07	1.09787e-05	1420	15	9.20231e-05	ENSMUSG00000000743	chr8	hip	123204264	123212763	8500	-	122204264	124212763
Sphkap	chr1.83614806	3.02571e-08	1.13161e-05	821	374	9.47908e-05	ENSMUSG00000026163	chr1	hip	83254139	83408200	154062	-	82254139	84408200
Gm16618	chr16.20255380	1.90352e-06	1.14211e-05	185	6	9.56086e-05	ENSMUSG00000086837	chr16	hip	20511133	20517766	6634	-	19511133	21517766
R74862	chr7.143753150	8.16086e-07	1.14252e-05	1804	14	9.55816e-05	ENSMUSG00000059277	chr7	hip	143021784	143053686	31903	-	142021784	144053686
Azi2	chr9.117922805	1.15418e-06	1.15418e-05	815	10	9.64951e-05	ENSMUSG00000039285	chr9	hip	118040499	118069794	29296	+	117040499	119069794
Azin2	chr4.129448534	2.25727e-08	1.15572e-05	1050	512	9.65619e-05	ENSMUSG00000028789	chr4	hip	128930233	128962442	32210	-	127930233	129962442
Pdyn	chr2.130618743	2.32756e-06	1.16378e-05	436	5	9.7173e-05	ENSMUSG00000027400	chr2	hip	129686565	129699844	13280	-	128686565	130699844
Bicc1	chr10.70299938	1.67923e-06	1.17546e-05	702	7	9.80853e-05	ENSMUSG00000014329	chr10	hip	70922832	71159700	236869	-	69922832	72159700
Bcdin3d	chr15.99383931	2.85993e-08	1.19259e-05	869	417	9.94511e-05	ENSMUSG00000037525	chr15	hip	99470084	99474730	4647	-	98470084	100474730
Nup50	chr15.85871576	9.96272e-07	1.19553e-05	670	12	9.96323e-05	ENSMUSG00000016619	chr15	hip	84923428	84942955	19528	+	83923428	85942955
9830144P21Rik	chr2.129270251	2.01689e-06	1.21013e-05	473	6	0.000100785	ENSMUSG00000087528	chr2	hip	129205958	129230579	24622	-	128205958	130230579
Khnyn	chr14.56131966	1.5288e-06	1.22304e-05	744	8	0.000101795	ENSMUSG00000047153	chr14	hip	55884969	55896781	11813	+	54884969	56896781
Serinc2	chr4.130096408	4.49727e-08	1.24574e-05	795	277	0.000103619	ENSMUSG00000023232	chr4	hip	130253495	130279205	25711	-	129253495	131279205
B4galt6	chr18.21065741	2.14308e-06	1.28585e-05	611	6	0.000106886	ENSMUSG00000056124	chr18	hip	20684599	20746404	61806	-	19684599	21746404
Homer2	chr7.81541233	1.00601e-06	1.30781e-05	1045	13	0.000108642	ENSMUSG00000025813	chr7	hip	81600481	81706925	106445	-	80600481	82706925
Gdap2	chr3.100382540	2.19875e-06	1.31925e-05	453	6	0.000109523	ENSMUSG00000027865	chr3	hip	100162381	100206981	44601	+	99162381	101206981
Lars	chr18.42181412	1.48283e-06	1.33455e-05	786	9	0.000110722	ENSMUSG00000024493	chr18	hip	42202350	42262122	59773	-	41202350	43262122
Gm12992	chr4.131720343	7.5017e-07	1.35031e-05	1286	18	0.000111959	ENSMUSG00000085667	chr4	hip	131899478	131920029	20552	-	130899478	132920029
Tubb3	chr8.124159766	1.23032e-06	1.35335e-05	1144	11	0.00011214	ENSMUSG00000062380	chr8	hip	123411424	123422015	10592	+	122411424	124422015
Lrp4	chr2.92001023	2.2986e-06	1.37916e-05	207	6	0.000114206	ENSMUSG00000027253	chr2	hip	91457511	91513779	56269	+	90457511	92513779
Zkscan7	chr9.122571526	2.77494e-06	1.38747e-05	80	5	0.000114821	ENSMUSG00000063488	chr9	hip	122888471	122896124	7654	+	121888471	123896124
Dkk3	chr7.112803305	9.40655e-07	1.41098e-05	3253	15	0.000116693	ENSMUSG00000030772	chr7	hip	112116019	112159057	43039	-	111116019	113159057
Zfp536	chr7.37477822	7.07084e-07	1.41417e-05	1101	20	0.000116882	ENSMUSG00000043456	chr7	hip	37472135	37773641	301507	-	36472135	38773641
Nf2	chr11.4902990	2.86353e-06	1.43177e-05	447	5	0.000118261	ENSMUSG00000009073	chr11	hip	4765845	4849536	83692	-	3765845	5849536
Mnt	chr11.75813199	2.05584e-06	1.43909e-05	560	7	0.000118791	ENSMUSG00000000282	chr11	hip	74830920	74845725	14806	+	73830920	75845725
Zfp14	chr7.29835954	1.11031e-06	1.4434e-05	NA	13	0.000119071	ENSMUSG00000053985	chr7	hip	30038053	30044734	6682	-	29038053	31044734
Ttc7b	chr12.100095138	1.81014e-06	1.44811e-05	920	8	0.000119385	ENSMUSG00000033530	chr12	hip	100300771	100520822	220052	-	99300771	101520822
Sft2d2	chr1.165150450	2.09671e-06	1.4677e-05	110	7	0.000120923	ENSMUSG00000040848	chr1	hip	165174341	165194433	20093	-	164174341	166194433
Dhrs11	chr11.84608402	4.91806e-06	1.47542e-05	520	3	0.000121482	ENSMUSG00000034449	chr11	hip	84820856	84828994	8139	-	83820856	85828994
Calm1	chr12.99743276	1.65055e-06	1.4855e-05	760	9	0.000122235	ENSMUSG00000001175	chr12	hip	100199435	100209806	10372	+	99199435	101209806
Ubxn11	chr4.134080092	8.34042e-07	1.50128e-05	626	18	0.000123455	ENSMUSG00000012126	chr4	hip	134102570	134127593	25024	+	133102570	135127593
Gm973	chr1.59456952	3.02982e-06	1.51491e-05	210	5	0.000124498	ENSMUSG00000047361	chr1	hip	59516264	59634508	118245	+	58516264	60634508
Mroh1	chr15.76677490	3.78916e-06	1.51566e-05	125	4	0.000124481	ENSMUSG00000022558	chr15	hip	76380261	76453038	72778	+	75380261	77453038
Prss41	chr17.23665750	1.90725e-06	1.5258e-05	669	8	0.000125234	ENSMUSG00000024114	chr17	hip	23836785	23844172	7388	-	22836785	24844172
Il1a	chr2.129264373	2.54846e-06	1.52908e-05	472	6	0.000125425	ENSMUSG00000027399	chr2	hip	129299610	129309972	10363	-	128299610	130309972
Med23	chr10.25534357	2.56471e-06	1.53883e-05	600	6	0.000126145	ENSMUSG00000019984	chr10	hip	24869986	24913681	43696	+	23869986	25913681
Tuba8	chr6.120972196	1.9613e-06	1.56904e-05	246	8	0.000128541	ENSMUSG00000030137	chr6	hip	121210734	121226854	16121	+	120210734	122226854
1700003F12Rik	chr2.155420202	4.61914e-07	1.57051e-05	613	34	0.00012858	ENSMUSG00000038523	chr2	hip	154547085	154550003	2919	+	153547085	155550003
Inca1	chr11.70766096	1.98376e-06	1.58701e-05	1952	8	0.00012985	ENSMUSG00000057054	chr11	hip	70688361	70700155	11795	-	69688361	71700155
Tsen15	chr1.152283034	1.23059e-06	1.59977e-05	1461	13	0.000130812	ENSMUSG00000014980	chr1	hip	152370735	152386688	15954	-	151370735	153386688
Naf1	chr8.65945518	5.35355e-06	1.60606e-05	317	3	0.000131244	ENSMUSG00000014907	chr8	hip	66860217	66890564	30348	+	65860217	67890564
Frmd8	chr19.5778219	4.04147e-06	1.61659e-05	197	4	0.000132021	ENSMUSG00000024816	chr19	hip	5849702	5875274	25573	-	4849702	6875274
Cfap99	chr5.34196241	8.29996e-06	1.65999e-05	237	2	0.000135481	ENSMUSG00000109572	chr5	hip	34288600	34327327	38728	+	33288600	35327327
Gramd1a	chr7.31086850	1.59031e-06	1.74935e-05	1072	11	0.000142684	ENSMUSG00000001248	chr7	hip	31130127	31151050	20924	-	30130127	32151050
Fgd6	chr10.93699004	1.49264e-06	1.79117e-05	1103	12	0.000146004	ENSMUSG00000020021	chr10	hip	94036001	94145339	109339	+	93036001	95145339
Oma1	chr4.102553814	2.56619e-06	1.79634e-05	241	7	0.000146334	ENSMUSG00000035069	chr4	hip	103313812	103371868	58057	+	102313812	104371868
Sox1	chr8.12863458	5.81555e-07	1.80282e-05	3209	31	0.00014677	ENSMUSG00000096014	chr8	hip	12395295	12400126	4832	+	11395295	13400126
Cdh13	chr8.118631533	3.00882e-06	1.8053e-05	281	6	0.00014688	ENSMUSG00000031841	chr8	hip	118283733	119324921	1041189	+	117283733	120324921
Znrf3	chr11.5115012	2.61029e-06	1.8272e-05	576	7	0.00014857	ENSMUSG00000041961	chr11	hip	5276324	5444847	168524	-	4276324	6444847
Spsb3	chr17.25103789	1.8724e-07	1.85367e-05	1307	99	0.000150628	ENSMUSG00000024160	chr17	hip	24886643	24892152	5510	+	23886643	25892152
Nov	chr15.54831267	2.65659e-06	1.85961e-05	603	7	0.000151017	ENSMUSG00000037362	chr15	hip	54745702	54754039	8338	+	53745702	55754039
Hspa2	chr12.75948392	3.72219e-06	1.8611e-05	263	5	0.000151043	ENSMUSG00000059970	chr12	hip	76404176	76406934	2759	+	75404176	77406934
2017-09-08	chr11.52855208	4.74307e-06	1.89723e-05	766	4	0.00015388	ENSMUSG00000018398	chr11	hip	53519257	53549565	30309	+	52519257	54549565
4930518I15Rik	chr2.156303023	1.58605e-06	1.90327e-05	1129	12	0.000154273	ENSMUSG00000074629	chr2	hip	156856616	156857946	1331	-	155856616	157857946
Cdc26	chr4.62516262	3.17578e-06	1.90547e-05	194	6	0.000154356	ENSMUSG00000066149	chr4	hip	62383654	62408642	24989	-	61383654	63408642
Iqcc	chr4.129655684	3.73187e-08	1.90699e-05	1036	511	0.000154383	ENSMUSG00000040795	chr4	hip	129615126	129619099	3974	-	128615126	130619099
Fam133b	chr5.3191593	3.18659e-06	1.91195e-05	230	6	0.000154689	ENSMUSG00000058503	chr5	hip	3543844	3569810	25967	+	2543844	4569810
Dhrs7	chr12.73374634	2.1476e-06	1.93284e-05	822	9	0.000156282	ENSMUSG00000021094	chr12	hip	72650356	72664828	14473	-	71650356	73664828
Trim16	chr11.62879842	3.22228e-06	1.93337e-05	293	6	0.000156228	ENSMUSG00000047821	chr11	hip	62820231	62850808	30578	+	61820231	63850808
B3galt5	chr16.96307081	1.93835e-05	1.93835e-05	1	1	0.000156533	ENSMUSG00000074892	chr16	hip	96235801	96319859	84059	+	95235801	97319859
Atf4	chr15.80253422	6.55013e-06	1.96504e-05	66	3	0.00015859	ENSMUSG00000042406	chr15	hip	80255184	80257540	2357	+	79255184	81257540
Impg2	chr16.57057481	1.97433e-06	1.97433e-05	2726	10	0.000159241	ENSMUSG00000035270	chr16	hip	56204313	56273756	69444	+	55204313	57273756
Lrrc2	chr9.110997694	1.64944e-06	1.97932e-05	790	12	0.000159545	ENSMUSG00000032495	chr9	hip	110951545	110984066	32522	+	109951545	111984066
Jph3	chr8.121576468	8.2703e-07	1.98487e-05	2118	24	0.000159894	ENSMUSG00000025318	chr8	hip	121729623	121794276	64654	+	120729623	122794276
Dchs2	chr3.82901210	2.21074e-06	1.98966e-05	216	9	0.000160181	ENSMUSG00000102692	chr3	hip	83127948	83357209	229262	+	82127948	84357209
Ptrf	chr11.100726107	1.99708e-06	1.99708e-05	448	10	0.000160679	ENSMUSG00000004044	chr11	hip	100956733	100970887	14155	-	99956733	101970887
Shmt1	chr11.60861881	4.08654e-06	2.04327e-05	340	5	0.000164293	ENSMUSG00000020534	chr11	hip	60788104	60811718	23615	-	59788104	61811718
C530050E15Rik	chr13.24573621	1.27857e-06	2.04572e-05	2492	16	0.000164389	ENSMUSG00000097838	chr13	hip	24631918	24638567	6650	-	23631918	25638567
Fbn2	chr18.57961640	1.3252e-07	2.05407e-05	322	155	0.000164958	ENSMUSG00000024598	chr18	hip	58008623	58209926	201304	-	57008623	59209926
Tmem63a	chr1.181051981	4.10864e-06	2.05432e-05	161	5	0.000164877	ENSMUSG00000026519	chr1	hip	180942344	180975112	32769	+	179942344	181975112
Setd3	chr12.108225158	1.10539e-06	2.10024e-05	1308	19	0.000168459	ENSMUSG00000056770	chr12	hip	108106431	108179314	72884	-	107106431	109179314
Nrp2	chr1.61711567	1.05025e-05	2.10049e-05	86	2	0.000168375	ENSMUSG00000025969	chr1	hip	62703285	62818695	115411	+	61703285	63818695
Gm26876	chr10.128520725	1.77827e-06	2.13392e-05	1961	12	0.00017095	ENSMUSG00000097372	chr10	hip	128645884	128649811	3928	+	127645884	129649811
Dhcr7	chr7.143720971	1.26201e-06	2.14542e-05	2406	17	0.000171765	ENSMUSG00000058454	chr7	hip	143823145	143848410	25266	+	142823145	144848410
Lyrm4	chr13.35953569	1.07554e-05	2.15107e-05	385	2	0.000172112	ENSMUSG00000046573	chr13	hip	35978797	36117357	138561	-	34978797	37117357
Adamtsl2	chr2.27108661	7.28516e-06	2.18555e-05	149	3	0.000174763	ENSMUSG00000036040	chr2	hip	27079379	27108981	29603	+	26079379	28108981
A730056A06Rik	chr7.73534149	1.99608e-06	2.19568e-05	670	11	0.000175466	ENSMUSG00000097756	chr7	hip	73314003	73375739	61737	-	72314003	74375739
Msl3l2	chr10.57114102	2.19622e-06	2.19622e-05	1206	10	0.000175402	ENSMUSG00000047669	chr10	hip	56106917	56116880	9964	+	55106917	57116880
Igsf9b	chr9.27841104	2.76049e-06	2.2084e-05	203	8	0.000176266	ENSMUSG00000034275	chr9	hip	27299228	27334763	35536	+	26299228	28334763
H2-D1	chr17.35588774	1.47298e-06	2.20947e-05	1484	15	0.000176244	ENSMUSG00000073411	chr17	hip	35262730	35267499	4770	+	34262730	36267499
Trp53inp2	chr2.156259843	2.77807e-06	2.22246e-05	691	8	0.000177171	ENSMUSG00000038375	chr2	hip	155381059	155389850	8792	+	154381059	156389850
Slc24a4	chr12.102102131	3.1765e-06	2.22355e-05	611	7	0.00017715	ENSMUSG00000041771	chr12	hip	102128733	102267091	138359	+	101128733	103267091
Egfem1	chr3.29223368	5.56684e-06	2.22674e-05	61	4	0.000177296	ENSMUSG00000063600	chr3	hip	29082023	29691204	609182	+	28082023	30691204
Atp8b2	chr3.89874240	3.73691e-06	2.24215e-05	184	6	0.000178414	ENSMUSG00000060671	chr3	hip	89939481	89963508	24028	-	88939481	90963508
Spag8	chr4.43445749	2.83294e-06	2.26635e-05	451	8	0.00018023	ENSMUSG00000066196	chr4	hip	43651335	43653594	2260	-	42651335	44653594
St13	chr15.82081405	4.55083e-06	2.27542e-05	451	5	0.00018084	ENSMUSG00000022403	chr15	hip	81363669	81400077	36409	-	80363669	82400077
Nfkbiz	chr16.55870935	2.5581e-06	2.30229e-05	2373	9	0.000182864	ENSMUSG00000035356	chr16	hip	55811375	55838899	27525	-	54811375	56838899
BC004004	chr17.29285819	2.30298e-06	2.30298e-05	450	10	0.000182808	ENSMUSG00000052712	chr17	hip	29268788	29302881	34094	+	28268788	30302881
Scaf1	chr7.44798860	1.16112e-06	2.32225e-05	391	20	0.000184225	ENSMUSG00000038406	chr7	hip	45002948	45016363	13416	-	44002948	46016363
Fam174b	chr7.73827489	2.11739e-06	2.32913e-05	783	11	0.000184659	ENSMUSG00000078670	chr7	hip	73740307	73776919	36613	+	72740307	74776919
Stk36	chr1.74302332	4.24141e-07	2.37519e-05	355	56	0.000188196	ENSMUSG00000033276	chr1	hip	74601445	74636894	35450	+	73601445	75636894
Prrt1	chr17.34084080	1.70184e-06	2.38257e-05	1779	14	0.000188666	ENSMUSG00000015476	chr17	hip	34629533	34633126	3594	+	33629533	35633126
A330033J07Rik	chr13.47452806	8.0046e-06	2.40138e-05	208	3	0.00019004	ENSMUSG00000097622	chr13	hip	48044231	48262623	218393	-	47044231	49262623
Gm17281	chr2.91248673	3.43243e-06	2.4027e-05	188	7	0.000190029	ENSMUSG00000097317	chr2	hip	91250743	91255995	5253	-	90250743	92255995
Ipp	chr4.116710168	4.80781e-06	2.40391e-05	358	5	0.000190009	ENSMUSG00000028696	chr4	hip	116507549	116538243	30695	+	115507549	117538243
Eva1a	chr6.81991512	3.4598e-06	2.42186e-05	401	7	0.000191312	ENSMUSG00000035104	chr6	hip	82041043	82093099	52057	+	81041043	83093099
Slc25a46	chr18.31938422	6.09279e-06	2.43711e-05	756	4	0.000192401	ENSMUSG00000024259	chr18	hip	31580168	31609902	29735	-	30580168	32609902
Nup210l	chr3.90451429	4.0878e-06	2.45268e-05	174	6	0.000193512	ENSMUSG00000027939	chr3	hip	90104132	90212017	107886	+	89104132	91212017
Phf21a	chr2.92269261	3.17571e-06	2.54056e-05	348	8	0.000200325	ENSMUSG00000058318	chr2	hip	92093117	92364666	271550	+	91093117	93364666
Degs1	chr1.182043525	5.15212e-06	2.57606e-05	115	5	0.000203001	ENSMUSG00000038633	chr1	hip	182275772	182282804	7033	-	181275772	183282804
Fam43b	chr4.138157859	4.30146e-06	2.58087e-05	240	6	0.000203257	ENSMUSG00000078235	chr4	hip	138394092	138396458	2367	-	137394092	139396458
Paqr4	chr17.23699246	3.22743e-06	2.58194e-05	631	8	0.000203219	ENSMUSG00000023909	chr17	hip	23736186	23740330	4145	-	22736186	24740330
Prex2	chr1.10092530	4.30403e-06	2.58242e-05	617	6	0.000203134	ENSMUSG00000048960	chr1	hip	10993465	11303682	310218	+	9993465	12303682
Kcnc4	chr3.107252332	4.31406e-06	2.58843e-05	225	6	0.000203484	ENSMUSG00000027895	chr3	hip	107438303	107458898	20596	-	106438303	108458898
Tmem246	chr4.49819015	8.70079e-06	2.61024e-05	127	3	0.000205074	ENSMUSG00000039611	chr4	hip	49584506	49597876	13371	-	48584506	50597876
4932438A13Rik	chr3.36730677	4.4769e-06	2.68614e-05	166	6	0.000210911	ENSMUSG00000037270	chr3	hip	36863106	37053033	189928	+	35863106	38053033
Ighm	chr12.114158217	2.45968e-06	2.70565e-05	2216	11	0.000212314	ENSMUSG00000076617	chr12	hip	113418950	113422730	3781	-	112418950	114422730
Pla2g7	chr17.43065092	3.01833e-06	2.7165e-05	1076	9	0.000213038	ENSMUSG00000023913	chr17	hip	43568098	43612201	44104	+	42568098	44612201
Rassf8	chr6.145517728	2.48213e-06	2.73034e-05	1676	11	0.000213994	ENSMUSG00000030259	chr6	hip	145746748	145821079	74332	+	144746748	146821079
Ap3m1	chr14.21451019	5.49808e-06	2.74904e-05	537	5	0.000215331	ENSMUSG00000021824	chr14	hip	21031442	21052508	21067	-	20031442	22052508
Fads2	chr19.10193529	5.50686e-06	2.75343e-05	224	5	0.000215545	ENSMUSG00000024665	chr19	hip	10064164	10101503	37340	-	9064164	11101503
Wdr27	chr17.13924723	7.06625e-06	2.8265e-05	143	4	0.000221132	ENSMUSG00000046991	chr17	hip	14829331	14934653	105323	-	13829331	15934653
Col2a1	chr15.97618302	1.30725e-07	2.83673e-05	823	217	0.000221799	ENSMUSG00000022483	chr15	hip	97975602	98004695	29094	-	96975602	99004695
Lama3	chr18.12128691	3.57794e-06	2.86236e-05	401	8	0.000223669	ENSMUSG00000024421	chr18	hip	12334024	12583013	248990	+	11334024	13583013
Bub1b	chr2.118646761	4.09645e-06	2.86751e-05	1032	7	0.000223938	ENSMUSG00000040084	chr2	hip	118598211	118641591	43381	+	117598211	119641591
Riok3	chr18.12188720	4.10608e-06	2.87425e-05	400	7	0.000224329	ENSMUSG00000024404	chr18	hip	12128850	12157367	28518	+	11128850	13157367
Napepld	chr5.22586073	1.33318e-06	2.93299e-05	123	22	0.000228777	ENSMUSG00000044968	chr5	hip	21662901	21701396	38496	-	20662901	22701396
Fam132a	chr4.155900825	1.40535e-06	2.95125e-05	333	21	0.000230063	ENSMUSG00000023571	chr4	hip	155962318	155966629	4312	+	154962318	156508116
Sdad1	chr5.92307712	4.22508e-06	2.95756e-05	282	7	0.000230417	ENSMUSG00000029415	chr5	hip	92284010	92310024	26015	-	91284010	93310024
Acpp	chr9.104371345	1.64887e-06	2.96796e-05	906	18	0.00023109	ENSMUSG00000032561	chr9	hip	104288251	104337728	49478	-	103288251	105337728
Fhod3	chr18.24968340	2.69888e-06	2.96876e-05	779	11	0.000231014	ENSMUSG00000034295	chr18	hip	24709445	25133500	424056	+	23709445	26133500
Gcsh	chr8.117055527	2.99294e-06	2.99294e-05	579	10	0.000232757	ENSMUSG00000034424	chr8	hip	116981810	116993537	11728	-	115981810	117993537
Sigmar1	chr4.41472243	1.42936e-06	3.00165e-05	63	21	0.000233294	ENSMUSG00000036078	chr4	hip	41738493	41756157	17665	-	40738493	42756157
Sra1	chr18.36667939	7.56889e-06	3.02756e-05	286	4	0.000235168	ENSMUSG00000006050	chr18	hip	36666681	36671196	4516	-	35666681	37671196
Pycr2	chr1.180722546	6.05543e-06	3.02771e-05	161	5	0.00023504	ENSMUSG00000026520	chr1	hip	180904274	180908087	3814	+	179904274	181908087
Sppl3	chr5.115091218	2.18726e-06	3.06217e-05	446	14	0.000237573	ENSMUSG00000029550	chr5	hip	115011137	115098790	87654	+	114011137	116098790
Kif1bp	chr10.62854816	5.34339e-06	3.20603e-05	1119	6	0.000248587	ENSMUSG00000036955	chr10	hip	62538626	62578457	39832	-	61538626	63578457
Tmx1	chr12.70752470	3.21201e-06	3.21201e-05	1009	10	0.000248902	ENSMUSG00000021072	chr12	hip	70453095	70468040	14946	+	69453095	71468040
Mtus2	chr5.149314096	4.53165e-07	3.21747e-05	313	71	0.000249177	ENSMUSG00000029651	chr5	hip	147957320	148316065	358746	+	146957320	149316065
Slc7a11	chr3.50354241	1.61009e-05	3.22019e-05	381	2	0.000249239	ENSMUSG00000027737	chr3	hip	50364936	50443613	78678	-	49364936	51443613
Stk33	chr7.110433373	3.26509e-06	3.26509e-05	2146	10	0.000252565	ENSMUSG00000031027	chr7	hip	109279223	109439081	159859	-	108279223	110439081
Cers5	chr15.99710681	5.80923e-08	3.28221e-05	1178	565	0.000253739	ENSMUSG00000023021	chr15	hip	99733506	99772885	39380	-	98733506	100772885
Cln3	chr7.126274807	8.26293e-06	3.30517e-05	188	4	0.000255362	ENSMUSG00000030720	chr7	hip	126571207	126585817	14611	-	125571207	127585817
Rasgrp1	chr2.117765281	1.11728e-05	3.35183e-05	288	3	0.000258814	ENSMUSG00000027347	chr2	hip	117279993	117343001	63009	-	116279993	118343001
Zcchc7	chr4.45611077	3.3627e-06	3.3627e-05	350	10	0.000259499	ENSMUSG00000035649	chr4	hip	44755877	44932215	176339	+	43755877	45932215
Trappc6a	chr7.19424766	3.78114e-06	3.40303e-05	219	9	0.000262456	ENSMUSG00000002043	chr7	hip	19508670	19516145	7476	+	18508670	20516145
Nelfcd	chr2.174233837	4.28408e-06	3.42727e-05	282	8	0.000264169	ENSMUSG00000016253	chr2	hip	174415804	174427502	11699	+	173415804	175427502
BC046401	chr2.166108254	2.45134e-06	3.43188e-05	197	14	0.000264368	ENSMUSG00000085274	chr2	hip	165857684	165859034	1351	+	164857684	166859034
Pkmyt1	chr17.23732302	4.91632e-06	3.44143e-05	639	7	0.000264947	ENSMUSG00000023908	chr17	hip	23726336	23736729	10394	+	22726336	24736729
C78197	chr11.69194085	3.82622e-06	3.4436e-05	1473	9	0.000264958	ENSMUSG00000087242	chr11	hip	68192193	68196153	3961	-	67192193	69196153
Ubr5	chr15.38109850	4.92862e-06	3.45004e-05	901	7	0.000265297	ENSMUSG00000037487	chr15	hip	37967328	38078853	111526	-	36967328	39078853
G0s2	chr1.192598541	3.13775e-06	3.45153e-05	362	11	0.000265255	ENSMUSG00000009633	chr1	hip	193272161	193273188	1028	-	192272161	194273188
Stk4	chr2.164161560	2.90115e-06	3.48138e-05	313	12	0.000267391	ENSMUSG00000018209	chr2	hip	164070322	164155524	85203	+	163070322	165155524
Lin7c	chr2.110389060	8.72749e-06	3.491e-05	264	4	0.000267972	ENSMUSG00000027162	chr2	hip	109890853	109901003	10151	+	108890853	110901003
Cep44	chr8.56440677	3.46709e-07	3.50176e-05	375	101	0.00026864	ENSMUSG00000038215	chr8	hip	56531522	56551047	19526	-	55531522	57551047
Trim34b	chr7.103915503	5.01627e-06	3.51139e-05	1386	7	0.00026922	ENSMUSG00000090215	chr7	hip	104300230	104336909	36680	+	103300230	105336909
Clic4	chr4.134651136	1.97048e-06	3.54686e-05	412	18	0.00027178	ENSMUSG00000037242	chr4	hip	135213969	135272814	58846	-	134213969	136272814
Cep72	chr13.73961259	2.96125e-06	3.5535e-05	1051	12	0.000272128	ENSMUSG00000021572	chr13	hip	74036495	74062285	25791	-	73036495	75062285
Pam	chr1.97985648	3.24706e-06	3.57176e-05	2684	11	0.000273367	ENSMUSG00000026335	chr1	hip	97795114	98095646	300533	-	96795114	99095646
2017-03-01	chr8.66203695	5.14143e-06	3.599e-05	581	7	0.00027529	ENSMUSG00000036469	chr8	hip	65617900	66471637	853738	+	64617900	67471637
Galnt18	chr7.111575044	2.59022e-06	3.6263e-05	3430	14	0.000277216	ENSMUSG00000038296	chr7	hip	111471661	111779977	308317	-	110471661	112779977
Meaf6	chr4.124745563	1.72701e-06	3.62671e-05	500	21	0.000277084	ENSMUSG00000028863	chr4	hip	125085134	125113238	28105	+	124085134	126113238
Fpr1	chr17.17723163	6.06408e-06	3.63845e-05	869	6	0.000277818	ENSMUSG00000045551	chr17	hip	17876471	17883940	7470	-	16876471	18883940
Cdh18	chr15.24357776	1.22119e-05	3.66358e-05	477	3	0.000279573	ENSMUSG00000040420	chr15	hip	22549022	23474418	925397	+	21549022	24474418
Kcnk2	chr1.189804995	3.67481e-06	3.67481e-05	285	10	0.000280266	ENSMUSG00000037624	chr1	hip	189207931	189343832	135902	-	188207931	190343832
Zfp474	chr18.52615606	1.22513e-05	3.6754e-05	415	3	0.000280148	ENSMUSG00000046886	chr18	hip	52615915	52639830	23916	+	51615915	53639830
Ptchd4	chr17.41404328	6.14858e-06	3.68915e-05	1559	6	0.000281031	ENSMUSG00000042256	chr17	hip	42315947	42507741	191795	+	41315947	43507741
Rpap2	chr5.107209290	9.24692e-06	3.69877e-05	155	4	0.000281599	ENSMUSG00000033773	chr5	hip	107597373	107661838	64466	+	106597373	108661838
Clip2	chr5.134676529	5.28533e-06	3.69973e-05	250	7	0.000281508	ENSMUSG00000063146	chr5	hip	134489386	134552434	63049	-	133489386	135552434
Sbno1	chr5.124715194	2.17967e-06	3.70543e-05	276	17	0.000281777	ENSMUSG00000038095	chr5	hip	124368702	124425914	57213	-	123368702	125425914
Stard3nl	chr13.19365446	5.64941e-07	3.72861e-05	554	66	0.000283375	ENSMUSG00000003062	chr13	hip	19357677	19395752	38076	-	18357677	20395752
Qpctl	chr7.18426087	4.1638e-06	3.74742e-05	354	9	0.000284638	ENSMUSG00000030407	chr7	hip	19140217	19149196	8980	-	18140217	20149196
Pigp	chr16.94414490	7.64248e-06	3.82124e-05	425	5	0.000290076	ENSMUSG00000022940	chr16	hip	94358763	94371015	12253	-	93358763	95371015
Fgf23	chr6.126896791	6.40257e-06	3.84154e-05	202	6	0.000291447	ENSMUSG00000000182	chr6	hip	127072902	127081408	8507	+	126072902	128081408
9330182L06Rik	chr5.10338604	4.8578e-06	3.88624e-05	1096	8	0.000294667	ENSMUSG00000056004	chr5	hip	9266118	9481825	215708	+	8266118	10481825
Fosl1	chr19.5640596	1.29547e-05	3.8864e-05	196	3	0.000294508	ENSMUSG00000024912	chr19	hip	5447703	5455945	8243	+	4447703	6455945
Enc1	chr13.97113998	6.5215e-06	3.9129e-05	604	6	0.000296344	ENSMUSG00000041773	chr13	hip	97241105	97253039	11935	+	96241105	98253039
Ksr2	chr5.116710311	3.28269e-06	3.93922e-05	270	12	0.000298164	ENSMUSG00000061578	chr5	hip	117414000	117775003	361004	+	116414000	118775003
Hnrnph3	chr10.62589409	6.6714e-06	4.00284e-05	937	6	0.000302804	ENSMUSG00000020069	chr10	hip	63014664	63024217	9554	-	62014664	64024217
Tbc1d9b	chr11.50197481	1.11562e-06	4.01624e-05	353	36	0.00030364	ENSMUSG00000036644	chr11	hip	50131396	50172785	41390	+	49131396	51172785
Lrch1	chr14.75195123	2.02255e-05	4.04509e-05	144	2	0.000305645	ENSMUSG00000068015	chr14	hip	74754674	74947877	193204	-	73754674	75947877
Mlycd	chr8.118700110	4.07931e-05	4.07931e-05	67	1	0.000308052	ENSMUSG00000074064	chr8	hip	119394878	119411102	16225	+	118394878	120411102
Coq10b	chr1.54790905	5.91121e-06	4.13785e-05	259	7	0.000312291	ENSMUSG00000025981	chr1	hip	55052770	55072701	19932	+	54052770	56072701
Mcc	chr18.44397823	5.91734e-06	4.14214e-05	852	7	0.000312434	ENSMUSG00000071856	chr18	hip	44425061	44812182	387122	-	43425061	45812182
Dusp18	chr11.4371358	2.0722e-05	4.14441e-05	119	2	0.000312425	ENSMUSG00000047205	chr11	hip	3895240	3901296	6057	+	2895240	4901296
Mta2	chr19.9947422	2.07544e-05	4.15087e-05	4	2	0.000312731	ENSMUSG00000071646	chr19	hip	8941875	8952303	10429	+	7941875	9952303
2210406O10Rik	chr5.36767302	6.94815e-06	4.16889e-05	188	6	0.000313907	ENSMUSG00000039563	chr5	hip	36447611	36464853	17243	-	35447611	37464853
Erc1	chr6.119803175	3.81406e-06	4.19547e-05	415	11	0.000315726	ENSMUSG00000030172	chr6	hip	119570796	119848167	277372	-	118570796	120848167
Ddx18	chr1.121331291	3.1088e-07	4.22796e-05	450	136	0.000317988	ENSMUSG00000001674	chr1	hip	121553835	121567989	14155	-	120553835	122567989
Gm38393	chr7.59942572	5.64208e-07	4.28798e-05	246	76	0.000322316	ENSMUSG00000000948	chr7	hip	59982495	60140219	157725	-	58982495	61140219
Adgrl2	chr3.149318811	5.36716e-06	4.29373e-05	225	8	0.000322562	ENSMUSG00000028184	chr3	hip	148815586	148989316	173731	-	147815586	149989316
Sipa1	chr19.5907624	1.07703e-05	4.30813e-05	197	4	0.000323457	ENSMUSG00000056917	chr19	hip	5651185	5663707	12523	-	4651185	6663707
Gm17509	chr13.116505857	7.19213e-06	4.31528e-05	817	6	0.000323808	ENSMUSG00000091423	chr13	hip	117218701	117221075	2375	-	116218701	118221075
Tmem88b	chr4.155864151	1.66635e-06	4.3325e-05	355	26	0.000324913	ENSMUSG00000073680	chr4	hip	155781591	155785874	4284	-	154781591	156508116
Gpr89	chr3.96963125	7.28329e-06	4.36997e-05	268	6	0.000327534	ENSMUSG00000028096	chr3	hip	96868281	96905346	37066	-	95868281	97905346
Zfp652os	chr11.95639494	4.86959e-06	4.38263e-05	1124	9	0.000328295	ENSMUSG00000086191	chr11	hip	95700106	95712754	12649	-	94700106	96712754
Lyve1	chr7.110671581	3.19279e-06	4.46991e-05	2537	14	0.00033464	ENSMUSG00000030787	chr7	hip	110850607	110862953	12347	-	109850607	111862953
Catsperg1	chr7.28834202	4.08917e-06	4.49808e-05	497	11	0.000336556	ENSMUSG00000049676	chr7	hip	29181321	29214035	32715	-	28181321	30214035
Phf3	chr1.29948139	2.28615e-05	4.57229e-05	283	2	0.000341912	ENSMUSG00000048874	chr1	hip	30802342	30863256	60915	-	29802342	31863256
Zfp3	chr11.70385648	5.7282e-06	4.58256e-05	NA	8	0.000342483	ENSMUSG00000043602	chr11	hip	70764209	70772928	8720	+	69764209	71772928
D130007C19Rik	chr4.123162212	2.42158e-06	4.601e-05	121	19	0.000343664	ENSMUSG00000054304	chr4	hip	123902129	123903634	1506	-	122902129	124903634
Gm15328	chr18.17806421	6.59558e-06	4.61691e-05	1292	7	0.000344655	ENSMUSG00000086095	chr18	hip	16816407	16822783	6377	+	15816407	17822783
Mcee	chr7.64426002	2.13408e-06	4.69498e-05	507	22	0.000350283	ENSMUSG00000033429	chr7	hip	64392645	64412121	19477	+	63392645	65412121
1700121C08Rik	chr4.123888256	4.30216e-06	4.73237e-05	120	11	0.00035287	ENSMUSG00000086275	chr4	hip	123833622	123859513	25892	-	122833622	124859513
Gm7221	chr7.43426309	1.58692e-05	4.76077e-05	556	3	0.000354785	ENSMUSG00000092335	chr7	hip	42579783	42592547	12765	-	41579783	43592547
Anapc10	chr8.80611686	2.40995e-05	4.8199e-05	269	2	0.000358986	ENSMUSG00000036977	chr8	hip	79711820	79777321	65502	+	78711820	80777321
Cmbl	chr15.31681535	1.95278e-07	4.82338e-05	1326	247	0.00035904	ENSMUSG00000022235	chr15	hip	31568791	31590119	21329	+	30568791	32590119
Mobp	chr9.120285706	2.19351e-06	4.82572e-05	2353	22	0.00035901	ENSMUSG00000032517	chr9	hip	120149742	120181484	31743	+	119149742	121181484
Sybu	chr15.44814672	9.75892e-06	4.87946e-05	647	5	0.0003628	ENSMUSG00000022340	chr15	hip	44671859	44788063	116205	-	43671859	45788063
Xrn1	chr9.95820895	2.45367e-06	4.90735e-05	3007	20	0.000364666	ENSMUSG00000032410	chr9	hip	95954760	96053027	98268	+	94954760	97053027
Zfp773	chr7.6291463	1.22977e-05	4.91907e-05	185	4	0.000365328	ENSMUSG00000063535	chr7	hip	7130678	7136755	6078	-	6130678	8136755
Adam11	chr11.102971762	7.20084e-06	5.04059e-05	275	7	0.00037414	ENSMUSG00000020926	chr11	hip	102761439	102780262	18824	+	101761439	103780262
Flcn	chr11.59415128	1.44371e-06	5.05298e-05	864	35	0.000374847	ENSMUSG00000032633	chr11	hip	59791408	59810016	18609	-	58791408	60810016
Pabpn1	chr14.55102831	3.90441e-06	5.07573e-05	564	13	0.00037632	ENSMUSG00000022194	chr14	hip	54892500	54898169	5670	+	53892500	55898169
Pcdhb4	chr18.37722706	8.47834e-06	5.08701e-05	508	6	0.000376942	ENSMUSG00000045689	chr18	hip	37307455	37311173	3719	+	36307455	38311173
1700066M21Rik	chr1.57031628	3.20867e-06	5.13388e-05	386	16	0.000380198	ENSMUSG00000038323	chr1	hip	57377620	57385423	7804	+	56377620	58385423
Lyrm7	chr11.55396286	6.49726e-06	5.19781e-05	532	8	0.000384714	ENSMUSG00000020268	chr11	hip	54826866	54860916	34051	-	53826866	55860916
Gm20646	chr1.42674029	8.69486e-06	5.21692e-05	103	6	0.00038591	ENSMUSG00000093436	chr1	hip	42694925	42740968	46044	+	41694925	43740968
Nsl1	chr1.191621003	3.07059e-06	5.22001e-05	247	17	0.000385919	ENSMUSG00000062510	chr1	hip	191063012	191084558	21547	+	190063012	192084558
Fnbp1l	chr3.122280834	1.04665e-06	5.23322e-05	1618	50	0.000386677	ENSMUSG00000039735	chr3	hip	122538719	122619667	80949	-	121538719	123619667
Slc35b3	chr13.39059521	1.76813e-05	5.30438e-05	485	3	0.000391713	ENSMUSG00000021432	chr13	hip	38932140	38960875	28736	-	37932140	39960875
Rrm2	chr12.24673947	7.58138e-06	5.30697e-05	809	7	0.000391682	ENSMUSG00000020649	chr12	hip	24708241	24714146	5906	+	23708241	25714146
Tcf25	chr8.124159766	4.84564e-06	5.33021e-05	1189	11	0.000393175	ENSMUSG00000001472	chr8	hip	123373824	123404173	30350	+	122373824	124404173
Zfp775	chr6.49155181	1.35621e-05	5.42485e-05	160	4	0.000399929	ENSMUSG00000007216	chr6	hip	48613180	48623227	10048	+	47613180	49623227
Hpdl	chr4.116715304	1.08786e-05	5.43931e-05	398	5	0.000400768	ENSMUSG00000043155	chr4	hip	116819907	116821508	1602	-	115819907	117821508
Zc3h12c	chr9.52103073	9.34524e-06	5.60714e-05	253	6	0.000412901	ENSMUSG00000035164	chr9	hip	52111985	52168111	56127	-	51111985	53168111
Myom1	chr17.70995399	7.01226e-06	5.60981e-05	305	8	0.000412864	ENSMUSG00000024049	chr17	hip	71019521	71126856	107336	+	70019521	72126856
Tstd2	chr4.46189154	5.65022e-06	5.65022e-05	193	10	0.000415604	ENSMUSG00000035495	chr4	hip	46114746	46138694	23949	-	45114746	47138694
Ptger2	chr14.44939856	8.1217e-06	5.68519e-05	241	7	0.00041794	ENSMUSG00000037759	chr14	hip	44988195	45003820	15626	+	43988195	46003820
Per3	chr4.150898992	1.43177e-05	5.72709e-05	142	4	0.000420783	ENSMUSG00000028957	chr4	hip	151003652	151044665	41014	-	150003652	152044665
Recql4	chr15.76713005	6.41414e-06	5.77273e-05	165	9	0.000423897	ENSMUSG00000033762	chr15	hip	76703553	76710559	7007	-	75703553	77710559
Slc22a17	chr14.55549972	4.48955e-06	5.83642e-05	566	13	0.000428333	ENSMUSG00000022199	chr14	hip	54906727	54913132	6406	-	53906727	55913132
Dock7	chr4.98217676	1.16765e-05	5.83827e-05	379	5	0.000428227	ENSMUSG00000028556	chr4	hip	98936665	99120915	184251	-	97936665	100120915
Trio	chr15.28536802	9.78154e-06	5.86892e-05	NA	6	0.000430234	ENSMUSG00000022263	chr15	hip	27730652	28025848	295197	-	26730652	29025848
Git2	chr5.115299203	3.71739e-06	5.94783e-05	406	16	0.000435773	ENSMUSG00000041890	chr5	hip	114727407	114775517	48111	-	113727407	115775517
Nat8f4	chr6.86100716	1.48836e-05	5.95343e-05	248	4	0.000435938	ENSMUSG00000068299	chr6	hip	85899051	85904884	5834	-	84899051	86904884
Kdm6bos	chr11.69422322	4.97128e-06	5.96554e-05	2186	12	0.000436579	ENSMUSG00000085178	chr11	hip	69401513	69402700	1188	+	68401513	70402700
Ldah	chr12.8246478	1.49516e-05	5.98064e-05	910	4	0.000437439	ENSMUSG00000037669	chr12	hip	8208107	8285758	77652	+	7208107	9285758
2410016O06Rik	chr12.84003044	2.03725e-05	6.11176e-05	230	3	0.000446779	ENSMUSG00000046791	chr12	hip	83950608	83952953	2346	+	82950608	84952953
Zfp287	chr11.62622028	1.03358e-05	6.20147e-05	293	6	0.000453083	ENSMUSG00000005267	chr11	hip	62700356	62731905	31550	-	61700356	63731905
Ugt8a	chr3.126382092	6.23833e-06	6.23833e-05	1422	10	0.00045552	ENSMUSG00000032854	chr3	hip	125865359	125938550	73192	-	124865359	126938550
4933430I17Rik	chr4.62299469	9.22587e-06	6.45811e-05	238	7	0.000471305	ENSMUSG00000058046	chr4	hip	62525369	62547993	22625	+	61525369	63547993
4930539E08Rik	chr17.28881088	4.98945e-06	6.48629e-05	877	13	0.000473096	ENSMUSG00000048905	chr17	hip	28896397	28915324	18928	-	27896397	29915324
Pigv	chr4.133724668	2.83501e-06	6.52052e-05	767	23	0.000475327	ENSMUSG00000043257	chr4	hip	133660387	133672647	12261	-	132660387	134672647
Tulp3	chr6.128066054	1.09507e-05	6.5704e-05	329	6	0.000478695	ENSMUSG00000001521	chr6	hip	128321140	128355851	34712	-	127321140	129355851
Adh5	chr3.138258941	1.31704e-05	6.5852e-05	272	5	0.000479505	ENSMUSG00000028138	chr3	hip	138443093	138455499	12407	+	137443093	139455499
Zfp319	chr8.94936845	8.2489e-06	6.59912e-05	557	8	0.000480251	ENSMUSG00000046556	chr8	hip	95326137	95331950	5814	-	94326137	96331950
Gm12525	chr3.107785729	8.26021e-06	6.60817e-05	131	8	0.000480641	ENSMUSG00000078601	chr3	hip	108361551	108362256	706	+	107361551	109362256
Trim36	chr18.45859529	9.45748e-06	6.62024e-05	205	7	0.00048125	ENSMUSG00000033949	chr18	hip	46165302	46212607	47306	-	45165302	47212607
Tril	chr6.53861395	1.11307e-05	6.67841e-05	193	6	0.000485208	ENSMUSG00000043496	chr6	hip	53815471	53820825	5355	-	52815471	54820825
Fam117b	chr1.59492925	1.67437e-05	6.69746e-05	185	4	0.000486321	ENSMUSG00000041040	chr1	hip	59913006	59985346	72341	+	58913006	60985346
Ykt6	chr11.6014369	6.10753e-06	6.71829e-05	511	11	0.000487562	ENSMUSG00000002741	chr11	hip	5955693	5967780	12088	+	4955693	6967780
Mef2d	chr3.89113852	6.72219e-05	6.72219e-05	33	1	0.000487574	ENSMUSG00000001419	chr3	hip	88142372	88172086	29715	+	87142372	89172086
Ccdc15	chr9.37235310	1.68345e-05	6.73378e-05	NA	4	0.000488143	ENSMUSG00000034303	chr9	hip	37275835	37348392	72558	-	36275835	38348392
Meioc	chr11.102310858	9.63031e-06	6.74122e-05	275	7	0.00048841	ENSMUSG00000051455	chr11	hip	102663716	102682237	18522	+	101663716	103682237
App	chr16.85152177	7.49303e-06	6.74373e-05	709	9	0.000488321	ENSMUSG00000022892	chr16	hip	84954440	85173707	219268	-	83954440	86173707
Eno3	chr11.71392535	9.80719e-06	6.86504e-05	1903	7	0.000496829	ENSMUSG00000060600	chr11	hip	70657202	70662513	5312	+	69657202	71662513
Myh6	chr14.55295006	5.31933e-06	6.91513e-05	630	13	0.000500177	ENSMUSG00000040752	chr14	hip	54941921	54966927	25007	-	53941921	55966927
Akirin1	chr4.124007888	1.16389e-05	6.98333e-05	116	6	0.000504829	ENSMUSG00000023075	chr4	hip	123734559	123750345	15787	-	122734559	124750345
Mrpl19	chr6.82266179	1.00719e-05	7.05033e-05	399	7	0.00050939	ENSMUSG00000030045	chr6	hip	81957851	81965958	8108	-	80957851	82965958
Sp2	chr11.96992473	2.95274e-06	7.08656e-05	1077	24	0.000511725	ENSMUSG00000018678	chr11	hip	96953340	96982959	29620	-	95953340	97982959
Slitrk3	chr3.73320779	1.43747e-05	7.18736e-05	181	5	0.000518715	ENSMUSG00000048304	chr3	hip	73048126	73056943	8818	-	72048126	74056943
Mllt6	chr11.97165394	5.04231e-06	7.56346e-05	929	15	0.000545557	ENSMUSG00000038437	chr11	hip	97663414	97685463	22050	+	96663414	98685463
Hspbp1	chr7.4876577	2.52133e-05	7.56399e-05	361	3	0.000545294	ENSMUSG00000063802	chr7	hip	4660521	4684963	24443	-	3660521	5684963
Slc36a1	chr11.55000665	8.41891e-06	7.57702e-05	589	9	0.000545931	ENSMUSG00000020261	chr11	hip	55204350	55236330	31981	+	54204350	56236330
Klhdc4	chr8.121753883	3.16815e-06	7.60356e-05	2118	24	0.000547541	ENSMUSG00000040263	chr8	hip	121796313	121829569	33257	-	120796313	122829569
Mfsd11	chr11.116819066	3.74068e-06	7.85542e-05	766	21	0.000565365	ENSMUSG00000020818	chr11	hip	116852440	116875635	23196	+	115852440	117875635
G3bp1	chr11.56153341	9.84617e-06	7.87693e-05	576	8	0.0005666	ENSMUSG00000018583	chr11	hip	55469685	55504838	35154	+	54469685	56504838
Whamm	chr7.81592221	7.18171e-06	7.89988e-05	973	11	0.000567937	ENSMUSG00000045795	chr7	hip	81571292	81596836	25545	+	80571292	82596836
Adam19	chr11.45931402	1.31889e-05	7.91336e-05	481	6	0.000568593	ENSMUSG00000011256	chr11	hip	46055992	46147343	91352	+	45055992	47147343
Cntd1	chr11.101338375	8.01e-06	8.01e-05	448	10	0.00057522	ENSMUSG00000078653	chr11	hip	101279012	101296317	17306	+	100279012	102296317
Actl10	chr2.154592517	2.37678e-06	8.08107e-05	615	34	0.000580003	ENSMUSG00000078129	chr2	hip	154551776	154553276	1501	+	153551776	155553276
Cfap70	chr14.20331589	1.63715e-05	8.18573e-05	440	5	0.000587192	ENSMUSG00000039543	chr14	hip	20394190	20452226	58037	-	19394190	21452226
Ttc12	chr9.48569139	1.36735e-05	8.20408e-05	246	6	0.000588184	ENSMUSG00000040219	chr9	hip	49436963	49486225	49263	-	48436963	50486225
Zfp704	chr3.8716686	1.03191e-05	8.25532e-05	546	8	0.000591533	ENSMUSG00000040209	chr3	hip	9427011	9610085	183075	-	8427011	10610085
Ptp4a1	chr1.31153371	8.26233e-05	8.26233e-05	274	1	0.00059171	ENSMUSG00000026064	chr1	hip	30940303	30949770	9468	-	29940303	31949770
Pfas	chr11.68691381	7.53215e-06	8.28536e-05	1908	11	0.000593033	ENSMUSG00000020899	chr11	hip	68985697	69008460	22764	-	67985697	70008460
Sgcb	chr5.73621015	2.78365e-05	8.35094e-05	252	3	0.000597399	ENSMUSG00000029156	chr5	hip	73632749	73647713	14965	-	72632749	74647713
A330069E16Rik	chr2.90628428	1.19327e-05	8.35289e-05	185	7	0.000597211	ENSMUSG00000097868	chr2	hip	91237146	91238352	1207	+	90237146	92238352
Proser3	chr7.30835994	6.00478e-06	8.40669e-05	1183	14	0.000600728	ENSMUSG00000036864	chr7	hip	30539134	30552296	13163	-	29539134	31552296
Ifitm10	chr7.142378517	1.22489e-05	8.5742e-05	988	7	0.000612362	ENSMUSG00000045777	chr7	hip	142325837	142373753	47917	-	141325837	143373753
Hpn	chr7.30840878	7.17194e-06	8.60633e-05	1095	12	0.00061432	ENSMUSG00000001249	chr7	hip	31098725	31115290	16566	-	30098725	32115290
Kcnh5	chr12.74807240	1.23776e-05	8.66431e-05	733	7	0.00061812	ENSMUSG00000034402	chr12	hip	74897217	75177332	280116	-	73897217	76177332
Gm15904	chr4.129381094	1.70776e-07	8.72665e-05	1049	511	0.000622227	ENSMUSG00000085961	chr4	hip	128936005	128940195	4191	+	127936005	129940195
Fndc1	chr17.6882845	8.7822e-06	8.7822e-05	597	10	0.000625846	ENSMUSG00000071984	chr17	hip	7738569	7827302	88734	-	6738569	8827302
4930412C18Rik	chr4.10226789	9.93223e-06	8.93901e-05	344	9	0.000636672	ENSMUSG00000085558	chr4	hip	9770585	9823411	52827	+	8770585	10823411
Ttll4	chr1.74327195	1.63789e-06	9.00842e-05	355	55	0.000641265	ENSMUSG00000033257	chr1	hip	74661745	74701832	40088	+	73661745	75701832
Dkk2	chr3.131808504	1.51304e-05	9.07825e-05	231	6	0.000645884	ENSMUSG00000028031	chr3	hip	132085292	132180293	95002	+	131085292	133180293
Faah	chr4.116025829	3.03054e-05	9.09162e-05	269	3	0.000646482	ENSMUSG00000034171	chr4	hip	115967145	116017926	50782	-	114967145	117017926
Hpcal1	chr12.16920796	1.14515e-05	9.16122e-05	329	8	0.000651076	ENSMUSG00000071379	chr12	hip	17690814	17791926	101113	+	16690814	18791926
Cfap58	chr19.48233867	7.68065e-06	9.21678e-05	928	12	0.000654667	ENSMUSG00000046585	chr19	hip	47937712	48035379	97668	+	46937712	49035379
Sil1	chr18.36483531	1.15313e-05	9.22506e-05	377	8	0.000654899	ENSMUSG00000024357	chr18	hip	35266400	35498925	232526	-	34266400	36498925
Gm15706	chr6.145111460	6.59138e-06	9.22793e-05	1670	14	0.000654746	ENSMUSG00000086013	chr6	hip	145250529	145251849	1321	+	144250529	146251849
Carf	chr1.59492925	2.36674e-05	9.46698e-05	203	4	0.000671341	ENSMUSG00000026017	chr1	hip	60098247	60151032	52786	+	59098247	61151032
Cops5	chr1.10474441	1.89411e-05	9.47053e-05	462	5	0.000671228	ENSMUSG00000025917	chr1	hip	10024602	10038127	13526	-	9024602	11038127
Cadm3	chr1.174063190	1.898e-05	9.49001e-05	277	5	0.000672244	ENSMUSG00000005338	chr1	hip	173334254	173367695	33442	-	172334254	174367695
Plxnd1	chr6.115985543	8.6637e-06	9.53007e-05	347	11	0.000674715	ENSMUSG00000030123	chr6	hip	115954811	115995005	40195	-	114954811	116995005
Cxcr4	chr1.128854357	3.24537e-05	9.7361e-05	176	3	0.000688927	ENSMUSG00000045382	chr1	hip	128588199	128592293	4095	-	127588199	129592293
4921531C22Rik	chr2.180967685	8.11377e-06	9.73652e-05	157	12	0.000688583	ENSMUSG00000085704	chr2	hip	179975993	179979013	3021	+	178975993	180979013
Mprip	chr11.59415128	1.49796e-06	9.73675e-05	984	65	0.000688225	ENSMUSG00000005417	chr11	hip	59661305	59780860	119556	+	58661305	60780860
4933406I18Rik	chr7.114294236	8.85775e-06	9.74353e-05	2319	11	0.000688331	ENSMUSG00000087475	chr7	hip	114315479	114415161	99683	-	113315479	115415161
Gtf2e1	chr16.38230090	1.67918e-05	0.000100751	540	6	0.000711367	ENSMUSG00000022828	chr16	hip	37509790	37539789	30000	-	36509790	38539789
Gm10601	chr4.41472243	4.857e-06	0.000101997	63	21	0.000719777	ENSMUSG00000082962	chr4	hip	41809083	41810504	1422	+	40809083	42810504
Dmrt2	chr19.25701185	3.09849e-06	0.00010225	825	33	0.000721174	ENSMUSG00000048138	chr19	hip	25672420	25679010	6591	+	24672420	26679010
Eya4	chr10.23232800	1.63799e-06	0.000104831	481	64	0.000738977	ENSMUSG00000010461	chr10	hip	23104168	23349895	245728	-	22104168	24349895
Zfp131	chr13.119728179	1.31292e-05	0.000105034	1186	8	0.000740005	ENSMUSG00000094870	chr13	hip	119765187	119790805	25619	-	118765187	120421639
Rasgrf1	chr9.90083711	1.75138e-05	0.000105083	338	6	0.000739952	ENSMUSG00000032356	chr9	hip	89909775	90026976	117202	+	88909775	91026976
Hspbap1	chr16.35705105	1.05988e-05	0.000105988	687	10	0.000745926	ENSMUSG00000022849	chr16	hip	35770386	35828446	58061	+	34770386	36828446
Mrfap1	chr5.36356411	2.12216e-05	0.000106108	142	5	0.000746364	ENSMUSG00000055302	chr5	hip	36794867	36796772	1906	-	35794867	37796772
Zfp866	chr8.68763059	5.34275e-05	0.000106855	324	2	0.000751212	ENSMUSG00000043090	chr8	hip	69761326	69791178	29853	-	68761326	70791178
Qpct	chr17.78330450	5.36099e-05	0.00010722	485	2	0.000753372	ENSMUSG00000024084	chr17	hip	79051906	79090243	38338	+	78051906	80090243
Xrn2	chr2.147291994	1.19164e-05	0.000107248	383	9	0.000753163	ENSMUSG00000027433	chr2	hip	147012996	147078000	65005	+	146012996	148078000
Vars	chr17.34005616	6.81282e-06	0.000109005	1008	16	0.00076509	ENSMUSG00000007029	chr17	hip	35000987	35016322	15336	+	34000987	36016322
Ltk	chr2.120088110	1.56103e-05	0.000109272	815	7	0.000766553	ENSMUSG00000027297	chr2	hip	119751320	119760431	9112	-	118751320	120760431
Cbfa2t2	chr2.155291037	3.2182e-06	0.000109419	613	34	0.000767169	ENSMUSG00000038533	chr2	hip	154436481	154539356	102876	+	153436481	155539356
Rpain	chr11.71595809	1.23481e-05	0.000111133	2005	9	0.000778768	ENSMUSG00000018449	chr11	hip	70970213	70977833	7621	+	69970213	71977833
Stx12	chr4.132647152	8.65032e-06	0.000112454	1029	13	0.000787602	ENSMUSG00000028879	chr4	hip	132853501	132884509	31009	-	131853501	133884509
Gm17249	chr10.85465471	7.16636e-07	0.000112512	771	157	0.000787583	ENSMUSG00000097309	chr10	hip	84619332	84622578	3247	-	83619332	85622578
Wdr33	chr18.32344543	2.25785e-05	0.000112892	717	5	0.000789823	ENSMUSG00000024400	chr18	hip	31804057	31908987	104931	+	30804057	32908987
Ccer2	chr7.29509435	1.89626e-05	0.000113776	233	6	0.000795575	ENSMUSG00000096257	chr7	hip	28756174	28758965	2792	+	27756174	29758965
Ccdc62	chr5.124243623	6.73036e-06	0.000114416	264	17	0.000799625	ENSMUSG00000061882	chr5	hip	123927418	123969895	42478	+	122927418	124969895
Mesdc2	chr7.82897800	1.43668e-05	0.000114935	919	8	0.000802817	ENSMUSG00000038503	chr7	hip	83884466	83901532	17067	+	82884466	84901532
Ddx25	chr9.36146039	1.46755e-05	0.000117404	983	8	0.000819629	ENSMUSG00000032101	chr9	hip	35541847	35558528	16682	-	34541847	36558528
Asap2	chr12.21118960	3.96267e-05	0.00011888	839	3	0.000829488	ENSMUSG00000052632	chr12	hip	21111748	21270171	158424	+	20111748	22270171
Thyn1	chr9.26965752	3.98091e-05	0.000119427	50	3	0.000832861	ENSMUSG00000035443	chr9	hip	26999677	27007330	7654	+	25999677	28007330
BC026585	chr1.157041623	2.41363e-05	0.000120681	237	5	0.000841157	ENSMUSG00000033488	chr1	hip	157458580	157489060	30481	+	156458580	158489060
Atp5h	chr11.115359280	1.65961e-06	0.000121152	763	73	0.000843982	ENSMUSG00000034566	chr11	hip	115415689	115419962	4274	-	114415689	116419962
Prph	chr15.99063523	4.08691e-07	0.00012179	769	298	0.000847975	ENSMUSG00000023484	chr15	hip	99055174	99058978	3805	+	98055174	100058978
Itpk1	chr12.102414841	1.54505e-05	0.000123604	306	8	0.000860145	ENSMUSG00000057963	chr12	hip	102568582	102704929	136348	-	101568582	103704929
Fam221a	chr6.48634788	4.12789e-05	0.000123837	161	3	0.000861306	ENSMUSG00000047115	chr6	hip	49367739	49389905	22167	+	48367739	50389905
Gfod1	chr13.43196224	1.12786e-05	0.000124064	274	11	0.000862429	ENSMUSG00000051335	chr13	hip	43195519	43304172	108654	-	42195519	44304172
Map1a	chr2.121365405	2.48157e-05	0.000124078	918	5	0.000862067	ENSMUSG00000027254	chr2	hip	121289600	121310832	21233	+	120289600	122310832
Zfp60	chr7.27659478	2.06866e-05	0.000124119	NA	6	0.000861892	ENSMUSG00000037640	chr7	hip	27731389	27753702	22314	+	26731389	28753702
Rqcd1	chr1.74014613	2.07554e-06	0.000124533	364	60	0.000864302	ENSMUSG00000026174	chr1	hip	74506058	74530844	24787	+	73506058	75530844
Parp16	chr9.64503314	3.11866e-05	0.000124746	217	4	0.000865324	ENSMUSG00000032392	chr9	hip	65214690	65239219	24530	+	64214690	66239219
Pms2	chr5.144000109	3.11921e-05	0.000124768	187	4	0.000865016	ENSMUSG00000079109	chr5	hip	143909964	143937309	27346	+	142909964	144937309
Ror1	chr4.100219092	8.95949e-06	0.000125433	479	14	0.000869162	ENSMUSG00000035305	chr4	hip	100095791	100444765	348975	+	99095791	101444765
Aox4	chr1.58863677	1.14219e-05	0.000125641	254	11	0.000870142	ENSMUSG00000038242	chr1	hip	58210397	58268597	58201	+	57210397	59268597
Myo5a	chr9.74851187	4.21478e-05	0.000126443	307	3	0.000875232	ENSMUSG00000034593	chr9	hip	75071015	75223688	152674	+	74071015	76223688
Bri3bp	chr5.125694922	1.58477e-06	0.000126782	348	80	0.00087711	ENSMUSG00000037905	chr5	hip	125441568	125460872	19305	+	124441568	126460872
Gatm	chr2.122814196	3.18486e-05	0.000127394	1235	4	0.000880879	ENSMUSG00000027199	chr2	hip	122594467	122611303	16837	-	121594467	123611303
Npc1l1	chr11.6159520	6.77848e-06	0.000128791	553	19	0.000890065	ENSMUSG00000020447	chr11	hip	6211013	6230143	19131	-	5211013	7230143
Gm17147	chr6.65892207	2.58101e-05	0.00012905	110	5	0.000891385	ENSMUSG00000090939	chr6	hip	65128571	65129002	432	+	64128571	66129002
Ubac2	chr14.121550420	7.34075e-06	0.000132134	1036	18	0.000912197	ENSMUSG00000041765	chr14	hip	121878606	122021034	142429	+	120878606	123021034
Pggt1b	chr18.46276671	1.46836e-05	0.000132153	242	9	0.000911848	ENSMUSG00000024477	chr18	hip	46239949	46280850	40902	-	45239949	47280850
Ccdc85c	chr12.107963242	6.96903e-06	0.000132412	1336	19	0.000913149	ENSMUSG00000084883	chr12	hip	108206345	108275417	69073	-	107206345	109275417
Prss23	chr7.89839133	3.32217e-05	0.000132887	754	4	0.000915943	ENSMUSG00000039405	chr7	hip	89507785	89517586	9802	-	88507785	90517586
Igfbpl1	chr4.45823381	2.21563e-05	0.000132938	154	6	0.000915811	ENSMUSG00000035551	chr4	hip	45809468	45826923	17456	-	44809468	46826923
Tns3	chr11.7969350	1.22968e-05	0.000135264	817	11	0.000931346	ENSMUSG00000020422	chr11	hip	8431652	8664535	232884	-	7431652	9664535
Exosc9	chr3.36715872	4.54838e-05	0.000136451	72	3	0.000939021	ENSMUSG00000027714	chr3	hip	36552606	36565729	13124	+	35552606	37565729
Psma3	chr12.70752470	1.2466e-05	0.000137125	958	11	0.000943163	ENSMUSG00000060073	chr12	hip	70974621	70996347	21727	+	69974621	71996347
Nudt3	chr17.27690758	4.73586e-06	0.00013734	2472	29	0.000944139	ENSMUSG00000024213	chr17	hip	27579382	27623465	44084	-	26579382	28623465
Lbh	chr17.73306733	1.74155e-05	0.000139324	778	8	0.000957274	ENSMUSG00000024063	chr17	hip	72918305	72941942	23638	+	71918305	73941942
Dnajc17	chr2.118634410	1.99084e-05	0.000139359	1108	7	0.000957011	ENSMUSG00000034278	chr2	hip	119172500	119208795	36296	-	118172500	120208795
Gm15675	chr1.129635559	4.775e-05	0.00014325	39	3	0.000983212	ENSMUSG00000086825	chr1	hip	130429781	130437191	7411	-	129429781	131437191
Anks6	chr4.47057086	2.04955e-05	0.000143468	452	7	0.000984192	ENSMUSG00000066191	chr4	hip	47015669	47057306	41638	-	46015669	48057306
Mob4	chr1.55665636	1.79746e-05	0.000143797	262	8	0.000985929	ENSMUSG00000025979	chr1	hip	55131231	55154899	23669	+	54131231	56154899
Oprd1	chr4.131151310	7.26869e-06	0.000145374	1342	20	0.000996216	ENSMUSG00000050511	chr4	hip	132110726	132144486	33761	-	131110726	133144486
Tpm3	chr3.89625624	2.42971e-05	0.000145783	175	6	0.000998493	ENSMUSG00000027940	chr3	hip	90072649	90100902	28254	+	89072649	91100902
Ccdc186	chr19.56991503	7.01568e-06	0.000147329	1972	21	0.00100856	ENSMUSG00000035173	chr19	hip	56787481	56822190	34710	-	55787481	57822190
Cecr2	chr6.121328292	1.85039e-05	0.000148031	314	8	0.00101283	ENSMUSG00000071226	chr6	hip	120666369	120771190	104822	+	119666369	121771190
1500011B03Rik	chr5.115299203	9.33282e-06	0.000149325	400	16	0.00102115	ENSMUSG00000072694	chr5	hip	114808196	114813976	5781	-	113808196	115813976
Zfp839	chr12.111787503	2.1583e-05	0.000151081	852	7	0.00103261	ENSMUSG00000021271	chr12	hip	110850279	110869998	19720	+	109850279	111869998
Oxsr1	chr9.119252628	6.87516e-06	0.000151253	1721	22	0.00103325	ENSMUSG00000036737	chr9	hip	119238432	119322427	83996	-	118238432	120322427
Uhrf1bp1l	chr10.90819557	1.91265e-05	0.000153012	786	8	0.00104471	ENSMUSG00000019951	chr10	hip	89744991	89819869	74879	+	88744991	90819869
Rps5	chr7.12137918	3.8333e-05	0.000153332	401	4	0.00104635	ENSMUSG00000012848	chr7	hip	12922290	12926686	4397	+	11922290	13926686
Nrsn2	chr2.152149934	3.84191e-05	0.000153676	214	4	0.00104815	ENSMUSG00000059361	chr2	hip	152368755	152376638	7884	-	151368755	153376638
Ryk	chr9.103000411	1.18414e-05	0.000153938	1257	13	0.00104939	ENSMUSG00000032547	chr9	hip	102834917	102908305	73389	+	101834917	103908305
Zim1	chr7.6728026	3.09835e-05	0.000154917	186	5	0.00105551	ENSMUSG00000002266	chr7	hip	6675443	6696450	21008	-	5675443	7696450
Trnau1ap	chr4.131608280	8.62213e-06	0.000155198	1318	18	0.00105687	ENSMUSG00000028898	chr4	hip	132311763	132329538	17776	-	131311763	133329538
Rhov	chr2.119737254	1.74072e-05	0.000156665	1081	9	0.0010663	ENSMUSG00000034226	chr2	hip	119269201	119271272	2072	-	118269201	120271272
Tspan15	chr10.61543738	3.13715e-05	0.000156857	1104	5	0.00106706	ENSMUSG00000037031	chr10	hip	62185396	62231218	45823	-	61185396	63231218
Syt10	chr15.89828744	2.62866e-05	0.00015772	908	6	0.00107236	ENSMUSG00000063260	chr15	hip	89782393	89841860	59468	-	88782393	90841860
Dbnl	chr11.5867719	1.98704e-05	0.000158963	590	8	0.00108025	ENSMUSG00000020476	chr11	hip	5788488	5800962	12475	+	4788488	6800962
Chmp5	chr4.40554111	6.92549e-06	0.000159286	65	23	0.00108189	ENSMUSG00000028419	chr4	hip	40948407	40965303	16897	+	39948407	41965303
Usp38	chr8.81146716	2.2855e-05	0.000159985	1827	7	0.00108607	ENSMUSG00000038250	chr8	hip	80980734	81014906	34173	-	79980734	82014906
Abca6	chr11.111054225	2.29226e-05	0.000160458	311	7	0.00108871	ENSMUSG00000044749	chr11	hip	110176820	110251776	74957	-	109176820	111251776
Rps19-ps3	chr4.148487188	4.04356e-05	0.000161742	221	4	0.00109685	ENSMUSG00000080059	chr4	hip	147821777	147822202	426	-	146821777	148822202
Tfg	chr16.56652653	1.63092e-05	0.000163092	2842	10	0.00110543	ENSMUSG00000022757	chr16	hip	56690332	56717450	27119	-	55690332	57717450
Isg15	chr4.156227584	9.08831e-06	0.00016359	317	18	0.00110823	ENSMUSG00000035692	chr4	hip	156199424	156200818	1395	-	155199424	156508116
Chac1	chr2.119004568	2.06194e-05	0.000164955	1023	8	0.00111689	ENSMUSG00000027313	chr2	hip	119351229	119354381	3153	+	118351229	120354381
Npc1	chr18.12183957	2.36673e-05	0.000165671	400	7	0.00112116	ENSMUSG00000024413	chr18	hip	12189693	12236400	46708	-	11189693	13236400
Tnip1	chr11.54908692	2.07769e-05	0.000166215	572	8	0.00112426	ENSMUSG00000020400	chr11	hip	54910785	54962917	52133	-	53910785	55962917
Gatc	chr5.115299203	1.68921e-05	0.000168921	377	10	0.00114197	ENSMUSG00000029536	chr5	hip	115333242	115341178	7937	-	114333242	116341178
Nkain3	chr4.20511773	8.46871e-05	0.000169374	84	2	0.00114444	ENSMUSG00000055761	chr4	hip	20118874	20778866	659993	-	19118874	21778866
Prdx1	chr4.117329959	3.43434e-05	0.000171717	354	5	0.00115967	ENSMUSG00000028691	chr4	hip	116685544	116700822	15279	+	115685544	117700822
Sh2b2	chr5.136841971	2.15303e-05	0.000172243	370	8	0.00116261	ENSMUSG00000005057	chr5	hip	136218149	136244903	26755	-	135218149	137244903
C330013E15Rik	chr15.100198097	3.27695e-07	0.000172368	1167	526	0.00116286	ENSMUSG00000097093	chr15	hip	100614140	100615110	971	-	99614140	101615110
Sowaha	chr11.52583739	4.32744e-05	0.000173098	790	4	0.00116718	ENSMUSG00000044352	chr11	hip	53476579	53480195	3617	-	52476579	54480195
Sorcs3	chr19.48160865	1.0245e-05	0.000174166	1411	17	0.00117377	ENSMUSG00000063434	chr19	hip	48206025	48805505	599481	+	47206025	49805505
Zmpste24	chr4.122020117	2.48899e-05	0.000174229	158	7	0.00117359	ENSMUSG00000043207	chr4	hip	121059237	121098241	39005	-	120059237	122098241
Atat1	chr17.36696200	1.25937e-05	0.000176311	1051	14	0.001187	ENSMUSG00000024426	chr17	hip	35897595	35910075	12481	-	34897595	36910075
Pcdhb19	chr18.36498522	2.94258e-05	0.000176555	503	6	0.00118803	ENSMUSG00000043313	chr18	hip	37496997	37504127	7131	+	36496997	38504127
Poldip2	chr11.78708907	4.41715e-05	0.000176686	533	4	0.0011883	ENSMUSG00000001100	chr11	hip	78512193	78522736	10544	+	77512193	79522736
Mga	chr2.120013364	2.52487e-05	0.000176741	827	7	0.00118806	ENSMUSG00000033943	chr2	hip	119897228	119969581	72354	+	118897228	120969581
Ldhd	chr8.112003667	5.98434e-05	0.00017953	270	3	0.00120618	ENSMUSG00000031958	chr8	hip	111623785	111630374	6590	-	110623785	112630374
Usp33	chr3.152284442	2.24687e-05	0.00017975	179	8	0.00120704	ENSMUSG00000025437	chr3	hip	152346478	152393612	47135	+	151346478	153393612
Neurl4	chr11.69854764	1.80701e-05	0.000180701	2231	10	0.0012128	ENSMUSG00000047284	chr11	hip	69901072	69913820	12749	+	68901072	70913820
Smap2	chr4.120864094	2.58509e-05	0.000180956	157	7	0.00121389	ENSMUSG00000032870	chr4	hip	120968317	121017247	48931	-	119968317	122017247
Cuta	chr17.27686117	5.6987e-06	0.000182358	2780	32	0.00122266	ENSMUSG00000024194	chr17	hip	26937973	26939478	1506	-	25937973	27939478
Peg3	chr7.6728026	3.66579e-05	0.00018329	186	5	0.00122828	ENSMUSG00000002265	chr7	hip	6703892	6730421	26530	-	5703892	7730421
Zkscan17	chr11.59368042	7.97443e-06	0.000183412	1012	23	0.00122846	ENSMUSG00000020472	chr11	hip	59485520	59526751	41232	-	58485520	60526751
Cadm4	chr7.24370343	2.29302e-05	0.000183442	263	8	0.00122803	ENSMUSG00000054793	chr7	hip	24482023	24504539	22517	+	23482023	25504539
Irf3	chr7.44914793	9.24383e-06	0.000184877	395	20	0.001237	ENSMUSG00000003184	chr7	hip	44997648	45002848	5201	+	43997648	46002848
Schip1	chr3.69274364	4.68175e-05	0.00018727	183	4	0.00125237	ENSMUSG00000027777	chr3	hip	68064802	68626481	561680	+	67064802	69626481
Mrps9	chr1.42692231	3.12362e-05	0.000187417	103	6	0.00125271	ENSMUSG00000060679	chr1	hip	42851233	42905682	54450	+	41851233	43905682
Rfwd2	chr1.158699489	4.68721e-05	0.000187489	275	4	0.00125255	ENSMUSG00000040782	chr1	hip	159232326	159347580	115255	+	158232326	160347580
Fam214a	chr9.75281131	6.31181e-05	0.000189354	307	3	0.00126437	ENSMUSG00000034858	chr9	hip	74953053	75032468	79416	+	73953053	76032468
Dsel	chr1.111586924	9.48198e-05	0.00018964	850	2	0.00126562	ENSMUSG00000038702	chr1	hip	111858702	111864909	6208	-	110858702	112864909
Gm17023	chr8.13958931	6.15519e-06	0.000190811	3172	31	0.00127279	ENSMUSG00000091443	chr8	hip	13076077	13082740	6664	+	12076077	14082740
Rad51ap1	chr6.126965321	3.21427e-05	0.000192856	177	6	0.00128577	ENSMUSG00000030346	chr6	hip	126923050	126939587	16538	-	125923050	127939587
Setbp1	chr18.78826692	2.4448e-05	0.000195584	929	8	0.00130329	ENSMUSG00000024548	chr18	hip	78750380	79109391	359012	-	77750380	80109391
Vwf	chr6.125504622	2.46944e-05	0.000197555	177	8	0.00131575	ENSMUSG00000001930	chr6	hip	125546774	125686679	139906	+	124546774	126686679
Rtf1	chr2.120048065	2.84787e-05	0.000199351	839	7	0.00132704	ENSMUSG00000027304	chr2	hip	119675068	119735407	60340	+	118675068	120735407
Spata31d1a	chr13.60419975	1.74963e-06	0.000199458	1787	114	0.00132707	ENSMUSG00000050876	chr13	hip	59700083	59706197	6115	-	58700083	60706197
Rnf135	chr11.80092274	2.33553e-06	0.000200856	432	86	0.00133569	ENSMUSG00000020707	chr11	hip	80183851	80199757	15907	+	79183851	81199757
0610040F04Rik	chr6.109140449	1.20845e-06	0.000201811	316	167	0.00134136	ENSMUSG00000087341	chr6	hip	108577039	108660934	83896	-	107577039	109660934
Gm26881	chr4.43565519	4.05173e-05	0.000202586	247	5	0.00134583	ENSMUSG00000096974	chr4	hip	43046034	43053253	7220	+	42046034	44053253
Utp20	chr10.88733715	2.031e-05	0.0002031	961	10	0.00134855	ENSMUSG00000004356	chr10	hip	88746607	88826814	80208	-	87746607	89826814
Iqgap1	chr7.80505347	2.25919e-05	0.000203327	900	9	0.00134937	ENSMUSG00000030536	chr7	hip	80711583	80803331	91749	-	79711583	81803331
Gsg1l	chr7.126400926	2.27035e-05	0.000204331	554	9	0.00135534	ENSMUSG00000046182	chr7	hip	125878419	126082411	203993	-	124878419	127082411
Napa	chr7.16278329	3.43557e-05	0.000206134	296	6	0.00136661	ENSMUSG00000006024	chr7	hip	16098458	16117975	19518	+	15098458	17117975
Clgn	chr8.84259397	1.73525e-05	0.00020823	2803	12	0.0013798	ENSMUSG00000002190	chr8	hip	83389867	83428552	38686	+	82389867	84428552
Msrb3	chr10.121696550	1.51418e-05	0.000211986	1323	14	0.00140397	ENSMUSG00000051236	chr10	hip	120781096	120899101	118006	-	119781096	121899101
Dnah17	chr11.118135512	3.54537e-05	0.000212722	322	6	0.00140814	ENSMUSG00000033987	chr11	hip	118021723	118129219	107497	-	117021723	119129219
Srp72	chr5.77516556	3.55461e-05	0.000213277	326	6	0.00141109	ENSMUSG00000036323	chr5	hip	76974683	76999937	25255	+	75974683	77999937
Brdt	chr5.106467038	5.37292e-05	0.000214917	178	4	0.00142122	ENSMUSG00000029279	chr5	hip	107331159	107387058	55900	+	106331159	108387058
Pfn1	chr11.71468389	3.17037e-05	0.000221926	1891	7	0.00146683	ENSMUSG00000018293	chr11	hip	70651850	70654644	2795	-	69651850	71654644
Mcm9	chr10.53569309	3.18046e-05	0.000222632	521	7	0.00147075	ENSMUSG00000058298	chr10	hip	53536329	53630439	94111	-	52536329	54630439
Dip2b	chr15.100198097	3.34545e-07	0.000224145	1396	670	0.00147999	ENSMUSG00000023026	chr15	hip	100038664	100219473	180810	+	99038664	101219473
Chst5	chr8.111816521	7.48669e-05	0.000224601	270	3	0.00148225	ENSMUSG00000031952	chr8	hip	111889135	111910199	21065	-	110889135	112910199
Fh1	chr1.176000790	2.05094e-05	0.000225604	294	11	0.00148812	ENSMUSG00000026526	chr1	hip	175600374	175625635	25262	-	174600374	176625635
St8sia4	chr1.96283995	4.53097e-05	0.000226549	1150	5	0.00149359	ENSMUSG00000040710	chr1	hip	95587684	95667594	79911	-	94587684	96667594
Crim1	chr17.77535437	4.55556e-05	0.000227778	1415	5	0.00150094	ENSMUSG00000024074	chr17	hip	78200248	78376592	176345	+	77200248	79376592
Tmem59l	chr8.70345731	0.000232095	0.000232095	148	1	0.00152862	ENSMUSG00000035964	chr8	hip	70483876	70487358	3483	-	69483876	71487358
Ptges3l	chr11.101462638	2.34321e-05	0.000234321	417	10	0.00154249	ENSMUSG00000097487	chr11	hip	101418812	101425333	6522	-	100418812	102425333
Ncoa6	chr2.155626733	2.98491e-05	0.000238793	758	8	0.00157114	ENSMUSG00000038369	chr2	hip	155390656	155473894	83239	-	154390656	156473894
Ddx39b	chr17.35273709	1.59364e-05	0.000239047	1530	15	0.00157202	ENSMUSG00000019432	chr17	hip	35241746	35253707	11962	+	34241746	36253707
Ccdc3	chr2.5154636	1.14014e-05	0.000239429	NA	21	0.00157373	ENSMUSG00000026676	chr2	hip	5137776	5230878	93103	+	4137776	6230878
Mark1	chr1.183938874	1.19826e-05	0.000239651	1336	20	0.0015744	ENSMUSG00000026620	chr1	hip	184896443	184999549	103107	-	183896443	185999549
Lrpap1	chr5.35580911	8.06279e-05	0.000241884	313	3	0.00158827	ENSMUSG00000029103	chr5	hip	35091490	35105766	14277	-	34091490	36105766
Aacs	chr5.125503109	3.03456e-06	0.000242765	348	80	0.00159325	ENSMUSG00000029482	chr5	hip	125475814	125517412	41599	+	124475814	126517412
Pigk	chr3.152126808	3.47197e-05	0.000243038	157	7	0.00159424	ENSMUSG00000039047	chr3	hip	152714100	152980408	266309	+	151714100	153980408
Spata31d1b	chr13.59412152	2.20436e-06	0.000246888	1805	112	0.00161868	ENSMUSG00000091311	chr13	hip	59712284	59719289	7006	+	58712284	60719289
Stk38	chr17.29377370	1.77588e-05	0.000248623	761	14	0.00162924	ENSMUSG00000024006	chr17	hip	28970885	29007945	37061	-	27970885	30007945
Efl1	chr7.82848633	2.26747e-05	0.000249422	962	11	0.00163365	ENSMUSG00000038563	chr7	hip	82648614	82777852	129239	+	81648614	83777852
Arhgap17	chr7.123078277	3.57202e-05	0.000250041	692	7	0.00163689	ENSMUSG00000030766	chr7	hip	123279150	123369915	90766	-	122279150	124369915
Mthfs	chr9.88202791	6.27464e-05	0.000250986	440	4	0.00164224	ENSMUSG00000066442	chr9	hip	89199379	89240226	40848	+	88199379	90240226
Epha6	chr16.58750765	6.29015e-05	0.000251606	1288	4	0.00164548	ENSMUSG00000055540	chr16	hip	59653483	60605531	952049	-	58653483	61605531
Kif21a	chr15.90087084	4.20568e-05	0.000252341	772	6	0.00164945	ENSMUSG00000022629	chr15	hip	90933276	91049948	116673	-	89933276	92049948
Zfp791	chr8.85271133	2.32233e-05	0.000255456	1159	11	0.00166898	ENSMUSG00000074194	chr8	hip	85109647	85119637	9991	-	84109647	86119637
D17H6S53E	chr17.35301060	1.70404e-05	0.000255605	1653	15	0.00166912	ENSMUSG00000043311	chr17	hip	35126373	35128855	2483	+	34126373	36128855
Wdr63	chr3.145913542	3.65442e-05	0.00025581	125	7	0.00166962	ENSMUSG00000043020	chr3	hip	146040526	146108130	67605	-	145040526	147108130
Anxa6	chr11.55042365	3.22283e-05	0.000257826	591	8	0.00168194	ENSMUSG00000018340	chr11	hip	54979108	55033445	54338	-	53979108	56033445
Commd5	chr15.76502794	2.58563e-05	0.000258563	173	10	0.0016859	ENSMUSG00000055041	chr15	hip	76899910	76901305	1396	+	75899910	77901305
[truncated: 903 more rows]

## Sheet: cisResults_PFC
gene_name	cis-eQTL snp	raw p-value	adjusted p-value	number of cis SNPs tested	number of effective tests	fdr	ensembl_id	chrom	tissue	start	end	width	strand	upstream	downstream
Scrn3	chr2.73066902	1.39473e-23	8.36835e-23	384	6	1.06671e-18	ENSMUSG00000008226	chr2	pfc	73312601	73337818	25218	+	72312601	74337818
Cd47	chr16.49926993	5.25013e-23	1.57504e-22	321	3	1.00385e-18	ENSMUSG00000055447	chr16	pfc	49855618	49915010	59393	+	48855618	50915010
Cox17	chr16.38051247	4.1886e-23	1.67544e-22	275	4	7.11895e-19	ENSMUSG00000046516	chr16	pfc	38346991	38352763	5773	+	37346991	39352763
Tmem132b	chr5.125714977	2.46079e-24	3.61737e-22	375	147	1.15276e-18	ENSMUSG00000070498	chr5	pfc	125531774	125792583	260810	+	124531774	126792583
Rab3c	chr13.110173559	7.6623e-23	4.59738e-22	191	6	1.17206e-18	ENSMUSG00000021700	chr13	pfc	110054187	110280206	226020	-	109054187	111280206
Rassf3	chr10.121480349	1.97912e-22	2.57285e-21	1664	13	5.46602e-18	ENSMUSG00000025795	chr10	pfc	121410350	121476250	65901	-	120410350	122476250
Vti1a	chr19.55427522	6.0613e-22	4.84904e-21	666	8	8.8301e-18	ENSMUSG00000024983	chr19	pfc	55316351	55626561	310211	+	54316351	56626561
Adam22	chr5.8498611	2.14361e-21	1.28617e-20	903	6	2.04935e-17	ENSMUSG00000040537	chr5	pfc	8072352	8368160	295809	-	7072352	9368160
Sub1	chr15.12107124	2.0651e-20	4.1302e-20	283	2	5.84974e-17	ENSMUSG00000022205	chr15	pfc	11981339	11996983	15645	-	10981339	12996983
Isca1	chr13.59710462	3.4903e-22	5.65428e-20	1881	162	7.20752e-17	ENSMUSG00000044792	chr13	pfc	59755409	59769810	14402	-	58755409	60769810
Kif3a	chr11.52569576	2.16498e-20	6.49494e-20	745	3	7.52646e-17	ENSMUSG00000018395	chr11	pfc	53567379	53601967	34589	+	52567379	54601967
Tpgs2	chr18.24527027	8.41488e-21	7.5734e-20	NA	9	8.04484e-17	ENSMUSG00000024269	chr18	pfc	25127223	25169007	41785	-	24127223	26169007
Rps6ka2	chr17.7522156	1.33228e-20	1.06582e-19	505	8	1.04508e-16	ENSMUSG00000023809	chr17	pfc	7170115	7303313	133199	+	6170115	8303313
Pcsk2	chr2.144632842	6.09605e-20	1.82882e-19	508	3	1.66514e-16	ENSMUSG00000027419	chr2	pfc	143546156	143816285	270130	+	142546156	144816285
Tle3	chr9.61333612	5.2982e-21	2.6491e-19	778	50	2.25121e-16	ENSMUSG00000032280	chr9	pfc	61372366	61418497	46132	+	60372366	62418497
1500004A13Rik	chr3.88636060	7.12087e-20	4.27252e-19	91	6	3.40386e-16	ENSMUSG00000098912	chr3	pfc	88782943	88832547	49605	-	87782943	89832547
Fam234b	chr6.135100414	3.35298e-21	4.45946e-19	1667	133	3.34381e-16	ENSMUSG00000030207	chr6	pfc	135197977	135244955	46979	+	134197977	136244955
1810022K09Rik	chr3.13840086	1.74293e-19	5.22879e-19	293	3	3.70286e-16	ENSMUSG00000078784	chr3	pfc	14606320	14611221	4902	-	13606320	15611221
Coro2b	chr9.62272359	9.79307e-20	1.17517e-18	655	12	7.88414e-16	ENSMUSG00000041729	chr9	pfc	62419492	62537044	117553	-	61419492	63537044
Upp2	chr2.59120941	1.25674e-19	1.25674e-18	304	10	8.00985e-16	ENSMUSG00000026839	chr2	pfc	58567298	58792971	225674	+	57567298	59792971
Samd8	chr14.21485477	3.52107e-19	1.40843e-18	462	4	8.54915e-16	ENSMUSG00000021770	chr14	pfc	21750531	21798725	48195	+	20750531	22798725
Dnajb4	chr3.152290923	2.56175e-19	1.53705e-18	177	6	8.90582e-16	ENSMUSG00000028035	chr3	pfc	152178511	152210279	31769	-	151178511	153210279
Arnt2	chr7.84636759	1.81001e-19	1.62901e-18	883	9	9.02827e-16	ENSMUSG00000015709	chr7	pfc	84246281	84409959	163679	-	83246281	85409959
Gm26981	chr7.92800704	3.63399e-19	2.18039e-18	737	6	1.15806e-15	ENSMUSG00000098041	chr7	pfc	92729840	92733748	3909	+	91729840	93733748
Gm17322	chr9.58092037	1.09978e-18	2.19956e-18	130	2	1.12151e-15	ENSMUSG00000097604	chr9	pfc	57998041	58007451	9411	+	56998041	59007451
Pikfyve	chr1.65171339	1.2286e-18	2.4572e-18	124	2	1.20469e-15	ENSMUSG00000025949	chr1	pfc	65186750	65274012	87263	+	64186750	66274012
Vcp	chr4.42913450	4.19415e-19	2.51649e-18	241	6	1.18806e-15	ENSMUSG00000028452	chr4	pfc	42979963	43000507	20545	-	41979963	44000507
Noct	chr3.51353741	5.05369e-19	2.52684e-18	375	5	1.15035e-15	ENSMUSG00000023087	chr3	pfc	51224447	51251644	27198	+	50224447	52251644
Hdhd3	chr4.62463222	3.29527e-19	2.63622e-18	223	8	1.15875e-15	ENSMUSG00000038422	chr4	pfc	62499008	62503467	4460	-	61499008	63503467
Rnf7	chr9.95820895	1.19939e-19	3.59817e-18	3075	30	1.52886e-15	ENSMUSG00000051234	chr9	pfc	96470941	96478675	7735	-	95470941	97478675
Tagap1	chr17.6882845	6.92868e-19	4.15721e-18	415	6	1.70942e-15	ENSMUSG00000052031	chr17	pfc	6954965	6961156	6192	-	5954965	7961156
Rsph3b	chr17.7945685	7.52306e-19	4.51384e-18	414	6	1.79806e-15	ENSMUSG00000023806	chr17	pfc	6904716	6948356	43641	-	5904716	7948356
Actr10	chr12.71447106	5.33659e-19	6.40391e-18	950	12	2.47366e-15	ENSMUSG00000021076	chr12	pfc	70937857	70964718	26862	+	69937857	71964718
Ccr6	chr17.8325011	4.37328e-19	7.43458e-18	626	17	2.78731e-15	ENSMUSG00000040899	chr17	pfc	8236043	8257127	21085	+	7236043	9257127
Scg5	chr2.113792122	9.56283e-19	7.65026e-18	249	8	2.78623e-15	ENSMUSG00000023236	chr2	pfc	113776362	113829121	52760	-	112776362	114829121
Tagap	chr17.6980414	7.17749e-19	7.89524e-18	386	11	2.79557e-15	ENSMUSG00000033450	chr17	pfc	7926000	7934897	8898	+	6926000	8934897
Zfp963	chr8.68885956	3.08552e-18	9.25655e-18	336	3	3.18901e-15	ENSMUSG00000092260	chr8	pfc	69741639	69749970	8332	-	68741639	70749970
Invs	chr4.47866284	2.39879e-18	9.59518e-18	528	4	3.21868e-15	ENSMUSG00000028344	chr4	pfc	48279760	48431954	152195	+	47279760	49431954
Golga7b	chr19.42402105	1.08445e-18	9.7601e-18	138	9	3.19005e-15	ENSMUSG00000042532	chr19	pfc	42247574	42270348	22775	+	41247574	43270348
Stmn2	chr3.7590228	1.4575e-18	1.166e-17	657	8	3.71574e-15	ENSMUSG00000027500	chr3	pfc	8509527	8561604	52078	+	7509527	9561604
Zfp133-ps	chr2.144632842	9.09745e-18	1.81949e-17	315	2	5.65684e-15	ENSMUSG00000083674	chr2	pfc	144459280	144500267	40988	+	143459280	145500267
Sap130	chr18.31964177	6.07748e-18	2.43099e-17	NA	4	7.37807e-15	ENSMUSG00000024260	chr18	pfc	31634371	31723061	88691	+	30634371	32723061
Paqr9	chr9.95750486	1.09885e-18	2.85702e-17	2733	26	8.4694e-15	ENSMUSG00000064225	chr9	pfc	95559817	95562121	2305	+	94559817	96562121
Ntsr2	chr12.16574366	2.94645e-18	3.53574e-17	673	12	1.02432e-14	ENSMUSG00000020591	chr12	pfc	16653470	16660236	6767	+	15653470	17660236
Matn2	chr15.34329964	1.21042e-17	3.63127e-17	422	3	1.02862e-14	ENSMUSG00000022324	chr15	pfc	34306680	34436242	129563	+	33306680	35436242
Rps26	chr10.129432866	2.14423e-18	3.64519e-17	1946	17	1.01011e-14	ENSMUSG00000025362	chr10	pfc	128624530	128626506	1977	-	127624530	129626506
Rb1	chr14.73621143	1.3048e-17	3.91439e-17	408	3	1.06163e-14	ENSMUSG00000022105	chr14	pfc	73183673	73325822	142150	-	72183673	74325822
Cir1	chr2.72979715	7.20513e-18	4.32308e-17	382	6	1.14805e-14	ENSMUSG00000041777	chr2	pfc	73283105	73312701	29597	-	72283105	74312701
Gja1	chr10.55607953	5.12315e-18	4.61084e-17	1035	9	1.19948e-14	ENSMUSG00000050953	chr10	pfc	56377300	56390419	13120	+	55377300	57390419
Rplp0	chr5.116105614	5.3576e-18	4.82184e-17	339	9	1.22928e-14	ENSMUSG00000067274	chr5	pfc	115559467	115563727	4261	+	114559467	116563727
Gm16702	chr17.8325011	2.17233e-18	4.99636e-17	581	23	1.2488e-14	ENSMUSG00000097796	chr17	pfc	8379045	8389468	10424	-	7379045	9389468
Ociad1	chr5.73138122	2.19254e-17	6.57763e-17	226	3	1.61241e-14	ENSMUSG00000029152	chr5	pfc	73292794	73314077	21284	+	72292794	74314077
Zfp868	chr8.69392706	3.05076e-17	9.15229e-17	386	3	2.20121e-14	ENSMUSG00000060427	chr8	pfc	69610857	69625548	14692	-	68610857	70625548
Kcnip3	chr2.128517698	6.3907e-18	9.58605e-17	319	15	2.26284e-14	ENSMUSG00000079056	chr2	pfc	127456498	127522094	65597	-	126456498	128522094
Clasp1	chr1.117459320	3.2514e-17	9.7542e-17	305	3	2.26067e-14	ENSMUSG00000064302	chr1	pfc	118389058	118609432	220375	+	117389058	119609432
Utp14b	chr1.79083206	1.29909e-17	1.03927e-16	817	8	2.36564e-14	ENSMUSG00000079470	chr1	pfc	78658038	78667588	9551	+	77658038	79667588
P3h4	chr11.100595662	5.69388e-18	1.19571e-16	341	21	2.67399e-14	ENSMUSG00000006931	chr11	pfc	100408456	100414836	6381	-	99408456	101414836
Cep290	chr10.100086663	1.53289e-17	1.22632e-16	1761	8	2.69515e-14	ENSMUSG00000019971	chr10	pfc	100488289	100573655	85367	+	99488289	101573655
Mapk8ip2	chr15.89576750	2.94707e-17	1.47354e-16	586	5	3.18359e-14	ENSMUSG00000022619	chr15	pfc	89453913	89464468	10556	+	88453913	90464468
Nop58	chr1.59425468	2.46829e-17	1.48097e-16	209	6	3.14633e-14	ENSMUSG00000026020	chr1	pfc	59685006	59711510	26505	+	58685006	60711510
Gm26809	chr6.19769249	5.41434e-17	1.6243e-16	500	3	3.39426e-14	ENSMUSG00000097815	chr6	pfc	18844220	18847360	3141	+	17844220	19847360
Pgam1	chr19.41654197	3.05596e-17	1.83358e-16	223	6	3.76977e-14	ENSMUSG00000011752	chr19	pfc	41911871	41918664	6794	+	40911871	42918664
Snapc1	chr12.74006342	3.79175e-17	1.89588e-16	642	5	3.83599e-14	ENSMUSG00000021113	chr12	pfc	73964530	73984820	20291	+	72964530	74984820
Neo1	chr9.59052732	8.47078e-17	2.54123e-16	334	3	5.06142e-14	ENSMUSG00000032340	chr9	pfc	58874679	59036441	161763	-	57874679	60036441
Prkce	chr17.86248177	1.54268e-17	2.62256e-16	1681	17	5.14305e-14	ENSMUSG00000045038	chr17	pfc	86167785	86657919	490135	+	85167785	87657919
Glce	chr9.62000095	2.38095e-17	2.85714e-16	698	12	5.51819e-14	ENSMUSG00000032252	chr9	pfc	62057248	62070606	13359	-	61057248	63070606
Mill2	chr7.18558735	3.3862e-17	3.04758e-16	359	9	5.79813e-14	ENSMUSG00000040987	chr7	pfc	18839966	18858654	18689	+	17839966	19858654
Cfap54	chr10.93042758	3.23832e-17	3.23832e-16	790	10	6.07043e-14	ENSMUSG00000020014	chr10	pfc	92775619	93081618	306000	-	91775619	94081618
Camk1	chr6.112989175	2.93003e-18	3.36953e-16	215	115	6.22485e-14	ENSMUSG00000030272	chr6	pfc	113334124	113343984	9861	-	112334124	114343984
Gm2115	chr7.84360626	4.64626e-17	3.71701e-16	795	8	6.76867e-14	ENSMUSG00000097789	chr7	pfc	84528975	84578337	49363	+	83528975	85578337
Gm14204	chr2.158499568	5.57888e-17	4.4631e-16	116	8	8.01284e-14	ENSMUSG00000086496	chr2	pfc	158595472	158610723	15252	-	157595472	159610723
Col26a1	chr5.136532436	2.4949e-17	4.74031e-16	453	19	8.39232e-14	ENSMUSG00000004415	chr5	pfc	136741759	136883209	141451	-	135741759	137883209
Dusp12	chr1.170813975	7.06554e-17	4.94588e-16	112	7	8.63632e-14	ENSMUSG00000026659	chr1	pfc	170873498	170885540	12043	-	169873498	171885540
Dap3	chr3.88636060	9.2164e-17	5.52984e-16	101	6	9.52552e-14	ENSMUSG00000068921	chr3	pfc	88920803	88951181	30379	-	87920803	89951181
Ppp1r16b	chr2.158732557	8.12985e-17	5.69089e-16	109	7	9.67224e-14	ENSMUSG00000037754	chr2	pfc	158665398	158766334	100937	+	157665398	159766334
Tmem44	chr16.30832483	4.86509e-18	5.8381e-16	833	120	9.79188e-14	ENSMUSG00000022537	chr16	pfc	30511855	30550842	38988	-	29511855	31550842
Zfp949	chr9.88105517	3.03752e-16	6.07505e-16	437	2	1.0057e-13	ENSMUSG00000032425	chr9	pfc	88548020	88571086	23067	+	87548020	89571086
1700014D04Rik	chr13.60708572	4.1392e-18	6.70551e-16	1834	162	1.09583e-13	ENSMUSG00000051054	chr13	pfc	59740842	59746752	5911	-	58740842	60746752
Rpp40	chr13.36422384	3.43813e-16	6.87627e-16	385	2	1.10952e-13	ENSMUSG00000021418	chr13	pfc	35893472	35906359	12888	-	34893472	36906359
Slc39a11	chr11.112855081	6.88071e-17	6.88071e-16	902	10	1.09635e-13	ENSMUSG00000041654	chr11	pfc	113244853	113650079	405227	-	112244853	114650079
Nhp2l1	chr15.82740991	9.72345e-17	7.77876e-16	626	8	1.22415e-13	ENSMUSG00000063480	chr15	pfc	82041319	82047598	6280	-	81041319	83047598
Pccb	chr9.100421182	6.09908e-17	9.14862e-16	2447	15	1.42216e-13	ENSMUSG00000032527	chr9	pfc	100982032	101034898	52867	-	99982032	102034898
5830417I10Rik	chr3.89204754	1.75165e-16	1.05099e-15	91	6	1.61409e-13	ENSMUSG00000078684	chr3	pfc	88775216	88826328	51113	+	87775216	89826328
Cit	chr5.115951423	1.46653e-16	1.17323e-15	315	8	1.78037e-13	ENSMUSG00000029516	chr5	pfc	115845278	116008947	163670	+	114845278	117008947
Stab2	chr10.86961443	2.17209e-16	1.30326e-15	464	6	1.95442e-13	ENSMUSG00000035459	chr10	pfc	86841198	87008025	166828	-	85841198	88008025
Dlg2	chr7.92248778	1.44002e-16	1.44002e-15	1123	10	2.13441e-13	ENSMUSG00000052572	chr7	pfc	91090706	92447003	1356298	+	90090706	93447003
Sorcs2	chr5.36400691	2.47259e-16	1.48356e-15	259	6	2.17367e-13	ENSMUSG00000029093	chr5	pfc	36017180	36398139	380960	-	35017180	37398139
Dmrt2	chr19.25689951	1.1058e-17	1.57023e-15	825	142	2.27451e-13	ENSMUSG00000048138	chr19	pfc	25672420	25679010	6591	+	24672420	26679010
4930451G09Rik	chr16.4613289	5.81368e-16	1.7441e-15	380	3	2.49799e-13	ENSMUSG00000022543	chr16	pfc	4968936	4978962	10027	+	3968936	5978962
Chst2	chr9.95133085	7.45707e-17	1.86427e-15	2614	25	2.64043e-13	ENSMUSG00000033350	chr9	pfc	95400929	95407270	6342	-	94400929	96407270
Slc25a3	chr10.91485446	5.12207e-16	2.04883e-15	432	4	2.86994e-13	ENSMUSG00000061904	chr10	pfc	91116574	91124059	7486	-	90116574	92124059
Kcnv1	chr15.44917508	5.22298e-16	2.08919e-15	546	4	2.89467e-13	ENSMUSG00000022342	chr15	pfc	45106284	45114934	8651	-	44106284	46114934
Sbk1	chr7.126174841	3.53919e-16	2.12352e-15	295	6	2.91059e-13	ENSMUSG00000042978	chr7	pfc	126272619	126294999	22381	+	125272619	127294999
Vmn2r84	chr10.129930038	4.30364e-16	2.15182e-15	676	5	2.918e-13	ENSMUSG00000070601	chr10	pfc	130385316	130394241	8926	-	129385316	130694993
Ifi203	chr1.174567915	4.42794e-16	2.21397e-15	437	5	2.97068e-13	ENSMUSG00000039997	chr1	pfc	173920407	173942672	22266	-	172920407	174942672
Prosc	chr8.27069887	4.64183e-16	2.32092e-15	580	5	3.08174e-13	ENSMUSG00000031485	chr8	pfc	27042555	27056131	13577	+	26042555	28056131
Pmepa1	chr2.173265761	3.23062e-16	2.90756e-15	380	9	3.82089e-13	ENSMUSG00000038400	chr2	pfc	173224458	173276533	52076	-	172224458	174276533
Rccd1	chr7.80505347	4.60172e-16	3.22121e-15	831	7	4.18987e-13	ENSMUSG00000038930	chr7	pfc	80316596	80324454	7859	-	79316596	81324454
Homer2	chr7.81484824	2.27138e-16	3.40707e-15	1045	15	4.38687e-13	ENSMUSG00000025813	chr7	pfc	81600481	81706925	106445	-	80600481	82706925
Armc10	chr5.21764706	1.35079e-16	3.78222e-15	122	28	4.8212e-13	ENSMUSG00000038525	chr5	pfc	21645813	21662694	16882	+	20645813	22662694
Acot13	chr13.24774476	2.26434e-16	3.84939e-15	2520	17	4.85823e-13	ENSMUSG00000006717	chr13	pfc	24817948	24831517	13570	-	23817948	25831517
Rrm2b	chr15.37792292	5.66083e-16	3.96258e-15	924	7	4.95206e-13	ENSMUSG00000022292	chr15	pfc	37923952	37961318	37367	-	36923952	38961318
Psme4	chr11.30581350	5.45444e-16	4.36355e-15	439	8	5.40021e-13	ENSMUSG00000040850	chr11	pfc	30771726	30880361	108636	+	29771726	31880361
Hkdc1	chr10.62107578	6.87397e-16	4.81178e-15	1087	7	5.89767e-13	ENSMUSG00000020080	chr10	pfc	62383137	62422491	39355	-	61383137	63422491
Gm3739	chr14.6301904	4.93226e-15	4.93226e-15	62	1	5.98776e-13	ENSMUSG00000091472	chr14	pfc	7293648	7315049	21402	-	6293648	8315049
Eed	chr7.90750760	9.16474e-16	5.49884e-15	811	6	6.61262e-13	ENSMUSG00000030619	chr7	pfc	89954656	89980983	26328	-	88954656	90980983
Ppp4r1l-ps	chr2.173439017	4.60536e-16	5.52643e-15	397	12	6.58368e-13	ENSMUSG00000055897	chr2	pfc	173579320	173659640	80321	-	172579320	174659640
Wipf2	chr11.98753180	5.09046e-16	5.5995e-15	190	11	6.60897e-13	ENSMUSG00000038013	chr11	pfc	98863638	98905040	41403	+	97863638	99905040
Mapre1	chr2.153755598	4.79155e-17	5.84569e-15	499	122	6.83623e-13	ENSMUSG00000027479	chr2	pfc	153741274	153773310	32037	+	152741274	154773310
Tatdn3	chr1.191060636	4.49436e-16	6.74154e-15	237	15	7.81222e-13	ENSMUSG00000026632	chr1	pfc	191045826	191062932	17107	-	190045826	192062932
Cct2	chr10.117007708	3.07351e-16	6.76173e-15	2840	22	7.76502e-13	ENSMUSG00000034024	chr10	pfc	117050998	117063814	12817	-	116050998	118063814
Lamc2	chr1.153207265	6.79923e-16	6.79923e-15	858	10	7.73837e-13	ENSMUSG00000026479	chr1	pfc	153122756	153186447	63692	-	152122756	154186447
Eef2kmt	chr16.5165618	3.46559e-15	6.93118e-15	321	2	7.81874e-13	ENSMUSG00000022544	chr16	pfc	5244152	5255983	11832	-	4244152	6255983
Swt1	chr1.151324704	2.17332e-17	6.95462e-15	1540	320	7.77636e-13	ENSMUSG00000052748	chr1	pfc	151367699	151428455	60757	-	150367699	152428455
Lactb	chr9.66822520	1.011e-15	7.07703e-15	694	7	7.84443e-13	ENSMUSG00000032370	chr9	pfc	66955393	66975484	20092	-	65955393	67975484
Tcp11l1	chr2.105005910	1.78234e-15	7.12936e-15	399	4	7.83431e-13	ENSMUSG00000027175	chr2	pfc	104657288	104712169	54882	-	103657288	105712169
Slc38a6	chr12.73374634	1.12245e-15	7.85713e-15	688	7	8.56024e-13	ENSMUSG00000044712	chr12	pfc	73286779	73354049	67271	+	72286779	74354049
Nin	chr12.70082574	7.11688e-16	8.54026e-15	1106	12	9.22565e-13	ENSMUSG00000021068	chr12	pfc	70011435	70111925	100491	-	69011435	71111925
Arf6	chr12.68386453	1.31419e-15	9.19933e-15	1007	7	9.85411e-13	ENSMUSG00000044147	chr12	pfc	69372150	69375979	3830	+	68372150	70375979
Arhgap35	chr7.16323570	1.33381e-15	1.06705e-14	399	8	1.13347e-12	ENSMUSG00000058230	chr7	pfc	16494473	16614993	120521	-	15494473	17614993
Rplp1	chr9.62495962	7.23197e-16	1.08479e-14	779	15	1.1428e-12	ENSMUSG00000007892	chr9	pfc	61913284	61914538	1255	-	60913284	62914538
Polr3h	chr15.82780578	1.77874e-15	1.24512e-14	592	7	1.30094e-12	ENSMUSG00000022476	chr15	pfc	81915030	81926213	11184	-	80915030	82926213
Ndufs5	chr4.123404275	2.10116e-15	1.26069e-14	111	6	1.30651e-12	ENSMUSG00000028648	chr4	pfc	123712710	123718202	5493	-	122712710	124718202
Fars2	chr13.36297623	2.73989e-15	1.36994e-14	501	5	1.40828e-12	ENSMUSG00000021420	chr13	pfc	36117411	36537592	420182	+	35117411	37537592
Bcat1	chr6.145007126	5.24408e-16	1.4159e-14	1573	27	1.44388e-12	ENSMUSG00000030268	chr6	pfc	144993835	145076184	82350	-	143993835	146076184
Fbxo31	chr8.121576468	5.00364e-16	1.45106e-14	1907	29	1.46798e-12	ENSMUSG00000052934	chr8	pfc	121549440	121578806	29367	-	120549440	122578806
4632415L05Rik	chr3.20643478	3.46993e-16	1.66557e-14	270	48	1.67173e-12	ENSMUSG00000048106	chr3	pfc	19894886	19895962	1077	+	18894886	20895962
Ighm	chr12.113333195	1.31797e-15	1.71337e-14	2216	13	1.70627e-12	ENSMUSG00000076617	chr12	pfc	113418950	113422730	3781	-	112418950	114422730
Rnf169	chr7.99302296	2.89946e-15	1.73968e-14	679	6	1.71905e-12	ENSMUSG00000058761	chr7	pfc	99920257	99980458	60202	-	98920257	100980458
Umad1	chr6.8452330	3.11366e-16	1.93047e-14	357	62	1.8929e-12	ENSMUSG00000089862	chr6	pfc	8259288	8597480	338193	+	7259288	9597480
Mcc	chr18.44617162	2.92188e-15	2.04531e-14	852	7	1.9902e-12	ENSMUSG00000071856	chr18	pfc	44425061	44812182	387122	-	43425061	45812182
Vmn2r87	chr10.129832429	4.15252e-15	2.07626e-14	587	5	2.00501e-12	ENSMUSG00000091511	chr10	pfc	130471332	130497379	26048	-	129471332	130694993
Mrpl3	chr9.105010244	4.3825e-15	2.19125e-14	640	5	2.10014e-12	ENSMUSG00000032563	chr9	pfc	105053239	105077466	24228	+	104053239	106077466
Gdpd3	chr7.126400926	4.78259e-15	2.3913e-14	188	5	2.27477e-12	ENSMUSG00000030703	chr7	pfc	126766414	126775643	9230	+	125766414	127775643
Nsg2	chr11.31750803	4.20308e-15	2.52185e-14	669	6	2.38119e-12	ENSMUSG00000020297	chr11	pfc	32000463	32059202	58740	+	31000463	33059202
Rnf141	chr7.110741716	1.75032e-15	2.62549e-14	2550	15	2.46081e-12	ENSMUSG00000030788	chr7	pfc	110800432	110844457	44026	-	109800432	111844457
Tmed8	chr12.87175309	1.4887e-14	2.9774e-14	3	2	2.77028e-12	ENSMUSG00000034111	chr12	pfc	87166242	87200229	33988	-	86166242	88200229
Nrbf2	chr10.67278086	4.5114e-15	3.15798e-14	1172	7	2.91701e-12	ENSMUSG00000075000	chr10	pfc	67266689	67285305	18617	-	66266689	68285305
Ccdc73	chr2.104212261	8.12375e-15	3.2495e-14	390	4	2.97996e-12	ENSMUSG00000045106	chr2	pfc	104867805	105017904	150100	+	103867805	106017904
Gpx3	chr11.55041849	5.03912e-15	3.52738e-14	561	7	3.21168e-12	ENSMUSG00000018339	chr11	pfc	54902453	54910377	7925	+	53902453	55910377
Sae1	chr7.16323570	4.56668e-15	3.65334e-14	373	8	3.30278e-12	ENSMUSG00000052833	chr7	pfc	16327053	16387797	60745	-	15327053	17387797
Vrk1	chr12.106169468	6.30178e-15	3.78107e-14	348	6	3.39417e-12	ENSMUSG00000021115	chr12	pfc	106010263	106077410	67148	+	105010263	107077410
Tifa	chr3.127362712	3.85913e-15	3.85913e-14	1213	10	3.44003e-12	ENSMUSG00000046688	chr3	pfc	127789872	127832135	42264	+	126789872	128832135
Ackr4	chr9.104604777	2.10016e-15	4.41033e-14	967	21	3.90406e-12	ENSMUSG00000079355	chr9	pfc	104098138	104126643	28506	-	103098138	105126643
Dbndd2	chr2.164494686	3.10018e-15	4.65027e-14	294	15	4.08806e-12	ENSMUSG00000017734	chr2	pfc	164486106	164493319	7214	+	163486106	165493319
Shank3	chr15.89507975	7.77177e-15	4.66306e-14	646	6	4.07124e-12	ENSMUSG00000022623	chr15	pfc	89499623	89560261	60639	+	88499623	90560261
Polr1b	chr2.129270635	5.84069e-15	4.67255e-14	470	8	4.05177e-12	ENSMUSG00000027395	chr2	pfc	129100995	129126594	25600	+	128100995	130126594
Rassf2	chr2.131454222	1.62802e-14	4.88406e-14	16	3	4.20656e-12	ENSMUSG00000027339	chr2	pfc	131989415	132030258	40844	-	130989415	133030258
Nvl	chr1.180958513	7.33231e-15	5.13261e-14	204	7	4.39097e-12	ENSMUSG00000026516	chr1	pfc	181093423	181144157	50735	-	180093423	182144157
Ifit2	chr19.34856306	2.6233e-14	5.24659e-14	290	2	4.45856e-12	ENSMUSG00000045932	chr19	pfc	34550694	34576419	25726	+	33550694	35576419
Zfp788	chr7.42102462	1.12059e-14	5.60297e-14	472	5	4.72987e-12	ENSMUSG00000074165	chr7	pfc	41633203	41651534	18332	+	40633203	42651534
Mkx	chr18.6086722	7.55425e-15	6.0434e-14	797	8	5.06811e-12	ENSMUSG00000061013	chr18	pfc	6910459	7004779	94321	-	5910459	8004779
Ckb	chr12.111821792	5.54185e-15	6.09603e-14	1054	11	5.07883e-12	ENSMUSG00000001270	chr12	pfc	111669355	111672338	2984	-	110669355	112672338
Tm7sf3	chr6.147580122	5.38539e-15	6.46247e-14	1561	12	5.34917e-12	ENSMUSG00000040234	chr6	pfc	146602352	146642824	40473	-	145602352	147642824
Tshz3	chr7.36617524	3.08399e-15	6.78477e-14	1554	22	5.57971e-12	ENSMUSG00000021217	chr7	pfc	36698118	36773545	75428	+	35698118	37773545
St7	chr6.18012267	1.36429e-14	6.82147e-14	385	5	5.57392e-12	ENSMUSG00000029534	chr6	pfc	17692933	17943025	250093	+	16692933	18943025
Lipa	chr19.34856306	3.95221e-14	7.90441e-14	291	2	6.41768e-12	ENSMUSG00000024781	chr19	pfc	34492318	34527474	35157	-	33492318	35527474
Tpp1	chr7.105685703	4.1116e-14	8.2232e-14	551	2	6.63425e-12	ENSMUSG00000030894	chr7	pfc	105744847	105752207	7361	-	104744847	106752207
Prcp	chr7.92800704	1.47317e-14	8.839e-14	804	6	7.08621e-12	ENSMUSG00000061119	chr7	pfc	92875253	92934573	59321	+	91875253	93934573
Aars2	chr17.45159510	1.19343e-14	9.54741e-14	451	8	7.6063e-12	ENSMUSG00000023938	chr17	pfc	45506841	45520842	14002	+	44506841	46520842
Gcn1l1	chr5.116119900	1.06195e-14	9.55751e-14	337	9	7.56706e-12	ENSMUSG00000041638	chr5	pfc	115565254	115622656	57403	+	114565254	116622656
Zdhhc21	chr4.82841586	2.50454e-14	1.00181e-13	294	4	7.8828e-12	ENSMUSG00000028403	chr4	pfc	82798738	82859958	61221	-	81798738	83859958
Slc25a17	chr15.82239835	1.53742e-14	1.07619e-13	417	7	8.41609e-12	ENSMUSG00000022404	chr15	pfc	81318921	81360765	41845	-	80318921	82360765
Dgke	chr11.88994301	1.25138e-14	1.12625e-13	462	9	8.75382e-12	ENSMUSG00000000276	chr11	pfc	89035179	89066850	31672	-	88035179	90066850
Vwa5a	chr9.39572550	2.86651e-14	1.14661e-13	609	4	8.85805e-12	ENSMUSG00000023186	chr9	pfc	38718268	38743337	25070	+	37718268	39743337
Clcn4	chr7.6728560	2.59829e-14	1.29914e-13	179	5	9.97601e-12	ENSMUSG00000000605	chr7	pfc	7282316	7299511	17196	-	6282316	8299511
Cep83os	chr10.94957673	1.30011e-14	1.30011e-13	1153	10	9.92364e-12	ENSMUSG00000097164	chr10	pfc	94673493	94688613	15121	-	93673493	95688613
Isy1	chr6.87722245	1.67347e-14	1.33878e-13	265	8	1.0158e-11	ENSMUSG00000030056	chr6	pfc	87818447	87838759	20313	-	86818447	88838759
Asb16	chr11.102312413	1.65425e-14	1.48883e-13	333	9	1.12296e-11	ENSMUSG00000034768	chr11	pfc	102268743	102279462	10720	+	101268743	103279462
Ehd3	chr17.73836735	4.97514e-15	1.59204e-13	528	32	1.19375e-11	ENSMUSG00000024065	chr17	pfc	73804841	73832093	27253	+	72804841	74832093
Nos1	chr5.117843450	1.16797e-14	1.63516e-13	303	14	1.21891e-11	ENSMUSG00000029361	chr5	pfc	117781032	117958840	177809	+	116781032	118958840
Zcchc7	chr4.44635224	1.84736e-14	2.0321e-13	350	11	1.506e-11	ENSMUSG00000035649	chr4	pfc	44755877	44932215	176339	+	43755877	45932215
Wnt4	chr4.137316311	2.96959e-14	2.07871e-13	354	7	1.53164e-11	ENSMUSG00000036856	chr4	pfc	137277489	137299726	22238	+	136277489	138299726
Cars2	chr8.11542432	1.09436e-14	2.07928e-13	1795	19	1.52325e-11	ENSMUSG00000056228	chr8	pfc	11514021	11550771	36751	-	10514021	12550771
Cep97	chr16.56673333	2.0937e-14	2.0937e-13	2478	10	1.52505e-11	ENSMUSG00000022604	chr16	pfc	55899888	55934855	34968	-	54899888	56934855
Pten	chr19.32952622	5.4051e-14	2.16204e-13	192	4	1.56588e-11	ENSMUSG00000013663	chr19	pfc	32757497	32826160	68664	+	31757497	33826160
Zfpm1	chr8.122490484	6.18362e-15	2.16427e-13	2408	35	1.55864e-11	ENSMUSG00000049577	chr8	pfc	122282141	122337251	55111	+	121282141	123337251
Cdh7	chr1.109137567	5.72269e-14	2.28908e-13	545	4	1.63926e-11	ENSMUSG00000026312	chr1	pfc	109982431	110140157	157727	+	108982431	111140157
Commd2	chr3.58078522	4.66451e-14	2.33225e-13	477	5	1.66085e-11	ENSMUSG00000036513	chr3	pfc	57642904	57651715	8812	-	56642904	58651715
Ptrf	chr11.100649653	2.07451e-14	2.48942e-13	448	12	1.76292e-11	ENSMUSG00000004044	chr11	pfc	100956733	100970887	14155	-	99956733	101970887
Trim37	chr11.87250724	4.18263e-14	2.50957e-13	403	6	1.76738e-11	ENSMUSG00000018548	chr11	pfc	87127077	87220683	93607	+	86127077	88220683
1810020O05Rik	chr6.87739543	3.73876e-14	2.61713e-13	281	7	1.833e-11	ENSMUSG00000089997	chr6	pfc	87675593	87690847	15255	-	86675593	88690847
Gm15411	chr5.148809531	4.62874e-14	2.77724e-13	382	6	1.93451e-11	ENSMUSG00000085971	chr5	pfc	148995651	149015813	20163	-	147995651	150015813
Ank	chr15.27705912	4.01897e-14	2.81328e-13	579	7	1.94896e-11	ENSMUSG00000022265	chr15	pfc	27466677	27594909	128233	+	26466677	28594909
1810037I17Rik	chr3.122601833	1.46119e-14	2.92238e-13	1551	20	2.0136e-11	ENSMUSG00000054091	chr3	pfc	122924362	122926193	1832	+	121924362	123926193
Dck	chr5.89370308	1.46324e-13	2.92648e-13	396	2	2.00558e-11	ENSMUSG00000029366	chr5	pfc	88764996	88783281	18286	+	87764996	89783281
Dirc2	chr16.35626069	1.78937e-14	3.04193e-13	666	17	2.07355e-11	ENSMUSG00000022848	chr16	pfc	35694062	35769356	75295	-	34694062	36769356
Trove2	chr1.143322816	3.08241e-14	3.08241e-13	394	10	2.08997e-11	ENSMUSG00000018199	chr1	pfc	143750790	143777068	26279	-	142750790	144777068
Slc2a5	chr4.150902980	1.88188e-14	3.19919e-13	367	17	2.15768e-11	ENSMUSG00000028976	chr4	pfc	150119283	150144169	24887	+	149119283	151144169
Gm26767	chr9.96921600	8.92394e-15	3.30186e-13	3086	37	2.2152e-11	ENSMUSG00000097258	chr9	pfc	97068183	97073429	5247	+	96068183	98073429
Ttc39b	chr4.84047150	6.80618e-14	3.40309e-13	397	5	2.27116e-11	ENSMUSG00000038172	chr4	pfc	83220300	83324255	103956	-	82220300	84324255
Rgcc	chr14.79344277	4.30633e-14	3.44506e-13	379	8	2.2872e-11	ENSMUSG00000022018	chr14	pfc	79288756	79301645	12890	-	78288756	80301645
Sh2d4b	chr14.40564981	1.19837e-13	3.59512e-13	326	3	2.37446e-11	ENSMUSG00000037833	chr14	pfc	40813789	40893266	79478	-	39813789	41893266
B230217O12Rik	chr19.57413300	2.78175e-15	3.95008e-13	2103	142	2.59545e-11	ENSMUSG00000097785	chr19	pfc	57323385	57360775	37391	-	56323385	58360775
Cabp7	chr11.4787389	5.7787e-14	4.04509e-13	409	7	2.64424e-11	ENSMUSG00000009075	chr11	pfc	4736892	4746778	9887	-	3736892	5746778
Vps33b	chr7.80728072	5.47981e-14	4.38385e-13	847	8	2.85107e-11	ENSMUSG00000030534	chr7	pfc	80269649	80291579	21931	+	79269649	81291579
Gm16861	chr16.4613289	1.11726e-13	4.46903e-13	384	4	2.89171e-11	ENSMUSG00000097397	chr16	pfc	4935048	4939585	4538	-	3935048	5939585
Adamtsl2	chr2.27113463	1.49587e-13	4.4876e-13	149	3	2.88906e-11	ENSMUSG00000036040	chr2	pfc	27079379	27108981	29603	+	26079379	28108981
Bspry	chr4.62469902	6.17368e-14	4.93895e-13	220	8	3.16366e-11	ENSMUSG00000028392	chr4	pfc	62480053	62497298	17246	+	61480053	63497298
St8sia1	chr6.142824308	2.74906e-14	4.94832e-13	1261	18	3.15381e-11	ENSMUSG00000030283	chr6	pfc	142821545	142964452	142908	-	141821545	143964452
Syt4	chr18.30498091	8.30036e-14	4.98021e-13	NA	6	3.15835e-11	ENSMUSG00000024261	chr18	pfc	31437808	31447415	9608	-	30437808	32447415
Ankrd45	chr1.160316607	1.26253e-13	5.05011e-13	266	4	3.18682e-11	ENSMUSG00000044835	chr1	pfc	161142691	161169106	26416	+	160142691	162169106
Atp5sl	chr7.25670807	6.32227e-14	5.05782e-13	121	8	3.17596e-11	ENSMUSG00000057229	chr7	pfc	25619414	25625551	6138	+	24619414	26625551
Osbpl8	chr10.111546448	2.86562e-14	5.15812e-13	2420	18	3.22307e-11	ENSMUSG00000020189	chr10	pfc	111164802	111297247	132446	+	110164802	112297247
Blzf1	chr1.164376468	1.05033e-13	5.25163e-13	81	5	3.26549e-11	ENSMUSG00000026577	chr1	pfc	164289800	164307489	17690	-	163289800	165307489
Grm4	chr17.27412385	1.38344e-14	5.53377e-13	2631	40	3.42422e-11	ENSMUSG00000063239	chr17	pfc	27422387	27513341	90955	-	26422387	28513341
Etnk1	chr6.143682378	3.11098e-14	5.59976e-13	1331	18	3.44831e-11	ENSMUSG00000030275	chr6	pfc	143167230	143208542	41313	+	142167230	144208542
Prkcdbp	chr7.104481760	2.00235e-13	6.00706e-13	352	3	3.68134e-11	ENSMUSG00000037060	chr7	pfc	105480607	105482197	1591	-	104480607	106482197
Cars	chr7.143013461	3.16519e-14	6.01386e-13	2279	19	3.66788e-11	ENSMUSG00000010755	chr7	pfc	143557230	143600090	42861	-	142557230	144600090
Sorcs1	chr19.50468223	1.47049e-14	6.02902e-13	1020	41	3.65962e-11	ENSMUSG00000043531	chr19	pfc	50143301	50678646	535346	-	49143301	51678646
Gabarapl2	chr8.111633307	2.02741e-13	6.08223e-13	270	3	3.67441e-11	ENSMUSG00000031950	chr8	pfc	111940703	111953612	12910	+	110940703	112953612
Ifit3	chr19.34856306	3.17537e-13	6.35075e-13	289	2	3.81854e-11	ENSMUSG00000074896	chr19	pfc	34583531	34588731	5201	+	33583531	35588731
Lipg	chr18.74801710	3.47231e-14	6.5974e-13	1653	19	3.94822e-11	ENSMUSG00000053846	chr18	pfc	74939322	74961263	21942	-	73939322	75961263
Gm12992	chr4.131965476	2.57859e-14	6.70434e-13	1286	26	3.99347e-11	ENSMUSG00000085667	chr4	pfc	131899478	131920029	20552	-	130899478	132920029
Tln2	chr9.68025274	5.42004e-14	7.04605e-13	1006	13	4.17749e-11	ENSMUSG00000052698	chr9	pfc	67217087	67559703	342617	-	66217087	68559703
Asrgl1	chr19.9465326	3.54451e-13	7.08902e-13	40	2	4.18351e-11	ENSMUSG00000024654	chr19	pfc	9109868	9135636	25769	-	8109868	10135636
Pcsk9	chr4.106232494	6.56235e-14	7.21858e-13	354	11	4.24034e-11	ENSMUSG00000044254	chr4	pfc	106442329	106464329	22001	-	105442329	107464329
Frzb	chr2.80346491	1.8839e-13	7.53561e-13	305	4	4.40626e-11	ENSMUSG00000027004	chr2	pfc	80411970	80447625	35656	-	79411970	81447625
Gm10516	chr1.192235174	1.38216e-14	7.60187e-13	315	55	4.4247e-11	ENSMUSG00000097316	chr1	pfc	192136898	192151013	14116	+	191136898	193151013
Cthrc1	chr15.40017185	1.27699e-13	7.66193e-13	657	6	4.43939e-11	ENSMUSG00000054196	chr15	pfc	39076932	39087121	10190	+	38076932	40087121
Rtn4	chr11.29812357	7.95505e-14	7.95505e-13	632	10	4.58837e-11	ENSMUSG00000020458	chr11	pfc	29692947	29744331	51385	+	28692947	30744331
Rasgrf2	chr13.92430908	5.70959e-15	8.62149e-13	543	151	4.95036e-11	ENSMUSG00000021708	chr13	pfc	91880400	92131656	251257	-	90880400	93131656
9830147E19Rik	chr7.42102462	2.89886e-13	8.69659e-13	590	3	4.97109e-11	ENSMUSG00000074158	chr7	pfc	42609526	42642588	33063	-	41609526	43642588
Peak1	chr9.55405249	1.51186e-13	9.07117e-13	579	6	5.16206e-11	ENSMUSG00000074305	chr9	pfc	56201131	56418050	216920	-	55201131	57418050
Dcp2	chr18.44027592	1.32312e-13	9.26181e-13	871	7	5.24712e-11	ENSMUSG00000024472	chr18	pfc	44380500	44424969	44470	+	43380500	45424969
Cep63	chr9.102715589	1.02973e-13	1.02973e-12	1472	10	5.80793e-11	ENSMUSG00000032534	chr9	pfc	102586578	102626534	39957	-	101586578	103626534
Syt10	chr15.90046604	1.74373e-13	1.04624e-12	908	6	5.87506e-11	ENSMUSG00000063260	chr15	pfc	89782393	89841860	59468	-	88782393	90841860
Rftn2	chr1.55107937	1.34469e-13	1.07575e-12	263	8	6.0143e-11	ENSMUSG00000025978	chr1	pfc	55170159	55226782	56624	-	54170159	56226782
Lypd1	chr1.125481575	8.40632e-15	1.11804e-12	830	133	6.22343e-11	ENSMUSG00000026344	chr1	pfc	125867622	125913101	45480	-	124867622	126913101
Ehbp1l1	chr19.5134668	2.28937e-13	1.14468e-12	197	5	6.34404e-11	ENSMUSG00000024937	chr19	pfc	5707376	5726317	18942	-	4707376	6726317
Cpsf4l	chr11.113462391	1.6526e-13	1.15682e-12	835	7	6.38354e-11	ENSMUSG00000018727	chr11	pfc	113698172	113710017	11846	-	112698172	114710017
Lrp1b	chr2.43476235	8.91641e-14	1.15913e-12	2662	13	6.36874e-11	ENSMUSG00000049252	chr2	pfc	40595248	42653598	2058351	-	39595248	43653598
Ccdc148	chr2.59283023	1.21021e-13	1.21021e-12	302	10	6.62085e-11	ENSMUSG00000036641	chr2	pfc	58821697	59160683	338987	-	57821697	60160683
Fhod3	chr18.25132828	8.79807e-14	1.23173e-12	779	14	6.70977e-11	ENSMUSG00000034295	chr18	pfc	24709445	25133500	424056	+	23709445	26133500
Samd9l	chr6.3372090	3.10266e-13	1.24106e-12	87	4	6.73184e-11	ENSMUSG00000047735	chr6	pfc	3372257	3399571	27315	-	2372257	4399571
Asphd2	chr5.111999632	8.36961e-14	1.25544e-12	206	15	6.78098e-11	ENSMUSG00000029348	chr5	pfc	112385448	112392213	6766	-	111385448	113392213
Rpl7l1	chr17.46521031	2.10283e-13	1.47198e-12	383	7	7.91704e-11	ENSMUSG00000063888	chr17	pfc	46773907	46782656	8750	-	45773907	47782656
Dnajc27	chr12.4717765	1.18122e-14	1.5474e-12	598	131	8.2877e-11	ENSMUSG00000020657	chr12	pfc	4082574	4110612	28039	+	3082574	5110612
Lrp8	chr4.107785926	2.77458e-13	1.66475e-12	393	6	8.87889e-11	ENSMUSG00000028613	chr4	pfc	107802261	107876840	74580	+	106802261	108876840
Lyz2	chr10.117455827	9.30263e-14	1.67447e-12	2858	18	8.89355e-11	ENSMUSG00000069516	chr10	pfc	117277334	117282274	4941	-	116277334	118282274
Rsph10b	chr5.143963434	4.19614e-13	1.67845e-12	197	4	8.8777e-11	ENSMUSG00000075569	chr5	pfc	143933035	143985719	52685	+	142933035	144985719
Dclre1c	chr2.3589427	1.89269e-13	1.70342e-12	256	9	8.9725e-11	ENSMUSG00000026648	chr2	pfc	3424131	3464130	40000	+	2424131	4464130
Vsig2	chr9.37206959	4.2643e-13	1.70572e-12	767	4	8.94765e-11	ENSMUSG00000001943	chr9	pfc	37539255	37544205	4951	+	36539255	38544205
Tmem130	chr5.145138651	2.92459e-13	1.75476e-12	257	6	9.16716e-11	ENSMUSG00000043388	chr5	pfc	144735915	144761649	25735	-	143735915	145761649
Tdp2	chr13.24884185	1.05732e-13	1.79745e-12	2520	17	9.35187e-11	ENSMUSG00000035958	chr13	pfc	24831679	24842153	10475	+	23831679	25842153
Fbxo32	chr15.58324068	1.06011e-13	1.80219e-12	691	17	9.33842e-11	ENSMUSG00000022358	chr15	pfc	58175879	58214892	39014	-	57175879	59214892
Smim10l1	chr6.132106961	3.2342e-13	1.94052e-12	924	6	1.00145e-10	ENSMUSG00000072704	chr6	pfc	133105239	133107747	2509	+	132105239	134107747
Scoc	chr8.84401943	1.3955e-13	1.9537e-12	2785	14	1.00418e-10	ENSMUSG00000063253	chr8	pfc	83434493	83458391	23899	-	82434493	84458391
Olfml1	chr7.107885318	2.49063e-13	1.9925e-12	1800	8	1.02002e-10	ENSMUSG00000051041	chr7	pfc	107567446	107591094	23649	+	106567446	108591094
Atp6v0e	chr17.26640497	5.29568e-14	2.01236e-12	2340	38	1.02606e-10	ENSMUSG00000015575	chr17	pfc	26676396	26699644	23249	+	25676396	27699644
Rpl14	chr9.120398062	7.38371e-14	2.06744e-12	2428	28	1.04995e-10	ENSMUSG00000025794	chr9	pfc	120571517	120574653	3137	+	119571517	121574653
Rragd	chr4.32839404	7.01276e-13	2.10383e-12	122	3	1.06419e-10	ENSMUSG00000028278	chr4	pfc	32983037	33022180	39144	+	31983037	34022180
Tbc1d32	chr10.55892598	1.92634e-13	2.11898e-12	1305	11	1.06761e-10	ENSMUSG00000038122	chr10	pfc	56014298	56228689	214392	-	55014298	57228689
Rapgefl1	chr11.98737132	2.18004e-13	2.18004e-12	189	10	1.09405e-10	ENSMUSG00000038020	chr11	pfc	98836785	98853697	16913	+	97836785	99853697
Tpbgl	chr7.99303639	3.76852e-13	2.26111e-12	607	6	1.13029e-10	ENSMUSG00000096606	chr7	pfc	99624067	99627103	3037	-	98624067	100627103
1700109H08Rik	chr5.3221815	3.87638e-13	2.32583e-12	231	6	1.1581e-10	ENSMUSG00000008307	chr5	pfc	3571566	3584356	12791	+	2571566	4584356
Glrx2	chr1.142917429	2.48865e-13	2.48865e-12	395	10	1.23435e-10	ENSMUSG00000018196	chr1	pfc	143739029	143749676	10648	+	142739029	144749676
Nmrk1	chr19.18638806	3.70624e-13	2.59437e-12	929	7	1.2818e-10	ENSMUSG00000037847	chr19	pfc	18631950	18652194	20245	+	17631950	19652194
Armc1	chr3.19136922	9.99434e-14	2.79842e-12	304	28	1.37727e-10	ENSMUSG00000027599	chr3	pfc	19132146	19163065	30920	-	18132146	20163065
Ccdc88c	chr12.100957765	3.17283e-13	2.85555e-12	824	9	1.39999e-10	ENSMUSG00000021182	chr12	pfc	100912700	101028983	116284	-	99912700	102028983
Dubr	chr16.49926993	4.87923e-13	2.92754e-12	399	6	1.42978e-10	ENSMUSG00000022639	chr16	pfc	50727966	50732743	4778	-	49727966	51732743
D030028A08Rik	chr11.97025693	2.88414e-14	3.08602e-12	1114	107	1.50143e-10	ENSMUSG00000078700	chr11	pfc	96916270	96965060	48791	+	95916270	97965060
Hnrnpa3	chr2.75886288	3.21254e-13	3.21254e-12	575	10	1.55704e-10	ENSMUSG00000059005	chr2	pfc	75659261	75669407	10147	+	74659261	76669407
Gon4l	chr3.88636060	5.62928e-13	3.37757e-12	96	6	1.63083e-10	ENSMUSG00000054199	chr3	pfc	88835231	88910103	74873	+	87835231	89910103
Exoc3	chr13.74107764	3.14311e-13	3.77173e-12	1054	12	1.81427e-10	ENSMUSG00000034152	chr13	pfc	74169805	74208700	38896	-	73169805	75208700
Stmn1	chr4.134584721	3.98229e-14	3.823e-12	453	96	1.83202e-10	ENSMUSG00000028832	chr4	pfc	134468320	134473843	5524	+	133468320	135473843
Folh1	chr7.85862584	5.53014e-13	3.8711e-12	1320	7	1.84812e-10	ENSMUSG00000001773	chr7	pfc	86719352	86775864	56513	-	85719352	87775864
9430015G10Rik	chr4.156117101	1.59785e-13	3.99462e-12	332	25	1.89998e-10	ENSMUSG00000059939	chr4	pfc	156109982	156127265	17284	+	155109982	156508116
Dkk3	chr7.112774781	2.03267e-13	4.06535e-12	3253	20	1.92643e-10	ENSMUSG00000030772	chr7	pfc	112116019	112159057	43039	-	111116019	113159057
Mal2	chr15.54100072	4.29501e-13	4.29501e-12	607	10	2.02772e-10	ENSMUSG00000024479	chr15	pfc	54571366	54602846	31481	+	53571366	55602846
Decr2	chr17.25906468	5.2673e-14	4.37186e-12	2186	83	2.05639e-10	ENSMUSG00000036775	chr17	pfc	26081211	26090329	9119	-	25081211	27090329
Rnf144b	chr13.47069751	1.09469e-12	4.37876e-12	215	4	2.05206e-10	ENSMUSG00000038068	chr13	pfc	47122720	47247991	125272	+	46122720	48247991
Gria1	chr11.56990834	7.59195e-14	4.47925e-12	563	59	2.09147e-10	ENSMUSG00000020524	chr11	pfc	57011387	57330244	318858	+	56011387	58330244
Gm13688	chr2.80662182	1.17526e-12	4.70104e-12	312	4	2.18701e-10	ENSMUSG00000083284	chr2	pfc	80602733	80603340	608	+	79602733	81603340
Klhl42	chr6.146992238	5.51575e-13	4.96418e-12	1194	9	2.30103e-10	ENSMUSG00000040102	chr6	pfc	147091379	147112778	21400	+	146091379	148112778
Wnt16	chr6.21294921	5.56616e-13	5.00954e-12	334	9	2.31365e-10	ENSMUSG00000029671	chr6	pfc	22288227	22298522	10296	+	21288227	23298522
Gm3252	chr14.3835908	5.05155e-12	5.05155e-12	58	1	2.32462e-10	ENSMUSG00000094628	chr14	pfc	4726775	4747493	20719	+	3726775	5747493
Pot1a	chr6.26390016	2.5583e-12	5.1166e-12	2	2	2.34609e-10	ENSMUSG00000029676	chr6	pfc	25743737	25809246	65510	-	24743737	26809246
Prkca	chr11.107801257	7.50182e-13	5.25127e-12	574	7	2.39921e-10	ENSMUSG00000050965	chr11	pfc	107933387	108343928	410542	-	106933387	109343928
Adat1	chr8.111902806	1.80587e-12	5.4176e-12	270	3	2.46636e-10	ENSMUSG00000031949	chr8	pfc	111966908	111992302	25395	-	110966908	112992302
Adrbk2	chr5.112945864	1.22192e-13	5.49863e-12	371	45	2.49434e-10	ENSMUSG00000042249	chr5	pfc	112910478	113015514	105037	-	111910478	114015514
Gm20515	chr3.34243166	1.12982e-12	5.64908e-12	90	5	2.55351e-10	ENSMUSG00000092242	chr3	pfc	34427373	34435097	7725	-	33427373	35435097
Atmin	chr8.116791292	6.12785e-13	6.12785e-12	579	10	2.76013e-10	ENSMUSG00000047388	chr8	pfc	116943393	116960445	17053	+	115943393	117960445
Hrasls	chr16.28858440	3.82307e-14	6.19337e-12	973	162	2.77982e-10	ENSMUSG00000022525	chr16	pfc	29209695	29230531	20837	+	28209695	30230531
Itga6	chr2.71808792	1.10466e-12	6.62794e-12	365	6	2.96443e-10	ENSMUSG00000027111	chr2	pfc	71745616	71858416	112801	+	70745616	72858416
Ivd	chr2.118531422	5.71587e-13	6.85904e-12	1111	12	3.05707e-10	ENSMUSG00000027332	chr2	pfc	118861954	118882909	20956	+	117861954	119882909
4930429F24Rik	chr9.79554741	9.85209e-13	6.89647e-12	1166	7	3.06304e-10	ENSMUSG00000086918	chr9	pfc	79793641	79803235	9595	+	78793641	80803235
Cav2	chr6.17411793	2.1516e-13	7.31544e-12	208	34	3.23784e-10	ENSMUSG00000000058	chr6	pfc	17281185	17289115	7931	+	16281185	18289115
Rab3ip	chr10.116713757	3.43168e-13	7.5497e-12	2742	22	3.32997e-10	ENSMUSG00000064181	chr10	pfc	116905784	116950380	44597	-	115905784	117950380
Lztfl1	chr9.123829313	9.67535e-13	7.74028e-12	35	8	3.40226e-10	ENSMUSG00000025245	chr9	pfc	123694416	123717625	23210	-	122694416	124595110
Angpt1	chr15.43262128	1.11207e-12	7.78447e-12	955	7	3.40992e-10	ENSMUSG00000022309	chr15	pfc	42424727	42676977	252251	-	41424727	43676977
Mrpl17	chr7.106594917	3.96229e-12	7.92459e-12	605	2	3.45941e-10	ENSMUSG00000030879	chr7	pfc	105806658	105811099	4442	-	104806658	106811099
Ddah1	chr3.145909978	1.00539e-12	8.04311e-12	128	8	3.49917e-10	ENSMUSG00000028194	chr3	pfc	145758675	145894277	135603	+	144758675	146894277
Gm17529	chr12.59231471	1.03606e-12	8.28848e-12	920	8	3.59365e-10	ENSMUSG00000097443	chr12	pfc	58953095	58968011	14917	+	57953095	59968011
Slc7a11	chr3.50354241	2.89791e-12	8.69372e-12	381	3	3.75657e-10	ENSMUSG00000027737	chr3	pfc	50364936	50443613	78678	-	49364936	51443613
Cntnap2	chr6.45190372	4.41137e-12	8.82273e-12	251	2	3.79944e-10	ENSMUSG00000039419	chr6	pfc	45060061	47301369	2241309	+	44060061	48301369
Rab27b	chr18.70079150	7.41338e-13	8.89606e-12	NA	12	3.81812e-10	ENSMUSG00000024511	chr18	pfc	69979131	70141605	162475	-	68979131	71141605
Rgs20	chr1.4858531	1.48993e-12	8.93956e-12	592	6	3.82391e-10	ENSMUSG00000002459	chr1	pfc	4909576	5070285	160710	-	3909576	6070285
Alad	chr4.62597075	1.20949e-12	9.67593e-12	225	8	4.12505e-10	ENSMUSG00000028393	chr4	pfc	62509169	62519918	10750	-	61509169	63519918
Tmem19	chr10.115463643	3.36117e-13	9.7474e-12	NA	29	4.14167e-10	ENSMUSG00000069520	chr10	pfc	115340739	115362262	21524	-	114340739	116362262
Ctif	chr18.75940665	5.80431e-13	9.86733e-12	2137	17	4.1787e-10	ENSMUSG00000052928	chr18	pfc	75431224	75697696	266473	-	74431224	76697696
Ubb	chr11.62527171	1.70023e-12	1.02014e-11	293	6	4.30585e-10	ENSMUSG00000019505	chr11	pfc	62551171	62553213	2043	+	61551171	63553213
Btbd3	chr2.138549222	8.99035e-13	1.07884e-11	356	12	4.53862e-10	ENSMUSG00000062098	chr2	pfc	138256565	138589292	332728	+	137256565	139589292
Cradd	chr10.95832566	1.81458e-12	1.27021e-11	855	7	5.32609e-10	ENSMUSG00000045867	chr10	pfc	95174746	95324097	149352	-	94174746	96324097
Ttc9b	chr7.27741444	2.57996e-12	1.28998e-11	158	5	5.39128e-10	ENSMUSG00000007944	chr7	pfc	27653915	27656208	2294	+	26653915	28656208
Cecr5	chr6.121328292	1.48618e-12	1.33756e-11	351	9	5.57185e-10	ENSMUSG00000058979	chr6	pfc	120509494	120531319	21826	-	119509494	121531319
Fmn1	chr2.113464207	1.1394e-12	1.36728e-11	331	12	5.67709e-10	ENSMUSG00000044042	chr2	pfc	113327736	113716767	389032	+	112327736	114716767
Chpt1	chr10.88545578	3.70967e-13	1.48387e-11	815	40	6.14119e-10	ENSMUSG00000060002	chr10	pfc	88452745	88504073	51329	-	87452745	89504073
App	chr16.85204625	4.1963e-13	1.51067e-11	709	36	6.23188e-10	ENSMUSG00000022892	chr16	pfc	84954440	85173707	219268	-	83954440	86173707
Mocs2	chr13.115042875	2.16606e-12	1.51624e-11	808	7	6.2347e-10	ENSMUSG00000015536	chr13	pfc	114818236	114832275	14040	+	113818236	115832275
Trmt10c	chr16.56679326	1.91193e-12	1.52954e-11	2482	8	6.26916e-10	ENSMUSG00000044763	chr16	pfc	56032609	56037819	5211	-	55032609	57037819
Zfp354c	chr11.50996056	1.73903e-12	1.56513e-11	652	9	6.39447e-10	ENSMUSG00000044807	chr11	pfc	50811086	50827724	16639	-	49811086	51827724
Gm20387	chr6.109659303	1.71915e-13	1.80511e-11	176	105	7.35133e-10	ENSMUSG00000092448	chr6	pfc	110639753	110645916	6164	-	109639753	111645916
Wdr59	chr8.111846351	6.29943e-12	1.88983e-11	270	3	7.67186e-10	ENSMUSG00000031959	chr8	pfc	111448784	111522107	73324	-	110448784	112522107
Nap1l1	chr10.111658509	1.21615e-12	1.94584e-11	1915	16	7.87415e-10	ENSMUSG00000058799	chr10	pfc	111473192	111498142	24951	+	110473192	112498142
Sbsn	chr7.31095937	9.23298e-13	2.03126e-11	1231	22	8.1938e-10	ENSMUSG00000046056	chr7	pfc	30734739	30756134	21396	+	29734739	31756134
D2hgdh	chr1.93667717	4.31632e-12	2.15816e-11	409	5	8.67825e-10	ENSMUSG00000073609	chr1	pfc	93825240	93852348	27109	+	92825240	94852348
Alpk1	chr3.127362712	2.19061e-12	2.19061e-11	1301	10	8.78106e-10	ENSMUSG00000028028	chr3	pfc	127670399	127780527	110129	-	126670399	128780527
Syn2	chr6.115244769	2.54063e-13	2.26116e-11	317	89	9.03543e-10	ENSMUSG00000009394	chr6	pfc	115134902	115282626	147725	+	114134902	116282626
Nufip2	chr11.77724126	4.87376e-12	2.43688e-11	609	5	9.70716e-10	ENSMUSG00000037857	chr11	pfc	77686155	77741921	55767	+	76686155	78741921
Banp	chr8.122222775	7.44127e-13	2.45562e-11	2187	33	9.75133e-10	ENSMUSG00000025316	chr8	pfc	121949750	122029258	79509	+	120949750	123029258
Zbtb38	chr9.95709120	7.24195e-13	2.53468e-11	3064	35	1.0034e-09	ENSMUSG00000040433	chr9	pfc	96682763	96752831	70069	-	95682763	97752831
Srgap1	chr10.121808811	1.95134e-12	2.53674e-11	1728	13	1.00111e-09	ENSMUSG00000020121	chr10	pfc	121780991	122047315	266325	-	120780991	123047315
Rbms2	chr10.127243298	1.63082e-12	2.60931e-11	1672	16	1.02657e-09	ENSMUSG00000040043	chr10	pfc	128129470	128180297	50828	-	127129470	129180297
Rrbp1	chr2.144731612	1.52404e-11	3.04809e-11	456	2	1.19551e-09	ENSMUSG00000027422	chr2	pfc	143947395	144011263	63869	-	142947395	145011263
Xkr8	chr4.132762643	1.63325e-12	3.10318e-11	1132	19	1.21338e-09	ENSMUSG00000037752	chr4	pfc	132724897	132732546	7650	-	131724897	133732546
Hbb-bt	chr7.102814962	4.09303e-12	3.27443e-11	1483	8	1.27643e-09	ENSMUSG00000073940	chr7	pfc	103812524	103813996	1473	-	102812524	104813996
C130074G19Rik	chr1.185395202	5.03484e-13	3.37334e-11	1284	67	1.31097e-09	ENSMUSG00000039349	chr1	pfc	184871926	184883218	11293	-	183871926	185883218
Rreb1	chr13.38631562	5.40552e-12	3.78386e-11	684	7	1.46605e-09	ENSMUSG00000039087	chr13	pfc	37778400	37952002	173603	+	36778400	38952002
4930447C04Rik	chr12.73374634	4.22893e-12	3.80604e-11	823	9	1.47017e-09	ENSMUSG00000021098	chr12	pfc	72881109	72940833	59725	-	71881109	73940833
Naga	chr15.82780578	5.46331e-12	3.82432e-11	680	7	1.47277e-09	ENSMUSG00000022453	chr15	pfc	82329532	82338826	9295	-	81329532	83338826
Cep170b	chr12.112658144	3.0387e-12	3.95031e-11	1627	13	1.51671e-09	ENSMUSG00000072825	chr12	pfc	112722174	112746591	24418	+	111722174	113746591
Ascc2	chr11.4902923	5.73056e-12	4.01139e-11	378	7	1.53553e-09	ENSMUSG00000020412	chr11	pfc	4637747	4685699	47953	+	3637747	5685699
5830418P13Rik	chr9.102715589	3.98493e-12	4.38342e-11	957	11	1.67292e-09	ENSMUSG00000086236	chr9	pfc	103423578	103461255	37678	+	102423578	104461255
Uhrf1bp1	chr17.27596229	1.45812e-12	4.81179e-11	2120	33	1.83092e-09	ENSMUSG00000039512	chr17	pfc	27856490	27900040	43551	+	26856490	28900040
Npc1	chr18.12183957	7.54519e-12	5.28163e-11	400	7	2.00372e-09	ENSMUSG00000024413	chr18	pfc	12189693	12236400	46708	-	11189693	13236400
Zfp40	chr17.22407232	9.34146e-12	5.60488e-11	621	6	2.12004e-09	ENSMUSG00000002617	chr17	pfc	23173869	23193252	19384	-	22173869	24193252
Klhl32	chr4.24859427	1.45033e-11	5.8013e-11	296	4	2.18785e-09	ENSMUSG00000040387	chr4	pfc	24612554	24851124	238571	-	23612554	25851124
Mtif3	chr5.146671669	8.46833e-12	5.92783e-11	218	7	2.22897e-09	ENSMUSG00000016510	chr5	pfc	146951573	146963800	12228	-	145951573	147963800
Clybl	chr14.122329619	4.97524e-12	5.97029e-11	386	12	2.23833e-09	ENSMUSG00000025545	chr14	pfc	122181694	122402232	220539	+	121181694	123402232
Klhl9	chr4.88334354	1.23064e-11	6.15318e-11	115	5	2.30013e-09	ENSMUSG00000070923	chr4	pfc	88718292	88722465	4174	-	87718292	89722465
Ldhb	chr6.142595263	3.52222e-12	6.33999e-11	1059	18	2.36304e-09	ENSMUSG00000030246	chr6	pfc	142490249	142507957	17709	-	141490249	143507957
Ryr1	chr7.29084265	3.98316e-12	6.37305e-11	419	16	2.36844e-09	ENSMUSG00000030592	chr7	pfc	29003340	29125151	121812	-	28003340	30125151
Brd9	chr13.74088990	5.80882e-12	6.38971e-11	1042	11	2.36772e-09	ENSMUSG00000057649	chr13	pfc	73937838	73960894	23057	+	72937838	74960894
Ndrg1	chr15.67076647	3.55542e-12	6.39976e-11	1196	18	2.36457e-09	ENSMUSG00000005125	chr15	pfc	66929321	66969640	40320	-	65929321	67969640
Cxcl12	chr6.117329075	8.1947e-12	6.55576e-11	226	8	2.41521e-09	ENSMUSG00000061353	chr6	pfc	117168535	117181367	12833	+	116168535	118181367
Fam102b	chr3.108857410	8.47977e-12	6.78381e-11	153	8	2.49203e-09	ENSMUSG00000040339	chr3	pfc	108970997	109027607	56611	-	107970997	110027607
Slc25a19	chr11.115146096	8.43867e-13	6.91971e-11	867	82	2.53464e-09	ENSMUSG00000020744	chr11	pfc	115614178	115628295	14118	-	114614178	116628295
Sspn	chr6.145463594	5.06465e-12	7.09051e-11	1647	14	2.58976e-09	ENSMUSG00000030255	chr6	pfc	145931641	145965223	33583	+	144931641	146965223
Zwint	chr10.73039360	2.42628e-11	7.27884e-11	528	3	2.65095e-09	ENSMUSG00000019923	chr10	pfc	72654845	72674964	20120	+	71654845	73674964
Ptpn14	chr1.189993854	1.22917e-12	7.74376e-11	331	63	2.81224e-09	ENSMUSG00000026604	chr1	pfc	189728268	189876695	148428	+	188728268	190876695
Gm15445	chr1.135319573	1.18588e-12	8.41976e-11	435	71	3.04905e-09	ENSMUSG00000085311	chr1	pfc	135152963	135153806	844	+	134152963	136153806
Gm16008	chr4.156048504	3.70068e-12	9.2517e-11	333	25	3.34084e-09	ENSMUSG00000087381	chr4	pfc	156022008	156031643	9636	-	155022008	156508116
Cyp2d22	chr15.82859941	1.32414e-11	9.26899e-11	684	7	3.33762e-09	ENSMUSG00000061740	chr15	pfc	82370528	82380260	9733	-	81370528	83380260
Aldh1b1	chr4.45869941	1.55165e-11	9.30992e-11	154	6	3.34292e-09	ENSMUSG00000035561	chr4	pfc	45799022	45804604	5583	+	44799022	46804604
Zfp27	chr7.29928735	3.53744e-12	9.55108e-11	812	27	3.41988e-09	ENSMUSG00000062040	chr7	pfc	29893333	29906572	13240	-	28893333	30906572
Fcgr2b	chr1.170813975	1.41571e-11	9.91e-11	113	7	3.53845e-09	ENSMUSG00000026656	chr1	pfc	170960558	170976547	15990	-	169960558	171976547
Fam174b	chr7.74078982	8.14729e-12	1.05915e-10	783	13	3.77121e-09	ENSMUSG00000078670	chr7	pfc	73740307	73776919	36613	+	72740307	74776919
Mut	chr17.39935128	2.65804e-11	1.06322e-10	835	4	3.77516e-09	ENSMUSG00000023921	chr17	pfc	40934685	40961989	27305	+	39934685	41961989
Fdxr	chr11.115147853	1.35982e-12	1.08786e-10	708	80	3.85192e-09	ENSMUSG00000018861	chr11	pfc	115268024	115277050	9027	-	114268024	116277050
Neurl1b	chr17.25963654	7.09915e-13	1.10037e-10	2182	155	3.88543e-09	ENSMUSG00000034413	chr17	pfc	26414829	26446349	31521	+	25414829	27446349
Gan	chr8.117080638	9.92132e-12	1.19056e-10	621	12	4.19228e-09	ENSMUSG00000052557	chr8	pfc	117158135	117205834	47700	+	116158135	118205834
Necab1	chr4.15308469	1.49254e-11	1.19403e-10	170	8	4.19292e-09	ENSMUSG00000040536	chr4	pfc	14952245	15149794	197550	-	13952245	16149794
Gsta4	chr9.77414261	2.49459e-11	1.2473e-10	817	5	4.36793e-09	ENSMUSG00000032348	chr9	pfc	78191966	78209348	17383	+	77191966	79209348
Bri3bp	chr5.125453195	9.53234e-13	1.24874e-10	348	131	4.361e-09	ENSMUSG00000037905	chr5	pfc	125441568	125460872	19305	+	124441568	126460872
Nnt	chr13.119108289	9.61806e-12	1.25035e-10	1610	13	4.35469e-09	ENSMUSG00000025453	chr13	pfc	119335448	119408997	73550	-	118335448	120408997
Aldh5a1	chr13.24833711	7.82339e-12	1.25174e-10	2547	16	4.34767e-09	ENSMUSG00000035936	chr13	pfc	24907579	24937661	30083	-	23907579	25937661
Trappc6b	chr12.59209867	1.83316e-11	1.28321e-10	979	7	4.44486e-09	ENSMUSG00000020993	chr12	pfc	59043093	59061461	18369	-	58043093	60061461
Akap8	chr17.32082098	1.84782e-11	1.29347e-10	509	7	4.46826e-09	ENSMUSG00000024045	chr17	pfc	32303676	32321153	17478	-	31303676	33321153
Cntn2	chr1.132607339	1.30199e-11	1.30199e-10	292	10	4.48552e-09	ENSMUSG00000053024	chr1	pfc	132509425	132542940	33516	-	131509425	133542940
Fam173b	chr15.31240857	3.23559e-13	1.30394e-10	1307	403	4.48016e-09	ENSMUSG00000039065	chr15	pfc	31601852	31621227	19376	+	30601852	32621227
Dtnbos	chr12.4008634	1.02286e-12	1.32972e-10	593	130	4.55642e-09	ENSMUSG00000092286	chr12	pfc	3752543	3762146	9604	-	2752543	4762146
Naf1	chr8.66896853	4.5152e-11	1.35456e-10	317	3	4.6291e-09	ENSMUSG00000014907	chr8	pfc	66860217	66890564	30348	+	65860217	67890564
Phyh	chr2.5443340	2.75812e-12	1.37906e-10	NA	50	4.70024e-09	ENSMUSG00000026664	chr2	pfc	4919019	4938730	19712	+	3919019	5938730
Mrs2	chr13.25063862	8.64496e-12	1.46964e-10	2520	17	4.99561e-09	ENSMUSG00000021339	chr13	pfc	24992483	25020379	27897	-	23992483	26020379
Serbp1	chr6.67308472	3.97757e-11	1.59103e-10	296	4	5.39384e-09	ENSMUSG00000036371	chr6	pfc	67266979	67289302	22324	+	66266979	68289302
Pgm2	chr4.100132709	6.37171e-12	1.59293e-10	388	25	5.38595e-09	ENSMUSG00000025791	chr4	pfc	99929414	99987294	57881	+	98929414	100987294
Lyrm9	chr11.79331342	3.20042e-11	1.60021e-10	489	5	5.39627e-09	ENSMUSG00000072640	chr11	pfc	78826584	78846870	20287	+	77826584	79846870
Cd300lf	chr11.114941821	2.17895e-12	1.61242e-10	566	74	5.42309e-09	ENSMUSG00000047798	chr11	pfc	115116214	115133992	17779	-	114116214	116133992
Dnah5	chr15.27957537	1.83066e-11	1.6476e-10	846	9	5.52682e-09	ENSMUSG00000022262	chr15	pfc	28203752	28472045	268294	+	27203752	29472045
4833420G17Rik	chr13.118958475	1.32368e-11	1.72079e-10	1588	13	5.75718e-09	ENSMUSG00000062822	chr13	pfc	119462759	119486117	23359	+	118462759	120421639
Dclre1a	chr19.56335149	8.82512e-12	1.76502e-10	1769	20	5.88973e-09	ENSMUSG00000025077	chr19	pfc	56529161	56548222	19062	-	55529161	57548222
Aprt	chr8.122598609	4.92018e-12	1.82047e-10	2304	37	6.05888e-09	ENSMUSG00000006589	chr8	pfc	122574637	122576907	2271	-	121574637	123576907
Frat1	chr19.41710655	3.0588e-11	1.83528e-10	223	6	6.09227e-09	ENSMUSG00000067199	chr19	pfc	41830168	41830809	642	+	40830168	42830809
4933404O12Rik	chr5.136922174	9.39501e-12	1.879e-10	464	20	6.22121e-09	ENSMUSG00000097908	chr5	pfc	136919146	136937112	17967	+	135919146	137937112
Oprd1	chr4.132062599	7.10178e-12	1.9885e-10	1342	28	6.56668e-09	ENSMUSG00000050511	chr4	pfc	132110726	132144486	33761	-	131110726	133144486
Zfp697	chr3.98794196	5.0453e-11	2.01812e-10	190	4	6.64727e-09	ENSMUSG00000050064	chr3	pfc	98382481	98431948	49468	+	97382481	99431948
C2cd5	chr6.143137785	1.12762e-11	2.02971e-10	1331	18	6.66823e-09	ENSMUSG00000030279	chr6	pfc	143010920	143100107	89188	-	142010920	144100107
Tma16	chr8.65760412	6.79815e-11	2.03945e-10	394	3	6.68299e-09	ENSMUSG00000025591	chr8	pfc	66474330	66486530	12201	-	65474330	67486530
Mfap3l	chr8.60582661	3.44019e-11	2.06411e-10	752	6	6.74647e-09	ENSMUSG00000031647	chr8	pfc	60632827	60676729	43903	+	59632827	61676729
Gbp7	chr3.142619579	1.87661e-11	2.06427e-10	897	11	6.72973e-09	ENSMUSG00000040253	chr3	pfc	142530338	142550083	19746	+	141530338	143550083
Acaa1a	chr9.119681765	1.13131e-11	2.26261e-10	1739	20	7.35752e-09	ENSMUSG00000036138	chr9	pfc	119339676	119350299	10624	+	118339676	120350299
Gm15539	chr16.4059373	7.60354e-11	2.28106e-10	354	3	7.39865e-09	ENSMUSG00000081809	chr16	pfc	3927606	3928171	566	+	2927606	4928171
Irf6	chr1.193461338	9.55616e-12	2.29348e-10	422	24	7.42004e-09	ENSMUSG00000026638	chr1	pfc	193153112	193172042	18931	+	192153112	194172042
2017-09-08	chr11.52881651	7.71021e-11	2.31306e-10	766	3	7.46445e-09	ENSMUSG00000018398	chr11	pfc	53519257	53549565	30309	+	52519257	54549565
Bdh1	chr16.31461174	9.35633e-12	2.33908e-10	1015	25	7.52936e-09	ENSMUSG00000046598	chr16	pfc	31422280	31458901	36622	+	30422280	32458901
Mroh7	chr4.107320286	2.11265e-11	2.53518e-10	523	12	8.14004e-09	ENSMUSG00000047502	chr4	pfc	106680417	106730925	50509	-	105680417	107730925
4933439C10Rik	chr11.59800592	3.20979e-12	2.53573e-10	993	79	8.12135e-09	ENSMUSG00000072893	chr11	pfc	59505662	59513647	7986	+	58505662	60513647
Rnf39	chr17.37271534	3.26366e-11	2.61093e-10	824	8	8.34123e-09	ENSMUSG00000036492	chr17	pfc	36942918	36947986	5069	+	35942918	37947986
Eif2b5	chr16.20212618	4.50375e-11	2.70225e-10	182	6	8.6114e-09	ENSMUSG00000003235	chr16	pfc	20498817	20509955	11139	+	19498817	21509955
Eif3j1	chr2.122656435	3.16442e-11	2.84798e-10	1157	9	9.05316e-09	ENSMUSG00000027236	chr2	pfc	122028546	122056598	28053	+	121028546	123056598
Cspp1	chr1.10345100	5.80536e-11	2.90268e-10	455	5	9.2041e-09	ENSMUSG00000056763	chr1	pfc	10038218	10136768	98551	+	9038218	11136768
A830073O21Rik	chr7.73311357	2.25526e-11	2.93184e-10	774	13	9.27348e-09	ENSMUSG00000091890	chr7	pfc	73738893	73740917	2025	-	72738893	74740917
Zdhhc17	chr10.110824052	1.60004e-11	3.04007e-10	2794	19	9.59202e-09	ENSMUSG00000035798	chr10	pfc	110941782	111010066	68285	-	109941782	112010066
Polr3f	chr2.144503901	1.56265e-10	3.1253e-10	290	2	9.83659e-09	ENSMUSG00000027427	chr2	pfc	144527718	144541995	14278	+	143527718	145541995
Fam65b	chr13.24884185	1.83421e-11	3.30158e-10	2699	18	1.03658e-08	ENSMUSG00000036006	chr13	pfc	24582189	24733816	151628	+	23582189	25733816
Ptar1	chr19.22847388	1.32653e-11	3.31633e-10	2262	25	1.03866e-08	ENSMUSG00000074925	chr19	pfc	23687400	23721129	33730	+	22687400	24721129
Hdac4	chr1.92222012	2.3958e-11	3.35412e-10	818	14	1.04792e-08	ENSMUSG00000026313	chr1	pfc	91932757	92148393	215637	-	90932757	93148393
Rnf20	chr4.50102310	8.9997e-11	3.59988e-10	NA	4	1.12195e-08	ENSMUSG00000028309	chr4	pfc	49632006	49656887	24882	+	48632006	50656887
Aqr	chr2.114145957	5.14487e-11	3.60141e-10	236	7	1.11969e-08	ENSMUSG00000040383	chr2	pfc	114101170	114187024	85855	-	113101170	115187024
4933427I04Rik	chr4.123404275	1.81034e-11	3.62068e-10	114	20	1.12294e-08	ENSMUSG00000073761	chr4	pfc	123859679	123863165	3487	+	122859679	124863165
Tipin	chr9.64468967	2.74552e-11	3.84373e-10	357	14	1.18922e-08	ENSMUSG00000032397	chr9	pfc	64281607	64304792	23186	+	63281607	65304792
Mrpl47	chr3.33644615	7.83057e-11	3.91528e-10	322	5	1.20843e-08	ENSMUSG00000037531	chr3	pfc	32725397	32737147	11751	-	31725397	33737147
Zfp131	chr13.119700236	5.03876e-11	4.03101e-10	1186	8	1.24114e-08	ENSMUSG00000094870	chr13	pfc	119765187	119790805	25619	-	118765187	120421639
Aldh1a1	chr19.20624792	3.69659e-11	4.06625e-10	1481	11	1.24898e-08	ENSMUSG00000053279	chr19	pfc	20601961	20643462	41502	+	19601961	21643462
Rbm22	chr18.60382403	8.07928e-13	4.07196e-10	NA	504	1.24772e-08	ENSMUSG00000024604	chr18	pfc	60560736	60572810	12075	+	59560736	61572810
B230216N24Rik	chr1.98404391	4.10188e-11	4.10188e-10	2337	10	1.25388e-08	ENSMUSG00000089706	chr1	pfc	98031116	98057680	26565	-	97031116	99057680
Resp18	chr1.74779289	4.58614e-11	4.12753e-10	191	9	1.2587e-08	ENSMUSG00000033061	chr1	pfc	75272199	75278415	6217	-	74272199	76278415
Gpld1	chr13.24833711	2.42902e-11	4.12934e-10	2570	17	1.25625e-08	ENSMUSG00000021340	chr13	pfc	24943152	24990753	47602	+	23943152	25990753
Gm14317	chr2.164470403	1.83948e-11	4.2308e-10	309	23	1.28405e-08	ENSMUSG00000086179	chr2	pfc	164550530	164559730	9201	+	163550530	165559730
Crot	chr5.8997148	6.52133e-11	4.56493e-10	1049	7	1.38217e-08	ENSMUSG00000003623	chr5	pfc	8966033	8997324	31292	-	7966033	9997324
Gm9938	chr19.23075432	2.07708e-11	4.77728e-10	2206	23	1.44303e-08	ENSMUSG00000054178	chr19	pfc	23723279	23725034	1756	+	22723279	24725034
Lars	chr18.42234824	9.11161e-12	4.82916e-10	786	53	1.45525e-08	ENSMUSG00000024493	chr18	pfc	42202350	42262122	59773	-	41202350	43262122
Mkks	chr2.137020535	6.32309e-11	5.05847e-10	183	8	1.52076e-08	ENSMUSG00000027274	chr2	pfc	136873780	136891389	17610	-	135873780	137891389
Aebp2	chr6.140648432	2.02356e-11	5.0589e-10	1291	25	1.51731e-08	ENSMUSG00000030232	chr6	pfc	140622449	140678472	56024	+	139622449	141678472
Ptprj	chr2.89725490	8.59378e-11	5.15627e-10	324	6	1.54289e-08	ENSMUSG00000025314	chr2	pfc	90429754	90580647	150894	-	89429754	91580647
9430021M05Rik	chr2.162805174	6.54458e-11	5.23566e-10	335	8	1.56297e-08	ENSMUSG00000054457	chr2	pfc	162661163	162667109	5947	+	161661163	163667109
9330159M07Rik	chr9.88105755	1.82648e-10	5.47944e-10	389	3	1.63192e-08	ENSMUSG00000097177	chr9	pfc	88841798	88858853	17056	-	87841798	89858853
Pcsk2os1	chr2.142655686	2.75681e-10	5.51362e-10	463	2	1.63828e-08	ENSMUSG00000086171	chr2	pfc	143535476	143547837	12362	-	142535476	144547837
Arhgef25	chr10.127220486	2.95677e-11	5.61787e-10	1179	19	1.66537e-08	ENSMUSG00000019467	chr10	pfc	127182521	127190054	7534	-	126182521	128190054
Dgkb	chr12.38128560	1.12864e-10	5.64319e-10	219	5	1.669e-08	ENSMUSG00000036095	chr12	pfc	37880705	38633410	752706	+	36880705	39633410
Stk19	chr17.34534688	3.61338e-11	5.78141e-10	1866	16	1.70592e-08	ENSMUSG00000061207	chr17	pfc	34823993	34836945	12953	-	33823993	35836945
Parva	chr7.112778898	3.2167e-11	5.79006e-10	3304	18	1.70452e-08	ENSMUSG00000030770	chr7	pfc	112427505	112591692	164188	+	111427505	113591692
Itpr1	chr6.108211747	2.75218e-12	5.80711e-10	401	211	1.7056e-08	ENSMUSG00000030102	chr6	pfc	108213118	108551109	337992	+	107213118	109551109
Itm2b	chr14.73130248	2.05721e-10	6.17163e-10	408	3	1.8085e-08	ENSMUSG00000022108	chr14	pfc	73362231	73385271	23041	-	72362231	74385271
Casp3	chr8.46522355	3.12486e-10	6.24972e-10	316	2	1.82718e-08	ENSMUSG00000031628	chr8	pfc	46617449	46638706	21258	+	45617449	47638706
Trhde	chr10.114969573	6.25282e-11	6.25282e-10	1113	10	1.82391e-08	ENSMUSG00000050663	chr10	pfc	114398823	114802307	403485	-	113398823	115802307
Slc30a7	chr3.115983556	1.63701e-10	6.54804e-10	292	4	1.90566e-08	ENSMUSG00000054414	chr3	pfc	115938973	116007406	68434	-	114938973	117007406
Fam21	chr6.115569261	8.43695e-11	6.74956e-10	289	8	1.95983e-08	ENSMUSG00000024104	chr6	pfc	116208033	116262668	54636	+	115208033	117262668
Angel2	chr1.191060636	3.98953e-11	6.78221e-10	220	17	1.96484e-08	ENSMUSG00000026634	chr1	pfc	190925112	190946962	21851	+	189925112	191946962
Dnah17	chr11.118139055	1.1339e-10	6.8034e-10	322	6	1.96651e-08	ENSMUSG00000033987	chr11	pfc	118021723	118129219	107497	-	117021723	119129219
Fbxw7	chr3.85371581	5.59806e-12	6.88562e-10	456	123	1.98577e-08	ENSMUSG00000028086	chr3	pfc	84815268	84979198	163931	+	83815268	85979198
Cep83	chr10.95439399	7.54862e-11	7.54861e-10	1147	10	2.17206e-08	ENSMUSG00000020024	chr10	pfc	94688790	94790336	101547	+	93688790	95790336
Fv1	chr4.148252494	1.99708e-10	7.9883e-10	234	4	2.2934e-08	ENSMUSG00000070583	chr4	pfc	147868979	147870358	1380	+	146868979	148870358
Setd3	chr12.107985960	3.66775e-11	8.06906e-10	1308	22	2.31138e-08	ENSMUSG00000056770	chr12	pfc	108106431	108179314	72884	-	107106431	109179314
Ipo5	chr14.120641466	2.00026e-12	8.42107e-10	2065	421	2.4068e-08	ENSMUSG00000030662	chr14	pfc	120911194	120948042	36849	+	119911194	121948042
Mtch2	chr2.90265085	1.41164e-10	8.46981e-10	221	6	2.41532e-08	ENSMUSG00000027282	chr2	pfc	90847155	90866810	19656	+	89847155	91866810
Ogfrl1	chr1.23539683	2.78855e-11	8.64451e-10	208	31	2.45963e-08	ENSMUSG00000026158	chr1	pfc	23366424	23383175	16752	-	22366424	24383175
Socs2	chr10.94957673	1.45418e-10	8.72511e-10	685	6	2.47704e-08	ENSMUSG00000020027	chr10	pfc	95385362	95417180	31819	-	94385362	96417180
Focad	chr4.88432612	1.27802e-10	8.94615e-10	252	7	2.53415e-08	ENSMUSG00000038368	chr4	pfc	88094629	88411011	316383	+	87094629	89411011
Ctso	chr3.81837918	8.18682e-11	9.0055e-10	216	11	2.5453e-08	ENSMUSG00000028015	chr3	pfc	81932601	81956725	24125	+	80932601	82956725
Tbc1d30	chr10.121419900	7.0675e-11	9.18775e-10	1664	13	2.59107e-08	ENSMUSG00000052302	chr10	pfc	121263824	121311189	47366	-	120263824	122311189
Senp7	chr16.56648621	1.03835e-10	9.34511e-10	2652	9	2.62963e-08	ENSMUSG00000052917	chr16	pfc	56075409	56190011	114603	+	55075409	57190011
Mta3	chr17.84272689	1.34967e-10	9.44772e-10	231	7	2.65264e-08	ENSMUSG00000055817	chr17	pfc	83706163	83821516	115354	+	82706163	84821516
Slc35a5	chr16.45132878	1.3596e-10	9.51717e-10	537	7	2.66627e-08	ENSMUSG00000022664	chr16	pfc	45139573	45158706	19134	-	44139573	46158706
Zfp691	chr4.119050064	1.93336e-10	9.66679e-10	258	5	2.70225e-08	ENSMUSG00000045268	chr4	pfc	119169513	119174195	4683	-	118169513	120174195
Wdfy1	chr1.79776303	2.19585e-10	1.09793e-09	992	5	3.06242e-08	ENSMUSG00000073643	chr1	pfc	79702262	79776143	73882	-	78702262	80776143
3110052M02Rik	chr17.21853842	5.51803e-10	1.10361e-09	468	2	3.07154e-08	ENSMUSG00000035868	chr17	pfc	21657582	21662540	4959	+	20657582	22662540
Med9	chr11.59522877	6.69162e-11	1.13758e-09	801	17	3.15919e-08	ENSMUSG00000061650	chr11	pfc	59948206	59962205	14000	+	58948206	60962205
Aarsd1	chr11.101521807	1.04635e-10	1.15098e-09	430	11	3.18947e-08	ENSMUSG00000075528	chr11	pfc	101406839	101417615	10777	-	100406839	102417615
Tnnt2	chr1.135482110	9.30854e-12	1.2008e-09	523	129	3.32031e-08	ENSMUSG00000026414	chr1	pfc	135836386	135852260	15875	+	134836386	136852260
Mmp17	chr5.128885892	2.42516e-10	1.21258e-09	299	5	3.34562e-08	ENSMUSG00000029436	chr5	pfc	129584169	129608875	24707	+	128584169	130608875
Plekhm3	chr1.65068805	6.1177e-10	1.22354e-09	124	2	3.36857e-08	ENSMUSG00000051344	chr1	pfc	64785983	64956824	170842	-	63785983	65956824
Fam163b	chr2.27106920	4.18856e-10	1.25657e-09	149	3	3.45204e-08	ENSMUSG00000009216	chr2	pfc	27110380	27142491	32112	-	26110380	28142491
Tnfrsf18	chr4.156048504	5.18963e-11	1.29741e-09	333	25	3.55657e-08	ENSMUSG00000041954	chr4	pfc	156026164	156028895	2732	+	155026164	156508116
Panct2	chr1.97109674	2.23213e-10	1.33928e-09	1852	6	3.66347e-08	ENSMUSG00000097814	chr1	pfc	96872221	96881230	9010	+	95872221	97881230
4930479D17Rik	chr6.146726339	1.37364e-10	1.37364e-09	1524	10	3.74943e-08	ENSMUSG00000085238	chr6	pfc	146657218	146665403	8186	+	145657218	147665403
Rps25	chr9.44437819	1.56115e-10	1.40503e-09	638	9	3.82692e-08	ENSMUSG00000009927	chr9	pfc	44407714	44410405	2692	+	43407714	45410405
Klhdc1	chr12.69180183	2.36236e-10	1.41742e-09	936	6	3.85241e-08	ENSMUSG00000051890	chr12	pfc	69241176	69284632	43457	+	68241176	70284632
Zfp760	chr17.21453096	7.28019e-10	1.45604e-09	475	2	3.94896e-08	ENSMUSG00000067928	chr17	pfc	21707741	21725636	17896	+	20707741	22725636
Fat4	chr3.38936345	1.82444e-10	1.45955e-09	486	8	3.95008e-08	ENSMUSG00000046743	chr3	pfc	38886940	39011985	125046	+	37886940	40011985
Gstz1	chr12.87171285	1.46342e-09	1.46342e-09	2	1	3.95216e-08	ENSMUSG00000021033	chr12	pfc	87147707	87164721	17015	+	86147707	88164721
Hebp1	chr6.135090018	1.04668e-11	1.47582e-09	1615	141	3.97722e-08	ENSMUSG00000042770	chr6	pfc	135137519	135168215	30697	-	134137519	136168215
Tubgcp3	chr8.12415888	3.99423e-11	1.47786e-09	3266	37	3.97433e-08	ENSMUSG00000000759	chr8	pfc	12614277	12672248	57972	-	11614277	13672248
Sh3gl2	chr4.84952757	2.49814e-10	1.49888e-09	426	6	4.02237e-08	ENSMUSG00000028488	chr4	pfc	85205126	85639195	434070	+	84205126	86639195
Aldoc	chr11.78826721	3.0335e-10	1.51675e-09	551	5	4.06177e-08	ENSMUSG00000017390	chr11	pfc	78322968	78327781	4814	+	77322968	79327781
Rfx3	chr19.27587450	6.7869e-12	1.52027e-09	511	224	4.06265e-08	ENSMUSG00000040929	chr19	pfc	27761721	28011166	249446	-	26761721	29011166
2310058D17Rik	chr11.59172941	2.91128e-11	1.68854e-09	1001	58	4.50289e-08	ENSMUSG00000085379	chr11	pfc	58965748	58978050	12303	-	57965748	59978050
Megf11	chr9.64324125	1.3007e-10	1.69091e-09	355	13	4.4998e-08	ENSMUSG00000036466	chr9	pfc	64385626	64709205	323580	+	63385626	65709205
Tmem169	chr1.72408862	2.46194e-10	1.72336e-09	404	7	4.57659e-08	ENSMUSG00000026188	chr1	pfc	72284369	72303104	18736	+	71284369	73303104
Fam57b	chr7.126286915	3.4477e-10	1.72385e-09	188	5	4.56838e-08	ENSMUSG00000058966	chr7	pfc	126816885	126830219	13335	+	125816885	127830219
Zfp9	chr6.118904381	2.25042e-10	1.80034e-09	NA	8	4.76118e-08	ENSMUSG00000072623	chr6	pfc	118461950	118479320	17371	-	117461950	119479320
Fxyd3	chr7.30867757	6.45881e-11	1.80847e-09	1117	28	4.77278e-08	ENSMUSG00000057092	chr7	pfc	31068172	31076704	8533	-	30068172	32076704
Kidins220	chr12.24823898	2.01255e-10	1.81129e-09	905	9	4.77037e-08	ENSMUSG00000036333	chr12	pfc	24974932	25059697	84766	+	23974932	26059697
Ksr2	chr5.117778192	1.52377e-10	1.82852e-09	270	12	4.80581e-08	ENSMUSG00000061578	chr5	pfc	117414000	117775003	361004	+	116414000	118775003
Hey1	chr3.9149863	2.28959e-10	1.83167e-09	678	8	4.80418e-08	ENSMUSG00000040289	chr3	pfc	8663362	8667039	3678	-	7663362	9667039
Grm5	chr7.88168033	2.36944e-10	1.89555e-09	1286	8	4.96152e-08	ENSMUSG00000049583	chr7	pfc	87602544	88134907	532364	+	86602544	89134907
A330041J22Rik	chr9.86682508	1.73154e-10	1.9047e-09	1272	11	4.97524e-08	ENSMUSG00000087466	chr9	pfc	86695542	86699834	4293	+	85695542	87699834
Smpdl3b	chr4.132726834	9.55586e-11	1.91117e-09	1129	20	4.98194e-08	ENSMUSG00000028885	chr4	pfc	132732966	132757252	24287	-	131732966	133757252
4933421O10Rik	chr4.33287048	6.82162e-10	2.04649e-09	122	3	5.32379e-08	ENSMUSG00000085037	chr4	pfc	33027142	33031323	4182	-	32027142	34031323
Arpc5	chr1.152870726	1.28828e-10	2.06124e-09	1147	16	5.35126e-08	ENSMUSG00000008475	chr1	pfc	152766542	152775597	9056	+	151766542	153775597
Rbp1	chr9.98437783	1.17792e-10	2.23805e-09	2689	19	5.79845e-08	ENSMUSG00000046402	chr9	pfc	98422961	98446551	23591	+	97422961	99446551
Sri	chr5.8498611	4.70545e-10	2.35273e-09	813	5	6.08321e-08	ENSMUSG00000003161	chr5	pfc	8046078	8069379	23302	+	7046078	9069379
Acsf2	chr11.94656635	3.02359e-10	2.41887e-09	2228	8	6.24158e-08	ENSMUSG00000076435	chr11	pfc	94557102	94601871	44770	-	93557102	95601871
Fnbp1l	chr3.122364212	1.07634e-10	2.58321e-09	1618	24	6.65215e-08	ENSMUSG00000039735	chr3	pfc	122538719	122619667	80949	-	121538719	123619667
Ncs1	chr2.31034001	1.2919e-09	2.5838e-09	74	2	6.64027e-08	ENSMUSG00000062661	chr2	pfc	31245823	31295989	50167	+	30245823	32295989
Fxyd6	chr9.45765142	5.20095e-10	2.60048e-09	315	5	6.66967e-08	ENSMUSG00000066705	chr9	pfc	45370185	45396158	25974	+	44370185	46396158
Rsph1	chr17.31231994	2.62104e-10	2.62104e-09	855	10	6.70892e-08	ENSMUSG00000024033	chr17	pfc	31255019	31277356	22338	-	30255019	32277356
Pcsk5	chr19.18240695	2.3896e-10	2.62856e-09	881	11	6.71467e-08	ENSMUSG00000024713	chr19	pfc	17432832	17837632	404801	-	16432832	18837632
Col11a1	chr3.114941911	1.33117e-09	2.66234e-09	473	2	6.78737e-08	ENSMUSG00000027966	chr3	pfc	114030540	114220718	190179	+	113030540	115220718
Cyp51	chr5.4077716	3.33008e-10	2.66406e-09	352	8	6.7782e-08	ENSMUSG00000001467	chr5	pfc	4081145	4104746	23602	-	3081145	5104746
Nudcd1	chr15.44683021	6.90018e-10	2.76007e-09	649	4	7.00849e-08	ENSMUSG00000038736	chr15	pfc	44375227	44428307	53081	-	43375227	45428307
Agbl4	chr4.110550916	6.9523e-10	2.78092e-09	795	4	7.04739e-08	ENSMUSG00000061298	chr4	pfc	110397661	111664324	1266664	+	109397661	112664324
Ccdc27	chr4.154213869	3.51126e-10	2.80901e-09	208	8	7.10445e-08	ENSMUSG00000039492	chr4	pfc	154026639	154042677	16039	-	153026639	155042677
4732471J01Rik	chr7.25390894	2.36144e-10	2.83372e-09	144	12	7.15277e-08	ENSMUSG00000053714	chr7	pfc	25384805	25385573	769	+	24384805	26385573
Slc25a36	chr9.97466319	7.95025e-11	2.94159e-09	3134	37	7.41037e-08	ENSMUSG00000032449	chr9	pfc	97075597	97111157	35561	-	96075597	98111157
Gm17276	chr17.32082098	3.35997e-10	3.02397e-09	507	9	7.60288e-08	ENSMUSG00000097305	chr17	pfc	32113429	32141839	28411	+	31113429	33141839
Rin1	chr19.5052238	1.01841e-09	3.05522e-09	194	3	7.66632e-08	ENSMUSG00000024883	chr19	pfc	5050808	5057071	6264	+	4050808	6057071
Cep70	chr9.98644038	1.89334e-10	3.21867e-09	2377	17	8.06059e-08	ENSMUSG00000056267	chr9	pfc	99243442	99300401	56960	+	98243442	100300401
Plcl1	chr1.55458101	3.69139e-10	3.32225e-09	348	9	8.30367e-08	ENSMUSG00000038349	chr1	pfc	55406388	55751802	345415	+	54406388	56751802
Sorl1	chr9.41886001	1.33364e-10	3.46746e-09	519	26	8.64965e-08	ENSMUSG00000049313	chr9	pfc	41964720	42124297	159578	-	40964720	43124297
Arfgef1	chr1.11216616	5.79394e-10	3.47636e-09	470	6	8.65492e-08	ENSMUSG00000067851	chr1	pfc	10137571	10232670	95100	-	9137571	11232670
Tspan11	chr6.127626624	4.34664e-10	3.47731e-09	251	8	8.6404e-08	ENSMUSG00000030351	chr6	pfc	127887589	127953031	65443	+	126887589	128953031
Nipsnap1	chr11.4371358	5.81595e-10	3.48957e-09	467	6	8.654e-08	ENSMUSG00000034285	chr11	pfc	4873951	4894200	20250	+	3873951	5894200
Dcbld2	chr16.58583888	2.90914e-10	3.78188e-09	2416	13	9.3607e-08	ENSMUSG00000035107	chr16	pfc	58408443	58469727	61285	+	57408443	59469727
Ppil1	chr17.28881418	3.29194e-10	3.95033e-09	450	12	9.75868e-08	ENSMUSG00000024007	chr17	pfc	29250803	29264158	13356	-	28250803	30264158
Gm16794	chr9.96544906	1.55971e-10	4.05524e-09	2868	26	9.99847e-08	ENSMUSG00000097777	chr9	pfc	95942049	95959393	17345	-	94942049	96959393
Scg3	chr9.75791482	2.05545e-09	4.11091e-09	305	2	1.01162e-07	ENSMUSG00000032181	chr9	pfc	75643264	75683996	40733	-	74643264	76683996
Fah	chr7.85594841	5.17816e-10	4.14253e-09	803	8	1.01743e-07	ENSMUSG00000030630	chr7	pfc	84585159	84606722	21564	-	83585159	85606722
Ubqln1	chr13.58715427	2.06631e-11	4.23594e-09	1034	205	1.03837e-07	ENSMUSG00000005312	chr13	pfc	58176156	58215653	39498	-	57176156	59215653
Dip2b	chr15.100444151	7.4524e-12	4.46399e-09	1591	599	1.09218e-07	ENSMUSG00000023026	chr15	pfc	100038664	100219473	180810	+	99038664	101219473
Tmem151b	chr17.45556438	4.96044e-10	4.4644e-09	457	9	1.09019e-07	ENSMUSG00000096847	chr17	pfc	45541940	45549677	7738	-	44541940	46549677
Zfp322a	chr13.23405068	6.44654e-10	4.51258e-09	1405	7	1.09984e-07	ENSMUSG00000046351	chr13	pfc	23353103	23369208	16106	-	22353103	24369208
Steap4	chr5.8641186	7.62338e-10	4.57403e-09	785	6	1.11269e-07	ENSMUSG00000012428	chr5	pfc	7960472	7982213	21742	+	6960472	8982213
Arpp19	chr9.75791482	1.52528e-09	4.57583e-09	307	3	1.11101e-07	ENSMUSG00000007656	chr9	pfc	75037614	75060313	22700	+	74037614	76060313
Bloc1s6	chr2.122656435	6.54532e-10	4.58172e-09	1232	7	1.11033e-07	ENSMUSG00000005804	chr2	pfc	122738503	122749475	10973	+	121738503	123749475
Nrsn1	chr13.25110665	3.36129e-10	4.70581e-09	2304	14	1.13823e-07	ENSMUSG00000048978	chr13	pfc	25252040	25270502	18463	-	24252040	26270502
Arf5	chr6.28555584	1.19845e-09	4.79378e-09	8	4	1.15732e-07	ENSMUSG00000020440	chr6	pfc	28423560	28426602	3043	+	27423560	29426602
Secisbp2l	chr2.125538952	9.58876e-10	4.79438e-09	83	5	1.15527e-07	ENSMUSG00000035093	chr2	pfc	125736986	125782870	45885	-	124736986	126782870
Gm10030	chr9.111077984	4.38275e-10	4.82102e-09	790	11	1.1595e-07	ENSMUSG00000057802	chr9	pfc	111004811	111006830	2020	+	110004811	112006830
Papss1	chr3.131808504	4.85226e-11	4.85226e-09	309	100	1.16482e-07	ENSMUSG00000028032	chr3	pfc	131564768	131643670	78903	+	130564768	132643670
Myh7b	chr2.155596243	7.01126e-10	4.90788e-09	867	7	1.17595e-07	ENSMUSG00000074652	chr2	pfc	155611212	155634307	23096	+	154611212	156634307
Pgap2	chr7.102446788	6.27411e-10	5.01929e-09	1346	8	1.20039e-07	ENSMUSG00000030990	chr7	pfc	102210208	102238567	28360	+	101210208	103238567
Tmem198b	chr10.129185344	3.08599e-10	5.24619e-09	2168	17	1.25231e-07	ENSMUSG00000047090	chr10	pfc	128800036	128804370	4335	-	127800036	129804370
Josd2	chr7.43859982	4.10655e-10	5.33852e-09	646	13	1.27196e-07	ENSMUSG00000038695	chr7	pfc	44467980	44471652	3673	+	43467980	45471652
Psat1	chr19.15666186	1.07371e-09	5.36854e-09	150	5	1.27673e-07	ENSMUSG00000024640	chr19	pfc	15904678	15947337	42660	-	14904678	16947337
Sgtb	chr13.103141197	1.20251e-11	5.48344e-09	1414	456	1.30163e-07	ENSMUSG00000042743	chr13	pfc	104109741	104141735	31995	+	103109741	105141735
1190002N15Rik	chr9.94473244	2.39244e-10	5.50262e-09	2548	23	1.30375e-07	ENSMUSG00000045414	chr9	pfc	94517864	94538081	20218	-	93517864	95538081
Srp9	chr1.182090699	9.18659e-10	5.51196e-09	115	6	1.30354e-07	ENSMUSG00000026511	chr1	pfc	182124737	182132407	7671	+	181124737	183132407
2410131K14Rik	chr5.117905383	3.8702e-10	5.8053e-09	361	15	1.37037e-07	ENSMUSG00000032840	chr5	pfc	118245227	118266093	20867	+	117245227	119266093
Hopx	chr5.77057352	1.01871e-09	6.11227e-09	332	6	1.44017e-07	ENSMUSG00000059325	chr5	pfc	77086988	77115156	28169	-	76086988	78115156
Sirt5	chr13.43553119	2.84236e-10	6.2532e-09	314	22	1.47066e-07	ENSMUSG00000054021	chr13	pfc	43370710	43395202	24493	+	42370710	44395202
Ttyh1	chr7.4157730	2.09786e-09	6.29359e-09	335	3	1.47743e-07	ENSMUSG00000030428	chr7	pfc	4119408	4136706	17299	+	3119408	5136706
Pkm	chr9.59717003	2.13457e-09	6.40372e-09	207	3	1.50052e-07	ENSMUSG00000032294	chr9	pfc	59656368	59679375	23008	+	58656368	60679375
Adgrf4	chr17.42798481	9.15602e-10	6.40921e-09	1483	7	1.49905e-07	ENSMUSG00000023918	chr17	pfc	42656891	42692284	35394	-	41656891	43692284
Rgma	chr7.73375285	5.46719e-10	6.56063e-09	668	12	1.53165e-07	ENSMUSG00000070509	chr7	pfc	73375520	73419899	44380	+	72375520	74419899
Vps13c	chr9.68022555	3.92315e-10	6.66936e-09	1209	17	1.55419e-07	ENSMUSG00000035284	chr9	pfc	67840396	67995634	155239	+	66840396	68995634
Rap2a	chr14.120665611	1.80273e-11	7.1388e-09	1799	396	1.66055e-07	ENSMUSG00000051615	chr14	pfc	120478461	120507194	28734	+	119478461	121507194
Slc25a16	chr10.62854816	1.43326e-09	7.16631e-09	968	5	1.66392e-07	ENSMUSG00000071253	chr10	pfc	62920633	62946498	25866	+	61920633	63946498
Gm16286	chr18.79996987	4.78324e-10	7.17486e-09	1012	15	1.66287e-07	ENSMUSG00000024571	chr18	pfc	80206765	80212741	5977	+	79206765	81212741
Atp6v1g1	chr4.63471028	1.19742e-09	7.1845e-09	327	6	1.66208e-07	ENSMUSG00000039105	chr4	pfc	63544772	63550750	5979	+	62544772	64550750
Rhob	chr12.8246478	1.47286e-09	7.36432e-09	803	5	1.7006e-07	ENSMUSG00000054364	chr12	pfc	8497763	8499985	2223	-	7497763	9499985
Car8	chr4.8261641	1.4749e-09	7.3745e-09	112	5	1.69987e-07	ENSMUSG00000041261	chr4	pfc	8143362	8239041	95680	-	7143362	9239041
Cdk2ap1	chr5.125209809	1.29643e-10	7.38964e-09	267	57	1.70028e-07	ENSMUSG00000029394	chr5	pfc	124345417	124354671	9255	-	123345417	125354671
Unc80	chr1.67064378	2.49923e-09	7.49768e-09	265	3	1.72203e-07	ENSMUSG00000055567	chr1	pfc	66468367	66699866	231500	+	65468367	67699866
Nme7	chr1.164413762	1.91175e-09	7.64698e-09	80	4	1.75317e-07	ENSMUSG00000026575	chr1	pfc	164312879	164348181	35303	+	163312879	165348181
Fam171b	chr2.84078961	3.82407e-09	7.64814e-09	407	2	1.75028e-07	ENSMUSG00000048388	chr2	pfc	83812636	83883486	70851	+	82812636	84883486
Nemf	chr12.68889368	1.36757e-09	8.2054e-09	993	6	1.87445e-07	ENSMUSG00000020982	chr12	pfc	69311544	69357176	45633	-	68311544	70357176
Mertk	chr2.128880186	7.5062e-10	8.25682e-09	386	11	1.88282e-07	ENSMUSG00000014361	chr2	pfc	128698956	128802894	103939	+	127698956	129802894
Tubg2	chr11.100549141	8.36877e-10	8.36877e-09	437	10	1.90494e-07	ENSMUSG00000045007	chr11	pfc	101155907	101161787	5881	+	100155907	102161787
Gm20405	chr15.65703727	1.65511e-10	8.44108e-09	1028	51	1.91798e-07	ENSMUSG00000092495	chr15	pfc	65857869	65858356	488	+	64857869	66858356
Gm11413	chr4.82923950	1.74676e-09	8.7338e-09	387	5	1.98096e-07	ENSMUSG00000086321	chr4	pfc	83378317	83390668	12352	-	82378317	84390668
Pds5b	chr5.151644954	1.85027e-09	9.25135e-09	274	5	2.09462e-07	ENSMUSG00000034021	chr5	pfc	150673739	150810690	136952	+	149673739	151810690
Taok1	chr11.77724126	1.8748e-09	9.37399e-09	614	5	2.11862e-07	ENSMUSG00000017291	chr11	pfc	77529162	77607815	78654	-	76529162	78607815
Mri1	chr8.84401943	7.55111e-10	9.81644e-09	1976	13	2.21469e-07	ENSMUSG00000004996	chr8	pfc	84249906	84257326	7421	-	83249906	85257326
Cdh12	chr15.20113043	3.31478e-09	9.94434e-09	702	3	2.23958e-07	ENSMUSG00000040452	chr15	pfc	21111452	21589533	478082	+	20111452	22589533
Ndufa12	chr10.94413900	7.68773e-10	9.99405e-09	1166	13	2.24681e-07	ENSMUSG00000020022	chr10	pfc	94198955	94221443	22489	+	93198955	95221443
Rundc3b	chr5.8914819	1.24973e-09	9.99783e-09	1042	8	2.2437e-07	ENSMUSG00000040570	chr5	pfc	8490334	8622952	132619	-	7490334	9622952
5031439G07Rik	chr15.84967453	8.49837e-10	1.0198e-08	732	12	2.28461e-07	ENSMUSG00000036046	chr15	pfc	84943936	84988551	44616	-	83943936	85988551
Rpl27a	chr7.109693667	1.03948e-09	1.03948e-08	1997	10	2.3246e-07	ENSMUSG00000046364	chr7	pfc	109519147	109522367	3221	+	108519147	110522367
C030039L03Rik	chr7.27741444	1.74258e-09	1.04555e-08	182	6	2.33408e-07	ENSMUSG00000057093	chr7	pfc	27689340	27706484	17145	+	26689340	28706484
B4galt6	chr18.21065741	1.7913e-09	1.07478e-08	611	6	2.39514e-07	ENSMUSG00000056124	chr18	pfc	20684599	20746404	61806	-	19684599	21746404
Vhl	chr6.113827183	8.9915e-11	1.08797e-08	239	121	2.42031e-07	ENSMUSG00000033933	chr6	pfc	113623959	113631633	7675	+	112623959	114631633
Rxrg	chr1.167581541	8.54987e-10	1.11148e-08	244	13	2.46831e-07	ENSMUSG00000015843	chr1	pfc	167598384	167639623	41240	+	166598384	168639623
Smarcc2	chr10.128492221	6.58938e-10	1.12019e-08	1888	17	2.48332e-07	ENSMUSG00000025369	chr10	pfc	128459236	128490173	30938	+	127459236	129490173
Habp4	chr13.64009311	7.6798e-11	1.14429e-08	658	149	2.53234e-07	ENSMUSG00000021476	chr13	pfc	64161866	64186536	24671	+	63161866	65186536
Ipo7	chr7.110307521	8.35524e-10	1.16973e-08	2027	14	2.58416e-07	ENSMUSG00000066232	chr7	pfc	110018425	110055114	36690	+	109018425	111055114
Erlin2	chr8.27738534	2.40249e-09	1.20124e-08	580	5	2.64918e-07	ENSMUSG00000031483	chr8	pfc	27023799	27039433	15635	+	26023799	28039433
6430562O15Rik	chr13.98575693	1.57315e-09	1.25852e-08	666	8	2.7707e-07	ENSMUSG00000097828	chr13	pfc	99396924	99412864	15941	-	98396924	100412864
Zfp536	chr7.37521567	7.30668e-10	1.3152e-08	1101	18	2.8905e-07	ENSMUSG00000043456	chr7	pfc	37472135	37773641	301507	-	36472135	38773641
Gm20628	chr3.96063660	2.29259e-09	1.37556e-08	230	6	3.01793e-07	ENSMUSG00000093656	chr3	pfc	96267075	96270289	3215	-	95267075	97270289
Rnase4	chr14.51183141	2.75911e-09	1.37956e-08	983	5	3.02151e-07	ENSMUSG00000021876	chr14	pfc	51091077	51106151	15075	+	50091077	52106151
Myl6	chr10.128492221	8.15922e-10	1.38707e-08	1877	17	3.03275e-07	ENSMUSG00000090841	chr10	pfc	128490860	128493875	3016	-	127490860	129493875
Aldh1a7	chr19.21399534	1.14021e-09	1.48227e-08	1602	13	3.23536e-07	ENSMUSG00000024747	chr19	pfc	20692953	20727562	34610	-	19692953	21727562
Utp23	chr15.51945451	1.50218e-09	1.50218e-08	506	10	3.27321e-07	ENSMUSG00000022313	chr15	pfc	51877429	51884614	7186	+	50877429	52884614
Cpsf4	chr5.145229090	2.5614e-09	1.53684e-08	233	6	3.34302e-07	ENSMUSG00000029625	chr5	pfc	145167213	145182041	14829	+	144167213	146182041
Mmd	chr11.90377411	1.41837e-09	1.5602e-08	448	11	3.38806e-07	ENSMUSG00000003948	chr11	pfc	90187684	90278589	90906	+	89187684	91278589
Lsm11	chr11.45920309	3.13128e-09	1.56564e-08	456	5	3.39408e-07	ENSMUSG00000044847	chr11	pfc	45928269	45944935	16667	-	44928269	46944935
Os9	chr10.127150292	4.45359e-10	1.60329e-08	1175	36	3.46981e-07	ENSMUSG00000040462	chr10	pfc	127094259	127121160	26902	-	126094259	128121160
Serinc1	chr10.56938234	2.009e-09	1.6072e-08	714	8	3.47237e-07	ENSMUSG00000019877	chr10	pfc	57515774	57532530	16757	-	56515774	58532530
Tmem181b-ps	chr17.6816136	4.03317e-09	1.61327e-08	160	4	3.47958e-07	ENSMUSG00000096780	chr17	pfc	6448040	6449571	1532	-	5448040	7449571
Pcyox1	chr6.86450607	4.10374e-09	1.6415e-08	353	4	3.53449e-07	ENSMUSG00000029998	chr6	pfc	86386006	86397150	11145	-	85386006	87397150
Plekha5	chr6.140389461	4.78073e-10	1.67325e-08	1406	35	3.59679e-07	ENSMUSG00000030231	chr6	pfc	140424099	140594906	170808	+	139424099	141594906
Cxxc5	chr18.35943088	2.41256e-09	1.68879e-08	388	7	3.62407e-07	ENSMUSG00000046668	chr18	pfc	35829818	35861687	31870	+	34829818	36861687
Zfp945	chr17.22138281	2.41622e-09	1.69136e-08	579	7	3.62348e-07	ENSMUSG00000059142	chr17	pfc	22846697	22867134	20438	-	21846697	23867134
Idh3a	chr9.54377401	1.54378e-09	1.69816e-08	886	11	3.63196e-07	ENSMUSG00000032279	chr9	pfc	54586511	54604661	18151	+	53586511	55604661
Gm8995	chr7.105685703	3.49062e-09	1.74531e-08	1493	5	3.72655e-07	ENSMUSG00000063286	chr7	pfc	106504392	106511671	7280	-	105504392	107511671
Cldnd1	chr16.58646622	1.94618e-09	1.75156e-08	2329	9	3.73363e-07	ENSMUSG00000022744	chr16	pfc	58727910	58734251	6342	+	57727910	59734251
Kalrn	chr16.34195017	1.05833e-09	1.79916e-08	775	17	3.8287e-07	ENSMUSG00000061751	chr16	pfc	33974258	34573532	599275	-	32974258	35573532
Spocd1	chr4.129971788	4.22936e-11	1.81016e-08	841	428	3.84569e-07	ENSMUSG00000028784	chr4	pfc	129947547	129957115	9569	+	128947547	130957115
Tbccd1	chr16.22949348	1.714e-09	1.8854e-08	635	11	3.99887e-07	ENSMUSG00000004462	chr16	pfc	22813215	22857569	44355	-	21813215	23857569
Eif4h	chr5.134826851	2.47069e-09	1.97656e-08	267	8	4.18524e-07	ENSMUSG00000040731	chr5	pfc	134619880	134639348	19469	-	133619880	135639348
Lrfn1	chr7.28671077	2.89175e-09	2.02423e-08	244	7	4.27908e-07	ENSMUSG00000030600	chr7	pfc	28458658	28467483	8826	+	27458658	29467483
E230029C05Rik	chr7.90824714	3.3894e-09	2.03364e-08	805	6	4.29185e-07	ENSMUSG00000097585	chr7	pfc	89980749	89981848	1100	+	88980749	90981848
Mical2	chr7.113059031	1.02491e-09	2.04982e-08	3360	20	4.31884e-07	ENSMUSG00000038244	chr7	pfc	112225856	112355194	129339	+	111225856	113355194
Lama3	chr18.12233191	2.56552e-09	2.05241e-08	401	8	4.31718e-07	ENSMUSG00000024421	chr18	pfc	12334024	12583013	248990	+	11334024	13583013
Rfk	chr19.17334331	2.60812e-09	2.0865e-08	734	8	4.38165e-07	ENSMUSG00000024712	chr19	pfc	17394043	17401349	7307	+	16394043	18401349
Gm25129	chr2.158424885	1.92229e-09	2.11452e-08	212	11	4.4332e-07	ENSMUSG00000064585	chr2	pfc	158379534	158379666	133	+	157379534	159379666
Ube2d3	chr3.135238122	1.2038e-09	2.16683e-08	281	18	4.53541e-07	ENSMUSG00000078578	chr3	pfc	135438297	135467178	28882	+	134438297	136467178
Acot1	chr12.83773992	7.28644e-09	2.18593e-08	230	3	4.56788e-07	ENSMUSG00000072949	chr12	pfc	84009502	84017670	8169	+	83009502	85017670
Gopc	chr10.52773203	2.1878e-09	2.1878e-08	902	10	4.56429e-07	ENSMUSG00000019861	chr10	pfc	52337024	52382124	45101	-	51337024	53382124
Vwa1	chr4.155776895	6.63252e-10	2.25506e-08	355	34	4.69693e-07	ENSMUSG00000042116	chr4	pfc	155768149	155774698	6550	-	154768149	156508116
Zcchc9	chr13.91797220	2.80652e-10	2.41361e-08	387	86	5.01897e-07	ENSMUSG00000021621	chr13	pfc	91796533	91807705	11173	-	90796533	92807705
Vasn	chr16.4613289	6.052e-09	2.4208e-08	416	4	5.02572e-07	ENSMUSG00000039646	chr16	pfc	4639941	4650802	10862	+	3639941	5650802
Fam228a	chr12.5736091	2.50098e-10	2.52599e-08	736	101	5.23558e-07	ENSMUSG00000079177	chr12	pfc	4713817	4738383	24567	-	3713817	5738383
Zfp109	chr7.24666090	4.21407e-09	2.52844e-08	179	6	5.23215e-07	ENSMUSG00000074283	chr7	pfc	24228048	24236632	8585	-	23228048	25236632
Cst3	chr2.149373568	3.70019e-09	2.59013e-08	389	7	5.35112e-07	ENSMUSG00000027447	chr2	pfc	148871722	148875692	3971	-	147871722	149875692
Exo1	chr1.175916489	2.03959e-09	2.65147e-08	247	13	5.46898e-07	ENSMUSG00000039748	chr1	pfc	175880778	175911396	30619	+	174880778	176911396
Npr3	chr15.12107124	1.35613e-08	2.71226e-08	283	2	5.58532e-07	ENSMUSG00000022206	chr15	pfc	11839896	11905674	65779	-	10839896	12905674
Gpatch8	chr11.102079372	3.88053e-09	2.71637e-08	293	7	5.58477e-07	ENSMUSG00000034621	chr11	pfc	102475915	102556392	80478	-	101475915	103556392
Pip4k2c	chr10.127581813	1.6034e-09	2.72578e-08	1191	17	5.59508e-07	ENSMUSG00000025417	chr10	pfc	127197067	127211622	14556	-	126197067	128211622
Camk2b	chr11.5997248	9.30516e-10	2.79155e-08	579	30	5.72088e-07	ENSMUSG00000057897	chr11	pfc	5969644	6066362	96719	-	4969644	7066362
Rhoj	chr12.75635740	3.53263e-09	2.8261e-08	743	8	5.78239e-07	ENSMUSG00000046768	chr12	pfc	75308322	75401456	93135	+	74308322	76401456
Ccl28	chr13.119678838	2.8353e-09	2.8353e-08	1378	10	5.79191e-07	ENSMUSG00000074715	chr13	pfc	119623819	119654354	30536	+	118623819	120421639
Tbc1d13	chr2.31034001	1.45843e-08	2.91685e-08	2	2	5.94897e-07	ENSMUSG00000039678	chr2	pfc	30133746	30152013	18268	+	29133746	31152013
Zfp940	chr7.29918356	1.0997e-09	3.07915e-08	781	28	6.26996e-07	ENSMUSG00000050855	chr7	pfc	29833620	29853669	20050	-	28833620	30853669
Park2	chr17.11624728	8.59983e-11	3.14754e-08	1861	366	6.39899e-07	ENSMUSG00000023826	chr17	pfc	11067125	11635446	568322	+	10067125	12635446
Alms1-ps2	chr6.86466222	7.89073e-09	3.15629e-08	222	4	6.40657e-07	ENSMUSG00000090098	chr6	pfc	85774393	85804057	29665	+	84774393	86804057
Rpsa	chr9.120322763	1.3173e-09	3.16151e-08	2298	24	6.40696e-07	ENSMUSG00000032518	chr9	pfc	120127766	120132369	4604	+	119127766	121132369
Zmynd8	chr2.166100836	1.12982e-09	3.16349e-08	198	28	6.4008e-07	ENSMUSG00000039671	chr2	pfc	165784152	165899016	114865	-	164784152	166899016
1700034H15Rik	chr1.192303727	5.27672e-10	3.16603e-08	368	60	6.39579e-07	ENSMUSG00000055833	chr1	pfc	191890233	191907527	17295	-	190890233	192907527
Col8a1	chr16.58594916	2.27955e-09	3.19137e-08	2649	14	6.43677e-07	ENSMUSG00000068196	chr16	pfc	57624258	57754737	130480	-	56624258	58754737
Arsb	chr13.93219292	5.35668e-09	3.21401e-08	517	6	6.47219e-07	ENSMUSG00000042082	chr13	pfc	93771679	93943016	171338	+	92771679	94943016
Olfml2b	chr1.170813975	4.62419e-09	3.23694e-08	112	7	6.50808e-07	ENSMUSG00000038463	chr1	pfc	170644532	170682789	38258	+	169644532	171682789
Cox19	chr5.139370400	6.50419e-09	3.2521e-08	291	5	6.52826e-07	ENSMUSG00000045438	chr5	pfc	139336189	139345233	9045	-	138336189	140345233
Mapkbp1	chr2.119811196	3.77315e-09	3.39583e-08	826	9	6.80609e-07	ENSMUSG00000033902	chr2	pfc	119972699	120027408	54710	+	118972699	121027408
Syt2	chr1.135129513	8.47573e-10	3.47505e-08	375	41	6.95392e-07	ENSMUSG00000026452	chr1	pfc	134709300	134753149	43850	+	133709300	135753149
Mrpl10	chr11.97046990	4.37209e-10	3.49767e-08	1067	80	6.98822e-07	ENSMUSG00000001445	chr11	pfc	97041560	97049213	7654	+	96041560	98049213
Lbp	chr2.158499568	3.19619e-09	3.51581e-08	271	11	7.01347e-07	ENSMUSG00000016024	chr2	pfc	158306493	158332852	26360	+	157306493	159332852
Nim1k	chr13.119787783	4.7254e-09	3.78032e-08	1253	8	7.52934e-07	ENSMUSG00000095930	chr13	pfc	119710094	119755882	45789	-	118710094	120421639
Ap3b2	chr7.81931360	3.16959e-09	3.80351e-08	963	12	7.56371e-07	ENSMUSG00000062444	chr7	pfc	81460399	81493925	33527	-	80460399	82493925
Htr1b	chr9.81760505	3.47611e-09	3.82372e-08	2725	11	7.59206e-07	ENSMUSG00000049511	chr9	pfc	81628291	81633828	5538	-	80628291	82633828
Sec16b	chr1.157819339	6.52507e-09	3.91504e-08	237	6	7.76128e-07	ENSMUSG00000026589	chr1	pfc	157506728	157568425	61698	+	156506728	158568425
D330041H03Rik	chr17.24996923	2.14568e-09	4.0768e-08	1053	19	8.0694e-07	ENSMUSG00000073437	chr17	pfc	24404649	24414542	9894	-	23404649	25414542
Zfp960	chr17.17489588	1.02995e-08	4.11978e-08	510	4	8.14184e-07	ENSMUSG00000096696	chr17	pfc	17064113	17089628	25516	+	16064113	18089628
1110002E22Rik	chr3.138017143	5.93985e-09	4.15789e-08	273	7	8.20444e-07	ENSMUSG00000090066	chr3	pfc	138065052	138081506	16455	+	137065052	139081506
Fam63b	chr9.70407918	5.31441e-09	4.25152e-08	389	8	8.37623e-07	ENSMUSG00000042444	chr9	pfc	70599014	70657174	58161	-	69599014	71657174
Ramp1	chr1.91730453	2.3839e-10	4.26718e-08	1209	179	8.3941e-07	ENSMUSG00000034353	chr1	pfc	91179822	91225196	45375	+	90179822	92225196
Npsr1	chr9.25192541	6.12261e-09	4.28582e-08	654	7	8.41778e-07	ENSMUSG00000043659	chr9	pfc	24097996	24316398	218403	+	23097996	25316398
Ackr1	chr1.174332511	8.8742e-09	4.4371e-08	257	5	8.7015e-07	ENSMUSG00000037872	chr1	pfc	173331886	173333503	1618	-	172331886	174333503
Spock2	chr10.60215804	2.78462e-09	4.45539e-08	856	16	8.72395e-07	ENSMUSG00000058297	chr10	pfc	60106219	60135198	28980	+	59106219	61135198
Aqp4	chr18.15514562	7.52657e-09	4.51594e-08	651	6	8.82894e-07	ENSMUSG00000024411	chr18	pfc	15389394	15403684	14291	-	14389394	16403684
Cpsf6	chr10.117475533	2.38507e-09	4.53164e-08	2726	19	8.84607e-07	ENSMUSG00000055531	chr10	pfc	117344673	117380015	35343	-	116344673	118380015
Rgl1	chr1.152568046	2.83674e-09	4.53878e-08	1352	16	8.84646e-07	ENSMUSG00000026482	chr1	pfc	152516759	152766351	249593	-	151516759	153766351
Kcnc4	chr3.106527599	6.55974e-09	4.59182e-08	225	7	8.93617e-07	ENSMUSG00000027895	chr3	pfc	107438303	107458898	20596	-	106438303	108458898
Gm15609	chr15.89576594	9.27535e-09	4.63768e-08	614	5	9.01166e-07	ENSMUSG00000086602	chr15	pfc	89520096	89523677	3582	-	88520096	90523677
Mdh2	chr5.135748953	4.66014e-09	4.66014e-08	234	10	9.04152e-07	ENSMUSG00000019179	chr5	pfc	135778480	135790398	11919	+	134778480	136790398
Tmem215	chr4.39937034	1.23491e-09	4.69268e-08	109	38	9.09081e-07	ENSMUSG00000046593	chr4	pfc	40472180	40477168	4989	+	39472180	41477168
Sh3bp4	chr1.89780707	3.03708e-10	4.95044e-08	820	163	9.5756e-07	ENSMUSG00000036206	chr1	pfc	89070415	89155068	84654	+	88070415	90155068
Galntl6	chr8.58854733	6.05717e-10	5.08803e-08	414	84	9.82683e-07	ENSMUSG00000096914	chr8	pfc	57776225	57962564	186340	-	56776225	58962564
Abca4	chr3.121727013	3.91447e-09	5.08881e-08	1295	13	9.81348e-07	ENSMUSG00000028125	chr3	pfc	122044443	122180061	135619	+	121044443	123180061
Sdc3	chr4.130550268	5.20385e-10	5.15181e-08	942	99	9.91996e-07	ENSMUSG00000025743	chr4	pfc	130792537	130826319	33783	+	129792537	131826319
Osgepl1	chr1.52703952	1.75297e-08	5.25892e-08	118	3	1.01109e-06	ENSMUSG00000026096	chr1	pfc	53313624	53326343	12720	+	52313624	54326343
Bmpr2	chr1.59432797	8.85856e-09	5.31514e-08	208	6	1.02036e-06	ENSMUSG00000067336	chr1	pfc	59764279	59870549	106271	+	58764279	60870549
Isoc2a	chr7.5042413	1.82229e-08	5.46688e-08	338	3	1.04791e-06	ENSMUSG00000086784	chr7	pfc	4877053	4895717	18665	+	3877053	5895717
Gda	chr19.21851795	4.59261e-09	5.51113e-08	1847	12	1.05481e-06	ENSMUSG00000058624	chr19	pfc	21391307	21473445	82139	-	20391307	22473445
Baz1b	chr5.134502706	3.09296e-09	5.56733e-08	303	18	1.06397e-06	ENSMUSG00000002748	chr5	pfc	135187264	135246129	58866	+	134187264	136246129
Gm26679	chr14.120688462	1.40975e-10	5.59672e-08	1800	397	1.06798e-06	ENSMUSG00000097903	chr14	pfc	120384263	120388985	4723	-	119384263	121388985
Gm14169	chr2.156111908	4.67167e-09	5.60601e-08	1274	12	1.06816e-06	ENSMUSG00000086118	chr2	pfc	156609206	156613422	4217	-	155609206	157613422
Ky	chr9.102688090	4.71276e-09	6.12659e-08	1523	13	1.16561e-06	ENSMUSG00000035606	chr9	pfc	102506138	102546238	40101	+	101506138	103546238
Ttc38	chr15.85956528	5.1385e-09	6.16621e-08	1221	12	1.1714e-06	ENSMUSG00000035944	chr15	pfc	85832306	85858822	26517	+	84832306	86858822
Ermard	chr17.15684374	1.56579e-08	6.26315e-08	137	4	1.18804e-06	ENSMUSG00000036552	chr17	pfc	15041641	15064232	22592	+	14041641	16064232
Kcnmb4	chr10.116714037	3.50833e-09	6.315e-08	2308	18	1.1961e-06	ENSMUSG00000054934	chr10	pfc	116417861	116473878	56018	-	115417861	117473878
Khnyn	chr14.56186807	6.41738e-09	6.41738e-08	744	10	1.21368e-06	ENSMUSG00000047153	chr14	pfc	55884969	55896781	11813	+	54884969	56896781
Car4	chr11.84210642	3.22274e-08	6.44549e-08	514	2	1.21719e-06	ENSMUSG00000000805	chr11	pfc	84957786	84966044	8259	+	83957786	85966044
Tmtc3	chr10.100048262	8.41788e-09	6.73431e-08	1828	8	1.26986e-06	ENSMUSG00000036676	chr10	pfc	100443902	100487350	43449	-	99443902	101487350
B4galnt1	chr10.127581813	3.06534e-09	6.74375e-08	1174	22	1.26976e-06	ENSMUSG00000006731	chr10	pfc	127165156	127172340	7185	+	126165156	128172340
Pls1	chr9.96313411	2.856e-09	6.85441e-08	2995	24	1.28869e-06	ENSMUSG00000049493	chr9	pfc	95752642	95845311	92670	-	94752642	96845311
Ska2	chr11.86431423	1.40142e-08	7.00707e-08	361	5	1.31545e-06	ENSMUSG00000020492	chr11	pfc	87109234	87124635	15402	+	86109234	88124635
Lin28b	chr10.45768280	2.33853e-08	7.01558e-08	415	3	1.31511e-06	ENSMUSG00000063804	chr10	pfc	45376620	45470201	93582	-	44376620	46470201
Npbwr1	chr1.5379789	1.46569e-08	7.32846e-08	591	5	1.37175e-06	ENSMUSG00000033774	chr1	pfc	5913707	5917398	3692	-	4913707	6917398
Wnt7b	chr15.85172171	5.64029e-09	7.33238e-08	1165	13	1.37047e-06	ENSMUSG00000022382	chr15	pfc	85535439	85581821	46383	-	84535439	86581821
Gm15743	chr16.31849636	2.8338e-09	7.36788e-08	1013	26	1.37509e-06	ENSMUSG00000086645	chr16	pfc	31427876	31429776	1901	-	30427876	32429776
Tmem181c-ps	chr17.6816136	1.56271e-08	7.81357e-08	233	5	1.45613e-06	ENSMUSG00000093880	chr17	pfc	6612646	6621267	8622	-	5612646	7621267
Kras	chr6.144644855	3.11661e-09	8.10319e-08	1689	26	1.5079e-06	ENSMUSG00000030265	chr6	pfc	145216699	145250239	33541	-	144216699	146250239
Tnfrsf8	chr4.145266115	2.77884e-08	8.33651e-08	161	3	1.54906e-06	ENSMUSG00000028602	chr4	pfc	145267137	145315164	48028	-	144267137	146315164
Epb41l4a	chr18.33934047	1.3976e-08	8.38559e-08	565	6	1.55591e-06	ENSMUSG00000024376	chr18	pfc	33796327	34007206	210880	-	32796327	35007206
Ccdc91	chr6.147423446	1.42101e-08	8.52607e-08	900	6	1.57968e-06	ENSMUSG00000030301	chr6	pfc	147475871	147632612	156742	+	146475871	148632612
1700121C08Rik	chr4.123850814	4.7768e-09	8.59823e-08	120	18	1.59074e-06	ENSMUSG00000086275	chr4	pfc	123833622	123859513	25892	-	122833622	124859513
Gtf2ird1	chr5.134826851	1.26663e-08	8.86643e-08	249	7	1.63798e-06	ENSMUSG00000023079	chr5	pfc	134357669	134456716	99048	-	133357669	135456716
Polr2h	chr16.20881568	8.88413e-09	8.88413e-08	309	10	1.63887e-06	ENSMUSG00000021018	chr16	pfc	20717665	20722267	4603	+	19717665	21722267
Col4a4	chr1.82537581	3.89851e-10	8.96657e-08	424	230	1.65169e-06	ENSMUSG00000067158	chr1	pfc	82452558	82586849	134292	-	81452558	83586849
Olfr78	chr7.102517238	1.14683e-08	9.17462e-08	1572	8	1.68757e-06	ENSMUSG00000043366	chr7	pfc	102740721	102759471	18751	-	101740721	103759471
A930017M01Rik	chr15.44917508	2.32572e-08	9.30289e-08	531	4	1.7087e-06	ENSMUSG00000060530	chr15	pfc	44881380	44883055	1676	+	43881380	45883055
Syne4	chr7.30182777	4.66527e-09	9.33054e-08	1009	20	1.71132e-06	ENSMUSG00000019737	chr7	pfc	30314807	30319046	4240	+	29314807	31319046
Ypel4	chr2.85005422	2.00036e-08	1.00018e-07	579	5	1.8318e-06	ENSMUSG00000034059	chr2	pfc	84734058	84738655	4598	+	83734058	85738655
Stxbp4	chr11.90656223	8.72103e-09	1.04652e-07	385	12	1.91392e-06	ENSMUSG00000020546	chr11	pfc	90476492	90638084	161593	-	89476492	91638084
Far1	chr7.113707570	6.55202e-09	1.04832e-07	2713	16	1.91447e-06	ENSMUSG00000030759	chr7	pfc	113513834	113571511	57678	+	112513834	114571511
Gtf3a	chr5.146748642	1.50519e-08	1.05364e-07	219	7	1.92141e-06	ENSMUSG00000016503	chr5	pfc	146948657	146955614	6958	+	145948657	147955614
Ncapd2	chr6.125165057	1.06219e-08	1.06219e-07	211	10	1.93424e-06	ENSMUSG00000038252	chr6	pfc	125168009	125191595	23587	-	124168009	126191595
Pfdn2	chr1.170651517	1.54488e-08	1.08142e-07	113	7	1.96645e-06	ENSMUSG00000006412	chr1	pfc	171345670	171359254	13585	+	170345670	172359254
Samd11	chr4.156219322	5.41505e-09	1.08301e-07	305	20	1.96654e-06	ENSMUSG00000096351	chr4	pfc	156246973	156255338	8366	-	155246973	156508116
C530005A16Rik	chr4.116653118	2.18172e-08	1.09086e-07	357	5	1.97798e-06	ENSMUSG00000085408	chr4	pfc	116589733	116597630	7898	-	115589733	117597630
Crybg3	chr16.58750765	2.21018e-08	1.10509e-07	1357	5	2.00094e-06	ENSMUSG00000022723	chr16	pfc	59490775	59555752	64978	-	58490775	60555752
Pcid2	chr8.13577329	3.26262e-09	1.10929e-07	3209	34	2.00569e-06	ENSMUSG00000038542	chr8	pfc	13077189	13105459	28271	-	12077189	14105459
Cstf3	chr2.105425642	2.22306e-08	1.11153e-07	421	5	2.0069e-06	ENSMUSG00000027176	chr2	pfc	104590523	104665429	74907	+	103590523	105665429
Becn1	chr11.101335509	1.01813e-08	1.11994e-07	449	11	2.01921e-06	ENSMUSG00000035086	chr11	pfc	101285952	101302286	16335	-	100285952	102302286
Abr	chr11.76575661	1.40271e-08	1.12217e-07	686	8	2.02038e-06	ENSMUSG00000017631	chr11	pfc	76416734	76622314	205581	-	75416734	77622314
Tdp1	chr12.100084890	1.12455e-08	1.12455e-07	673	10	2.02182e-06	ENSMUSG00000021177	chr12	pfc	99884517	99955219	70703	+	98884517	100955219
Cramp1l	chr17.25403892	1.05073e-09	1.13479e-07	1295	108	2.03735e-06	ENSMUSG00000038002	chr17	pfc	24961228	25015230	54003	-	23961228	26015230
Fam57a	chr11.75572470	1.62294e-08	1.13606e-07	670	7	2.03675e-06	ENSMUSG00000069808	chr11	pfc	76179671	76214827	35157	+	75179671	77214827
Git1	chr11.77724126	2.28136e-08	1.14068e-07	610	5	2.04217e-06	ENSMUSG00000011877	chr11	pfc	77493562	77507786	14225	+	76493562	78507786
Gm15513	chr5.34768326	5.76167e-08	1.15233e-07	222	2	2.06014e-06	ENSMUSG00000086291	chr5	pfc	34211810	34213802	1993	-	33211810	35213802
Anapc13	chr9.101720953	1.19796e-08	1.19796e-07	1471	10	2.13871e-06	ENSMUSG00000035048	chr9	pfc	102626296	102634241	7946	+	101626296	103634241
Tceanc2	chr4.107785926	1.21874e-08	1.21874e-07	544	10	2.17276e-06	ENSMUSG00000028619	chr4	pfc	107134155	107179116	44962	-	106134155	108179116
Gnal	chr18.67226613	7.38086e-10	1.26213e-07	819	171	2.24697e-06	ENSMUSG00000024524	chr18	pfc	67088336	67226792	138457	+	66088336	68226792
Aak1	chr6.87264628	1.83512e-08	1.28458e-07	412	7	2.28376e-06	ENSMUSG00000057230	chr6	pfc	86849517	86991864	142348	+	85849517	87991864
Ubr1	chr2.120061361	1.64357e-08	1.31486e-07	855	8	2.33433e-06	ENSMUSG00000027272	chr2	pfc	120860269	120970715	110447	-	119860269	121970715
Zbtb7c	chr18.76039814	8.88777e-09	1.33317e-07	NA	15	2.36354e-06	ENSMUSG00000044646	chr18	pfc	75820178	76148561	328384	+	74820178	77148561
Unc45a	chr7.80505347	1.92143e-08	1.345e-07	829	7	2.38121e-06	ENSMUSG00000030533	chr7	pfc	80325292	80341005	15714	-	79325292	81341005
Il11ra1	chr4.41747131	7.57508e-09	1.36351e-07	63	18	2.41064e-06	ENSMUSG00000073889	chr4	pfc	41699989	41769474	69486	+	40699989	42769474
Bhlhe22	chr3.18625065	1.52227e-08	1.37005e-07	400	9	2.41883e-06	ENSMUSG00000025128	chr3	pfc	18054325	18057509	3185	+	17054325	19057509
Pigm	chr1.173074618	2.77322e-08	1.38661e-07	144	5	2.44469e-06	ENSMUSG00000050229	chr1	pfc	172376531	172384099	7569	+	171376531	173384099
Nme1	chr11.94923934	1.17196e-08	1.40635e-07	2632	12	2.47607e-06	ENSMUSG00000037601	chr11	pfc	93956979	93968521	11543	-	92956979	94968521
Tmem179	chr12.112256857	1.04386e-08	1.46141e-07	1474	14	2.56946e-06	ENSMUSG00000054013	chr12	pfc	112500184	112511160	10977	-	111500184	113511160
Ypel2	chr11.86750068	2.95756e-08	1.47878e-07	315	5	2.59642e-06	ENSMUSG00000018427	chr11	pfc	86936425	86993707	57283	-	85936425	87993707
Gm6277	chr18.12183803	2.30819e-08	1.61574e-07	362	7	2.83298e-06	ENSMUSG00000097440	chr18	pfc	11820676	11839337	18662	-	10820676	12839337
Utp20	chr10.88638713	9.01526e-09	1.62275e-07	961	18	2.84137e-06	ENSMUSG00000004356	chr10	pfc	88746607	88826814	80208	-	87746607	89826814
Gm15991	chr8.67945466	5.45742e-08	1.63723e-07	238	3	2.86279e-06	ENSMUSG00000087266	chr8	pfc	67956770	67978051	21282	+	66956770	68978051
Slc25a18	chr6.121028753	2.07482e-08	1.65986e-07	292	8	2.89839e-06	ENSMUSG00000004902	chr6	pfc	120773768	120793982	20215	+	119773768	121793982
Ryk	chr9.102688090	1.51732e-08	1.66905e-07	1257	11	2.91046e-06	ENSMUSG00000032547	chr9	pfc	102834917	102908305	73389	+	101834917	103908305
Zfp146	chr7.30414756	8.79878e-09	1.67177e-07	943	19	2.91121e-06	ENSMUSG00000037029	chr7	pfc	30161274	30169727	8454	-	29161274	31169727
Lrrfip2	chr9.111522048	1.54355e-08	1.6979e-07	790	11	2.95268e-06	ENSMUSG00000032497	chr9	pfc	111118111	111225668	107558	+	110118111	112225668
Tub	chr7.109028212	2.12511e-08	1.70009e-07	1683	8	2.95246e-06	ENSMUSG00000031028	chr7	pfc	109010825	109034460	23636	+	108010825	110034460
Mettl13	chr1.161909186	3.5345e-08	1.76725e-07	186	5	3.06492e-06	ENSMUSG00000026694	chr1	pfc	162532127	162548551	16425	-	161532127	163548551
Gm20627	chr3.96276478	3.07044e-08	1.84226e-07	226	6	3.19067e-06	ENSMUSG00000093507	chr3	pfc	96254619	96256277	1659	-	95254619	97256277
Xpot	chr10.121781763	1.41882e-08	1.84446e-07	1664	13	3.19015e-06	ENSMUSG00000034667	chr10	pfc	121587380	121626316	38937	-	120587380	122626316
Baalc	chr15.38468974	2.63602e-08	1.84521e-07	593	7	3.18712e-06	ENSMUSG00000022296	chr15	pfc	38933142	38949405	16264	+	37933142	39949405
Limch1	chr5.67311318	8.43084e-09	1.85479e-07	176	22	3.19932e-06	ENSMUSG00000037736	chr5	pfc	66745835	67057159	311325	+	65745835	68057159
Gm16432	chr1.178700351	4.72985e-08	1.89194e-07	93	4	3.259e-06	ENSMUSG00000091476	chr1	pfc	177991435	178048291	56857	+	176991435	179048291
Kitl	chr10.99702114	1.90416e-08	1.90416e-07	2202	10	3.27561e-06	ENSMUSG00000019966	chr10	pfc	100015630	100100413	84784	+	99015630	101100413
Myo5a	chr9.75791492	6.4134e-08	1.92402e-07	307	3	3.30532e-06	ENSMUSG00000034593	chr9	pfc	75071015	75223688	152674	+	74071015	76223688
Elk4	chr1.131978075	2.1383e-08	1.92447e-07	310	9	3.30164e-06	ENSMUSG00000026436	chr1	pfc	132007607	132032612	25006	+	131007607	133032612
4930430F08Rik	chr10.100164914	2.42968e-08	1.94374e-07	1642	8	3.33023e-06	ENSMUSG00000046567	chr10	pfc	100572274	100589259	16986	-	99572274	101589259
2700069I18Rik	chr3.5374173	6.50121e-08	1.95036e-07	341	3	3.33708e-06	ENSMUSG00000086224	chr3	pfc	5177586	5220841	43256	-	4177586	6220841
Celrr	chr1.121086572	1.84444e-09	1.992e-07	343	108	3.40375e-06	ENSMUSG00000097881	chr1	pfc	121087405	121120956	33552	+	120087405	122120956
Luc7l	chr17.26437368	9.26112e-10	2.02818e-07	2345	219	3.46095e-06	ENSMUSG00000024188	chr17	pfc	26252910	26285504	32595	+	25252910	27285504
Plxna1	chr6.89527197	3.43993e-08	2.06396e-07	222	6	3.51728e-06	ENSMUSG00000030084	chr6	pfc	89316316	89362613	46298	-	88316316	90362613
Nudc	chr4.132702643	8.75647e-09	2.10155e-07	746	24	3.57657e-06	ENSMUSG00000028851	chr4	pfc	133532542	133545996	13455	-	132532542	134545996
Trpc1	chr9.95820895	8.7597e-09	2.10233e-07	2884	24	3.57312e-06	ENSMUSG00000032839	chr9	pfc	95706627	95750358	43732	-	94706627	96750358
Zc3h8	chr2.128839742	2.3427e-08	2.10843e-07	418	9	3.57872e-06	ENSMUSG00000027387	chr2	pfc	128926268	128944077	17810	-	127926268	129944077
Stx12	chr4.133482081	1.31856e-08	2.10969e-07	1029	16	3.5761e-06	ENSMUSG00000028879	chr4	pfc	132853501	132884509	31009	-	131853501	133884509
Plcxd2	chr16.46099461	3.04439e-08	2.13107e-07	719	7	3.60754e-06	ENSMUSG00000087141	chr16	pfc	45959263	46010218	50956	-	44959263	47010218
Ppp3ca	chr3.136455941	3.0499e-08	2.13493e-07	242	7	3.60928e-06	ENSMUSG00000028161	chr3	pfc	136670124	136937727	267604	+	135670124	137937727
Slc16a6	chr11.108573099	3.0992e-08	2.16944e-07	509	7	3.66277e-06	ENSMUSG00000041920	chr11	pfc	109450855	109473598	22744	-	108450855	110473598
Car13	chr3.15203873	5.4632e-08	2.18528e-07	288	4	3.68462e-06	ENSMUSG00000027555	chr3	pfc	14641727	14663002	21276	+	13641727	15663002
Mob3c	chr4.115901019	7.39198e-08	2.21759e-07	247	3	3.73417e-06	ENSMUSG00000028709	chr4	pfc	115828092	115836185	8094	+	114828092	116836185
Mb21d1	chr9.79236374	4.4563e-08	2.22815e-07	905	5	3.747e-06	ENSMUSG00000032344	chr9	pfc	78430526	78443237	12712	-	77430526	79443237
Tmem8	chr17.25631985	2.13416e-09	2.24086e-07	2202	105	3.76341e-06	ENSMUSG00000024180	chr17	pfc	26113316	26123254	9939	+	25113316	27123254
Pcdhgb7	chr18.38038203	2.3454e-08	2.3454e-07	NA	10	3.9338e-06	ENSMUSG00000104063	chr18	pfc	37751600	37841873	90274	+	36751600	38841873
Eln	chr5.134622768	2.37928e-08	2.37928e-07	269	10	3.98537e-06	ENSMUSG00000029675	chr5	pfc	134703781	134747241	43461	-	133703781	135747241
Ttf2	chr3.101357377	2.6735e-08	2.40615e-07	491	9	4.02509e-06	ENSMUSG00000033222	chr3	pfc	100938860	100969663	30804	-	99938860	101969663
Dffa	chr4.149143811	5.37549e-09	2.52648e-07	512	47	4.22084e-06	ENSMUSG00000028974	chr4	pfc	149104146	149120647	16502	+	148104146	150120647
A730056A06Rik	chr7.73311357	2.126e-08	2.5512e-07	670	12	4.25656e-06	ENSMUSG00000097756	chr7	pfc	73314003	73375739	61737	-	72314003	74375739
Pdrg1	chr2.153649027	3.38171e-09	2.63773e-07	390	78	4.39519e-06	ENSMUSG00000027472	chr2	pfc	153008890	153015427	6538	-	152008890	154015427
Sat2	chr11.68691343	2.76298e-08	2.76298e-07	2294	10	4.59788e-06	ENSMUSG00000069835	chr11	pfc	69622024	69623870	1847	+	68622024	70623870
Tob1	chr11.94481688	2.81432e-08	2.81433e-07	2687	10	4.67721e-06	ENSMUSG00000037573	chr11	pfc	94211454	94215495	4042	+	93211454	95215495
Lrp8os3	chr4.107502862	4.71604e-08	2.82962e-07	393	6	4.69651e-06	ENSMUSG00000087200	chr4	pfc	107793161	107802064	8904	-	106793161	108802064
Mcur1	chr13.43167519	6.15248e-09	2.83014e-07	381	46	4.69126e-06	ENSMUSG00000021371	chr13	pfc	43538412	43560191	21780	-	42538412	44560191
Col20a1	chr2.180975819	4.06001e-08	2.84201e-07	85	7	4.70482e-06	ENSMUSG00000016356	chr2	pfc	180986535	181017540	31006	+	179986535	182017540
Efcab7	chr4.100219092	9.0706e-09	2.90259e-07	411	32	4.79888e-06	ENSMUSG00000073791	chr4	pfc	99829198	99912788	83591	+	98829198	100912788
Ccdc93	chr1.121528379	1.9418e-09	2.91271e-07	458	150	4.80936e-06	ENSMUSG00000026339	chr1	pfc	121431049	121506460	75412	+	120431049	122506460
Acap3	chr4.155913254	9.15487e-09	2.92956e-07	352	32	4.83093e-06	ENSMUSG00000029033	chr4	pfc	155891822	155907251	15430	+	154891822	156508116
4732419C18Rik	chr8.123786762	2.94572e-08	2.94572e-07	831	10	4.85131e-06	ENSMUSG00000097203	chr8	pfc	123744631	123754228	9598	-	122744631	124754228
Slc1a2	chr2.101731294	2.75108e-08	3.02619e-07	1067	11	4.9774e-06	ENSMUSG00000005089	chr2	pfc	102658659	102790784	132126	+	101658659	103790784
Pcdhb3	chr18.38038203	4.34335e-08	3.04034e-07	508	7	4.99423e-06	ENSMUSG00000045498	chr18	pfc	37300799	37304585	3787	+	36300799	38304585
Inafm2	chr2.118531422	2.60356e-08	3.12428e-07	1070	12	5.1255e-06	ENSMUSG00000074918	chr2	pfc	118745758	118748810	3053	+	117745758	119748810
Cep192	chr18.67788844	8.31489e-09	3.15966e-07	603	38	5.17688e-06	ENSMUSG00000024542	chr18	pfc	67800107	67885168	85062	+	66800107	68885168
Mrap2	chr9.87126467	4.01564e-08	3.21251e-07	1171	8	5.25673e-06	ENSMUSG00000042761	chr9	pfc	87144306	87184045	39740	+	86144306	88184045
Cfap46	chr7.139614901	1.92858e-08	3.27858e-07	792	17	5.35796e-06	ENSMUSG00000049571	chr7	pfc	139638778	139683817	45040	-	138638778	140683817
Manba	chr3.135736131	1.26407e-08	3.28657e-07	317	26	5.36414e-06	ENSMUSG00000028164	chr3	pfc	135485611	135571404	85794	+	134485611	136571404
Pigs	chr11.79331342	6.68589e-08	3.34294e-07	552	5	5.44917e-06	ENSMUSG00000041958	chr11	pfc	78328415	78342782	14368	+	77328415	79342782
Cxcl14	chr13.56333167	2.75966e-09	3.36678e-07	800	122	5.48102e-06	ENSMUSG00000021508	chr13	pfc	56288647	56296551	7905	-	55288647	57296551
Gm26614	chr9.117385472	3.37622e-08	3.37622e-07	877	10	5.48938e-06	ENSMUSG00000097240	chr9	pfc	117873144	117881202	8059	+	116873144	118881202
Sfn	chr4.132726834	1.09779e-08	3.40316e-07	756	31	5.52613e-06	ENSMUSG00000047281	chr4	pfc	133600556	133602168	1613	-	132600556	134602168
Nptx2	chr5.144456434	5.84468e-08	3.50681e-07	253	6	5.68719e-06	ENSMUSG00000059991	chr5	pfc	144545887	144557478	11592	+	143545887	145557478
Skp1a	chr11.51680781	7.11807e-08	3.55903e-07	935	5	5.76455e-06	ENSMUSG00000036309	chr11	pfc	52231995	52246858	14864	+	51231995	53246858
Spon1	chr7.114460282	1.62991e-08	3.58579e-07	3070	22	5.80052e-06	ENSMUSG00000038156	chr7	pfc	113765998	114043370	277373	+	112765998	115043370
Hmgcr	chr13.96935652	4.64963e-08	3.71971e-07	403	8	6.00952e-06	ENSMUSG00000021670	chr13	pfc	96648967	96670936	21970	-	95648967	97670936
Dcdc2a	chr13.25063973	2.3139e-08	3.93364e-07	2557	17	6.34709e-06	ENSMUSG00000035910	chr13	pfc	25056004	25210706	154703	+	24056004	26210706
Pla2g4e	chr2.120048065	5.87574e-08	4.11302e-07	840	7	6.62815e-06	ENSMUSG00000050211	chr2	pfc	120166412	120245335	78924	-	119166412	121245335
Pcp4l1	chr1.171254335	5.92631e-08	4.14841e-07	113	7	6.67675e-06	ENSMUSG00000038370	chr1	pfc	171173262	171196268	23007	-	170173262	172196268
Csrnp2	chr15.100450173	8.2252e-10	4.28533e-07	1282	521	6.88841e-06	ENSMUSG00000044636	chr15	pfc	100479570	100495239	15670	-	99479570	101495239
Tgfa	chr6.86090082	9.02664e-08	4.51332e-07	340	5	7.24576e-06	ENSMUSG00000029999	chr6	pfc	86195251	86275449	80199	+	85195251	87275449
Ubash3b	chr9.41053303	3.03599e-08	4.55398e-07	873	15	7.30184e-06	ENSMUSG00000032020	chr9	pfc	41011098	41161697	150600	-	40011098	42161697
Ldhd	chr8.111711425	1.57734e-07	4.73203e-07	270	3	7.57778e-06	ENSMUSG00000031958	chr8	pfc	111623785	111630374	6590	-	110623785	112630374
Mras	chr9.100214019	2.67769e-08	4.81985e-07	2226	18	7.70873e-06	ENSMUSG00000032470	chr9	pfc	99385422	99436881	51460	-	98385422	100436881
Mrpl27	chr11.94481688	5.41727e-08	4.87554e-07	2129	9	7.78804e-06	ENSMUSG00000024414	chr11	pfc	94653767	94660089	6323	+	93653767	95660089
Chn1os3	chr2.72755469	8.17049e-08	4.90229e-07	357	6	7.82097e-06	ENSMUSG00000086544	chr2	pfc	73596526	73616012	19487	+	72596526	74616012
Ablim1	chr19.57201268	4.59387e-09	4.91544e-07	2320	107	7.83214e-06	ENSMUSG00000025085	chr19	pfc	57032733	57314919	282187	-	56032733	58314919
Ppm1a	chr12.72948661	5.48668e-08	4.93801e-07	802	9	7.85828e-06	ENSMUSG00000021096	chr12	pfc	72761211	72794940	33730	+	71761211	73794940
C4a	chr17.34844521	3.22765e-08	5.16424e-07	1861	16	8.20806e-06	ENSMUSG00000015451	chr17	pfc	34809092	34823464	14373	-	33809092	35823464
Gpcpd1	chr2.132549350	2.6147e-07	5.2294e-07	11	2	8.30127e-06	ENSMUSG00000027346	chr2	pfc	132529082	132587729	58648	-	131529082	133587729
Dynll1	chr5.115318537	3.73593e-08	5.2303e-07	379	14	8.29237e-06	ENSMUSG00000009013	chr5	pfc	115297110	115300999	3890	-	114297110	116300999
Gm5113	chr7.30182777	2.81532e-08	5.34911e-07	952	19	8.4702e-06	ENSMUSG00000066647	chr7	pfc	30169875	30180209	10335	+	29169875	31180209
Mrpl19	chr6.81931543	6.78532e-08	5.42826e-07	399	8	8.58486e-06	ENSMUSG00000030045	chr6	pfc	81957851	81965958	8108	-	80957851	82965958
Cdh22	chr2.164470403	1.14426e-08	5.49243e-07	334	48	8.67559e-06	ENSMUSG00000053166	chr2	pfc	165111507	165234853	123347	-	164111507	166234853
Dapk1	chr13.60244388	2.27142e-09	5.51955e-07	2819	243	8.70764e-06	ENSMUSG00000021559	chr13	pfc	60601947	60763185	161239	+	59601947	61763185
Snx11	chr11.97027768	4.89793e-09	5.58364e-07	1193	114	8.79786e-06	ENSMUSG00000020876	chr11	pfc	96767555	96777559	10005	-	95767555	97777559
Atp6v1g2	chr17.35233001	3.72337e-08	5.58505e-07	1545	15	8.78922e-06	ENSMUSG00000024403	chr17	pfc	35233660	35238767	5108	+	34233660	36238767
Rgmb	chr17.15728429	9.36664e-08	5.61998e-07	145	6	8.83329e-06	ENSMUSG00000048027	chr17	pfc	15806253	15826586	20334	-	14806253	16826586
Tmprss11a	chr5.86100287	1.90564e-07	5.71692e-07	316	3	8.97458e-06	ENSMUSG00000072845	chr5	pfc	86410410	86468990	58581	-	85410410	87468990
Chmp1b	chr18.67219502	3.46887e-09	5.72364e-07	791	165	8.97408e-06	ENSMUSG00000109901	chr18	pfc	67203531	67207880	4350	+	66203531	68207880
Rep15	chr6.147423446	5.72772e-08	5.72772e-07	1216	10	8.96943e-06	ENSMUSG00000040121	chr6	pfc	147032537	147033518	982	+	146032537	148033518
Bicc1	chr10.70464942	8.19728e-08	5.7381e-07	702	7	8.97466e-06	ENSMUSG00000014329	chr10	pfc	70922832	71159700	236869	-	69922832	72159700
Npas3	chr12.54162786	5.41961e-08	5.96157e-07	1078	11	9.31276e-06	ENSMUSG00000021010	chr12	pfc	53248677	54072175	823499	+	52248677	55072175
Ccdc28a	chr10.18534104	1.69672e-09	6.02336e-07	786	355	9.39776e-06	ENSMUSG00000059554	chr10	pfc	18213676	18234998	21323	-	17213676	19234998
Neurod4	chr10.129930038	1.02468e-07	6.14809e-07	818	6	9.58065e-06	ENSMUSG00000048015	chr10	pfc	130268153	130280240	12088	-	129268153	130694993
A430057M04Rik	chr14.21525298	1.57054e-07	6.28214e-07	461	4	9.77759e-06	ENSMUSG00000090564	chr14	pfc	21847578	21856926	9349	+	20847578	22856926
Gba2	chr4.43288465	7.02813e-08	6.32532e-07	428	9	9.83279e-06	ENSMUSG00000028467	chr4	pfc	43566928	43578873	11946	-	42566928	44578873
Tcerg1l	chr7.138785638	3.73777e-08	6.35421e-07	865	17	9.86566e-06	ENSMUSG00000091002	chr7	pfc	138208974	138397730	188757	-	137208974	139397730
Tmem246	chr4.50167589	1.59665e-07	6.38661e-07	127	4	9.9039e-06	ENSMUSG00000039611	chr4	pfc	49584506	49597876	13371	-	48584506	50597876
Lrp12	chr15.40017185	1.08136e-07	6.48814e-07	723	6	1.00491e-05	ENSMUSG00000022305	chr15	pfc	39870603	39943994	73392	-	38870603	40943994
Bcdin3d	chr15.99737969	1.62451e-09	6.62799e-07	1064	408	1.02533e-05	ENSMUSG00000037525	chr15	pfc	99470084	99474730	4647	-	98470084	100474730
Sstr1	chr12.58631179	8.34397e-08	6.67518e-07	603	8	1.03138e-05	ENSMUSG00000035431	chr12	pfc	58211772	58214444	2673	+	57211772	59214444
Hpcal1	chr12.17440502	6.91973e-08	6.91973e-07	329	10	1.06787e-05	ENSMUSG00000071379	chr12	pfc	17690814	17791926	101113	+	16690814	18791926
BC016579	chr16.46099461	1.01371e-07	7.09597e-07	708	7	1.09374e-05	ENSMUSG00000033187	chr16	pfc	45626848	45654118	27271	-	44626848	46654118
Fgf10	chr13.118596265	5.96016e-08	7.15219e-07	1521	12	1.10107e-05	ENSMUSG00000021732	chr13	pfc	118669791	118792115	122325	+	117669791	119792115
Gm26902	chr19.34856306	3.62465e-07	7.2493e-07	291	2	1.11468e-05	ENSMUSG00000097558	chr19	pfc	34474808	34481546	6739	+	33474808	35481546
Dgat2	chr7.99532422	9.21536e-08	7.37229e-07	726	8	1.13222e-05	ENSMUSG00000030747	chr7	pfc	99153663	99182713	29051	-	98153663	100182713
Rad54l	chr4.116390718	2.49411e-07	7.48234e-07	291	3	1.14774e-05	ENSMUSG00000028702	chr4	pfc	116094264	116123690	29427	-	115094264	117123690
Itga3	chr11.94481688	1.07421e-07	7.51943e-07	1711	7	1.15205e-05	ENSMUSG00000001507	chr11	pfc	95044474	95076801	32328	-	94044474	96076801
Sft2d2	chr1.165084610	1.11781e-07	7.82468e-07	110	7	1.19737e-05	ENSMUSG00000040848	chr1	pfc	165174341	165194433	20093	-	164174341	166194433
Aasdh	chr5.76793042	1.12901e-07	7.90308e-07	304	7	1.20792e-05	ENSMUSG00000055923	chr5	pfc	76873659	76905514	31856	-	75873659	77905514
Dlx6os1	chr6.7680950	3.0067e-08	8.1181e-07	262	27	1.2393e-05	ENSMUSG00000090063	chr6	pfc	6820189	6871592	51404	-	5820189	7871592
Sgpl1	chr10.61200990	4.9639e-08	8.43862e-07	1045	17	1.28669e-05	ENSMUSG00000020097	chr10	pfc	61098642	61147703	49062	-	60098642	62147703
Zfp39	chr11.58866710	1.48387e-08	8.45804e-07	960	57	1.28811e-05	ENSMUSG00000037001	chr11	pfc	58888153	58904225	16073	-	57888153	59904225
Repin1	chr6.48632740	2.12635e-07	8.50539e-07	160	4	1.29377e-05	ENSMUSG00000052751	chr6	pfc	48593883	48599082	5200	+	47593883	49599082
Dhfr	chr13.92178406	5.57686e-09	8.5326e-07	628	153	1.29637e-05	ENSMUSG00000021707	chr13	pfc	92354783	92389053	34271	+	91354783	93389053
Tspan13	chr12.36412896	7.86704e-09	8.65375e-07	1181	110	1.31321e-05	ENSMUSG00000020577	chr12	pfc	36014557	36042500	27944	-	35014557	37042500
Gm15663	chr10.105872629	1.25629e-07	8.79402e-07	1783	7	1.33291e-05	ENSMUSG00000085282	chr10	pfc	105573953	105583874	9922	+	104573953	106583874
Gm5607	chr8.12420345	2.62758e-08	8.93377e-07	3300	34	1.35248e-05	ENSMUSG00000047935	chr8	pfc	12385771	12436729	50959	+	11385771	13436729
Arhgap42	chr9.9380398	1.79294e-07	8.96471e-07	21	5	1.35555e-05	ENSMUSG00000050730	chr9	pfc	8994329	9239101	244773	-	7994329	10239101
Cdc37l1	chr19.29979741	2.49368e-08	8.97726e-07	154	36	1.35584e-05	ENSMUSG00000024780	chr19	pfc	28990494	29017569	27076	+	27990494	30017569
Ptprn	chr1.74779289	1.0016e-07	9.01443e-07	197	9	1.35984e-05	ENSMUSG00000026204	chr1	pfc	75247041	75264208	17168	-	74247041	76264208
Perm1	chr4.156227584	4.37288e-08	9.18305e-07	313	21	1.38364e-05	ENSMUSG00000078486	chr4	pfc	156215927	156221307	5381	+	155215927	156508116
Spata31d1d	chr13.60553360	5.49567e-09	9.28768e-07	1818	169	1.39776e-05	ENSMUSG00000043986	chr13	pfc	59725925	59731752	5828	-	58725925	60731752
Nat8f5	chr6.86472340	2.35584e-07	9.42336e-07	225	4	1.4165e-05	ENSMUSG00000079494	chr6	pfc	85817221	85820972	3752	-	84817221	86820972
Slc6a15	chr10.103606543	1.57385e-07	9.4431e-07	1099	6	1.4178e-05	ENSMUSG00000019894	chr10	pfc	103367808	103419378	51571	+	102367808	104419378
Gm11549	chr3.36730677	3.30666e-07	9.91999e-07	72	3	1.48765e-05	ENSMUSG00000085007	chr3	pfc	36515057	36521813	6757	-	35515057	37521813
Gm8213	chr6.115801564	1.13313e-07	1.01982e-06	296	9	1.52757e-05	ENSMUSG00000082474	chr6	pfc	116195418	116195858	441	-	115195418	117195858
Hint2	chr4.43445749	9.28049e-08	1.02085e-06	451	11	1.52733e-05	ENSMUSG00000028470	chr4	pfc	43654227	43656466	2240	-	42654227	44656466
Smap2	chr4.121001095	1.76315e-07	1.05789e-06	157	6	1.58088e-05	ENSMUSG00000032870	chr4	pfc	120968317	121017247	48931	-	119968317	122017247
Fam213b	chr4.154829916	1.15502e-08	1.06262e-06	256	92	1.5861e-05	ENSMUSG00000029059	chr4	pfc	154895504	154899135	3632	-	153895504	155899135
Ncoa3	chr2.166054089	4.50072e-08	1.08017e-06	186	24	1.61041e-05	ENSMUSG00000027678	chr2	pfc	165992636	166073242	80607	+	164992636	167073242
Ssc5d	chr7.4755316	3.60096e-07	1.08029e-06	330	3	1.60869e-05	ENSMUSG00000035279	chr7	pfc	4925844	4944821	18978	+	3925844	5944821
Spast	chr17.74347967	4.70618e-08	1.08242e-06	461	23	1.60999e-05	ENSMUSG00000024068	chr17	pfc	74338987	74391113	52127	+	73338987	75391113
Arntl2	chr6.147580122	1.20945e-07	1.0885e-06	1400	9	1.61715e-05	ENSMUSG00000040187	chr6	pfc	146796055	146833529	37475	+	145796055	147833529
Esyt3	chr9.98644038	6.1115e-08	1.10007e-06	2276	18	1.63243e-05	ENSMUSG00000037681	chr9	pfc	99309967	99358530	48564	-	98309967	100358530
6330403A02Rik	chr1.181036033	2.83969e-07	1.13588e-06	130	4	1.68361e-05	ENSMUSG00000053963	chr1	pfc	180432387	180483504	51118	-	179432387	181483504
Urgcp	chr11.5837474	1.14472e-07	1.14472e-06	615	10	1.69475e-05	ENSMUSG00000049680	chr11	pfc	5713417	5762376	48960	-	4713417	6762376
Mfap1b	chr2.121675210	1.46124e-07	1.16899e-06	1004	8	1.72866e-05	ENSMUSG00000048222	chr2	pfc	121460235	121474067	13833	-	120460235	122474067
A430106G13Rik	chr1.138602375	1.04924e-08	1.17515e-06	323	112	1.73576e-05	ENSMUSG00000098206	chr1	pfc	137966531	137969918	3388	+	136966531	138969918
Trmo	chr4.46299121	1.07929e-07	1.18722e-06	193	11	1.75156e-05	ENSMUSG00000028331	chr4	pfc	46376505	46389437	12933	-	45376505	47389437
Ralgapa2	chr2.147147376	1.7209e-07	1.20463e-06	436	7	1.77519e-05	ENSMUSG00000037110	chr2	pfc	146239879	146512026	272148	-	145239879	147512026
Scly	chr1.90958969	6.88711e-09	1.21213e-06	1142	176	1.78418e-05	ENSMUSG00000026307	chr1	pfc	91298338	91321075	22738	+	90298338	92321075
Zfp444	chr7.6697534	2.03203e-07	1.21922e-06	222	6	1.79255e-05	ENSMUSG00000044876	chr7	pfc	6172226	6191349	19124	+	5172226	7191349
Slco4c1	chr1.96510849	1.74916e-07	1.22441e-06	1924	7	1.7981e-05	ENSMUSG00000040693	chr1	pfc	96818784	96872171	53388	-	95818784	97872171
Tubb5	chr17.35692366	7.68697e-08	1.22991e-06	1023	16	1.80411e-05	ENSMUSG00000001525	chr17	pfc	35833926	35838306	4381	-	34833926	36838306
Zfp384	chr6.125213125	1.12128e-07	1.23341e-06	212	11	1.80716e-05	ENSMUSG00000038346	chr6	pfc	125009145	125037870	28726	+	124009145	126037870
Kcng2	chr18.80426576	1.04487e-07	1.25385e-06	964	12	1.83499e-05	ENSMUSG00000059852	chr18	pfc	80294546	80364254	69709	-	79294546	81364254
3632451O06Rik	chr14.49952097	1.59204e-07	1.27363e-06	953	8	1.86181e-05	ENSMUSG00000036242	chr14	pfc	49681560	49783383	101824	-	48681560	50783383
Trmt13	chr3.116513431	4.28107e-07	1.28432e-06	284	3	1.87529e-05	ENSMUSG00000033439	chr3	pfc	116581093	116614587	33495	-	115581093	117614587
Iqgap1	chr7.81287150	1.28684e-07	1.28684e-06	900	10	1.87682e-05	ENSMUSG00000030536	chr7	pfc	80711583	80803331	91749	-	79711583	81803331
Zfp948	chr17.21558199	4.30138e-07	1.29041e-06	505	3	1.87988e-05	ENSMUSG00000067931	chr17	pfc	21567046	21588697	21652	+	20567046	22588697
Gm13225	chr4.145009650	6.45436e-07	1.29087e-06	129	2	1.87839e-05	ENSMUSG00000078503	chr4	pfc	145510759	145539188	28430	+	144510759	146539188
[truncated: 1,249 more rows]

## Sheet: cisResults_STR
gene_name	cis-eQTL snp	raw p-value	adjusted p-value	number of cis SNPs tested	number of effective tests	fdr	ensembl_id	chrom	tissue	start	end	width	strand	upstream	downstream
[truncated: 2,054 more rows]
