# Supplementary material for: Genome wide association analysis in a mouse advanced intercross line
Source: Nat Commun. 2018 Dec 4;9:5162. doi: 10.1038/s41467-018-07642-8 (PMC6279738; doi:10.1038/s41467-018-07642-8)
Supplement: Supplementary file 8 — Supplementary Data 5 [file 41467_2018_7642_MOESM8_ESM.xlsx]

## Sheet: trans-eQTLs
eqtl_tissue	eqtl_chrom	eqtl_pos_bp	eqtl_pvalue	eqtl_rsid	eqtl_snp_annotation	target_gene_chrom	target_gene	target_gene_ensid	target_gene_annotation	target_gene_transcription_start	target_gene_transcription_end
pfc	1	6143000	5.43e-06	rs31841708	intergenic_variant	9	Mre11a	ENSMUSG00000031928	protein coding gene	14784653	14837126
hip	1	8811205	8.37e-06	rs47940021	intron_variant	2	Itga8	ENSMUSG00000026768	protein coding gene	12106659	12301920
pfc	1	9536361	6.7e-06	rs32205912	intergenic_variant	18	Wdr36	ENSMUSG00000038299	protein coding gene	32837224	32866349
pfc	1	10345100	5.81e-11	rs217653133	intron_variant	18	St8sia3	ENSMUSG00000056812	protein coding gene	64254358	64276144
hip	1	18793807	8.54e-06	rs32310767	intergenic_variant	4	Podn	ENSMUSG00000028600	protein coding gene	108014792	108032090
hip	1	19883025	4.8e-06	rs31576960	intergenic_variant	6	Gm15706	ENSMUSG00000086013	lincRNA gene	145250551	145251856
hip	1	19883025	4.8e-06	rs31576960	intergenic_variant	20	Gm15201	ENSMUSG00000086034	unclassified non-coding RNA gene	161735078	163736613
hip	1	20193813	1.44e-06	rs31724611	intron_variant	7	Arnt2	ENSMUSG00000015709	protein coding gene	84246274	84410038
hip	1	23708067	3.05e-07	rs49163191	intergenic_variant	6	Rpa3	ENSMUSG00000012483	protein coding gene	8255935	8259141
str	1	37624563	7.9e-06	rs32202331	synonymous_variant	8	Arhgef10	ENSMUSG00000071176	protein coding gene	14911662	15001085
hip	1	39370562	4.46e-06	rs31161831	intron_variant	4	1700125G02Rik	ENSMUSG00000085263	antisense lncRNA gene	124890887	124894782
hip	1	39517177	3.18e-06	rs32489277	intergenic_variant	14	Slc39a2	ENSMUSG00000072572	protein coding gene	51893609	51895806
hip	1	39517177	2.19e-06	rs32489277	intergenic_variant	2	Alkbh3	ENSMUSG00000040174	protein coding gene	93980633	93984789
hip	1	39729063	2.25e-06	rs32224375	intergenic_variant	11	Casc3	ENSMUSG00000078676	protein coding gene	98809807	98833807
hip	1	40421607	8.58e-06	rs32033336	intergenic_variant	5	Gjc3	ENSMUSG00000056966	protein coding gene	137953808	137962959
hip	1	40905576	5.7e-07	rs32498109	intergenic_variant	4	Nans	ENSMUSG00000028334	protein coding gene	46489328	46503438
str	1	40905576	8.1e-06	rs32498109	intergenic_variant	9	Crabp1	ENSMUSG00000032291	protein coding gene	54764747	54773110
hip	1	52464773	5.91e-06	rs47234767	intron_variant	7	3110040N11Rik	ENSMUSG00000025102	protein coding gene	81782186	81789453
pfc	1	52855468	6.4e-06	rs32750415	intron_variant	17	Ppp1r18	ENSMUSG00000034595	protein coding gene	35865594	35875591
str	1	54868726	3.24e-06	rs240341666	intron_variant	18	Zfp608	ENSMUSG00000052713	protein coding gene	54888044	54990180
str	1	58382170	5.33e-06	rs260107285	downstream_gene_variant	13	Fancc	ENSMUSG00000021461	protein coding gene	63304708	63431745
str	1	58837915	6.02e-08	rs248236435	intron_variant	19	Bbs1	ENSMUSG00000006464	protein coding gene	4901439	4906627
hip	1	60392048	1.68e-06	rs213710436	downstream_gene_variant	17	Itpr3	ENSMUSG00000042644	protein coding gene	27057303	27122223
pfc	1	61238161	9.69e-06	rs257175387	intergenic_variant	18	Tcerg1	ENSMUSG00000024498	protein coding gene	42511486	42575785
hip	1	66614890	5.62e-06	rs47493718	intron_variant	10	Lmnb2	ENSMUSG00000062075	protein coding gene	80901362	80918245
pfc	1	67064378	2.5e-09	rs30353576	intergenic_variant	2	Hmcn2	ENSMUSG00000055632	protein coding gene	31438061	31460737
pfc	1	69336512	6.28e-06	rs228751402	intergenic_variant	9	Eef1a1	ENSMUSG00000037742	protein coding gene	78478453	78481724
str	1	69429477	3.05e-06	rs218541444	intergenic_variant	5	Gm43311	ENSMUSG00000105896	unclassified gene	65410651	65413027
hip	1	71120099	2.67e-06	rs6227585	intergenic_variant	3	Adgrl4	ENSMUSG00000039167	protein coding gene	150437887	152545086
str	1	72329334	6.61e-06	rs37700270	intron_variant	4	Rad54l	ENSMUSG00000028702	protein coding gene	116096954	116100058
hip	1	79069451	3.51e-06	rs46885538	intergenic_variant	6	Thsd7a	ENSMUSG00000032625	protein coding gene	12311607	12749253
str	1	82418795	7.22e-06	rs30247454	intron_variant	10	Nxph4	ENSMUSG00000040258	protein coding gene	127525472	127534559
hip	1	82866004	7.51e-06	rs248668322	intron_variant	7	Slco2b1	ENSMUSG00000030737	protein coding gene	99657803	99695809
pfc	1	85977195	2.48e-06	rs51404174	intergenic_variant	20	Wdr44	ENSMUSG00000036769	protein coding gene	23693050	23806001
pfc	1	89118873	8.39e-07	rs255292223	intron_variant	16	Bach1	ENSMUSG00000025612	protein coding gene	87698953	87733346
str	1	90417234	1.66e-06	rs31938298	intergenic_variant	8	Sugp1	ENSMUSG00000011306	protein coding gene	70042812	70058317
hip	1	93158250	5.31e-07	rs262443308	intron_variant	2	Gm22596	ENSMUSG00000088226	unclassified non-coding RNA gene	163761659	165761974
hip	1	99662326	5.35e-06	NA	intergenic_variant	15	Erich5	ENSMUSG00000044726	protein coding gene	33453312	35473892
hip	1	99662376	3.23e-15	rs239249712	intergenic_variant	20	Slc25a53	ENSMUSG00000044348	protein coding gene	136981115	137038302
hip	1	115917960	6.62e-06	rs229865204	intron_variant	15	Fzd6	ENSMUSG00000022297	protein coding gene	39006279	39038190
hip	1	118963988	1.83e-06	rs30721643	intron_variant	10	Efna2	ENSMUSG00000003070	protein coding gene	80179481	80190010
hip	1	119233172	6.03e-06	rs31137225	intergenic_variant	5	Taok3	ENSMUSG00000061288	protein coding gene	117120128	117275098
str	1	119428646	4.91e-06	NA	intergenic_variant	11	Mllt6	ENSMUSG00000038437	protein coding gene	97663411	97685458
hip	1	121528372	3.81e-06	rs30775576	5_prime_UTR_variant	4	Gm12444	ENSMUSG00000082194	pseudogene	45243014	47243890
hip	1	121528372	3.81e-06	rs30775576	5_prime_UTR_variant	20	Nap1l2	ENSMUSG00000082229	protein coding gene	103184058	103186664
str	1	122478661	1.37e-06	rs227535777	intergenic_variant	2	Cybrd1	ENSMUSG00000027015	protein coding gene	71118053	71142926
str	1	122478661	5.2e-06	rs227535777	intergenic_variant	8	Rltpr	ENSMUSG00000050357	protein coding gene	105686273	105698165
hip	1	122529321	2.26e-06	rs266129491	intergenic_variant	7	Gm5900	ENSMUSG00000094685	pseudogene	103949176	105950441
str	1	123371892	1.39e-06	rs36475069	intron_variant	15	Trps1	ENSMUSG00000038679	protein coding gene	50654758	50889049
str	1	123602768	5.57e-06	rs32702427	intron_variant	11	Gm25948	ENSMUSG00000093075	miRNA gene	119068127	121068238
str	1	123848416	7.86e-06	rs32728678	intron_variant	13	Nfil3	ENSMUSG00000056749	protein coding gene	52967208	52973065
str	1	124477860	3.12e-06	rs252012446	intergenic_variant	8	Phkb	ENSMUSG00000036879	protein coding gene	85840990	85937046
pfc	1	124711083	4.2e-07	rs232732029	intron_variant	12	Rin3	ENSMUSG00000044456	protein coding gene	102283073	102390854
hip	1	125042788	7.57e-06	rs264715748	intergenic_variant	4	Usp48	ENSMUSG00000043411	protein coding gene	137594188	137625287
hip	1	125367002	2.81e-28	rs32550991	intergenic_variant	20	Gm9670	ENSMUSG00000082383	pseudogene	102506812	104507589
str	1	125481715	9.32e-07	rs46389146	intergenic_variant	9	Dync2h1	ENSMUSG00000047193	protein coding gene	6928502	7177230
str	1	125481715	5.55e-06	rs46389146	intergenic_variant	5	Uso1	ENSMUSG00000029407	protein coding gene	92137937	92184055
str	1	125481715	3.35e-06	rs46389146	intergenic_variant	6	Mgp	ENSMUSG00000030218	protein coding gene	136872434	136875805
str	1	125763932	1.91e-06	rs46612481	intron_variant	11	Rasgef1c	ENSMUSG00000020374	protein coding gene	49901834	49980223
str	1	125763932	4.62e-06	rs46612481	intron_variant	9	Slc24a1	ENSMUSG00000034452	protein coding gene	64922860	64951607
str	1	125763932	1.43e-06	rs46612481	intron_variant	4	Fggy	ENSMUSG00000028573	protein coding gene	95557506	95926939
str	1	125763932	4.62e-06	rs46612481	intron_variant	20	Eda2r	ENSMUSG00000034457	protein coding gene	97333840	97377209
str	1	125836037	5.99e-07	rs31379071	intron_variant	4	Gm11405	ENSMUSG00000083767	pseudogene	73228197	75229752
str	1	125836037	2.26e-06	rs31379071	intron_variant	11	Brip1os	ENSMUSG00000085208	antisense lncRNA gene	85201370	87304443
pfc	1	125854611	5.14e-06	rs49402636	intron_variant	20	Syp	ENSMUSG00000031144	protein coding gene	7638579	7653256
pfc	1	125854611	5.36e-06	rs49402636	intron_variant	10	Rufy2	ENSMUSG00000020070	protein coding gene	62980222	62990293
str	1	125854611	8.47e-06	rs49402636	intron_variant	9	Hmgcll1	ENSMUSG00000007908	protein coding gene	76014976	76136350
str	1	125854611	5.45e-06	rs49402636	intron_variant	11	Nek8	ENSMUSG00000017405	protein coding gene	78166105	78176666
str	1	125872500	6.3e-06	rs4222582	synonymous_variant	7	Mcee	ENSMUSG00000033429	protein coding gene	64392770	64412119
str	1	128690782	1.58e-07	rs108454839	intergenic_variant	18	Pcdha7	ENSMUSG00000104318	protein coding gene	35973802	38187657
hip	1	131755038	2.45e-14	rs233022286	intron_variant	20	Nxt2	ENSMUSG00000042271	protein coding gene	142226769	142239700
str	1	134626511	1.82e-06	rs47041677	intron_variant	8	Pdp2	ENSMUSG00000048371	protein coding gene	104591467	104596849
pfc	1	135578692	3.27e-08	rs242080327	intron_variant	14	Cadps	ENSMUSG00000054423	protein coding gene	12434862	12541958
pfc	1	135871559	8.76e-07	rs6334335	3_prime_UTR_variant	2	Gm13547	ENSMUSG00000075425	protein coding gene	29761527	29764089
pfc	1	135872356	1e-05	rs30923073	3_prime_UTR_variant	4	Fam92a	ENSMUSG00000028218	protein coding gene	12153141	12172015
hip	1	136752067	6.8e-06	rs243935278	intergenic_variant	2	Mettl5	ENSMUSG00000051730	protein coding gene	69871194	69885615
pfc	1	137238269	1.03e-05	rs36523355	intergenic_variant	20	Taf9b	ENSMUSG00000047242	protein coding gene	106206873	106219842
pfc	1	137238269	1.03e-05	rs36523355	intergenic_variant	6	BC048546	ENSMUSG00000047228	protein coding gene	128539821	128543396
str	1	141104100	6.09e-06	rs230692189	intergenic_variant	9	Cep162	ENSMUSG00000056919	protein coding gene	86189573	88255536
str	1	143494434	4.9e-06	rs46948876	intergenic_variant	17	Efna5	ENSMUSG00000048915	protein coding gene	62602956	62881317
str	1	144275865	2.66e-06	rs31476025	intergenic_variant	6	Apold1	ENSMUSG00000090698	protein coding gene	134982000	134986836
pfc	1	145882903	4.28e-07	rs242547892	intergenic_variant	5	Git2	ENSMUSG00000041890	protein coding gene	114727407	114773492
pfc	1	150992241	3.33e-06	rs265344700	intron_variant	14	Polr3a	ENSMUSG00000025280	protein coding gene	24448693	24487046
pfc	1	150992241	3.33e-06	rs265344700	intron_variant	20	Sat1	ENSMUSG00000025283	protein coding gene	155213125	155216449
pfc	1	151676013	8.15e-06	rs234600531	intron_variant	13	Sv2c	ENSMUSG00000051111	protein coding gene	95959442	95984850
hip	1	153090969	1.74e-07	rs240288236	intron_variant	9	Ccr1	ENSMUSG00000025804	protein coding gene	123962125	123968692
str	1	153134624	1.06e-07	rs31170275	intron_variant	9	Ccr1	ENSMUSG00000025804	protein coding gene	123962125	123968692
str	1	153151126	1.93e-08	rs217378502	intron_variant	19	Mpeg1	ENSMUSG00000046805	protein coding gene	12460778	12465285
hip	1	164319741	4.3e-06	rs51241058	intron_variant	15	Eif4b	ENSMUSG00000058655	protein coding gene	102073772	102090195
hip	1	164413762	1.42e-06	rs46524924	intron_variant	4	Mul1	ENSMUSG00000041241	protein coding gene	138434671	138442265
pfc	1	166384575	7.81e-07	rs220499180	downstream_gene_variant	17	Rab26	ENSMUSG00000079657	protein coding gene	24529053	24533747
pfc	1	170978793	4.39e-06	rs48866236	upstream_gene_variant	3	Cnn3	ENSMUSG00000053931	protein coding gene	121426540	121458205
str	1	171193445	2.58e-06	rs31557386	intron_variant	8	Letm2	ENSMUSG00000037363	protein coding gene	25591659	25597487
str	1	171193445	8.07e-06	rs31557386	intron_variant	8	2010320M18Rik	ENSMUSG00000100691	lincRNA gene	70776815	70777823
hip	1	171338636	4.61e-06	rs30525567	synonymous_variant	8	Zfpm1	ENSMUSG00000049577	protein coding gene	122282140	122337247
hip	1	171492042	7.77e-06	rs52435480	intergenic_variant	7	Egln2	ENSMUSG00000058709	protein coding gene	27158657	27166802
pfc	1	174567915	8.15e-06	rs31870058	intron_variant	5	Gm7993	ENSMUSG00000107092	pseudogene	95974240	95975623
hip	1	174641899	2.88e-06	rs47323757	intron_variant	6	Raf1	ENSMUSG00000000441	protein coding gene	115618572	115675858
pfc	1	181036033	2.84e-07	rs107645138	intergenic_variant	7	Zfp14	ENSMUSG00000053985	protein coding gene	30036358	30051396
str	1	182043525	5.42e-06	rs47776720	intergenic_variant	8	Nrp1	ENSMUSG00000025810	protein coding gene	128359098	128462081
str	1	182071469	2.87e-06	rs33815830	intergenic_variant	2	Ssrp1	ENSMUSG00000027067	protein coding gene	85037119	85047114
hip	1	182090699	1.65e-23	rs230429465	intergenic_variant	2	Gm13736	ENSMUSG00000082908	pseudogene	86526049	88526752
pfc	1	182090699	5.91e-15	rs230429465	intergenic_variant	2	Gm13736	ENSMUSG00000082908	pseudogene	86526049	88526752
str	1	182122826	8.8e-18	rs257930915	upstream_gene_variant	2	Gm13736	ENSMUSG00000082908	pseudogene	86526049	88526752
hip	1	187575675	5.99e-06	rs45769283	intergenic_variant	17	Uhrf1bp1	ENSMUSG00000039512	protein coding gene	27856506	27900040
str	1	189768073	2.33e-06	rs33017389	intron_variant	3	Gm37359	ENSMUSG00000103620	antisense lncRNA gene	65829116	65872281
pfc	1	192303727	5.28e-10	rs52536710	intron_variant	6	Rnf181	ENSMUSG00000055850	protein coding gene	72359713	72362393
pfc	1	192598702	6.79e-06	rs249051209	intron_variant	7	Tmc7	ENSMUSG00000042246	protein coding gene	118535843	118584686
pfc	1	193461441	4.19e-06	rs49165692	intergenic_variant	11	Utp6	ENSMUSG00000035575	protein coding gene	79933955	79962387
pfc	1	193504225	7.45e-06	rs31989763	downstream_gene_variant	20	Ppp1r3fos	ENSMUSG00000039545	antisense lncRNA gene	6573600	8581015
pfc	1	193504225	7.45e-06	rs31989763	downstream_gene_variant	9	Ncam1	ENSMUSG00000039542	protein coding gene	49515138	49799393
pfc	1	193504225	5.43e-06	rs31989763	downstream_gene_variant	11	Asb16	ENSMUSG00000034768	protein coding gene	102268822	102278061
pfc	1	193751889	5.75e-06	rs33198896	intergenic_variant	20	Lancl3	ENSMUSG00000047344	protein coding gene	9199972	9268085
pfc	1	193751889	8.09e-06	rs33198896	intergenic_variant	12	Sptssa	ENSMUSG00000044408	protein coding gene	54645373	54656572
pfc	1	193915305	2.13e-06	rs32607927	intergenic_variant	16	Sst	ENSMUSG00000004366	protein coding gene	23889580	23890844
str	2	4212394	3.05e-06	rs27078365	intron_variant	7	Rabep2	ENSMUSG00000030727	protein coding gene	126428766	126446476
pfc	2	4268823	8.15e-07	rs27065779	intron_variant	9	Stag1	ENSMUSG00000037286	protein coding gene	100643622	100958544
pfc	2	6777624	9.82e-06	rs27116591	intron_variant	1	Il1r1	ENSMUSG00000026072	protein coding gene	40225079	40316177
hip	2	6778067	7.81e-06	rs27116583	intron_variant	10	Rnf126	ENSMUSG00000035890	protein coding gene	79758514	79766952
hip	2	6963147	2.17e-06	rs265819402	intron_variant	3	A730011C13Rik	ENSMUSG00000084846	antisense lncRNA gene	94995042	94997350
hip	2	8358372	5.92e-06	rs229779621	intergenic_variant	8	Usp38	ENSMUSG00000038250	protein coding gene	80980732	81014906
pfc	2	39554302	7.39e-06	rs213940240	intergenic_variant	17	Gtf2h4	ENSMUSG00000001524	protein coding gene	35667727	35673743
pfc	2	39554302	4.17e-06	rs213940240	intergenic_variant	12	Pnpla8	ENSMUSG00000036257	protein coding gene	44221370	44313435
str	2	40273583	1.29e-06	rs223650168	intergenic_variant	3	Stxbp3	ENSMUSG00000027882	protein coding gene	107793176	109840526
str	2	44033599	1.5e-06	rs27123863	intron_variant	5	4933404O12Rik	ENSMUSG00000097908	lincRNA gene	136919145	136937109
str	2	46711142	5.78e-07	NA	intergenic_variant	4	Plaa	ENSMUSG00000028577	protein coding gene	94565138	94576388
str	2	58156495	2.31e-06	rs255065000	intron_variant	9	Hhatl	ENSMUSG00000032523	protein coding gene	121784015	121792507
str	2	59413430	7.64e-06	rs237335426	intergenic_variant	3	Gm43820	ENSMUSG00000106062	unclassified gene	37644607	37647952
str	2	59419797	1.87e-06	rs214860877	intergenic_variant	4	Hspg2	ENSMUSG00000028763	protein coding gene	137545518	137570630
str	2	59639755	3.95e-06	rs215548172	intron_variant	5	Gm43034	ENSMUSG00000106662	unclassified gene	124531133	124532496
str	2	59699301	5.16e-06	rs234932035	intron_variant	11	Inpp5j	ENSMUSG00000034570	protein coding gene	3494381	3502799
str	2	59699301	6.73e-07	rs234932035	intron_variant	5	Cwh43	ENSMUSG00000029154	protein coding gene	73406077	73453425
str	2	69367881	2.71e-06	rs243798281	intergenic_variant	12	Snw1	ENSMUSG00000021039	protein coding gene	87449909	87472299
pfc	2	72041458	2.17e-06	rs3695291	intron_variant	10	Pcbd1	ENSMUSG00000020098	protein coding gene	61089330	61094329
pfc	2	72145667	2.57e-06	rs27983983	downstream_gene_variant	16	Btg3	ENSMUSG00000022863	protein coding gene	78359859	78376810
pfc	2	72195051	5.42e-06	rs241666221	intron_variant	6	Camk1	ENSMUSG00000030272	protein coding gene	113334123	113343922
pfc	2	72220530	9.42e-06	rs27968668	intron_variant	1	Trove2	ENSMUSG00000018199	protein coding gene	143750790	143777051
hip	2	72528435	2.33e-06	rs259818234	intergenic_variant	14	2810402E24Rik	ENSMUSG00000099966	antisense lncRNA gene	20641009	20644048
str	2	73066902	7.25e-18	rs238197953	intergenic_variant	5	Gm2810	ENSMUSG00000082938	pseudogene	39328438	41329427
pfc	2	73115975	1.65e-13	rs255021184	intron_variant	5	Gm2810	ENSMUSG00000082938	pseudogene	39328438	41329427
hip	2	73188368	5.53e-25	rs243739794	intron_variant	5	Gm2810	ENSMUSG00000082938	pseudogene	39328438	41329427
pfc	2	73364610	2.49e-06	rs265903061	intron_variant	4	Raver2	ENSMUSG00000035275	protein coding gene	101069037	101152370
hip	2	73469070	8.42e-06	rs233629710	intron_variant	12	Gskip	ENSMUSG00000044715	protein coding gene	105685351	105699151
pfc	2	73523149	8.24e-06	rs251430417	intron_variant	1	Glrx2	ENSMUSG00000018196	protein coding gene	143739348	143749678
pfc	2	73779920	6.09e-06	rs260501241	upstream_gene_variant	3	Tmem154	ENSMUSG00000056498	protein coding gene	84666191	84704575
pfc	2	75886288	3.21e-13	rs27940192	intron_variant	18	Eno1b	ENSMUSG00000059040	protein coding gene	47045335	49048378
pfc	2	75892662	4.55e-06	rs27940168	intron_variant	7	Mrpl48	ENSMUSG00000030706	protein coding gene	100549116	100607996
str	2	76411952	4.06e-06	rs223175656	intron_variant	3	Gm43570	ENSMUSG00000105945	antisense lncRNA gene	59002471	59006158
str	2	76645605	5.64e-06	rs242760419	intron_variant	1	Rab3gap1	ENSMUSG00000036104	protein coding gene	127868772	127943876
str	2	76897464	6.94e-06	rs228471018	intron_variant	9	Tipin	ENSMUSG00000032397	protein coding gene	64281606	64304792
str	2	77734935	5.06e-06	rs219766773	intron_variant	14	Lacc1	ENSMUSG00000044350	protein coding gene	77024200	77036617
pfc	2	80662182	1.18e-12	rs226732366	downstream_gene_variant	20	Gm8806	ENSMUSG00000083367	pseudogene	79533745	81535151
hip	2	82325419	8.84e-06	rs33103630	intergenic_variant	18	Pcdhga3	ENSMUSG00000104346	protein coding gene	36674307	38841873
hip	2	93142979	8.18e-06	rs27417785	intergenic_variant	7	Nfkbid	ENSMUSG00000036931	protein coding gene	30421731	30428746
hip	2	93529163	6.53e-06	rs27367160	intergenic_variant	16	Mfi2	ENSMUSG00000022780	protein coding gene	31878809	31899019
hip	2	94205801	3.94e-06	rs33255659	intergenic_variant	14	Psmc6	ENSMUSG00000021832	protein coding gene	45329823	45349071
pfc	2	94571810	4.34e-06	rs221751741	intergenic_variant	18	Lman1	ENSMUSG00000041891	protein coding gene	65980738	66002635
hip	2	95806038	5.09e-06	rs252548021	intergenic_variant	8	Upf1	ENSMUSG00000058301	protein coding gene	70331521	70353273
pfc	2	96697256	8.07e-06	rs265456394	intron_variant	10	Map2k2	ENSMUSG00000035027	protein coding gene	81105946	81124697
hip	2	96771761	3.26e-06	rs217658936	intron_variant	1	Crocc2	ENSMUSG00000084989	protein coding gene	92215899	94231072
hip	2	96786046	5.21e-06	rs214450370	intron_variant	13	Cast	ENSMUSG00000021585	protein coding gene	74693293	74808760
hip	2	96786046	1.03e-06	rs214450370	intron_variant	1	Gm37132	ENSMUSG00000103443	unclassified gene	195079099	195081336
pfc	2	97741014	2.22e-06	rs582782891	intergenic_variant	14	Ggact	ENSMUSG00000041625	protein coding gene	122816222	122913165
hip	2	97938978	7.13e-06	rs221111136	intergenic_variant	1	Nos1ap	ENSMUSG00000038473	protein coding gene	170317495	170589849
hip	2	97953543	2.8e-06	rs52256991	intergenic_variant	17	Gm17276	ENSMUSG00000097305	lincRNA gene	32113428	32141843
hip	2	97953543	3.19e-06	rs52256991	intergenic_variant	18	Prrc1	ENSMUSG00000024594	protein coding gene	57354732	57392719
pfc	2	106923228	1.22e-06	rs386862544	intergenic_variant	20	Nkap	ENSMUSG00000016409	protein coding gene	37126762	37150746
hip	2	109299803	3.77e-06	rs27472069	downstream_gene_variant	6	Cecr2	ENSMUSG00000071226	protein coding gene	120666420	120771191
pfc	2	110999416	5.06e-06	rs223627563	intergenic_variant	5	Whsc1	ENSMUSG00000057406	protein coding gene	33821658	33870536
pfc	2	111933966	2.72e-06	rs222629338	intergenic_variant	14	Bnip3l	ENSMUSG00000022051	protein coding gene	66985239	67008877
hip	2	113478126	3.96e-06	rs234481247	intron_variant	1	Gm37570	ENSMUSG00000102559	unclassified gene	66765626	66768731
hip	2	115395187	4.39e-06	rs27455661	intergenic_variant	6	Mgll	ENSMUSG00000033174	protein coding gene	88724411	88828360
str	2	115593076	2.4e-06	rs218122192	intron_variant	6	Sec61a1	ENSMUSG00000030082	protein coding gene	88503606	88518800
hip	2	117765281	2.7e-07	rs47336164	intergenic_variant	20	Ndp	ENSMUSG00000040138	protein coding gene	16885520	16911774
pfc	2	119742594	2.06e-07	rs246133124	synonymous_variant	17	Prr18	ENSMUSG00000055945	protein coding gene	8340405	8344113
hip	2	119742594	7.36e-16	rs246133124	synonymous_variant	20	Zdhhc15	ENSMUSG00000033906	protein coding gene	104536969	104671064
str	2	119769457	3.16e-06	rs50045002	intron_variant	9	Alkbh8	ENSMUSG00000025899	protein coding gene	3335477	3385846
pfc	2	119811196	3.77e-09	rs27424657	intron_variant	20	Zdhhc15	ENSMUSG00000033906	protein coding gene	104536969	104671064
pfc	2	121675210	3.65e-09	rs45797518	intron_variant	18	Eif3j2	ENSMUSG00000043424	protein coding gene	43476954	43477746
hip	2	123234885	2.7e-18	rs46468329	intergenic_variant	18	Eif3j2	ENSMUSG00000043424	protein coding gene	43476954	43477746
str	2	123404632	4.87e-16	rs47747936	intergenic_variant	18	Eif3j2	ENSMUSG00000043424	protein coding gene	43476954	43477746
str	2	127528011	5.37e-07	rs50608368	3_prime_UTR_variant	11	Gm11190	ENSMUSG00000055045	lincRNA gene	77912126	77929288
pfc	2	128313171	4.08e-06	rs27446131	intron_variant	4	Casp8ap2	ENSMUSG00000028282	protein coding gene	32615469	32641558
str	2	128541029	5.84e-06	rs256768579	intergenic_variant	5	Rfc2	ENSMUSG00000023104	protein coding gene	134582689	134598328
str	2	129220744	2.5e-06	rs248050781	intron_variant	6	Slc25a13	ENSMUSG00000015112	protein coding gene	5041218	7217118
str	2	129270251	3.24e-06	rs243600260	intron_variant	11	Alox12	ENSMUSG00000000320	protein coding gene	70241454	70255341
hip	2	129306612	2.76e-20	rs27447731	non_coding_transcript_exon_variant	20	5530601H04Rik	ENSMUSG00000087174	unclassified non-coding RNA gene	105037349	105070124
str	2	130113621	1.03e-06	rs27272980	intron_variant	5	Amz1	ENSMUSG00000050022	protein coding gene	140735525	140754690
hip	2	130486406	2.52e-06	rs33409700	intron_variant	11	Sco1	ENSMUSG00000069844	protein coding gene	67052669	67067440
str	2	136189116	7.28e-06	rs27236988	intron_variant	9	Cacna2d2	ENSMUSG00000010066	protein coding gene	107399879	107529343
str	2	138412277	3.45e-07	rs244249272	intergenic_variant	9	Trim71	ENSMUSG00000079259	protein coding gene	114511272	114564369
pfc	2	146486740	7.5e-06	rs27327326	intron_variant	17	Fance	ENSMUSG00000007570	protein coding gene	28313529	28326574
str	2	147689631	2.2e-06	rs27325841	intergenic_variant	11	Sgcd	ENSMUSG00000020354	protein coding gene	46896252	47988969
hip	2	147728621	3.96e-06	rs224065135	intergenic_variant	13	Ubqln1	ENSMUSG00000005312	protein coding gene	58176155	58181625
str	2	148359288	3.15e-06	rs259744101	intergenic_variant	5	Hscb	ENSMUSG00000043510	protein coding gene	110829069	110839777
hip	2	148544683	2.26e-06	rs231382891	intergenic_variant	14	Fbxl3	ENSMUSG00000022124	protein coding gene	103080238	103098997
hip	2	148560869	6.27e-06	rs240909281	intergenic_variant	9	Dag1	ENSMUSG00000039952	protein coding gene	107205955	109263924
hip	2	149032143	3.53e-06	rs108261419	intergenic_variant	17	Ralbp1	ENSMUSG00000024096	protein coding gene	65848427	65885755
hip	2	149387794	5.29e-06	rs259442088	intergenic_variant	7	Slc27a5	ENSMUSG00000030382	protein coding gene	12988345	12998192
pfc	2	151709227	2.29e-06	rs51662050	downstream_gene_variant	5	Gjc3	ENSMUSG00000056966	protein coding gene	137953808	137962959
hip	2	151793701	2.57e-06	rs32935962	intergenic_variant	15	Josd1	ENSMUSG00000022426	protein coding gene	79674249	79687872
hip	2	153898207	2.12e-06	rs48188011	downstream_gene_variant	19	Arl3	ENSMUSG00000025035	protein coding gene	46531108	46573085
str	2	153983707	4.71e-06	rs27370734	intron_variant	3	Zfp704	ENSMUSG00000040209	protein coding gene	9427009	9610085
str	2	153983707	6.32e-06	rs27370734	intron_variant	9	Dpp8	ENSMUSG00000032393	protein coding gene	65032457	65082651
str	2	153983707	6.72e-06	rs27370734	intron_variant	12	Ttc8	ENSMUSG00000021013	protein coding gene	98920573	98983238
hip	2	154145872	3.69e-06	rs33028299	intron_variant	3	AI849053	ENSMUSG00000097280	lincRNA gene	87199102	89204595
hip	2	155236657	2.09e-09	rs258251255	intron_variant	16	Gm4737	ENSMUSG00000048087	protein coding gene	46152990	46155077
pfc	2	155236657	1.18e-06	rs258251255	intron_variant	16	Gm4737	ENSMUSG00000048087	protein coding gene	46152990	46155077
str	2	155236657	6.4e-06	rs258251255	intron_variant	16	Gm4737	ENSMUSG00000048087	protein coding gene	46152990	46155077
str	2	155284966	5.49e-06	rs46109866	intron_variant	7	Slco3a1	ENSMUSG00000025790	protein coding gene	74275417	74554780
str	2	155985744	1.8e-14	rs27339909	intron_variant	6	Gm7292	ENSMUSG00000104222	lincRNA gene	117716342	117718868
hip	2	156078406	8.57e-06	rs27324833	non_coding_transcript_exon_variant	7	A830073O21Rik	ENSMUSG00000091890	unclassified gene	72738893	74740917
hip	2	156324829	3.84e-27	rs218430901	intron_variant	6	Gm7292	ENSMUSG00000104222	lincRNA gene	117716342	117718868
str	2	156465082	6.73e-06	rs250760147	intron_variant	3	Gm42840	ENSMUSG00000104938	unclassified gene	56014918	56017168
pfc	2	157396325	2.23e-13	rs27307160	3_prime_UTR_variant	6	Gm7292	ENSMUSG00000104222	protein coding gene	117716342	117718868
pfc	2	158424885	1.29e-06	rs33006416	intron_variant	11	Aarsd1	ENSMUSG00000075528	protein coding gene	101406839	101417433
pfc	2	162805174	6.54e-11	rs33302990	intergenic_variant	6	Thnsl2	ENSMUSG00000054474	protein coding gene	71128165	71144380
str	2	164470403	6.7e-06	rs27348178	downstream_gene_variant	1	Zfp451	ENSMUSG00000042197	protein coding gene	33761540	33814595
pfc	2	164470403	2.9e-06	rs27348178	downstream_gene_variant	20	Il13ra1	ENSMUSG00000017057	protein coding gene	36112107	36171261
hip	2	164562421	1.74e-11	rs27331671	downstream_gene_variant	20	Il13ra1	ENSMUSG00000017057	protein coding gene	36112107	36171261
hip	2	165353705	7.39e-06	rs28245419	missense_variant	4	Zbtb8os	ENSMUSG00000057572	protein coding gene	129336025	129347029
pfc	2	169528464	7.36e-06	rs27636250	intergenic_variant	16	Ppp1r2	ENSMUSG00000047714	protein coding gene	31251540	31275277
pfc	2	169528464	4.45e-06	rs27636250	intergenic_variant	18	Gpr151	ENSMUSG00000042816	protein coding gene	42578019	42579652
hip	2	170684928	7.12e-06	rs33213949	intergenic_variant	1	Suco	ENSMUSG00000040297	protein coding gene	161816111	161876661
hip	2	173283087	5.78e-06	rs29578576	downstream_gene_variant	7	Tfpt	ENSMUSG00000006335	protein coding gene	3620323	3629929
pfc	2	173439017	4.61e-16	rs27621224	intergenic_variant	12	Zfp277	ENSMUSG00000055917	protein coding gene	40315045	40445790
hip	2	173634231	4.98e-06	rs579351682	intron_variant	4	Ctnnbip1	ENSMUSG00000028988	protein coding gene	149545116	149566437
hip	2	174047843	5.79e-06	rs33501693	intergenic_variant	4	5430416O09Rik	ENSMUSG00000028475	lincRNA gene	43730033	43734534
hip	2	174318906	3.22e-07	rs28297558	NMD_transcript_variant	11	Lrrc75a	ENSMUSG00000046417	protein coding gene	61604884	63648523
hip	2	174318906	1.59e-07	rs28297558	NMD_transcript_variant	3	Gm38253	ENSMUSG00000102780	unclassified gene	106725599	106730276
pfc	2	174386525	2.29e-06	rs28277207	intergenic_variant	17	Wdr43	ENSMUSG00000041057	protein coding gene	71616068	71659031
str	2	179782380	2.19e-06	rs33313495	intron_variant	18	Wac	ENSMUSG00000024283	protein coding gene	7868831	7929028
pfc	2	179967802	7.42e-06	rs27664832	intron_variant	20	Dkc1	ENSMUSG00000031403	protein coding gene	75095853	75109776
hip	2	180292581	3.63e-06	rs229429536	upstream_gene_variant	15	Rpl30	ENSMUSG00000058600	protein coding gene	34440505	34443276
str	2	180967685	3.43e-06	rs6310601	downstream_gene_variant	8	Zmat4	ENSMUSG00000037492	protein coding gene	23669660	24063116
hip	2	180969829	1.73e-16	rs27648007	downstream_gene_variant	20	Pls3	ENSMUSG00000016382	protein coding gene	75785653	75875170
pfc	2	180975819	4.06e-08	rs27647968	intron_variant	20	Pls3	ENSMUSG00000016382	protein coding gene	75785653	75875170
str	3	3667936	1.34e-08	rs241340593	intergenic_variant	2	Galk2	ENSMUSG00000027207	protein coding gene	125859108	125984298
str	3	4937342	1.53e-06	rs29620115	intergenic_variant	16	Nmral1	ENSMUSG00000063445	protein coding gene	4711317	4719356
str	3	7923193	5.79e-07	rs233890481	downstream_gene_variant	9	Gm6166	ENSMUSG00000074280	pseudogene	56483913	58484585
str	3	8695427	5.54e-06	rs230517680	intergenic_variant	6	Cep41	ENSMUSG00000029790	protein coding gene	30653456	30693749
str	3	8762204	8.3e-06	rs230707774	intergenic_variant	8	Fam192a	ENSMUSG00000031774	protein coding gene	94574940	94601726
pfc	3	9575415	9.21e-06	rs29668114	intron_variant	15	Lrrc14	ENSMUSG00000033728	protein coding gene	76710659	76715091
str	3	9621851	3.88e-06	rs31194230	intergenic_variant	2	Fgf7	ENSMUSG00000027208	protein coding gene	126034657	126091185
str	3	15130099	3.73e-06	rs263391832	intergenic_variant	14	Zfp488	ENSMUSG00000044519	protein coding gene	33967069	33978764
str	3	16024637	3.86e-06	rs223130562	intergenic_variant	4	Ptpru	ENSMUSG00000028909	protein coding gene	131768456	131838278
pfc	3	19703371	4.19e-06	rs243539868	intergenic_variant	7	Ttc23	ENSMUSG00000030555	protein coding gene	67647409	67726576
str	3	20012783	4.6e-06	rs233887234	downstream_gene_variant	1	2810459M11Rik	ENSMUSG00000026227	protein coding gene	86045862	86055456
str	3	20012783	7.82e-06	rs233887234	downstream_gene_variant	4	Nrd1	ENSMUSG00000053510	protein coding gene	109000804	109061771
str	3	20012783	4.14e-06	rs233887234	downstream_gene_variant	9	Smarcc1	ENSMUSG00000032481	protein coding gene	110132023	110184303
str	3	20012783	5.45e-06	rs233887234	downstream_gene_variant	2	4930402H24Rik	ENSMUSG00000027309	protein coding gene	130706199	130840145
hip	3	21280782	3.88e-07	rs215783459	intergenic_variant	4	Gm11488	ENSMUSG00000081871	pseudogene	72497615	74498477
str	3	21477902	1.9e-06	rs223343757	intergenic_variant	2	Plcb4	ENSMUSG00000039943	protein coding gene	135659546	135983126
str	3	22205563	5.9e-06	rs252303968	intron_variant	18	Impact	ENSMUSG00000024423	protein coding gene	12972251	12992948
str	3	22285964	8.17e-06	rs231052885	intergenic_variant	11	Evpl	ENSMUSG00000034282	protein coding gene	116220558	116238091
str	3	22972105	1.44e-06	rs212669926	intergenic_variant	19	Gm6501	ENSMUSG00000099998	pseudogene	11121510	11122425
hip	3	25697694	8.4e-06	rs584674427	intron_variant	6	Smyd5	ENSMUSG00000033706	protein coding gene	85431975	85446429
hip	3	25697694	7.15e-07	rs584674427	intron_variant	8	Atp6v0d1	ENSMUSG00000013160	protein coding gene	105524469	105566040
pfc	3	26999259	2.63e-06	rs30806195	intergenic_variant	19	Hnrnpul2	ENSMUSG00000071659	protein coding gene	8819400	8834142
pfc	3	26999259	3.26e-06	rs30806195	intergenic_variant	18	Ttc39c	ENSMUSG00000024424	protein coding gene	12643532	12689445
pfc	3	28897132	3.65e-06	rs233397320	intron_variant	8	Zfp703	ENSMUSG00000085795	protein coding gene	26977335	26981462
str	3	29223368	4.15e-06	rs29739687	intron_variant	6	Gm7308	ENSMUSG00000081113	pseudogene	126282063	128282509
pfc	3	37078582	3.25e-06	rs3158304	intron_variant	8	Gm10638	ENSMUSG00000074178	unclassified gene	86745698	86747060
pfc	3	37078582	9.75e-06	rs3158304	intron_variant	4	C77080	ENSMUSG00000050390	protein coding gene	129219577	129227911
str	3	38217620	4.21e-06	rs51267701	intergenic_variant	5	Gm8121	ENSMUSG00000051116	pseudogene	56608377	58609152
pfc	3	38996161	9.16e-06	rs29954118	synonymous_variant	4	Mpdz	ENSMUSG00000028402	protein coding gene	81278498	81442815
hip	3	39044139	6.11e-06	rs220759641	intergenic_variant	11	Ccdc92b	ENSMUSG00000069814	protein coding gene	73619605	75641516
hip	3	40171166	7.07e-06	rs50447233	intergenic_variant	14	Supt16	ENSMUSG00000035726	protein coding gene	52160418	52197239
pfc	3	52747044	4.94e-06	rs3674806	intron_variant	11	Hist3h2a	ENSMUSG00000078851	protein coding gene	58954684	58955192
pfc	3	52876711	3.52e-07	rs219347105	intergenic_variant	6	Ret	ENSMUSG00000030110	protein coding gene	118151747	118197744
hip	3	53450335	7.19e-06	rs263692746	downstream_gene_variant	12	Gm527	ENSMUSG00000047227	protein coding gene	64917910	64924591
hip	3	53450335	1.91e-06	rs263692746	downstream_gene_variant	2	Rapgef4	ENSMUSG00000049044	protein coding gene	71981214	72257474
hip	3	53450335	7.19e-06	rs263692746	downstream_gene_variant	20	Cldn2	ENSMUSG00000047230	protein coding gene	139800807	139811388
pfc	3	54904012	2.76e-06	rs262616358	intron_variant	7	Cnga4	ENSMUSG00000030897	protein coding gene	105404567	105408738
str	3	56703888	4.8e-06	rs30677477	intergenic_variant	1	Tomm40l	ENSMUSG00000005674	protein coding gene	171217802	171222184
hip	3	61225670	5.72e-06	rs387552312,rs581330038	intergenic_variant	9	Coro2b	ENSMUSG00000041729	protein coding gene	62419491	62537044
hip	3	61382488	6.57e-06	rs241466409	intergenic_variant	15	Lynx1	ENSMUSG00000022594	protein coding gene	74747855	74752979
hip	3	63352267	8.9e-06	rs31571637	intron_variant	6	Tmtc1	ENSMUSG00000030306	protein coding gene	148232429	148444352
str	3	69500420	6.99e-06	rs47237746	intron_variant	7	Gm38451	ENSMUSG00000108917	lncRNA gene	61128039	61130684
hip	3	76438083	2.24e-06	rs30910236	intron_variant	10	Npffr1	ENSMUSG00000020090	protein coding gene	61595483	61626385
hip	3	77681948	5.96e-06	rs31153033	intergenic_variant	20	Fgf16	ENSMUSG00000031230	protein coding gene	105764476	105776532
hip	3	78321102	5.37e-06	rs30761317	intergenic_variant	11	Pes1	ENSMUSG00000020430	protein coding gene	3963974	3980004
hip	3	78321102	2.05e-06	rs30761317	intergenic_variant	2	Bcas1os2	ENSMUSG00000086999	antisense lncRNA gene	169356361	171380435
hip	3	78786930	8.87e-07	rs31203112	intergenic_variant	4	Echdc2	ENSMUSG00000028601	protein coding gene	108165436	108179308
str	3	82703453	2.16e-06	rs30166473	intergenic_variant	8	Cyba	ENSMUSG00000006519	protein coding gene	122424770	122432940
pfc	3	88636060	5.63e-13	rs32892623	synonymous_variant	6	Tprkb	ENSMUSG00000054226	protein coding gene	85915718	85927383
str	3	89542431	5.95e-07	rs238836037	intron_variant	10	Mon2	ENSMUSG00000034602	protein coding gene	122992060	123076505
str	3	89566513	4.73e-17	rs30162884	intron_variant	14	Tpm3-rs7	ENSMUSG00000058126	pseudogene	112314608	114316713
hip	3	89618455	4.28e-30	rs253994400	intron_variant	14	Tpm3-rs7	ENSMUSG00000058126	pseudogene	112314608	114316713
hip	3	89874240	3.74e-06	rs236612012	intron_variant	20	Slc9a6	ENSMUSG00000060681	protein coding gene	56609834	56664230
pfc	3	90427239	3.82e-15	rs30648053	intron_variant	18	Chsy3	ENSMUSG00000058152	protein coding gene	59175339	59411336
hip	3	96391720	6.34e-07	rs30116259	upstream_gene_variant	20	BC022960	ENSMUSG00000081137	pseudogene	168368189	170370003
hip	3	98119264	3.68e-06	rs260822663	intron_variant	7	Rab30	ENSMUSG00000030643	protein coding gene	92819904	92837117
hip	3	98136489	8.72e-06	rs257550716	intron_variant	4	Ptbp3	ENSMUSG00000028382	protein coding gene	59471867	59549364
hip	3	99777253	7.42e-06	rs249567574	intergenic_variant	5	Gm15477	ENSMUSG00000087261	antisense lncRNA gene	67847065	67909011
hip	3	100002781	6.21e-06	rs221150920	intron_variant	16	Golgb1	ENSMUSG00000034243	protein coding gene	36885010	36887706
pfc	3	103510249	9.77e-06	rs587336700	intergenic_variant	7	Zfp420	ENSMUSG00000058402	protein coding gene	29859978	29877302
str	3	103513624	5.38e-09	rs231641367	intergenic_variant	9	Col6a5	ENSMUSG00000091345	protein coding gene	104858668	106960643
pfc	3	105244185	9.83e-06	rs226402503	intergenic_variant	7	Ccdc9	ENSMUSG00000041375	protein coding gene	16274041	16286795
str	3	105430494	3.1e-08	rs30351368	intergenic_variant	1	C030007H22Rik	ENSMUSG00000099938	lincRNA gene	89360342	89406133
str	3	107545861	7.9e-06	rs33779550	intergenic_variant	14	Myh6	ENSMUSG00000040752	protein coding gene	54941971	54942487
str	3	107785729	1.4e-06	rs33786955	intergenic_variant	4	Pars2	ENSMUSG00000043572	protein coding gene	106651068	106655282
pfc	3	107785729	7.38e-06	rs33786955	intergenic_variant	4	Nkain1	ENSMUSG00000078532	protein coding gene	130530130	130534045
str	3	108027047	8.48e-06	rs6191451	intergenic_variant	11	Tmem102	ENSMUSG00000089876	protein coding gene	69803594	69805624
pfc	3	108027047	9.96e-06	rs6191451	intergenic_variant	2	Soga1	ENSMUSG00000055485	protein coding gene	157010441	157079265
pfc	3	108796936	7.04e-06	rs231914370	intron_variant	15	Fam173b	ENSMUSG00000039065	protein coding gene	31602115	31617535
hip	3	108984757	8.1e-06	rs215192392	intron_variant	2	Gpat2	ENSMUSG00000046338	protein coding gene	127425198	127436092
hip	3	116209288	4.42e-06	rs237884754	intergenic_variant	7	Kcnj11	ENSMUSG00000096146	protein coding gene	46097122	46100237
hip	3	121863793	7.33e-06	rs31046868	intergenic_variant	8	Cog2	ENSMUSG00000031979	protein coding gene	124520766	124552007
hip	3	122323684	4.63e-06	rs30711742	intergenic_variant	1	Col5a2	ENSMUSG00000026042	protein coding gene	45374330	45503282
pfc	3	122380525	1.59e-07	rs50025923	intergenic_variant	4	Yipf1	ENSMUSG00000057375	protein coding gene	107314362	107359823
pfc	3	122601833	1.46e-14	rs31339936	intron_variant	17	Umodl1	ENSMUSG00000054134	protein coding gene	30954682	31010710
hip	3	123374075	8.78e-06	rs31420878	intron_variant	16	Efcab1	ENSMUSG00000068617	protein coding gene	14906645	14938120
str	3	123389153	4.59e-06	rs49815983	upstream_gene_variant	18	Tmem241	ENSMUSG00000049411	protein coding gene	11981302	12121537
pfc	3	125119183	2.83e-06	rs30378536	intergenic_variant	6	Timp4	ENSMUSG00000030317	protein coding gene	115246831	115251849
hip	3	130821182	4.49e-06	rs265317037	intergenic_variant	1	Crispld1	ENSMUSG00000025776	protein coding gene	17727051	17766207
str	3	132874194	2.17e-06	rs250073369	intron_variant	6	Eno2	ENSMUSG00000004267	protein coding gene	124760052	124769673
pfc	3	137319939	4.13e-06	rs49355867	intergenic_variant	5	Caln1	ENSMUSG00000060371	protein coding gene	130448124	130840645
pfc	3	141582183	4.35e-06	rs233365424	intron_variant	4	Tmeff1	ENSMUSG00000028347	protein coding gene	48585192	48663131
str	3	143326666	7.8e-06	rs47928190	intergenic_variant	2	Zfp385b	ENSMUSG00000027016	protein coding gene	77410626	77519666
str	3	147779897	6.69e-06	rs582629568	intergenic_variant	16	Ltn1	ENSMUSG00000052299	protein coding gene	87376650	87432606
hip	3	148648068	8.4e-08	rs48167048	intergenic_variant	7	Anapc15	ENSMUSG00000030649	protein coding gene	101881324	101899545
pfc	3	149004666	8.07e-06	rs51554352	intergenic_variant	11	Mapk7	ENSMUSG00000001034	protein coding gene	61488811	61494266
pfc	3	151634942	1e-05	rs51654833	intergenic_variant	8	Spcs3	ENSMUSG00000054408	protein coding gene	54520432	54529998
hip	3	152126808	8.04e-06	rs30513156	intron_variant	8	Gnpat	ENSMUSG00000031985	protein coding gene	124863032	124890057
hip	3	153362444	1.39e-06	rs30640669	intron_variant	10	Cs	ENSMUSG00000005683	protein coding gene	128337831	128362479
hip	4	7820352	5.16e-06	rs212268789	intergenic_variant	1	Ccnt2	ENSMUSG00000026349	protein coding gene	127774163	127804837
hip	4	9113193	6.31e-06	rs32931242	intergenic_variant	20	Rbm3os	ENSMUSG00000055188	antisense lncRNA gene	7145429	9147964
hip	4	9113193	6.31e-06	rs32931242	intergenic_variant	6	C1ra	ENSMUSG00000055172	protein coding gene	124512620	124518063
hip	4	9456868	7.22e-07	rs31785687	intron_variant	6	Gm13856	ENSMUSG00000087356	antisense lncRNA gene	33151929	35174235
hip	4	10292167	3.33e-06	rs6244726	intergenic_variant	14	Gm11100	ENSMUSG00000079357	antisense lncRNA gene	13932893	13949558
hip	4	10292167	3.33e-06	rs6244726	intergenic_variant	20	Atg4a	ENSMUSG00000079418	protein coding gene	139956907	142164270
pfc	4	10807622	4.28e-06	rs27705245	intergenic_variant	10	Cdc40	ENSMUSG00000038446	protein coding gene	40856374	40883143
pfc	4	12197625	3.96e-06	rs587050529	intergenic_variant	9	Prdm10	ENSMUSG00000042496	protein coding gene	31280587	31330618
pfc	4	14259141	5.54e-06	rs3713331	intron_variant	12	Cinp	ENSMUSG00000021276	protein coding gene	110872609	110889145
pfc	4	14314598	9.6e-06	rs32466957	intergenic_variant	9	Ddx10	ENSMUSG00000053289	protein coding gene	53098453	53248112
hip	4	14456591	2.27e-06	rs264141134	intergenic_variant	7	Inafm1	ENSMUSG00000091811	protein coding gene	15272014	17273692
str	4	14456591	1.25e-06	rs264141134	intergenic_variant	10	Pln	ENSMUSG00000038583	protein coding gene	53337685	53345999
str	4	14456591	7.8e-06	rs264141134	intergenic_variant	3	Alg14	ENSMUSG00000039887	protein coding gene	121291816	121362011
str	4	14456591	3.19e-07	rs264141134	intergenic_variant	14	Ubac2	ENSMUSG00000041765	protein coding gene	121878605	122021035
str	4	14468417	7.79e-06	rs27753210	intergenic_variant	2	Apmap	ENSMUSG00000033096	protein coding gene	150583080	150608523
str	4	15138484	5.7e-06	rs32501709	intron_variant	17	Mut	ENSMUSG00000023921	protein coding gene	40934684	40961989
str	4	15138484	8.07e-06	rs32501709	intron_variant	11	Glp2r	ENSMUSG00000049928	protein coding gene	67661501	67757703
str	4	15138484	1.88e-06	rs32501709	intron_variant	1	Cops8	ENSMUSG00000034432	protein coding gene	90603424	90613341
str	4	15149213	3.19e-06	rs244192414	upstream_gene_variant	16	Ece2	ENSMUSG00000022842	protein coding gene	20611600	20618869
str	4	15149213	1.27e-07	rs244192414	upstream_gene_variant	2	Ntmt1	ENSMUSG00000026857	protein coding gene	30807976	30823014
str	4	15189451	2.94e-07	rs32561540	intergenic_variant	7	Gm44949	ENSMUSG00000108655	antisense lncRNA gene	80088982	80090431
str	4	15189451	4.42e-06	rs32561540	intergenic_variant	8	Mmp2	ENSMUSG00000031740	protein coding gene	92827296	92853421
hip	4	15657302	8.54e-06	rs27742130	intergenic_variant	17	Crebrf	ENSMUSG00000048249	protein coding gene	26715649	26743131
pfc	4	15660772	9.15e-06	rs27742105	intergenic_variant	12	Mir3070a	ENSMUSG00000095147	miRNA gene	109587942	109588031
str	4	20463867	3.75e-06	rs229030590	intron_variant	7	Strn4	ENSMUSG00000030374	protein coding gene	16815888	16840931
pfc	4	20770915	2.76e-06	rs247621659	intron_variant	6	Tcf7l1	ENSMUSG00000055799	protein coding gene	72626370	72789045
str	4	24627371	6.67e-06	rs27736271	intron_variant	15	Cct5	ENSMUSG00000022234	protein coding gene	31590883	31601804
pfc	4	27451460	5.63e-06	rs32136697	intergenic_variant	7	Rpl13a	ENSMUSG00000074129	protein coding gene	45125562	45128745
pfc	4	29574866	5.14e-06	rs32382654	intergenic_variant	7	Ndufab1	ENSMUSG00000030869	protein coding gene	122088043	122101848
pfc	4	38973455	3.87e-06	rs27767446	intergenic_variant	1	Trmt1l	ENSMUSG00000053286	protein coding gene	151428647	151458183
hip	4	42845469	7.15e-06	NA	intron_variant	1	Gm37067	ENSMUSG00000104416	unclassified gene	33889490	33891117
hip	4	43361135	5.65e-06	rs27835696	intron_variant	8	D130040H23Rik	ENSMUSG00000079038	protein coding gene	69271079	69303375
hip	4	43786171	7.99e-06	rs227108669	upstream_gene_variant	17	Zfp955a	ENSMUSG00000094441	protein coding gene	33239506	33255145
pfc	4	44429087	6.73e-06	rs27861356	intergenic_variant	2	Myh7b	ENSMUSG00000074652	protein coding gene	155611242	155634307
hip	4	45611077	1.08e-06	rs32625360	intergenic_variant	1	Gm16418	ENSMUSG00000084093	pseudogene	165431705	167431875
hip	4	45770136	2.46e-06	rs27848626	intergenic_variant	6	Wnk1	ENSMUSG00000045962	protein coding gene	119923968	120038655
hip	4	45863188	3.47e-06	rs28326791	intron_variant	10	Txnrd1	ENSMUSG00000020250	protein coding gene	82833950	82897724
hip	4	47841171	8.56e-06	rs245842544	intergenic_variant	16	Ypel1	ENSMUSG00000022773	protein coding gene	17070138	17086736
pfc	4	49819015	8.48e-06	rs51647862	intron_variant	7	Adm	ENSMUSG00000030790	protein coding gene	110627668	110629819
hip	4	52293229	9.67e-08	rs261447327	intergenic_variant	20	Lage3	ENSMUSG00000015289	protein coding gene	74351275	74353618
str	4	52724471	1.78e-06	rs27811137	intergenic_variant	15	Gm30085	ENSMUSG00000109770	lincRNA gene	93001824	93007017
str	4	53401999	2.91e-06	rs27794919	intergenic_variant	5	Ankrd61	ENSMUSG00000029607	protein coding gene	143890740	143895067
str	4	53513867	7.8e-06	rs215038272	intron_variant	13	F13a1	ENSMUSG00000039109	protein coding gene	36867177	37050244
hip	4	55905352	7.48e-06	rs250069161	intergenic_variant	14	1810011H11Rik	ENSMUSG00000041707	protein coding gene	32785962	32817968
hip	4	55905352	7.48e-06	rs250069161	intergenic_variant	20	Trpc5	ENSMUSG00000041710	protein coding gene	144377326	144688180
str	4	59764983	4.43e-06	rs232035527	downstream_gene_variant	11	Zfp286	ENSMUSG00000047342	protein coding gene	62778386	62789417
pfc	4	62942922	8.32e-06	rs27920969	intergenic_variant	11	Gfap	ENSMUSG00000020932	protein coding gene	102887335	102897200
pfc	4	62979423	9.42e-06	rs253126298	intron_variant	9	Slc35f2	ENSMUSG00000042195	protein coding gene	53810716	53818161
pfc	4	63292002	7.7e-06	rs260124089	intron_variant	9	Rgl3	ENSMUSG00000040146	protein coding gene	21971003	21989453
hip	4	63474612	2.4e-06	rs230367100	intron_variant	14	Rgcc	ENSMUSG00000022018	protein coding gene	79288749	79301635
pfc	4	63531405	4.02e-06	rs27884249	intergenic_variant	10	Slc16a10	ENSMUSG00000019838	protein coding gene	40033534	40142254
pfc	4	65682622	3.24e-06	rs583534468	intron_variant	7	Smg9	ENSMUSG00000002210	protein coding gene	24399627	24422777
pfc	4	66325857	6.18e-07	rs236137929	intron_variant	2	Ralgps1	ENSMUSG00000038831	protein coding gene	33133418	33371494
str	4	67163007	8.12e-06	rs3156231	intergenic_variant	9	Nectin1	ENSMUSG00000032012	protein coding gene	42744576	44807454
pfc	4	67851735	3.25e-07	rs238819379	intergenic_variant	11	Psmb3	ENSMUSG00000069744	protein coding gene	97703433	97713500
str	4	68608991	4.33e-06	rs233298258	intergenic_variant	2	Arfgap2	ENSMUSG00000027255	protein coding gene	91265114	91277371
str	4	68635860	1.99e-06	rs242175502	intergenic_variant	2	Gm14257	ENSMUSG00000087616	antisense lncRNA gene	154593565	156594475
str	4	69215314	8e-06	rs27865459	intergenic_variant	3	Cd1d1	ENSMUSG00000028076	protein coding gene	86995835	86999340
str	4	69858578	4.74e-06	rs260607871	intergenic_variant	7	Napsa	ENSMUSG00000002204	protein coding gene	44572444	44583191
str	4	70039069	8.14e-06	rs27870197	intergenic_variant	17	Alk	ENSMUSG00000055471	protein coding gene	72051077	72604307
str	4	76871714	1.89e-06	rs32007019	intron_variant	6	Dynlt1-ps1	ENSMUSG00000082691	pseudogene	134349088	136349780
pfc	4	77310679	9.21e-06	rs231341588	intron_variant	2	Mvb12b	ENSMUSG00000038740	protein coding gene	33729955	33887946
hip	4	84194790	3.55e-07	rs238762285	intergenic_variant	17	Map4k3	ENSMUSG00000024242	protein coding gene	80580512	80624986
pfc	4	95129657	4.79e-06	rs222300158	intron_variant	20	Hs6st2	ENSMUSG00000062184	protein coding gene	51386636	51680477
pfc	4	95129657	4.79e-06	rs222300158	intron_variant	9	Unc13c	ENSMUSG00000062151	protein coding gene	73479423	73933567
hip	4	95205580	4.33e-07	rs32629360	intron_variant	7	Dchs1	ENSMUSG00000036862	protein coding gene	105752988	105787550
hip	4	95269436	2.46e-06	NA	intergenic_variant	7	Det1	ENSMUSG00000030610	protein coding gene	78827473	78847211
hip	4	96545635	8.56e-06	rs28120030	intron_variant	8	Col4a2	ENSMUSG00000031503	protein coding gene	11312804	11449287
hip	4	96562631	4.03e-06	rs251636994	intergenic_variant	17	Zfp947	ENSMUSG00000063383	protein coding gene	22144358	22165977
hip	4	97723542	3.78e-06	rs32639385	intron_variant	6	Gm20692	ENSMUSG00000093739	antisense lncRNA gene	119512449	121513232
hip	4	100301161	7.21e-06	rs28215122	intron_variant	6	Setd5	ENSMUSG00000034269	protein coding gene	113077638	113153424
hip	4	101711657	2.07e-06	rs229981375	intergenic_variant	2	Ak3l2-ps	ENSMUSG00000081957	pseudogene	71633868	73634767
hip	4	101711657	2.07e-06	rs229981375	intergenic_variant	20	Gm7153	ENSMUSG00000081996	pseudogene	74723672	76724126
pfc	4	105582717	9.66e-06	rs212918595	intergenic_variant	1	Hdac4	ENSMUSG00000026313	protein coding gene	91928778	92180341
str	4	105764174	3.47e-06	rs222450939	intergenic_variant	1	Gm29170	ENSMUSG00000100455	intronic lncRNA gene	143777642	143781307
str	4	106493058	5.87e-06	rs28167301	upstream_gene_variant	6	Lrrc4	ENSMUSG00000049939	protein coding gene	28828125	28831747
hip	4	106893064	6e-06	rs48616345	intergenic_variant	17	Epas1	ENSMUSG00000024140	protein coding gene	86753863	86833410
hip	4	111628978	3.22e-06	rs228176389	intron_variant	1	D930019O06Rik	ENSMUSG00000097083	antisense lncRNA gene	38650176	40657390
hip	4	114806886	2.13e-07	rs27482896	intergenic_variant	12	Cenpo	ENSMUSG00000020652	protein coding gene	4211671	4234294
str	4	117473345	6.18e-06	rs32737115	intron_variant	3	Gm22009	ENSMUSG00000089417	snoRNA gene	68085105	70085447
hip	4	117475228	7.07e-06	rs27513019	intron_variant	1	Atg9a	ENSMUSG00000033124	protein coding gene	74180866	76191923
hip	4	117622762	2.76e-06	rs218166262	intron_variant	18	Pcdhb12	ENSMUSG00000043458	protein coding gene	37435620	37438654
hip	4	118599762	5.45e-06	rs27510769	intron_variant	14	Gm16973	ENSMUSG00000097743	lincRNA gene	56696274	56701000
hip	4	118853109	7.8e-06	rs27479556	intergenic_variant	6	Fam180a	ENSMUSG00000047420	protein coding gene	35312745	35326141
str	4	119241233	5.94e-06	rs32043111	intron_variant	6	Immt	ENSMUSG00000052337	protein coding gene	71831319	71875266
hip	4	125557453	1.47e-06	rs27566487	intron_variant	10	1700021F05Rik	ENSMUSG00000019797	protein coding gene	43525120	43540994
hip	4	125686149	1.28e-09	rs32199462	synonymous_variant	20	Gria3	ENSMUSG00000001986	protein coding gene	41401528	41672466
hip	4	125894257	5.94e-06	rs27532635	intron_variant	16	Itgb5	ENSMUSG00000022817	protein coding gene	33829664	33949338
hip	4	125894257	8.68e-06	rs27532635	intron_variant	9	Rbm7	ENSMUSG00000042396	protein coding gene	48488696	48495330
pfc	4	125900665	2.2e-07	rs227312912	intron_variant	20	Gria3	ENSMUSG00000001986	protein coding gene	41401528	41672466
hip	4	127795425	5.68e-06	rs220100029	intergenic_variant	1	Klhdc8a	ENSMUSG00000042115	protein coding gene	132298625	132307357
str	4	128882233	1.39e-06	rs223655798	upstream_gene_variant	17	Gm10093	ENSMUSG00000061062	pseudogene	77491565	79493541
hip	4	129381094	1.71e-07	rs238217167	upstream_gene_variant	20	AW822252	ENSMUSG00000085998	lincRNA gene	53696921	53716578
hip	4	129456217	4.7e-15	rs261594195	intergenic_variant	17	Gm10093	ENSMUSG00000061062	pseudogene	77491565	79493541
str	4	129686131	4.95e-06	rs49026687	intron_variant	17	Morn2	ENSMUSG00000045257	protein coding gene	80290211	80297476
pfc	4	129891966	2.06e-08	rs232754828	intergenic_variant	19	Gm6807	ENSMUSG00000057605	pseudogene	44450308	46451195
hip	4	131720343	7.5e-07	rs27554560	intergenic_variant	20	Gm15163	ENSMUSG00000085711	pseudogene	156015331	158120545
pfc	4	131965476	2.58e-14	rs27555413	intron_variant	20	Gm15163	ENSMUSG00000085711	pseudogene	156015331	158120545
str	4	133245096	2.12e-06	rs27593605	splice_region_variant	8	Nudc-ps1	ENSMUSG00000110331	pseudogene	29286431	29286981
str	4	135618061	3.16e-06	rs263827996	intergenic_variant	2	Gm38309	ENSMUSG00000102704	unclassified gene	23492931	23494448
str	4	136452321	4.01e-06	rs52531594	intergenic_variant	16	Prodh	ENSMUSG00000003526	protein coding gene	18060356	18089190
str	4	136974903	9e-07	rs27610087	downstream_gene_variant	1	Gm10535	ENSMUSG00000097988	antisense lncRNA gene	134108961	136113378
str	4	145023282	7.06e-06	rs51589787	intron_variant	2	Rhov	ENSMUSG00000034226	protein coding gene	119269200	119271226
hip	4	145881658	2.35e-16	rs249702203	intron_variant	11	Pisd-ps1	ENSMUSG00000082286	pseudogene	3124020	3131944
str	4	145881658	7.5e-12	rs249702203	intron_variant	11	Sfi1	ENSMUSG00000023764	protein coding gene	3131849	3157936
hip	4	147639960	6.03e-17	rs51600598	intron_variant	11	Gm11399	ENSMUSG00000087111	antisense lncRNA gene	2142048	4143363
str	4	147639960	1.78e-06	rs51600598	intron_variant	11	Gm11399	ENSMUSG00000087111	antisense lncRNA gene	2142048	4143363
hip	4	147639960	9.54e-14	rs51600598	intron_variant	11	Sfi1	ENSMUSG00000023764	protein coding gene	3131849	3157936
pfc	4	148027973	4.29e-08	rs27631423	upstream_gene_variant	11	Sfi1	ENSMUSG00000023764	protein coding gene	3131849	3157936
pfc	4	148083693	8.07e-09	rs27617336	intron_variant	11	Gm11399	ENSMUSG00000087111	antisense lncRNA gene	2142048	4143363
pfc	4	148088138	5.08e-09	rs27617310	upstream_gene_variant	11	Pisd-ps1	ENSMUSG00000082286	pseudogene	3124020	3131944
str	4	148088138	1.66e-09	rs27617310	upstream_gene_variant	11	Pisd-ps1	ENSMUSG00000082286	pseudogene	3124020	3131944
str	4	149266576	3.13e-06	rs31922993	intron_variant	2	Gm13563	ENSMUSG00000085767	antisense lncRNA gene	25381526	27389018
str	4	149658036	7.62e-06	rs32997550	intron_variant	15	Kcnq3	ENSMUSG00000056258	protein coding gene	65994914	66286224
str	4	149721386	3.92e-06	rs32312075	intron_variant	5	Fzd10	ENSMUSG00000081683	protein coding gene	128601105	128604093
str	4	149870220	1.29e-06	rs32644727	intergenic_variant	5	Sart3	ENSMUSG00000018974	protein coding gene	113742445	113771649
hip	4	153753208	9e-06	rs32785321	intergenic_variant	17	A330017A19Rik	NA	unclassified gene	45889216	47890405
hip	4	154103223	2.71e-15	rs32290045	intron_variant	20	Ppp1r3f	ENSMUSG00000039556	protein coding gene	7558561	7574281
hip	4	156031146	2.17e-15	rs261527097	downstream_gene_variant	20	4933407K13Rik	ENSMUSG00000087396	unclassified non-coding RNA gene	75725457	75764699
pfc	4	156048504	3.7e-12	rs31923844	missense_variant	20	4933407K13Rik	ENSMUSG00000087396	unclassified non-coding RNA gene	75725457	75764699
pfc	4	156117101	1.6e-13	rs33232079	missense_variant	7	Zfp74	ENSMUSG00000059975	protein coding gene	29930814	29954062
pfc	4	156134696	9.28e-06	rs52086254	downstream_gene_variant	1	Gm5415	ENSMUSG00000091318	protein coding gene	32543545	32547293
hip	5	3002464	3.3e-06	rs50562152,rs583221928	intergenic_variant	2	3300002I08Rik	ENSMUSG00000063364	protein coding gene	150310936	150362765
hip	5	3191593	7.72e-06	NA	intergenic_variant	10	Map2k2	ENSMUSG00000035027	protein coding gene	81105946	81124697
str	5	3266787	5.22e-06	rs31230233	intergenic_variant	3	Hcn3	ENSMUSG00000028051	protein coding gene	89146774	89160157
str	5	3612401	2.9e-07	rs224793930	intron_variant	7	Gipr	ENSMUSG00000030406	protein coding gene	19162289	19165124
str	5	4788463	1.15e-06	rs33568003	intergenic_variant	16	Gspt1	ENSMUSG00000062203	protein coding gene	11216240	11254325
str	5	4900208	1.41e-06	rs52584199	intron_variant	19	9130011E15Rik	ENSMUSG00000039901	protein coding gene	45918443	45998488
str	5	5478007	5.62e-06	rs236531130	intron_variant	8	Gm44776	ENSMUSG00000108859	pseudogene	3660599	3660979
str	5	5581566	1.84e-06	rs31005361	intron_variant	6	Sspo	ENSMUSG00000029797	protein coding gene	48448228	48501250
str	5	6506039	4.01e-06	rs214280246	intergenic_variant	10	Lims1	ENSMUSG00000019920	protein coding gene	58394372	58424691
hip	5	7162344	8.15e-18	rs46748138	intron_variant	20	Ofd1	ENSMUSG00000040586	protein coding gene	166390032	166440704
pfc	5	8914819	1.25e-09	rs31405619	intron_variant	20	Ofd1	ENSMUSG00000040586	protein coding gene	166390032	166440704
pfc	5	9106003	1.03e-06	rs6179271	intron_variant	12	Syne3	ENSMUSG00000054150	protein coding gene	104929932	104998677
pfc	5	10338280	3.09e-06	rs31487649	intergenic_variant	2	Lama5	ENSMUSG00000015647	protein coding gene	180176372	180190243
hip	5	10340025	1.41e-06	rs579086079	intergenic_variant	10	Slc1a6	ENSMUSG00000005357	protein coding gene	78780495	78814825
hip	5	21047562	8.28e-06	rs235491750	intron_variant	6	Rpl34-ps1	ENSMUSG00000068396	pseudogene	70124577	72124999
hip	5	21602230	2.46e-06	rs51288008	intron_variant	15	Tymp	ENSMUSG00000022615	protein coding gene	89371636	89377037
hip	5	21819251	7.85e-07	rs29821439	intron_variant	3	Fabp5	ENSMUSG00000027533	protein coding gene	10012584	10016610
hip	5	21819251	3.13e-06	rs29821439	intron_variant	11	Fxr2	ENSMUSG00000018765	protein coding gene	69632970	69653297
hip	5	22277023	7.24e-06	rs29567404	intron_variant	12	Pigh	ENSMUSG00000021120	protein coding gene	79080669	79089670
hip	5	22277023	7.14e-06	rs29567404	intron_variant	11	Ccdc137	ENSMUSG00000049957	protein coding gene	120458128	120464353
pfc	5	25671169	3.66e-06	rs49493115	intergenic_variant	3	Palmd	ENSMUSG00000033377	protein coding gene	116918261	116968952
str	5	25674657	1.83e-06	rs251062615	intergenic_variant	13	Naip1	ENSMUSG00000021640	protein coding gene	100407769	100446511
hip	5	33579300	5.59e-08	rs263893135	intergenic_variant	20	2210013O21Rik	ENSMUSG00000086316	protein coding gene	153723553	153741296
pfc	5	34196241	7.92e-06	rs36305058	intron_variant	7	Cadm4	ENSMUSG00000054793	protein coding gene	24482022	24504533
hip	5	35668276	7.6e-06	rs233357401	synonymous_variant	7	Tjp1	ENSMUSG00000030516	protein coding gene	65296164	65371244
pfc	5	35852104	3.64e-08	rs29560333	intron_variant	20	2210013O21Rik	ENSMUSG00000086316	protein coding gene	153723553	153741296
hip	5	45419841	1.24e-06	rs33399418	intron_variant	6	Adipor2	ENSMUSG00000030168	protein coding gene	119353149	119388686
str	5	46851459	8.57e-06	rs213367568	intergenic_variant	11	St6galnac2	ENSMUSG00000057286	protein coding gene	116676704	116694660
str	5	63930772	7.76e-06	rs36549972	intron_variant	17	Lhcgr	ENSMUSG00000024107	protein coding gene	88741548	88791976
pfc	5	64028231	7.32e-06	rs37567481	intergenic_variant	16	Adamts1	ENSMUSG00000022893	protein coding gene	85793827	85803113
str	5	64431582	2.05e-06	rs49364697	intergenic_variant	2	Lpin3	ENSMUSG00000027412	protein coding gene	160880669	160906000
str	5	64479297	8.01e-06	rs45973887	non_coding_transcript_exon_variant	7	Zfp574	ENSMUSG00000045252	protein coding gene	25077204	25083492
str	5	67073977	6.38e-08	rs31464152	intergenic_variant	1	Gm38312	ENSMUSG00000102700	unclassified gene	89097073	89098818
hip	5	67073977	9.1e-11	rs31464152	intergenic_variant	1	Gm38312	ENSMUSG00000102700	unclassified gene	89097073	89098818
str	5	68209232	2.48e-06	rs259682465	intergenic_variant	6	Gm44214	ENSMUSG00000108197	lincRNA gene	86687823	86688428
hip	5	73000655	5.68e-06	rs29684535,rs108860180	intergenic_variant	7	Grm5	ENSMUSG00000049583	protein coding gene	87584167	87805180
pfc	5	76793042	1.13e-07	rs33177837	downstream_gene_variant	2	Emc7	ENSMUSG00000055943	protein coding gene	112455024	112467436
pfc	5	77057352	1.02e-09	rs229692140	intron_variant	2	Nrsn2	ENSMUSG00000059361	protein coding gene	152368757	152376566
hip	5	77503540	5.63e-07	rs259455177	intergenic_variant	1	Acbd3	ENSMUSG00000026499	protein coding gene	180726042	180754204
hip	5	92268143	5.94e-06	rs220866160	intron_variant	11	Med11	ENSMUSG00000018923	protein coding gene	70451930	70453726
pfc	5	92296321	6.91e-06	rs45936172	intron_variant	7	Rnf40	ENSMUSG00000030816	protein coding gene	127588697	127603605
pfc	5	97985530	1.53e-06	rs212335591	intron_variant	3	Psrc1	ENSMUSG00000068744	protein coding gene	108383837	108388231
hip	5	106467038	5.86e-06	rs33417282	intergenic_variant	20	Tlr13	ENSMUSG00000033777	protein coding gene	106143274	106160493
str	5	107130929	7.57e-06	rs33562985	intron_variant	2	Trdmt1	ENSMUSG00000026723	protein coding gene	13510160	13544664
str	5	107130929	9.09e-07	rs33562985	intron_variant	2	Tcfl5	ENSMUSG00000038932	protein coding gene	180621956	180642691
pfc	5	111772238	9.73e-06	rs29524611,rs250808460	intergenic_variant	20	Car5b	ENSMUSG00000031373	protein coding gene	163976821	164028010
hip	5	112147548	8.22e-06	rs32107286	intergenic_variant	3	Cetn4	ENSMUSG00000045031	protein coding gene	37308626	37310439
pfc	5	113243881	7.83e-06	rs213080163	downstream_gene_variant	4	Tek	ENSMUSG00000006386	protein coding gene	94739288	94874976
str	5	113564293	5.84e-06	rs246511976	intron_variant	1	Gm42492	ENSMUSG00000103329	unclassified gene	6861237	6864151
str	5	113564293	1.27e-06	rs246511976	intron_variant	12	Lpin1	ENSMUSG00000020593	protein coding gene	16535668	16589770
hip	5	113564293	3.71e-06	rs246511976	intron_variant	9	Ppp2r3a	ENSMUSG00000043154	protein coding gene	101104988	101251832
str	5	113612118	5.37e-07	rs232545702	downstream_gene_variant	13	Zfp729b	ENSMUSG00000058093	protein coding gene	66589443	68609707
hip	5	114349774	1.83e-06	rs29558547	intron_variant	7	Far1	ENSMUSG00000030759	protein coding gene	113513833	113570888
hip	5	114456409	2.59e-09	rs29580309	downstream_gene_variant	4	Cmpk1	ENSMUSG00000028719	protein coding gene	114960612	114987228
hip	5	114459729	5.35e-06	rs46837980	intron_variant	2	Harbi1	ENSMUSG00000027243	protein coding gene	91710949	91715430
hip	5	114459729	3.32e-07	rs46837980	intron_variant	2	Jmjd7	ENSMUSG00000098789	protein coding gene	120027482	120034670
hip	5	114726014	1.87e-06	rs29567461	downstream_gene_variant	2	Spata2	ENSMUSG00000047030	protein coding gene	167481135	167492874
hip	5	115372993	8e-06	rs52265698	intergenic_variant	9	Hmgcll1	ENSMUSG00000007908	protein coding gene	76014976	76136350
hip	5	115628500	8.34e-38	rs29582377	downstream_gene_variant	13	Gm9625	ENSMUSG00000097906	pseudogene	66810246	68811200
str	5	115866218	4.2e-11	rs33070257	intron_variant	13	Gm9625	ENSMUSG00000097906	pseudogene	66810246	68811200
str	5	115866218	1.02e-11	rs33070257	intron_variant	8	Gm8730	ENSMUSG00000063696	pseudogene	101864779	103865853
hip	5	115983540	1.62e-38	rs33587454	intron_variant	8	Gm8730	ENSMUSG00000063696	pseudogene	101864779	103865853
pfc	5	116105614	3.83e-17	rs582470529	intergenic_variant	13	Gm9625	ENSMUSG00000097906	pseudogene	66810246	68811200
pfc	5	116732369	1.3e-17	rs48778522	intergenic_variant	8	Gm8730	ENSMUSG00000063696	pseudogene	101864779	103865853
pfc	5	117643514	3.18e-06	rs217847395	intron_variant	3	A830029E22Rik	ENSMUSG00000103695	lincRNA gene	81802025	81805161
pfc	5	118878593	5.41e-06	rs263188424	intergenic_variant	16	Mcm4	ENSMUSG00000022673	protein coding gene	15623896	15637400
pfc	5	118956032	1.2e-06	rs29820421	intron_variant	2	Pdrg1	ENSMUSG00000027472	protein coding gene	153008889	153015383
hip	5	121895070	5.86e-06	rs33047023,rs232990569	intron_variant	4	Ybx1	ENSMUSG00000028639	protein coding gene	119277326	119294513
pfc	5	122086010	2.11e-07	rs29632275	intergenic_variant	8	C330011M18Rik	ENSMUSG00000056753	antisense lncRNA gene	83065236	85067287
pfc	5	123420533	3.57e-06	rs33416832	intron_variant	4	Plpp3	ENSMUSG00000028517	protein coding gene	104157347	106232764
pfc	5	124991035	1.08e-06	rs37931378	intergenic_variant	17	Zfp160	ENSMUSG00000067942	protein coding gene	21008940	21043070
pfc	5	125009058	1.54e-07	rs29565281	intron_variant	7	Homer2	ENSMUSG00000025813	protein coding gene	81600480	81706925
pfc	5	125397085	2.42e-06	rs33210880	intergenic_variant	2	Npepl1	ENSMUSG00000039263	protein coding gene	174110350	174122702
pfc	5	125429440	9.23e-06	rs33575934	intron_variant	15	Tob2	ENSMUSG00000048546	protein coding gene	81848269	81858326
pfc	5	125546483	2.91e-06	rs33505641	intron_variant	12	Papln	ENSMUSG00000021223	protein coding gene	83763633	83792384
pfc	5	125714977	6.03e-06	rs48216489	intron_variant	14	Gm3696	ENSMUSG00000092167	protein coding gene	7083024	7105457
pfc	5	126018924	5.18e-06	rs36550440	intergenic_variant	10	Anks1b	ENSMUSG00000058589	protein coding gene	90576690	90972984
hip	5	126052887	2.17e-06	NA	upstream_gene_variant	13	Spata31d1b	ENSMUSG00000091311	protein coding gene	59712283	59719289
pfc	5	126122855	6.15e-06	rs50879538	intergenic_variant	10	Hivep2	ENSMUSG00000015501	protein coding gene	13966378	14132798
pfc	5	126122855	4.21e-08	rs50879538	intergenic_variant	1	Paqr8	ENSMUSG00000025931	protein coding gene	20917839	20938756
pfc	5	126122855	2.08e-06	rs50879538	intergenic_variant	15	Cacng2	ENSMUSG00000019146	protein coding gene	77993622	78119280
pfc	5	126122855	9.5e-06	rs50879538	intergenic_variant	11	Polg2	ENSMUSG00000020718	protein coding gene	106768203	106779515
pfc	5	126192365	1.71e-07	rs244079725	intergenic_variant	18	Kctd1	ENSMUSG00000036225	protein coding gene	14968684	15151446
pfc	5	126277592	2.08e-07	rs33418530	intergenic_variant	19	Papss2	ENSMUSG00000024899	protein coding gene	32620004	32667187
pfc	5	126302817	6.29e-06	rs48926712	intergenic_variant	9	Elavl3	ENSMUSG00000003410	protein coding gene	22015004	22052023
pfc	5	126388515	9.25e-06	rs579593097	intergenic_variant	15	Copz1	ENSMUSG00000060992	protein coding gene	103272917	103299864
pfc	5	126402557	3.51e-06	rs48642799	intergenic_variant	12	Nrcam	ENSMUSG00000020598	protein coding gene	44456624	44601846
str	5	126402557	7.65e-06	rs48642799	intergenic_variant	1	Zbtb41	ENSMUSG00000033964	protein coding gene	139422382	139453007
pfc	5	126427819	3.76e-06	NA	intergenic_variant	6	Dennd5b	ENSMUSG00000030313	protein coding gene	148988068	149101680
pfc	5	126648031	5.27e-06	rs33607675	intergenic_variant	8	Gm26786	ENSMUSG00000097026	lincRNA gene	105237903	107425728
hip	5	127709765	3.54e-07	rs36320719	downstream_gene_variant	13	Zfp322a	ENSMUSG00000046351	protein coding gene	23353102	23369208
hip	5	127812349	3.7e-06	rs33187376	intron_variant	8	Pllp	ENSMUSG00000031775	protein coding gene	94674894	94696242
pfc	5	128135032	6.25e-06	NA	intron_variant	8	Gm17296	ENSMUSG00000090290	protein coding gene	126426651	126475065
pfc	5	128437976	1e-05	rs33368826	upstream_gene_variant	19	Trub1	ENSMUSG00000025086	protein coding gene	57452905	57491005
str	5	129092499	7.68e-06	rs51619732	upstream_gene_variant	8	Gm26909	ENSMUSG00000097839	lincRNA gene	21644861	23646286
pfc	5	132487293	4.01e-06	rs29677363	intron_variant	4	Noc2l	ENSMUSG00000095567	protein coding gene	156240599	156244947
hip	5	134243483	4.77e-10	rs29631211	intron_variant	17	H2-M10.2	ENSMUSG00000023083	protein coding gene	36284226	36286421
hip	5	134637654	5.74e-27	rs33349670	intron_variant	20	9530051G07Rik	ENSMUSG00000085982	unclassified non-coding RNA gene	153037628	153072915
pfc	5	134653255	7.75e-06	rs238727862	downstream_gene_variant	2	Pamr1	ENSMUSG00000027188	protein coding gene	102550020	102643040
str	5	136362401	4.76e-06	rs29781096	intron_variant	7	Itpripl2	ENSMUSG00000095115	protein coding gene	118485111	118491975
str	5	137103747	3.73e-06	rs234243642	intergenic_variant	1	Bcl2	ENSMUSG00000057329	protein coding gene	106538175	106714290
hip	5	143978505	8.7e-06	rs219398720	intergenic_variant	12	Sipa1l1	ENSMUSG00000042700	protein coding gene	82170015	82451784
hip	5	143979138	1.26e-06	rs33501187	intergenic_variant	6	Capza2	ENSMUSG00000015733	protein coding gene	17637097	17666536
hip	5	143991800	4.28e-06	rs33327969	intron_variant	15	Rai14	ENSMUSG00000022246	protein coding gene	10568977	10713540
hip	5	144000109	3.73e-06	rs32344815	intron_variant	2	Sppl2a	ENSMUSG00000027366	protein coding gene	126890394	126933235
hip	5	144272429	3.27e-06	rs50104104	intron_variant	17	Fam234a	ENSMUSG00000024187	protein coding gene	25211822	27244223
hip	5	144585448	6.58e-06	rs46548374	intergenic_variant	4	Gpr63	ENSMUSG00000040372	protein coding gene	24973418	25009233
hip	5	144585448	7.26e-06	rs46548374	intergenic_variant	6	Crhr2	ENSMUSG00000003476	protein coding gene	55090048	55117913
hip	5	144585448	1.84e-06	rs46548374	intergenic_variant	10	Atp2b1	ENSMUSG00000019943	protein coding gene	98915151	99026143
hip	5	144585448	8.17e-06	rs46548374	intergenic_variant	1	Lrrn2	ENSMUSG00000026443	protein coding gene	132880354	132940005
hip	5	144609049	2.73e-06	rs29671117	intergenic_variant	6	Efcab12	ENSMUSG00000030321	protein coding gene	115810728	115838412
hip	5	145948953	3.78e-06	rs247916348	intergenic_variant	9	Fam81a	ENSMUSG00000032224	protein coding gene	70089309	70141557
pfc	5	146697420	1.64e-07	rs249610717	intergenic_variant	4	Gm12751	ENSMUSG00000062554	pseudogene	33353980	35354854
hip	5	146755582	5.63e-06	rs52312168	intron_variant	1	H3f3aos	ENSMUSG00000073485	antisense lncRNA gene	179813776	181816859
str	5	146918004	3.39e-06	rs259428083	intergenic_variant	8	Nup133	ENSMUSG00000039509	protein coding gene	123919835	123949265
hip	5	147180155	1.93e-10	rs52347782	intergenic_variant	4	Gm12751	ENSMUSG00000062554	pseudogene	33353980	35354854
str	5	147612772	7.59e-07	rs257803900	intron_variant	3	Rsrc1	ENSMUSG00000034544	protein coding gene	66985703	67358403
str	5	147612772	3.81e-06	rs257803900	intron_variant	12	Rbm25	ENSMUSG00000010608	protein coding gene	83631235	83674663
str	5	147688933	2.53e-06	rs254663554	intron_variant	2	Gm13375	ENSMUSG00000075514	antisense lncRNA gene	20968873	20970348
str	5	147690619	4.9e-06	rs33298953	intron_variant	6	Gm5873	ENSMUSG00000093651	pseudogene	5735427	7736492
str	5	147718711	1.83e-06	rs239782187	intron_variant	9	Myo5a	ENSMUSG00000034593	protein coding gene	75184183	75223687
str	5	147901885	4.94e-06	rs29681823	intergenic_variant	15	Slc45a4	ENSMUSG00000079020	protein coding gene	73580290	73624744
hip	5	147971120	8.14e-06	rs32396426	intron_variant	7	Ctsd	ENSMUSG00000007891	protein coding gene	142375915	142387870
str	5	150420623	7.75e-06	rs582501061	intron_variant	13	Nrsn1	ENSMUSG00000048978	protein coding gene	25252038	25269996
str	5	150420623	1.58e-06	rs582501061	intron_variant	19	Gm5518	ENSMUSG00000068466	pseudogene	28160118	30160765
str	5	150420623	3.95e-06	rs582501061	intron_variant	2	Hspa12b	ENSMUSG00000074793	protein coding gene	131127411	131145983
pfc	6	3372090	4.88e-06	rs48095219	downstream_gene_variant	7	Zfp771	ENSMUSG00000054716	protein coding gene	127244525	127254801
pfc	6	5219595	7.3e-06	rs30351514	downstream_gene_variant	15	Dgat1	ENSMUSG00000022555	protein coding gene	76502014	76511818
hip	6	5992028	3.29e-06	rs253914018	intron_variant	15	Uqcrh-ps1	ENSMUSG00000037438	pseudogene	98898287	100898556
pfc	6	9054993	5.49e-06	rs214162954	intron_variant	9	Alg9	ENSMUSG00000032059	protein coding gene	50775224	50843639
pfc	6	9054993	1.44e-06	rs214162954	intron_variant	9	Cish	ENSMUSG00000032578	protein coding gene	107296658	107302784
str	6	9394134	4.23e-06	rs30268233	intergenic_variant	1	Olfml2b	ENSMUSG00000038463	protein coding gene	170644531	170682789
str	6	12078116	7.82e-06	rs30115135	intron_variant	5	Sds	ENSMUSG00000029597	protein coding gene	120476546	120483905
hip	6	13202028	5.78e-06	rs247214276	intron_variant	19	Unc93b1	ENSMUSG00000036908	protein coding gene	3935185	3949340
hip	6	13202028	5.78e-06	rs247214276	intron_variant	20	Zfp280c	ENSMUSG00000036916	protein coding gene	48541625	48592133
hip	6	13975283	1.3e-06	rs33439802	intron_variant	7	9530053A07Rik	ENSMUSG00000078776	protein coding gene	28129465	28164811
str	6	13975283	4.65e-06	rs33439802	intron_variant	1	Dcaf8	ENSMUSG00000026554	protein coding gene	172148141	172196393
str	6	14275603	1.45e-07	rs253728295	intergenic_variant	19	Asrgl1	ENSMUSG00000024654	protein coding gene	9111718	9135566
str	6	14275603	2.37e-06	rs253728295	intergenic_variant	2	Fibcd1	ENSMUSG00000026841	protein coding gene	31813289	31846005
str	6	14275603	8.57e-06	rs253728295	intergenic_variant	1	Slamf9	ENSMUSG00000026548	protein coding gene	172475359	172478409
str	6	15761352	5.38e-06	rs33476432	intron_variant	9	Entpd3	ENSMUSG00000041608	protein coding gene	120539817	120568326
str	6	23132980	6e-06	rs226049621	5_prime_UTR_variant	18	Gm15328	ENSMUSG00000086095	lincRNA gene	16816406	16822783
str	6	23132980	5.42e-06	rs226049621	5_prime_UTR_variant	13	Brd9	ENSMUSG00000057649	protein coding gene	73937810	73960889
str	6	23132980	2.27e-06	rs226049621	5_prime_UTR_variant	15	Tmprss6	ENSMUSG00000016942	protein coding gene	78439666	78468634
str	6	32342848	9.76e-07	rs241722592	intron_variant	15	Hdac10	ENSMUSG00000062906	protein coding gene	89123302	89128700
pfc	6	33174748	5.85e-06	rs220742794	intergenic_variant	17	Fsd1	ENSMUSG00000011589	protein coding gene	55986510	55996881
pfc	6	35171202	1.99e-06	rs36452232	intergenic_variant	4	1110037F02Rik	ENSMUSG00000040720	protein coding gene	11485957	11527621
hip	6	47645829	5.57e-06	rs30571562	intergenic_variant	19	Cnnm1	ENSMUSG00000025189	protein coding gene	43440435	43497213
hip	6	47645829	1.09e-06	rs30571562	intergenic_variant	7	Arl6ip1	ENSMUSG00000030654	protein coding gene	118118889	118129625
hip	6	48957408	7.6e-06	rs244841047	intergenic_variant	4	Dnajc25	ENSMUSG00000070972	protein coding gene	59003192	59023398
hip	6	48957408	1.8e-07	rs244841047	intergenic_variant	20	Dcx	ENSMUSG00000031285	protein coding gene	143855841	143933124
pfc	6	53861395	2.09e-06	rs236753294	intron_variant	4	Kcnq4	ENSMUSG00000028631	protein coding gene	120697472	120748612
pfc	6	53940300	3.98e-06	rs30002449	intron_variant	17	Trip10	ENSMUSG00000019487	protein coding gene	57249450	57263697
pfc	6	53940300	6.8e-07	rs30002449	intron_variant	4	Mllt3	ENSMUSG00000028496	protein coding gene	87769924	87789393
pfc	6	53941614	6.6e-06	rs30003269	intron_variant	13	Lgals8	ENSMUSG00000057554	protein coding gene	12439401	12461738
pfc	6	53941614	8.3e-06	rs30003269	intron_variant	14	Ndfip2	ENSMUSG00000053253	protein coding gene	105258672	105309298
pfc	6	53941614	4.18e-06	rs30003269	intron_variant	2	Mrps5	ENSMUSG00000027374	protein coding gene	127587425	127603986
pfc	6	54050456	1.01e-05	rs47163681	intron_variant	8	Thap11	ENSMUSG00000036442	protein coding gene	105855102	105856950
pfc	6	54162665	7.15e-06	rs6396405	intron_variant	13	Gm29540	ENSMUSG00000099340	intronic lncRNA gene	91373842	91374294
str	6	65892207	7.18e-06	rs238107131	intron_variant	2	Rxra	ENSMUSG00000015846	protein coding gene	27677200	27763319
str	6	66045347	9.88e-07	rs32243671,rs238210467	intergenic_variant	19	Prkg1	ENSMUSG00000052920	protein coding gene	30564486	31765033
str	6	66103280	6.51e-07	rs235463212	intergenic_variant	1	Btg2	ENSMUSG00000020423	protein coding gene	134074864	134079155
str	6	66192833	1.11e-06	NA	intergenic_variant	4	Gm12470	ENSMUSG00000081516	pseudogene	52662296	54663344
str	6	66882285	1.61e-06	rs241029714	intergenic_variant	8	Lyl1	ENSMUSG00000034041	protein coding gene	84701456	84704716
str	6	75597048	5.92e-06	NA	intergenic_variant	3	Gm9762	ENSMUSG00000037096	pseudogene	77966356	79966799
hip	6	75597048	5.02e-06	NA	intergenic_variant	16	Setd4	ENSMUSG00000022948	protein coding gene	93583460	93603815
hip	6	75872699	8.79e-06	rs216759605	intergenic_variant	19	Snx15	ENSMUSG00000024787	protein coding gene	6119403	6128215
pfc	6	76546606	3.92e-06	rs30665191	intergenic_variant	1	Fam117b	ENSMUSG00000041040	protein coding gene	59913005	59985348
str	6	76546606	4.31e-07	rs30665191	intergenic_variant	1	Gm27616	ENSMUSG00000098259	miRNA gene	161674158	163674220
pfc	6	78142029	6.41e-06	rs38429466	intergenic_variant	4	Ubap1	ENSMUSG00000028437	protein coding gene	41348995	41389766
str	6	82558934	7.15e-06	rs49054874	3_prime_UTR_variant	14	Sox7	ENSMUSG00000063060	protein coding gene	63943705	63950732
hip	6	83039462	4.42e-06	rs30265492	intron_variant	12	Twist1	ENSMUSG00000035799	protein coding gene	33957670	33959831
hip	6	84541763	5.27e-06	rs217010964	intergenic_variant	8	Tm2d2	ENSMUSG00000031556	protein coding gene	25017210	25023260
hip	6	84541763	6.32e-06	rs217010964	intergenic_variant	11	Pfn1	ENSMUSG00000018293	protein coding gene	70651846	70654650
pfc	6	84541763	8.78e-07	rs217010964	intergenic_variant	8	Ttc13	ENSMUSG00000037300	protein coding gene	124671326	124721975
pfc	6	84541763	3.96e-06	rs217010964	intergenic_variant	1	Pigm	ENSMUSG00000050229	protein coding gene	172376530	172384099
pfc	6	87264628	1.84e-08	rs260122605	intron_variant	12	Bbof1	ENSMUSG00000057265	protein coding gene	83409071	85433780
hip	6	87488653	1.5e-11	rs239319797	intron_variant	20	Shroom4	ENSMUSG00000068270	protein coding gene	6577285	6637454
str	6	93485558	5.1e-06	rs31050172	intergenic_variant	4	Gm11841	ENSMUSG00000081593	pseudogene	11125290	13127252
str	6	94055886	4.42e-06	rs38933641	intron_variant	9	Scn11a	ENSMUSG00000034115	protein coding gene	119753764	119825456
hip	6	94182247	3.56e-07	rs259026970	intron_variant	20	Dmd	ENSMUSG00000045103	protein coding gene	82948869	83492739
pfc	6	104996988	9.21e-06	rs255167086	intergenic_variant	1	Gm33533	ENSMUSG00000104237	lincRNA gene	36739048	36744792
pfc	6	108019273	2.42e-06	rs47249512	intergenic_variant	4	Atp6v0b	ENSMUSG00000033379	protein coding gene	117884329	117887329
pfc	6	108073310	8.27e-07	rs30813339	intron_variant	7	Chmp2a	ENSMUSG00000033916	protein coding gene	13032005	13034777
pfc	6	108523153	8.39e-07	rs108610974	intron_variant	19	Neurl1a	ENSMUSG00000006435	protein coding gene	47178819	47259441
pfc	6	108523153	2.86e-06	rs108610974	intron_variant	7	Capn5	ENSMUSG00000035547	protein coding gene	98121558	98178274
pfc	6	109145044	4.36e-06	rs46997192	intergenic_variant	16	Aifm3	ENSMUSG00000022763	protein coding gene	17489610	17507485
pfc	6	109145044	7.17e-06	rs46997192	intergenic_variant	9	Cspg4	ENSMUSG00000032911	protein coding gene	56865103	56891521
pfc	6	109145044	6.53e-06	rs46997192	intergenic_variant	2	Ovol2	ENSMUSG00000037279	protein coding gene	144305175	144331386
hip	6	110787584	3.61e-11	rs38342739	intron_variant	15	Gm20405	ENSMUSG00000092495	unclassified non-coding RNA gene	64857869	66858356
pfc	6	115244769	2.54e-13	rs30612651	intron_variant	20	Elk1	ENSMUSG00000009406	protein coding gene	20933394	20950608
hip	6	115266130	7.52e-17	rs246188166	intron_variant	20	Elk1	ENSMUSG00000009406	protein coding gene	20933394	20950608
hip	6	118542921	3.86e-06	rs31574849	synonymous_variant	11	Abcc3	ENSMUSG00000020865	protein coding gene	94343294	94392976
hip	6	119280719	2.38e-07	rs250192040	intron_variant	10	A230046K03Rik	ENSMUSG00000034560	protein coding gene	83543940	83596473
pfc	6	121328292	1.49e-12	rs46451760	intron_variant	2	Hnrnpa3	ENSMUSG00000059005	protein coding gene	75659258	75669407
pfc	6	122935397	2.89e-06	rs49833029	downstream_gene_variant	9	Cck	ENSMUSG00000032532	protein coding gene	121489823	121495694
pfc	6	123926928	3.31e-06	rs226307744	intergenic_variant	8	Cherp	ENSMUSG00000052488	protein coding gene	72473971	72475233
str	6	125287997	2.14e-06	rs30810914	downstream_gene_variant	9	Alg9	ENSMUSG00000032059	protein coding gene	50775224	50843639
str	6	125344962	5.55e-06	rs30702426	downstream_gene_variant	5	Cnot6l	ENSMUSG00000034724	protein coding gene	96070332	96161547
str	6	125359557	4.58e-06	rs30882598	intron_variant	7	Gm45151	ENSMUSG00000108736	lincRNA gene	116543656	116545755
str	6	126874210	6.98e-06	rs52237154	3_prime_UTR_variant	8	Csgalnact1	ENSMUSG00000036356	protein coding gene	68356780	68735146
str	6	126907877	1.63e-06	rs47778600	upstream_gene_variant	16	Gm15539	ENSMUSG00000081809	pseudogene	2927606	4928171
str	6	127890489	3.59e-06	rs253049324	intron_variant	9	Psma4	ENSMUSG00000032301	protein coding gene	54950858	54958030
str	6	127919228	5.32e-06	rs29925291	intron_variant	9	Bud13	ENSMUSG00000032077	protein coding gene	46283011	46298783
str	6	127925498	6.37e-06	rs45825986	intron_variant	11	Tmem256	ENSMUSG00000070394	protein coding gene	69838524	69839558
str	6	127928009	3.86e-06	rs263671029	intron_variant	12	Brms1l	ENSMUSG00000012076	protein coding gene	55836365	55869735
str	6	127928009	2.16e-07	rs263671029	intron_variant	12	Psmc1	ENSMUSG00000021178	protein coding gene	100110208	100123364
str	6	127985244	2.82e-06	rs47037273	intron_variant	16	Ccdc50	ENSMUSG00000038127	protein coding gene	27388955	27452218
str	6	127985244	6.29e-06	rs47037273	intron_variant	17	Ptprs	ENSMUSG00000013236	protein coding gene	56412425	56462221
str	6	128245819	6.09e-06	rs31784287	intron_variant	4	Mllt3	ENSMUSG00000028496	protein coding gene	87769924	87789393
str	6	128321857	6.39e-06	rs13474980	3_prime_UTR_variant	11	Fam222b	ENSMUSG00000037750	protein coding gene	78094672	78156760
str	6	128387389	2.29e-08	rs248308952	downstream_gene_variant	7	Il18bp	ENSMUSG00000070427	protein coding gene	102015076	102018155
str	6	132309763	4.46e-06	rs244885688	intron_variant	18	Grpel2	ENSMUSG00000024580	protein coding gene	61712423	61726331
str	6	133564250	6.83e-06	rs33864390	intergenic_variant	8	Junb	ENSMUSG00000052837	protein coding gene	84976908	84978748
str	6	133566303	6.62e-06	rs235236606	intergenic_variant	2	Lama5	ENSMUSG00000015647	protein coding gene	180176372	180190243
str	6	133566303	5.07e-12	rs235236606	intergenic_variant	6	Gm45769	ENSMUSG00000107838	unclassified gene	133110474	133112301
str	6	133569707	8.65e-06	rs51842224	intergenic_variant	11	Pitpnc1	ENSMUSG00000040430	protein coding gene	107233335	107470720
str	6	134899745	1.42e-06	rs45730398	upstream_gene_variant	9	Khdc3	ENSMUSG00000092622	protein coding gene	73102397	73104443
pfc	6	135090018	7.91e-06	rs36869709	intergenic_variant	10	Tbc1d30	ENSMUSG00000052302	protein coding gene	121263819	121311189
pfc	6	135090018	4.71e-06	rs36869709	intergenic_variant	10	Rassf3	ENSMUSG00000025795	protein coding gene	121410350	121476250
pfc	6	135149634	8.81e-06	rs219868266	intron_variant	5	Gm42732	ENSMUSG00000107331	unclassified gene	73311364	73312560
str	6	135149634	6.57e-06	rs219868266	intron_variant	4	Rsrp1	ENSMUSG00000037266	protein coding gene	133923592	135927671
pfc	6	136460615	1.93e-06	rs51014188	intergenic_variant	14	Psme2	ENSMUSG00000079197	protein coding gene	55587439	55591021
hip	6	137747645	4.73e-06	rs31976259	intron_variant	14	4930452B06Rik	ENSMUSG00000021747	protein coding gene	8473207	8666290
pfc	6	138723439	8.27e-06	rs30761950	intergenic_variant	15	1700120C14Rik	ENSMUSG00000100599	unclassified non-coding RNA gene	99251788	99262044
pfc	6	139956561	7.95e-06	rs48734000	intron_variant	2	Bmf	ENSMUSG00000040093	protein coding gene	118528756	118549678
hip	6	140068706	5.39e-06	rs49365666	intergenic_variant	3	Rpl36a-ps2	ENSMUSG00000105388	pseudogene	145879020	145879340
pfc	6	140068851	9.86e-07	rs50336210	intergenic_variant	11	Vamp2	ENSMUSG00000020894	protein coding gene	69088527	69092381
hip	6	140292228	1.74e-06	rs261403163	intergenic_variant	2	4930518I15Rik	ENSMUSG00000074629	unclassified gene	155856616	157857946
str	6	140374828	4.71e-06	rs235074738	intergenic_variant	3	Fam73a	ENSMUSG00000054942	protein coding gene	152273459	152340407
pfc	6	140519182	5.82e-06	rs251867998	intron_variant	17	Metrn	ENSMUSG00000002274	protein coding gene	25794570	25797045
pfc	6	140655400	3.48e-06	rs51524664	3_prime_UTR_variant	18	Camk2a	ENSMUSG00000024617	protein coding gene	60963553	60988152
hip	6	140746269	1.53e-06	rs249958386	intergenic_variant	8	Nat1	ENSMUSG00000025588	protein coding gene	67490757	67492103
pfc	6	141116916	7.8e-06	rs249249221	intergenic_variant	10	Apba3	ENSMUSG00000004931	protein coding gene	81268171	81273247
hip	6	145111460	6.88e-06	rs30559820	upstream_gene_variant	9	Fat3	ENSMUSG00000074505	protein coding gene	15910192	16378231
hip	6	145111460	5.46e-06	rs30559820	upstream_gene_variant	1	Ihh	ENSMUSG00000006538	protein coding gene	74945314	74951672
hip	6	145463594	5.95e-06	rs253935974	intron_variant	18	Csf1r	ENSMUSG00000024621	protein coding gene	61105780	61131139
pfc	6	145479052	1.09e-07	rs108728635	intron_variant	11	Sec14l3	ENSMUSG00000054986	protein coding gene	4064852	4078990
hip	6	146586857	1.19e-13	rs47875992	intron_variant	11	Gm12312	ENSMUSG00000082145	pseudogene	69358138	71358781
str	6	146726339	3.68e-07	rs30414413	intron_variant	11	Gm12312	ENSMUSG00000082145	pseudogene	69358138	71358781
pfc	6	147373717	4.2e-07	rs32261815	intergenic_variant	11	Gm12312	ENSMUSG00000082145	pseudogene	69358138	71358781
hip	6	147611959	6.45e-06	rs49090163	intron_variant	7	Fam53b	ENSMUSG00000030956	protein coding gene	132712083	132813196
str	7	6880979	6.96e-06	rs50973978	intron_variant	20	RP24-77E13.10	NA	NA	6213017	8278289
hip	7	6999764	5.22e-06	rs584666051	intron_variant	5	Mcm7	ENSMUSG00000029730	protein coding gene	138164588	138171862
str	7	7114815	5.64e-06	rs32030256	3_prime_UTR_variant	8	Kxd1	ENSMUSG00000055553	protein coding gene	70513395	70523180
str	7	8937411	6.21e-06	NA	intergenic_variant	11	Drg1	ENSMUSG00000020457	protein coding gene	3249921	3266386
str	7	10366436	2.38e-06	rs223643281	intergenic_variant	1	Lyplal1	ENSMUSG00000039246	protein coding gene	186087731	186117310
hip	7	12388925	1.78e-07	rs238015299	intergenic_variant	15	Asic1	ENSMUSG00000023017	protein coding gene	99691754	99701130
pfc	7	16323570	1.33e-15	rs50169281	intron_variant	1	Kcnh1	ENSMUSG00000058248	protein coding gene	192190776	192510159
str	7	19135940	3.62e-06	rs6246663	synonymous_variant	15	Pnpla3	ENSMUSG00000041653	protein coding gene	84167815	84189521
hip	7	19387263	5.8e-07	rs250335943	intron_variant	3	Kcnc4	ENSMUSG00000027895	protein coding gene	107438302	107458898
hip	7	19734138	3.94e-06	rs31102993	intron_variant	17	Gm16278	ENSMUSG00000084862	unclassified non-coding RNA gene	24919089	26935745
str	7	20064058	2.89e-08	rs46283488	downstream_gene_variant	15	Il2rb	ENSMUSG00000068227	protein coding gene	78480548	78495066
hip	7	24939071	5.25e-10	rs223109527	intergenic_variant	18	Elac1	ENSMUSG00000036941	protein coding gene	73735037	73754479
hip	7	25138715	7.91e-08	rs46630285	intergenic_variant	9	1700048O20Rik	ENSMUSG00000043773	lincRNA gene	121937975	121941994
pfc	7	25390894	2.36e-10	rs214592093	intron_variant	18	Gm6457	ENSMUSG00000053740	pseudogene	13570101	15570915
hip	7	25439722	2.72e-06	rs246154791	downstream_gene_variant	11	Gm24060	ENSMUSG00000088119	snRNA gene	117180941	119181035
pfc	7	25670807	6.32e-14	rs231600317	downstream_gene_variant	17	BC051142	ENSMUSG00000057246	protein coding gene	34398819	34460734
pfc	7	25670807	2.49e-06	rs231600317	downstream_gene_variant	3	4932438A13Rik	ENSMUSG00000037270	protein coding gene	36863105	36948578
pfc	7	25670807	2.48e-06	rs231600317	downstream_gene_variant	6	Gm15720	ENSMUSG00000082120	pseudogene	145463326	147463607
hip	7	27092451	4.68e-06	rs38881603	intergenic_variant	11	Akt2-ps	ENSMUSG00000084347	pseudogene	15514533	17515981
pfc	7	27741444	1.74e-09	rs31715712	3_prime_UTR_variant	6	Nat8f1	ENSMUSG00000057103	protein coding gene	84910154	86915687
hip	7	29886786	4.07e-22	rs248356613	intergenic_variant	20	Pgk1	ENSMUSG00000062070	protein coding gene	106187099	106203699
pfc	7	29915880	5.35e-07	NA	3_prime_UTR_variant	6	Nrf1	ENSMUSG00000058440	protein coding gene	30047987	30153458
pfc	7	29928735	3.54e-12	rs107680277	downstream_gene_variant	20	Pgk1	ENSMUSG00000062070	protein coding gene	106187099	106203699
hip	7	30075596	3.07e-06	rs36283343	upstream_gene_variant	2	Gm13509	ENSMUSG00000081272	pseudogene	48308155	50309462
hip	7	30086094	7.18e-07	rs50732669	intron_variant	16	Gap43	ENSMUSG00000047261	protein coding gene	42248560	42340651
hip	7	30192822	3.24e-06	rs16796077	intron_variant	3	Mef2d	ENSMUSG00000001419	protein coding gene	88142371	88172091
hip	7	30255242	2.76e-06	rs50618384	intron_variant	12	Ralgapa1	ENSMUSG00000021027	protein coding gene	55602889	55821516
hip	7	34483499	2.34e-06	rs32502184	intergenic_variant	6	Prdm5	ENSMUSG00000029913	protein coding gene	65778961	65936377
hip	7	34921010	2.89e-06	rs32532736	intron_variant	3	Cxxc4	ENSMUSG00000044365	protein coding gene	134236494	134262089
hip	7	35029264	4.31e-06	rs49643639	intron_variant	17	Lmf1	ENSMUSG00000002279	protein coding gene	25579173	25662826
hip	7	35029264	8.18e-06	rs49643639	intron_variant	18	Gm7276	ENSMUSG00000073532	protein coding gene	76185006	78186257
hip	7	36011560	2.99e-06	rs253039482	intergenic_variant	1	Sox17	ENSMUSG00000025902	protein coding gene	4490927	4493735
hip	7	36511847	9.26e-07	rs31611592	intergenic_variant	10	Ctnna3	ENSMUSG00000060843	protein coding gene	63821054	65003667
pfc	7	36518081	8.07e-06	rs32558487	intergenic_variant	5	Fosl2	ENSMUSG00000029135	protein coding gene	32146520	32157839
pfc	7	36569382	3.43e-06	rs48613328	intergenic_variant	17	Ergic1	ENSMUSG00000001576	protein coding gene	26561511	26656933
str	7	36588607	4.54e-06	rs52372561	intergenic_variant	10	Vmn2r84	ENSMUSG00000070601	protein coding gene	130385799	130394241
str	7	37000103	3.84e-06	rs32599169	intergenic_variant	14	Snord19	ENSMUSG00000077797	snoRNA gene	31016218	31016272
str	7	37567479	5.22e-06	rs31596583	intron_variant	11	Rcvrn	ENSMUSG00000020907	protein coding gene	67695325	67703355
pfc	7	37567479	2.2e-06	rs31596583	intron_variant	20	Rlim	ENSMUSG00000056537	protein coding gene	103957166	103981284
str	7	37710339	5.14e-06	rs240189597	intron_variant	8	Gm17910	ENSMUSG00000110299	pseudogene	88728203	88729040
str	7	40076611	7.49e-06	rs220893287	intergenic_variant	15	Col2a1	ENSMUSG00000022483	protein coding gene	97975601	98004724
str	7	40560938	7.89e-06	rs45782610	intergenic_variant	5	Fbrsl1	ENSMUSG00000043323	protein coding gene	110361751	110448503
str	7	40574043	4.41e-06	rs32671235	intergenic_variant	14	Vcl	ENSMUSG00000021823	protein coding gene	20929432	20998781
pfc	7	43677397	3.68e-07	rs31642502	3_prime_UTR_variant	5	Fry	ENSMUSG00000056602	protein coding gene	150295387	150390858
str	7	44628444	3.84e-06	rs48566421	intron_variant	3	Rfxap	ENSMUSG00000036615	protein coding gene	54803114	54807791
str	7	44630890	6.72e-06	rs51596300	intron_variant	15	Hgh1	ENSMUSG00000022554	protein coding gene	75368898	77371403
str	7	44630890	1.37e-06	rs51596300	intron_variant	8	4921524J17Rik	ENSMUSG00000036934	protein coding gene	85408758	85432841
str	7	44630890	7.77e-06	rs51596300	intron_variant	8	Katnb1	ENSMUSG00000031787	protein coding gene	95081200	95099874
str	7	44630890	1.35e-06	rs51596300	intron_variant	6	Vhl	ENSMUSG00000033933	protein coding gene	113624020	113631633
str	7	44632296	3.03e-06	rs48811658	intron_variant	3	Lrrc7	ENSMUSG00000028176	protein coding gene	158082894	158562221
str	7	44655619	4.65e-06	rs50877315	upstream_gene_variant	11	Gm11560	ENSMUSG00000086688	pseudogene	98932162	100933109
str	7	44685749	3.85e-06	rs31792324	intergenic_variant	11	Slc26a11	ENSMUSG00000039908	protein coding gene	119355556	119381076
str	7	44707014	6.52e-07	rs224529548	upstream_gene_variant	16	D16Ertd472e	ENSMUSG00000022864	protein coding gene	78540335	78576688
str	7	44708981	1.46e-06	rs45784669	splice_region_variant	6	Chchd6	ENSMUSG00000030086	protein coding gene	89383145	89595652
str	7	56226834	4.36e-06	rs32458396	splice_region_variant	11	Ykt6	ENSMUSG00000002741	protein coding gene	5955757	5967781
hip	7	59942572	4.57e-06	rs251023333	intron_variant	17	Tsr3	ENSMUSG00000015126	protein coding gene	25240169	25242799
str	7	61689644	1.42e-06	rs260821254	upstream_gene_variant	11	Fam117a	ENSMUSG00000038893	protein coding gene	95337017	95381872
str	7	61689644	2.88e-06	rs260821254	upstream_gene_variant	7	A230057D06Rik	ENSMUSG00000108824	lincRNA gene	61705850	61927574
str	7	66034163	6.83e-06	rs16805883	intron_variant	13	Isca1	ENSMUSG00000044792	protein coding gene	59755414	59769789
str	7	66286177	8.41e-06	rs244545680	intron_variant	10	Cnn2	ENSMUSG00000004665	protein coding gene	79988599	79995400
str	7	66286177	2.8e-06	rs244545680	intron_variant	8	Zswim4	ENSMUSG00000035671	protein coding gene	84210941	84237042
str	7	66286177	3.9e-06	rs244545680	intron_variant	1	Per2	ENSMUSG00000055866	protein coding gene	91433227	91459328
str	7	66286177	7.99e-07	rs244545680	intron_variant	12	Rian	ENSMUSG00000097451	unclassified non-coding RNA gene	109620312	109634232
hip	7	66989372	7.98e-06	rs242854560	intron_variant	18	Pcdhb11	ENSMUSG00000051486	protein coding gene	37421417	37425032
hip	7	67001118	6.51e-06	rs49496568	intron_variant	4	Spsb1	ENSMUSG00000039911	protein coding gene	149896283	149955006
str	7	67070828	2.7e-06	rs33106810	intron_variant	12	Esyt2	ENSMUSG00000021171	protein coding gene	116347725	116373098
hip	7	68367136	5.47e-06	rs232106671	downstream_gene_variant	5	2510017J16Rik	ENSMUSG00000104891	antisense lncRNA gene	3585112	3586374
str	7	68433622	4.26e-06	rs51771063	intergenic_variant	8	Man2b1	ENSMUSG00000005142	protein coding gene	85083268	85098739
pfc	7	68765635	5.65e-06	rs216072389	intergenic_variant	1	Tmem185b	ENSMUSG00000098923	protein coding gene	118526160	120528983
hip	7	69719588	4.21e-06	rs246966996	intergenic_variant	6	4930479D17Rik	ENSMUSG00000085238	lincRNA gene	146657217	146665403
hip	7	70230132	3.43e-06	rs33150820	intron_variant	12	Cfl2	ENSMUSG00000062929	protein coding gene	54858818	54862877
str	7	70660266	6.44e-06	rs32254444	intergenic_variant	2	Gpr176	ENSMUSG00000040133	protein coding gene	118277097	118373419
str	7	70665579	5.99e-06	rs31769122	intergenic_variant	2	Ltk	ENSMUSG00000027297	protein coding gene	119751325	119758525
str	7	76155004	5.63e-06	rs50819280	intergenic_variant	6	Sox5	ENSMUSG00000041540	protein coding gene	143828424	143947106
pfc	7	78248251	1.95e-06	rs222000057	intron_variant	8	Ubxn8	ENSMUSG00000052906	protein coding gene	33619585	33641976
pfc	7	80380046	1.7e-06	rs8250280	intron_variant	16	Abcc5	ENSMUSG00000022822	protein coding gene	20331303	20426394
pfc	7	81462168	4.66e-06	rs47704545	intron_variant	9	Acsbg1	ENSMUSG00000032281	protein coding gene	54604996	54661885
pfc	7	81931360	9.44e-06	rs31107526	intron_variant	8	Lsm4	ENSMUSG00000031848	protein coding gene	70673230	70678752
pfc	7	81975204	2.88e-06	rs246234137	intron_variant	11	Nek8	ENSMUSG00000017405	protein coding gene	78166105	78176666
pfc	7	82016494	6.01e-06	rs51312735	intergenic_variant	6	2010107G12Rik	ENSMUSG00000029847	protein coding gene	34945294	34977999
pfc	7	82532474	5.92e-08	rs225271757	intron_variant	6	Sfxn5	ENSMUSG00000033720	protein coding gene	85213050	85333422
str	7	82708811	2.24e-07	rs213409969	intron_variant	7	Gm49493	ENSMUSG00000108878	unclassified gene	83892262	83896397
pfc	7	83103367	7.49e-06	rs31714379	intergenic_variant	14	Gfra2	ENSMUSG00000022103	protein coding gene	70890106	70979840
pfc	7	83518242	7.57e-06	rs244795562	intergenic_variant	18	Ctdp1	ENSMUSG00000033323	protein coding gene	80407958	80469667
pfc	7	83518242	9.66e-06	rs244795562	intergenic_variant	6	Gabarapl1	ENSMUSG00000030161	protein coding gene	129533355	129542331
pfc	7	83961431	2.82e-06	rs31275117	intron_variant	16	Fam162a	ENSMUSG00000003955	protein coding gene	36043843	36071515
pfc	7	83961431	4.21e-07	rs31275117	intron_variant	1	Atp1a2	ENSMUSG00000007097	protein coding gene	172271708	172298064
pfc	7	84636759	4.78e-06	rs262624000	intron_variant	9	Gucy1a2	ENSMUSG00000041624	protein coding gene	3532348	3905787
pfc	7	84636759	9.17e-09	rs262624000	intron_variant	14	Dpysl2	ENSMUSG00000022048	protein coding gene	66802863	66868600
pfc	7	84636759	9.5e-06	rs262624000	intron_variant	5	Gabrb1	ENSMUSG00000029212	protein coding gene	71700015	72137244
pfc	7	84653095	3.51e-06	rs239371273	intron_variant	11	Fam161a	ENSMUSG00000049811	protein coding gene	23008346	23023741
pfc	7	84653095	6.7e-06	rs239371273	intron_variant	14	Cldn10	ENSMUSG00000022132	protein coding gene	118787870	118874525
pfc	7	90824714	2.91e-06	rs255401958	intergenic_variant	11	Hmmr	ENSMUSG00000020330	protein coding gene	40721829	40733437
hip	7	92067774	7.45e-06	rs49031487	intron_variant	17	Zfp36l2	ENSMUSG00000045817	protein coding gene	84183927	84187947
pfc	7	99302296	2.9e-15	rs38882802	intron_variant	11	Hspd1-ps3	ENSMUSG00000058809	pseudogene	40498737	42500901
hip	7	101681339	3.54e-06	rs31822642	intron_variant	3	Gm43300	ENSMUSG00000105572	unclassified gene	119727748	119729790
pfc	7	101998679	3.19e-06	rs31836421	missense_variant	11	Gm17334	ENSMUSG00000091191	protein coding gene	52772281	54773187
pfc	7	102517238	1.15e-08	rs239064823	intergenic_variant	20	Gprasp1	ENSMUSG00000043384	protein coding gene	135742691	135803468
pfc	7	102617848	7.36e-07	rs216905388	upstream_gene_variant	11	Car10	ENSMUSG00000056158	protein coding gene	93098409	93601751
hip	7	105685703	7.03e-06	rs36404832	downstream_gene_variant	16	Crebbp	ENSMUSG00000022521	protein coding gene	4084047	4213404
hip	7	106949802	3.7e-06	rs229662525	upstream_gene_variant	14	Ercc6	ENSMUSG00000054051	protein coding gene	32513520	32542751
hip	7	107554850	1.72e-06	rs51393377	intergenic_variant	9	Icam5	ENSMUSG00000032174	protein coding gene	21032037	21039036
pfc	7	107885318	5.1e-09	rs248552700	intergenic_variant	20	Ndufb11	ENSMUSG00000031059	protein coding gene	20615325	20617564
hip	7	108461982	3.78e-06	rs32052184	upstream_gene_variant	5	Med13l	ENSMUSG00000018076	protein coding gene	118560718	118720107
hip	7	108461982	3.74e-06	rs32052184	upstream_gene_variant	4	Gnb1	ENSMUSG00000029064	protein coding gene	155491360	155559269
hip	7	109028212	7.17e-07	rs16794278	intron_variant	2	Rabl6	ENSMUSG00000015087	protein coding gene	25584102	25608446
hip	7	109028212	5.98e-06	rs16794278	intron_variant	5	Gm43593	ENSMUSG00000106288	unclassified gene	107806362	107807707
str	7	109295026	7.34e-14	rs228364772	intron_variant	3	Gm7536	ENSMUSG00000057036	pseudogene	23333046	25333552
pfc	7	109498177	5.91e-13	rs37741204	upstream_gene_variant	9	Gm6223	ENSMUSG00000096647	pseudogene	89118889	91120741
pfc	7	109876100	1.51e-13	rs48080491	intergenic_variant	13	Ero1lb	ENSMUSG00000057069	protein coding gene	12565882	12606112
str	7	110306961	7.02e-14	rs216417682	downstream_gene_variant	9	Gm6223	ENSMUSG00000096647	pseudogene	89118889	91120741
hip	7	110639967	6.08e-24	rs37956861	intergenic_variant	3	Gm7536	ENSMUSG00000057036	pseudogene	23333046	25333552
hip	7	110671581	1.66e-06	rs243830176	intergenic_variant	13	Psmg4	ENSMUSG00000071451	protein coding gene	34162963	34178172
str	7	110784516	4.49e-08	rs50466086	intron_variant	7	B430319F04Rik	ENSMUSG00000110062	unclassified gene	110766677	110769345
hip	7	110790575	3.66e-18	rs36989380	intron_variant	9	Gm6223	ENSMUSG00000096647	pseudogene	89118889	91120741
str	7	111163374	1.67e-09	rs245646987	intergenic_variant	7	1700012D14Rik	ENSMUSG00000110424	lncRNA gene	111083064	111122684
pfc	7	111451508	2.87e-06	rs225025427	intergenic_variant	11	Naa38	ENSMUSG00000059278	protein coding gene	69395791	69396671
hip	7	112583340	8.12e-06	rs32335326	intron_variant	4	Akr7a5	ENSMUSG00000028743	protein coding gene	139310743	139318786
pfc	7	113059310	4.47e-06	rs48191172	intergenic_variant	5	2610524H06Rik	ENSMUSG00000092486	protein coding gene	114821936	114823468
hip	7	113090105	4.35e-06	rs47570746	intergenic_variant	17	Nudt3	ENSMUSG00000024213	protein coding gene	27579381	27623452
hip	7	113090105	2.98e-06	rs47570746	intergenic_variant	17	C4b	ENSMUSG00000073418	protein coding gene	34728380	34743897
hip	7	113090105	5.11e-06	rs47570746	intergenic_variant	13	Tmem170b	ENSMUSG00000087370	protein coding gene	41606215	41641357
pfc	7	113416115	3.62e-06	rs47970482	intergenic_variant	13	Gpld1	ENSMUSG00000021340	protein coding gene	24943151	24991936
hip	7	113416115	4.93e-07	rs47970482	intergenic_variant	9	Ankdd1a	ENSMUSG00000066510	protein coding gene	64501453	66516999
hip	7	113593356	4.74e-06	rs37585466	intergenic_variant	11	Purb	ENSMUSG00000094483	protein coding gene	6467598	6476076
pfc	7	113732513	7.41e-06	rs36280089	intergenic_variant	11	Kcnip1	ENSMUSG00000053519	protein coding gene	33629340	33843585
pfc	7	113732513	7.41e-06	rs36280089	intergenic_variant	2	Ebf4	ENSMUSG00000053552	protein coding gene	130295938	130370481
pfc	7	115032310	2.11e-06	rs46774347	intergenic_variant	18	Arhgap26	ENSMUSG00000036452	protein coding gene	38601533	38645922
hip	7	115099352	4.75e-06	rs47135230	intergenic_variant	12	Mta1	ENSMUSG00000021144	protein coding gene	113098277	113137206
pfc	7	115106160	9.86e-06	rs212411929	intergenic_variant	6	1700124L16Rik	ENSMUSG00000099354	antisense lncRNA gene	83761756	83762865
pfc	7	115454415	4.81e-06	rs50218182	intergenic_variant	17	Qk	ENSMUSG00000062078	protein coding gene	10206470	10319361
hip	7	115454415	8.91e-07	rs50218182	intergenic_variant	1	Gm37027	ENSMUSG00000104077	lincRNA gene	195017892	195018242
pfc	7	115502549	8.83e-06	rs36927122	intron_variant	13	Lysmd3	ENSMUSG00000035840	protein coding gene	81657805	81671890
pfc	7	115502549	2.85e-07	rs36927122	intron_variant	11	Gm16755	ENSMUSG00000097658	lincRNA gene	119486339	121488582
pfc	7	115508682	1.32e-06	rs36377408	intron_variant	3	Mex3a	ENSMUSG00000074480	protein coding gene	88532394	88541394
pfc	7	115635908	3.19e-06	rs584360064	intron_variant	12	Tdp1	ENSMUSG00000021177	protein coding gene	99884514	99937362
pfc	7	115690392	8.97e-06	rs260167445	intron_variant	9	Celsr3	ENSMUSG00000023473	protein coding gene	108826319	108852969
pfc	7	115857653	5.35e-06	rs220557000	intron_variant	5	Ulk1	ENSMUSG00000029512	protein coding gene	110785244	110810081
pfc	7	116167789	3.92e-06	rs30775000	intron_variant	17	Mapk8ip3	ENSMUSG00000024163	protein coding gene	24892151	24936977
pfc	7	116167789	3.54e-06	rs30775000	intron_variant	14	Mphosph8	ENSMUSG00000079184	protein coding gene	56668247	56697429
pfc	7	116167789	2.65e-06	rs30775000	intron_variant	6	Cyp26b1	ENSMUSG00000063415	protein coding gene	84571413	84588638
pfc	7	116167891	6.26e-07	rs30870995	intron_variant	6	Gm15624	ENSMUSG00000085782	antisense lncRNA gene	83169803	83172554
pfc	7	116221389	4.98e-06	rs31049437	intron_variant	17	4921513D11Rik	ENSMUSG00000066944	protein coding gene	79626676	79628681
str	7	122795421	8.64e-06	rs32317713	intergenic_variant	10	Gnptab	ENSMUSG00000035311	protein coding gene	88379411	88447329
str	7	122795512	4.23e-07	rs239317158	intergenic_variant	2	Mroh8	ENSMUSG00000074627	protein coding gene	157208547	157279549
str	7	122947063	1.5e-21	rs230259023	intergenic_variant	7	Gm45847	ENSMUSG00000109814	lincRNA gene	123031415	123068305
pfc	7	124350594	6.5e-06	rs32869307	intron_variant	4	Ssbp3	ENSMUSG00000061887	protein coding gene	106911469	107049694
str	7	124452784	4.93e-06	rs51316053	intergenic_variant	15	Gcat	ENSMUSG00000006378	protein coding gene	79030873	79042531
str	7	124957588	3.5e-06	rs32433231	intergenic_variant	18	Ttr	ENSMUSG00000061808	protein coding gene	20665249	20674326
str	7	124957588	6.28e-06	rs32433231	intergenic_variant	12	Sostdc1	ENSMUSG00000036169	protein coding gene	36314168	36318452
str	7	124957588	6.04e-06	rs32433231	intergenic_variant	5	Kl	ENSMUSG00000058488	protein coding gene	150952606	150986981
pfc	7	126286915	3.45e-10	rs33071085	intron_variant	14	Vwa8	ENSMUSG00000058997	protein coding gene	78849177	79202310
str	7	130960971	7.02e-06	rs37246412	intron_variant	4	Tmem82	ENSMUSG00000043085	protein coding gene	141614232	141618633
pfc	7	134302924	5.39e-06	rs250653607	intron_variant	4	Caap1	ENSMUSG00000028578	protein coding gene	94500078	94556796
pfc	7	134433355	4.12e-06	rs219254593	intergenic_variant	5	Gnb2	ENSMUSG00000029713	protein coding gene	137528128	137533229
pfc	7	134475727	4.45e-06	rs257065733	intergenic_variant	2	Kif5c	ENSMUSG00000026764	protein coding gene	49619313	49774778
hip	7	134605403	5.49e-07	rs33384197	intergenic_variant	20	Atp6ap2	ENSMUSG00000031007	protein coding gene	12587758	12617051
hip	7	134888110	1.96e-06	rs33429400	intron_variant	1	Atg4b	ENSMUSG00000026280	protein coding gene	93755032	93789529
pfc	7	137363667	7.79e-06	rs243308883	intergenic_variant	9	Rab39	ENSMUSG00000055069	protein coding gene	53684109	53706232
pfc	7	137621674	4.97e-06	rs31627493	intergenic_variant	4	Aldob	ENSMUSG00000028307	protein coding gene	49535992	49549546
pfc	7	138781628	4.02e-06	rs33788418	intergenic_variant	11	6330403K07Rik	ENSMUSG00000018451	lincRNA gene	71031940	71033617
pfc	7	139149240	8.57e-06	rs233268157	intron_variant	11	Rbfox3	ENSMUSG00000025576	protein coding gene	118489759	118909572
hip	7	139158914	4.61e-06	rs37260727	intron_variant	9	Cep63	ENSMUSG00000032534	protein coding gene	102586577	102626124
hip	7	139611058	3.91e-07	rs45947420	upstream_gene_variant	13	Rbm24	ENSMUSG00000038132	protein coding gene	46418299	46431099
hip	7	139614961	6.83e-06	rs107837103	intron_variant	4	Epha7	ENSMUSG00000028289	protein coding gene	28813130	28967503
hip	7	139771547	1.56e-06	rs31208987	intergenic_variant	12	Gm24564	ENSMUSG00000064452	snoRNA gene	108631074	110631148
hip	7	142401127	4.36e-06	rs226895117	intergenic_variant	10	Gm5422	ENSMUSG00000039684	pseudogene	30248140	32251045
pfc	7	142902671	4.58e-06	rs251387298	upstream_gene_variant	1	Kcnb2	ENSMUSG00000092083	protein coding gene	15312451	15714214
pfc	7	143076038	4.24e-06	rs265708995	downstream_gene_variant	4	Adgrb2	ENSMUSG00000028782	protein coding gene	128984870	131022633
hip	7	143734159	4.15e-16	rs213116839	intron_variant	20	C1galt1c1	ENSMUSG00000048970	protein coding gene	38630782	38635143
pfc	7	143753150	7.52e-13	rs230775631	intergenic_variant	20	C1galt1c1	ENSMUSG00000048970	protein coding gene	38630782	38635143
pfc	7	143784728	5.1e-07	rs6217280	upstream_gene_variant	10	Mknk2	ENSMUSG00000020190	protein coding gene	80665317	80676293
pfc	7	144089919	2.18e-06	rs31905800	intergenic_variant	5	Tmem128	ENSMUSG00000067365	protein coding gene	38260374	38269618
pfc	7	144922369	3.55e-06	rs32411496	downstream_gene_variant	11	Dusp3	ENSMUSG00000003518	protein coding gene	101971143	101984791
hip	7	144931889	4.96e-06	rs13469483	downstream_gene_variant	1	Fcgr2b	ENSMUSG00000026656	protein coding gene	170960558	170976047
pfc	8	8326757	8.19e-06	rs32748072	intron_variant	7	Ruvbl2	ENSMUSG00000003868	protein coding gene	45421897	45434464
pfc	8	11407993	3.78e-06	rs36632035	intron_variant	1	Mgst3	ENSMUSG00000026688	protein coding gene	167372383	167393797
str	8	11539374	8.47e-06	rs222931743	intron_variant	16	Btg3	ENSMUSG00000022863	protein coding gene	78359859	78376810
str	8	11539374	7.58e-09	rs222931743	intron_variant	8	Gm45592	ENSMUSG00000109810	unclassified gene	11637282	11638324
pfc	8	11542432	1.09e-14	rs223896395	intron_variant	9	Cep70	ENSMUSG00000056267	protein coding gene	99243467	99300403
str	8	12173472	2.76e-06	rs244467035	intergenic_variant	9	Gm25500	ENSMUSG00000077614	snoRNA gene	15312610	15312669
str	8	12215376	1.82e-06	rs262611909	intergenic_variant	5	Wbscr16	ENSMUSG00000061979	protein coding gene	134148057	134176767
str	8	12225181	1.44e-06	rs49725590	intergenic_variant	13	Gm6311	ENSMUSG00000061833	pseudogene	74954352	76955016
str	8	12232794	6.68e-06	rs251251192	intergenic_variant	7	Lrrc28	ENSMUSG00000030556	protein coding gene	67513409	67645236
str	8	13344310	6.12e-06	rs219872145	intron_variant	7	Bola2	ENSMUSG00000047721	protein coding gene	126695999	126696693
hip	8	13390474	6.69e-06	rs241487792	intron_variant	6	Klhl42	ENSMUSG00000040102	protein coding gene	147091074	147112778
str	8	13528741	3.77e-06	rs241476050	intergenic_variant	2	Gm13544	ENSMUSG00000086995	antisense lncRNA gene	58276778	58286902
str	8	13924403	3.94e-07	rs29993698	intron_variant	1	Mettl11b	ENSMUSG00000040113	protein coding gene	163702992	163725232
str	8	14024256	1.77e-06	rs29998493	downstream_gene_variant	4	Gba2	ENSMUSG00000028467	protein coding gene	43566927	43570448
str	8	14331201	6.03e-06	rs30049183	intron_variant	7	Mesp2	ENSMUSG00000030543	protein coding gene	79810726	79813431
str	8	14453197	2.21e-06	rs214943040	intron_variant	13	Fbxl21	ENSMUSG00000035509	protein coding gene	56522507	56537786
str	8	15878457	6.61e-06	rs33199263	intergenic_variant	11	Shisa6	ENSMUSG00000053930	protein coding gene	66211724	66526126
str	8	15878457	5.58e-06	rs33199263	intergenic_variant	2	Dlx1	ENSMUSG00000041911	protein coding gene	71529444	71533981
str	8	15995755	1.19e-06	rs30288662	intron_variant	6	Tm7sf3	ENSMUSG00000040234	protein coding gene	146602275	146634592
str	8	16169812	3.44e-06	rs30332048	intron_variant	15	Eef1d	ENSMUSG00000055762	protein coding gene	75894795	75909344
str	8	16469097	5.47e-06	rs46179888	intron_variant	12	Vsnl1	ENSMUSG00000054459	protein coding gene	11325244	11436649
str	8	16469097	9.96e-07	rs46179888	intron_variant	11	Egfr	ENSMUSG00000020122	protein coding gene	16752202	16887658
hip	8	18316447	8.62e-06	rs13479628	intergenic_variant	15	Tuba1a	ENSMUSG00000072235	protein coding gene	98949846	98953501
hip	8	18316447	5.26e-06	rs13479628	intergenic_variant	3	Camk2d	ENSMUSG00000053819	protein coding gene	126596950	126846326
hip	8	18316447	5.89e-06	rs13479628	intergenic_variant	5	Lnx2	ENSMUSG00000016520	protein coding gene	147016654	147076572
hip	8	26457625	9.57e-07	rs229492022	intergenic_variant	2	Ivd	ENSMUSG00000027332	protein coding gene	118861999	118881357
hip	8	47103936	7.28e-06	rs50230738	intergenic_variant	18	Impa2	ENSMUSG00000024525	protein coding gene	67289222	67318841
pfc	8	54724169	9.22e-06	rs31350237	intron_variant	12	Arid4a	ENSMUSG00000048118	protein coding gene	71015966	71099351
str	8	55023587	5.11e-15	rs33017373	intron_variant	8	9330121K16Rik	ENSMUSG00000110249	unclassified gene	55073249	55077134
str	8	57667673	5.36e-06	rs33370254	downstream_gene_variant	8	AW046200	ENSMUSG00000110419	bidirectional promoter lncRNA gene	57651757	57663430
pfc	8	60932850	4.17e-06	rs33141941	intron_variant	4	2510039O18Rik	ENSMUSG00000044496	protein coding gene	147940894	147947314
str	8	61258836	3.59e-13	rs46148290	intron_variant	8	Gm45650	ENSMUSG00000109992	lincRNA gene	60719291	60725806
hip	8	65339091	3.02e-19	rs33448200	intergenic_variant	20	Klhl4	ENSMUSG00000025597	protein coding gene	114474332	114561129
pfc	8	65760412	6.8e-11	rs52299313	intron_variant	20	Klhl4	ENSMUSG00000025597	protein coding gene	114474332	114561129
str	8	66340258	3.17e-06	rs33512989	intron_variant	1	Cdh7	ENSMUSG00000026312	protein coding gene	109983642	110139903
hip	8	67945466	4.68e-06	rs32956275	intron_variant	2	Dnlz	ENSMUSG00000075467	protein coding gene	26348117	26352110
pfc	8	68589846	1e-05	rs46759920	intron_variant	16	Gm16892	ENSMUSG00000097876	lincRNA gene	56167401	58174413
pfc	8	69714619	5.19e-06	rs47779929	intron_variant	7	1600014C10Rik	ENSMUSG00000054676	protein coding gene	38183216	38197565
pfc	8	77730653	8.41e-06	rs259571250	intron_variant	7	Fbxl19	ENSMUSG00000030811	protein coding gene	127750147	127768928
hip	8	82529515	5.44e-09	rs3690145	intergenic_variant	20	Fancb	ENSMUSG00000047757	protein coding gene	164980591	164997272
hip	8	84076903	9.99e-20	rs32651847	intron_variant	17	Gm7335	ENSMUSG00000067189	pseudogene	36713521	38713929
hip	8	84076903	9.99e-20	rs32651847	intron_variant	20	Usp51	ENSMUSG00000067215	protein coding gene	153006468	153009459
str	8	84275332	5.47e-06	rs47748653	upstream_gene_variant	19	D030056L22Rik	ENSMUSG00000047044	protein coding gene	18713235	18718429
pfc	8	84401943	1.18e-07	rs47197880	intergenic_variant	17	Gm7335	ENSMUSG00000067189	pseudogene	36713521	38713929
str	8	84948925	4.36e-13	rs586957140	intron_variant	17	Gm7335	ENSMUSG00000067189	pseudogene	36713521	38713929
str	8	85853379	5.27e-06	rs32894809	intron_variant	5	Srrt	ENSMUSG00000037364	protein coding gene	137295703	137307674
str	8	86206090	2.8e-06	rs212813113	intergenic_variant	13	BC005537	ENSMUSG00000019132	protein coding gene	24801656	24812899
str	8	86526843	6.82e-06	rs243314881	intron_variant	18	Hars	ENSMUSG00000001380	protein coding gene	36766527	36783205
str	8	88652736	2.07e-06	rs51368738	intron_variant	15	Cthrc1	ENSMUSG00000054196	protein coding gene	39076931	39087119
str	8	88664565	2.78e-06	rs108246188	missense_variant	2	A930004D18Rik	ENSMUSG00000054057	protein coding gene	18036679	18037741
hip	8	88897131	8.85e-06	rs51643665	intergenic_variant	1	Stk11ip	ENSMUSG00000026213	protein coding gene	75521528	75537335
pfc	8	88964975	9.32e-06	rs49802767	intergenic_variant	9	Rasl12	ENSMUSG00000041696	protein coding gene	65398487	65414853
pfc	8	88964975	2.23e-06	rs49802767	intergenic_variant	9	Mst1	ENSMUSG00000032591	protein coding gene	108080435	108085027
pfc	8	88964975	3.96e-07	rs49802767	intergenic_variant	5	Baz1b	ENSMUSG00000002748	protein coding gene	135187322	135246129
hip	8	89044860	8.49e-06	rs245040473	upstream_gene_variant	5	Sppl3	ENSMUSG00000029550	protein coding gene	115011523	115098790
pfc	8	89822384	1.39e-06	rs50730405	intergenic_variant	11	Myo19	ENSMUSG00000020527	protein coding gene	84880219	84911131
hip	8	89885434	3.27e-06	rs47412620	intergenic_variant	2	Rapgef1	ENSMUSG00000039844	protein coding gene	29619719	29730612
pfc	8	89895080	2.38e-06	rs50464946	intergenic_variant	18	2700062C07Rik	ENSMUSG00000024273	protein coding gene	24470870	24477767
pfc	8	89895080	2.52e-06	rs50464946	intergenic_variant	18	Pcdhga5	ENSMUSG00000103567	protein coding gene	36694380	38841873
str	8	92027670	5.45e-06	rs32634435	intron_variant	3	2610316D01Rik	ENSMUSG00000097040	unclassified non-coding RNA gene	45280438	45378260
str	8	92270598	1.92e-06	rs250322436	intergenic_variant	13	Gpr150	ENSMUSG00000045509	protein coding gene	76054850	76056996
str	8	92299153	3.98e-06	rs46234399	intergenic_variant	5	Prkag2os2	ENSMUSG00000087314	antisense lncRNA gene	23873544	25875934
str	8	92355479	4.09e-06	rs33337124	intron_variant	2	Dlx1as	ENSMUSG00000084946	antisense lncRNA gene	70516454	72537891
str	8	92637122	1.93e-06	rs33275742	intergenic_variant	18	Pcdhb21	ENSMUSG00000044022	protein coding gene	37513651	37521419
str	8	92637122	8.64e-06	rs33275742	intergenic_variant	16	Zdhhc23	ENSMUSG00000036304	protein coding gene	43969145	43979093
hip	8	92637122	3.94e-07	rs33275742	intergenic_variant	18	Arhgef37	ENSMUSG00000045094	protein coding gene	61493793	61536536
str	8	92637122	1.63e-09	rs33275742	intergenic_variant	5	Gm43513	ENSMUSG00000105607	unclassified gene	100814210	100815285
str	8	92637122	6.59e-06	rs33275742	intergenic_variant	5	Pgam5	ENSMUSG00000029500	protein coding gene	110259134	110269899
str	8	92742353	3.14e-06	rs33326895	intergenic_variant	19	Chka	ENSMUSG00000024843	protein coding gene	3851772	3894369
str	8	92742353	6.55e-06	rs33326895	intergenic_variant	13	Ubqln1	ENSMUSG00000005312	protein coding gene	58176155	58181625
str	8	92742353	1.43e-07	rs33326895	intergenic_variant	17	Ypel5	ENSMUSG00000039770	protein coding gene	72837581	72851195
str	8	92742353	3.21e-06	rs33326895	intergenic_variant	16	Olig1	ENSMUSG00000046160	protein coding gene	91269768	91271939
str	8	92777512	5.29e-07	rs48964591	intergenic_variant	19	Nxf1	ENSMUSG00000010097	protein coding gene	8757102	8770910
str	8	94980063	2.34e-06	rs46448410	intron_variant	1	Gm37264	ENSMUSG00000102605	unclassified gene	75468570	75470761
hip	8	95085313	8.06e-06	rs6188512	intron_variant	1	Gm4793	ENSMUSG00000054412	antisense lncRNA gene	135584772	135599950
hip	8	95656736	1.3e-06	rs52473547	intergenic_variant	15	Gm27209	ENSMUSG00000098620	antisense lncRNA gene	99595416	101597293
str	8	95677232	6.75e-06	rs32835846	upstream_gene_variant	12	Gm527	ENSMUSG00000047227	protein coding gene	64917910	64924591
hip	8	95677232	2.05e-06	rs32835846	upstream_gene_variant	7	Tacc2	ENSMUSG00000030852	protein coding gene	130577483	130764784
pfc	8	103681054	7.49e-06	rs260124319	downstream_gene_variant	2	Nudt5	ENSMUSG00000025817	protein coding gene	5854815	5868736
pfc	8	103681054	5.54e-06	rs260124319	downstream_gene_variant	11	Klhl11	ENSMUSG00000048732	protein coding gene	100462611	100472782
hip	8	103694433	8.84e-06	rs36247778	intergenic_variant	13	Zfp65	ENSMUSG00000071281	protein coding gene	66705306	68729119
hip	8	103694433	1.27e-06	rs36247778	intergenic_variant	9	Gtf2a2	ENSMUSG00000033543	protein coding gene	70012547	70022866
hip	8	107972215	5.85e-06	rs241744637	intergenic_variant	15	Ccdc184	ENSMUSG00000029875	protein coding gene	97167806	99170134
hip	8	111628380	1.34e-06	rs241517923	downstream_gene_variant	20	Armcx2	ENSMUSG00000033436	protein coding gene	134804141	134809221
hip	8	111993109	8.73e-06	rs37381853	upstream_gene_variant	3	Aph1a	ENSMUSG00000015750	protein coding gene	95893920	95895845
pfc	8	116530085	1.13e-06	rs37182164	intergenic_variant	5	Htra3	ENSMUSG00000029096	protein coding gene	35652025	35679780
pfc	8	117057851	7.46e-06	rs221943132	intron_variant	11	Poldip2	ENSMUSG00000001100	protein coding gene	78515087	78522736
hip	8	118256099	8.94e-06	rs227649049	intergenic_variant	11	Bahcc1	ENSMUSG00000039741	protein coding gene	120232946	120292297
hip	8	118700110	5.95e-06	rs247757339	intron_variant	4	Emc1	ENSMUSG00000078517	protein coding gene	139352586	139378735
str	8	121509767	3.82e-06	rs263034955	intergenic_variant	13	Mboat1	ENSMUSG00000038732	protein coding gene	30136489	30246694
pfc	8	121615137	2.15e-14	rs236348952	intron_variant	14	Gm6055	ENSMUSG00000062081	pseudogene	47079136	49079806
str	8	121649128	2.03e-18	rs213652435	intron_variant	14	Gm6055	ENSMUSG00000062081	pseudogene	47079136	49079806
hip	8	121703959	2.13e-27	rs223145020	intergenic_variant	14	Gm6055	ENSMUSG00000062081	pseudogene	47079136	49079806
str	8	122145287	2.02e-06	rs31729783	intergenic_variant	4	E130114P18Rik	ENSMUSG00000048747	protein coding gene	97567874	97778048
hip	8	122368677	2.67e-06	rs249362585	intergenic_variant	5	Htt	ENSMUSG00000029104	protein coding gene	34761739	34820754
str	8	122410163	2.57e-06	rs31771620	intron_variant	10	Rdh5	ENSMUSG00000025350	protein coding gene	128913590	128919297
pfc	8	123236377	6.16e-06	rs49390150	downstream_gene_variant	7	Gm45016	ENSMUSG00000109485	antisense lncRNA gene	81789477	81794685
str	8	124524263	5.95e-06	rs31904240	intron_variant	2	Gm25129	ENSMUSG00000064585	snoRNA gene	157379534	159379666
str	8	124777638	5.16e-06	rs232915650	intergenic_variant	19	March5	ENSMUSG00000023307	protein coding gene	37207544	37224457
str	8	125231264	6.93e-06	rs31962333	intron_variant	4	5830444B04Rik	ENSMUSG00000084803	unclassified non-coding RNA gene	155400968	155421704
str	8	125712995	8.02e-06	rs246922508	intergenic_variant	7	Mrps11	ENSMUSG00000030611	protein coding gene	78783130	78792988
str	9	15149872	2.82e-06	rs237574166	intergenic_variant	18	Gm9925	ENSMUSG00000053861	unclassified gene	73065102	75065584
pfc	9	24444598	4.81e-06	rs229340614	intron_variant	6	Mitf	ENSMUSG00000035158	protein coding gene	97807057	97942179
pfc	9	27841066	7.77e-06	rs224165215	intron_variant	2	Mbd5	ENSMUSG00000036792	protein coding gene	48949507	49258960
pfc	9	28179868	5.88e-06	rs240184523	intron_variant	8	Rab3a	ENSMUSG00000031840	protein coding gene	70754678	70758686
hip	9	28261649	6.55e-06	rs46150528	intron_variant	11	Wdr81	ENSMUSG00000045374	protein coding gene	75440942	75454717
hip	9	28353919	7.73e-07	rs49400897	intron_variant	1	Tada1	ENSMUSG00000026563	protein coding gene	166379166	166393620
pfc	9	28647594	1.45e-06	rs36834624	intron_variant	5	Abcf2	ENSMUSG00000028953	protein coding gene	24565340	24577467
pfc	9	28799948	1.17e-06	rs37467889	intron_variant	13	F13a1	ENSMUSG00000039109	protein coding gene	36867177	37050244
pfc	9	28800038	1.01e-05	rs37180102	intron_variant	18	Ankhd1	ENSMUSG00000024483	protein coding gene	36606192	36643094
str	9	29605424	8.92e-07	rs227456522	intron_variant	8	Gm16350	ENSMUSG00000090024	antisense lncRNA gene	13961066	15961586
hip	9	29650806	7.4e-06	rs244431800	intron_variant	15	Tst	ENSMUSG00000044986	protein coding gene	78399555	78405859
pfc	9	29752933	8.93e-06	rs242364020	intron_variant	8	Ufsp2	ENSMUSG00000031634	protein coding gene	45975527	45996956
hip	9	30226309	5.42e-06	rs37326346	intergenic_variant	1	Ttll4	ENSMUSG00000033257	protein coding gene	74661753	74697973
pfc	9	30234510	9.44e-06	rs37738768	intergenic_variant	8	Lsm6	ENSMUSG00000031683	protein coding gene	78804867	78821152
str	9	30782555	5.95e-07	rs261735667	intergenic_variant	10	Tmbim4	ENSMUSG00000020225	protein coding gene	120201611	120203215
hip	9	31120003	8.26e-07	rs217698321	intron_variant	6	P3h3	ENSMUSG00000023191	protein coding gene	123841089	125857752
str	9	31177434	5.24e-06	rs236264797	intron_variant	5	Trmt44	ENSMUSG00000029097	protein coding gene	35556208	35575070
hip	9	33705493	6.11e-06	rs51211929	intergenic_variant	5	Diablo	ENSMUSG00000029433	protein coding gene	123511315	123524164
str	9	35649582	4.12e-06	rs29929431	intron_variant	11	Grap	ENSMUSG00000004837	protein coding gene	61653320	61672777
str	9	36146039	5.8e-06	rs229653851	intergenic_variant	6	Ccdc91	ENSMUSG00000030301	protein coding gene	147475870	147632612
str	9	36752841	1.14e-06	rs29643435	intron_variant	2	Sstr4	ENSMUSG00000037014	protein coding gene	148395376	148396764
str	9	37114749	2.6e-06	rs33659507	intron_variant	3	Car2	ENSMUSG00000027562	protein coding gene	14886425	14900770
str	9	37114749	1.79e-06	rs33659507	intron_variant	17	Med20	ENSMUSG00000092558	protein coding gene	47611595	47624418
str	9	37235310	6.89e-07	rs33752846	intron_variant	18	Pcdha3	ENSMUSG00000102312	protein coding gene	35946105	38187657
str	9	37465802	2.4e-07	rs50211212	intergenic_variant	7	Zfp329	ENSMUSG00000057894	protein coding gene	12804976	12818860
str	9	37465802	2.37e-06	rs50211212	intergenic_variant	1	Gorab	ENSMUSG00000040124	protein coding gene	163384902	163403669
hip	9	40700728	2.57e-06	rs29697314	intron_variant	14	Glud1	ENSMUSG00000021794	protein coding gene	34310726	34345033
hip	9	41124299	6.14e-06	rs47825978	intron_variant	11	Tmem94	ENSMUSG00000020747	protein coding gene	114765433	116799366
str	9	41720160	3.66e-06	rs250490209	intron_variant	2	Fam217b	ENSMUSG00000070476	protein coding gene	178414533	178422161
hip	9	42423571	3.91e-06	rs30209519	intron_variant	18	Tubb6	ENSMUSG00000001473	protein coding gene	67390730	67402749
str	9	43180739	5.31e-06	rs215214772	intron_variant	6	Clec1b	ENSMUSG00000030159	protein coding gene	129397296	129405413
hip	9	44186177	2.72e-20	rs219412608	intron_variant	20	Taz	ENSMUSG00000009995	protein coding gene	74282717	74290151
pfc	9	44437819	1.56e-10	rs29989096	intron_variant	20	Taz	ENSMUSG00000009995	protein coding gene	74282717	74290151
str	9	50631080	1.82e-06	rs250474101	downstream_gene_variant	15	Cbx7	ENSMUSG00000053411	protein coding gene	79915806	79932646
str	9	50631080	1.89e-06	rs250474101	downstream_gene_variant	15	Gpd1	ENSMUSG00000023019	protein coding gene	99717592	99725007
str	9	51141999	2.31e-06	rs32769175	intergenic_variant	7	Nosip	ENSMUSG00000003421	protein coding gene	45062428	45078503
str	9	51226634	6.58e-06	rs33741715	intron_variant	2	Wipf1	ENSMUSG00000075284	protein coding gene	73429609	73453889
hip	9	51815734	6.62e-06	rs30011104	intron_variant	6	Tes	ENSMUSG00000029552	protein coding gene	17065148	17105825
hip	9	51889763	4.54e-06	rs30227636	intergenic_variant	18	Gnal	ENSMUSG00000024524	protein coding gene	67088297	67192846
str	9	51965020	6.45e-07	rs30475648	upstream_gene_variant	1	Klhl20	ENSMUSG00000026705	protein coding gene	161088379	161131479
hip	9	52070306	2.81e-06	rs30378558	intron_variant	3	Gm9169	ENSMUSG00000098198	pseudogene	94144371	96144906
hip	9	52103073	1.75e-08	rs46639995	intergenic_variant	8	Fbxw9	ENSMUSG00000008167	protein coding gene	85060118	85067120
hip	9	52103118	6.48e-06	rs48619954	intergenic_variant	5	Nup54	ENSMUSG00000034826	protein coding gene	92428020	92435199
pfc	9	52103118	7.58e-06	rs48619954	intergenic_variant	3	Cttnbp2nl	ENSMUSG00000062127	protein coding gene	105001914	105053146
str	9	52188414	6.31e-06	rs30437077	intergenic_variant	18	Fech	ENSMUSG00000024588	protein coding gene	64456549	64489066
hip	9	52188414	2.21e-06	rs30437077	intergenic_variant	7	Eri2	ENSMUSG00000030929	protein coding gene	119783825	119794058
pfc	9	54318768	7.31e-06	rs225787111	intron_variant	11	Slc22a4	ENSMUSG00000020334	protein coding gene	53983125	54028090
pfc	9	54563724	7.78e-06	rs263742600	upstream_gene_variant	11	E130012A19Rik	ENSMUSG00000043439	protein coding gene	97627386	97629716
str	9	55220815	4.28e-06	rs239422092	intron_variant	4	Pgm2	ENSMUSG00000025791	protein coding gene	99929450	99987294
str	9	56104227	4.14e-06	rs250986309	intron_variant	2	Olfml2a	ENSMUSG00000046618	protein coding gene	38931979	38960585
str	9	59445942	6.82e-06	rs29938309	intron_variant	4	Gm12751	ENSMUSG00000062554	pseudogene	33353980	35354854
pfc	9	60091857	3e-06	rs29590799	intron_variant	2	Arl5a	ENSMUSG00000036093	protein coding gene	52397950	52424874
pfc	9	60091857	4.48e-06	rs29590799	intron_variant	18	Me2	ENSMUSG00000024556	protein coding gene	73770039	73815392
hip	9	60879924	5.24e-06	rs52286616	intron_variant	7	Gm44570	ENSMUSG00000109194	antisense lncRNA gene	81610109	81614166
pfc	9	60929658	1.78e-06	rs29830179	intergenic_variant	20	Xiap	ENSMUSG00000025860	protein coding gene	42067835	42109664
pfc	9	60929658	1.78e-06	rs29830179	intergenic_variant	5	Get4	ENSMUSG00000025858	protein coding gene	139252323	139270050
str	9	61028841	6.78e-07	rs251841173	intergenic_variant	12	Dbpht2	ENSMUSG00000029878	protein coding gene	74297473	74300468
pfc	9	61693336	6.23e-06	rs30240691	intergenic_variant	20	Rbm10	ENSMUSG00000031060	protein coding gene	20617502	20650905
pfc	9	61693336	6.23e-06	rs30240691	intergenic_variant	7	Eif3f	ENSMUSG00000031029	protein coding gene	108934414	108941942
pfc	9	61988848	4.1e-10	rs51387416	intron_variant	8	Gm10073	ENSMUSG00000060019	pseudogene	105572966	107573461
pfc	9	62000095	2.93e-19	rs33662611	intron_variant	4	Gm11942	ENSMUSG00000094344	pseudogene	31964888	33965232
pfc	9	62011919	1.94e-06	rs36412904	intron_variant	5	Evc2	ENSMUSG00000050248	protein coding gene	37338477	37425054
hip	9	62011951	7.4e-08	rs48075430	intron_variant	8	Gm10073	ENSMUSG00000060019	pseudogene	105572966	107573461
str	9	62011951	6.4e-06	rs48075430	intron_variant	8	Gm10073	ENSMUSG00000060019	pseudogene	105572966	107573461
hip	9	62029875	4.33e-16	rs239872744	upstream_gene_variant	4	Gm11942	ENSMUSG00000094344	pseudogene	31964888	33965232
str	9	62034958	7.09e-10	rs30227442	intergenic_variant	4	Gm11942	ENSMUSG00000094344	pseudogene	31964888	33965232
pfc	9	62034958	8.09e-06	rs30227442	intergenic_variant	5	Gm15408	ENSMUSG00000086610	lincRNA gene	149006961	149012776
str	9	62316643	2.4e-06	rs246951896	intergenic_variant	5	Gm42772	ENSMUSG00000105700	unclassified gene	49408792	49411832
str	9	63757925	1.24e-06	rs46062446	5_prime_UTR_variant	8	Asf1b	ENSMUSG00000005470	protein coding gene	83955693	83970195
pfc	9	63767936	4.25e-06	rs240731616	intergenic_variant	12	Kif26a	ENSMUSG00000021294	protein coding gene	112146207	112181747
pfc	9	68025274	3.2e-06	rs30377137	intron_variant	3	Aimp1	ENSMUSG00000028029	protein coding gene	132660497	132683879
hip	9	69223202	3.88e-06	rs213849736	intron_variant	6	Gm18609	ENSMUSG00000107810	pseudogene	128185277	128188877
hip	9	69347905	3.69e-07	rs16817608	intron_variant	11	A830036E02Rik	ENSMUSG00000084890	antisense lncRNA gene	99417242	99423098
hip	9	71823509	5.69e-06	rs30376693	intergenic_variant	11	E130012A19Rik	ENSMUSG00000043439	protein coding gene	97627386	97629716
hip	9	71884190	8.87e-06	rs29829823	intron_variant	3	Gm37078	ENSMUSG00000102652	unclassified gene	65969914	65971922
hip	9	72394467	9.74e-08	rs29593527	intergenic_variant	16	Trmt10c	ENSMUSG00000044763	protein coding gene	56033719	56037774
str	9	79236374	3.33e-06	rs245855329	intergenic_variant	2	Grin1	ENSMUSG00000026959	protein coding gene	25291176	25319187
hip	9	79236418	3.83e-07	rs212266707	intergenic_variant	11	Nlk	ENSMUSG00000017376	protein coding gene	78567167	78697425
hip	9	79236418	2.56e-06	rs212266707	intergenic_variant	2	Emc7	ENSMUSG00000055943	protein coding gene	112455024	112467436
pfc	9	81760505	4.76e-06	rs253015185	intergenic_variant	11	Aldh3a2	ENSMUSG00000010025	protein coding gene	61244751	61267186
hip	9	81824280	3.44e-06	rs264620353	intergenic_variant	3	Gm43672	ENSMUSG00000106019	lincRNA gene	22074412	22076142
hip	9	82089033	4.44e-06	rs254433778	intergenic_variant	10	Gas2l3	ENSMUSG00000074802	protein coding gene	89408822	89443967
hip	9	83981246	3.29e-06	rs30522865	intron_variant	5	Nwd2	ENSMUSG00000090061	protein coding gene	62649103	64810546
hip	9	84190013	6.19e-06	rs36560229	intergenic_variant	8	Aars	ENSMUSG00000031960	protein coding gene	111033841	111055569
hip	9	85698495	6.93e-06	rs38628719	intron_variant	20	F8	ENSMUSG00000031196	protein coding gene	75172714	75380041
hip	9	90888892	2.85e-06	rs251483665	intergenic_variant	7	Eif4g2	ENSMUSG00000005610	protein coding gene	111067984	111083030
hip	9	90888892	1.56e-06	rs251483665	intergenic_variant	4	Hpca	ENSMUSG00000028785	protein coding gene	129111569	129118967
hip	9	91046965	2.9e-07	rs33107162	intergenic_variant	19	Slit1	ENSMUSG00000025020	protein coding gene	41600256	41743856
hip	9	91737688	7.41e-06	rs263940730	intergenic_variant	4	H6pd	ENSMUSG00000028980	protein coding gene	149979473	150003236
hip	9	91880799	6.31e-06	rs29590186	intergenic_variant	2	Syndig1	ENSMUSG00000074736	protein coding gene	149830782	150004392
hip	9	92418756	3.4e-06	rs260142827	intergenic_variant	16	Kcnj6	ENSMUSG00000043301	protein coding gene	94831729	94997696
hip	9	92515501	4.39e-06	rs225966397	intergenic_variant	2	Dgkz	ENSMUSG00000040479	protein coding gene	91932821	91938564
hip	9	92639728	4.77e-06	rs261685280	upstream_gene_variant	16	Col8a1	ENSMUSG00000068196	protein coding gene	57624255	57754737
hip	9	92639728	1.06e-06	rs261685280	upstream_gene_variant	10	Sowahc	ENSMUSG00000098188	protein coding gene	59221921	59226433
hip	9	92639728	5.41e-06	rs261685280	upstream_gene_variant	15	Slc45a4	ENSMUSG00000079020	protein coding gene	73580290	73624744
hip	9	92639728	5.26e-06	rs261685280	upstream_gene_variant	3	B230334C09Rik	ENSMUSG00000104597	antisense lncRNA gene	158067186	158076112
hip	9	92677929	9.8e-07	rs247536113	intergenic_variant	10	Esyt1	ENSMUSG00000025366	protein coding gene	128514877	128525859
pfc	9	92815660	8.92e-06	rs259978398	intergenic_variant	16	Ube2v2	ENSMUSG00000022674	protein coding gene	15550985	15594518
pfc	9	94618969	1.25e-06	rs253703941	intergenic_variant	11	Rasd1	ENSMUSG00000049892	protein coding gene	59963180	59964944
pfc	9	94731917	6.46e-06	rs237998003	intron_variant	15	Cacna1i	ENSMUSG00000022416	protein coding gene	80287237	80398292
pfc	9	94775500	1e-05	rs262584842	intron_variant	6	Iqub	ENSMUSG00000046192	protein coding gene	24444864	24515067
pfc	9	94844768	4.58e-06	rs36245444	intron_variant	2	Gm13630	ENSMUSG00000085386	unclassified non-coding RNA gene	65409494	67421588
pfc	9	95337125	4.6e-06	rs36354214	intergenic_variant	20	Gpkow	ENSMUSG00000031148	protein coding gene	7697133	7710259
hip	9	95720609	6.36e-06	rs263608541	intron_variant	5	Mapkapk5	ENSMUSG00000029454	protein coding gene	121522830	121545892
hip	9	96863081	8.69e-08	rs265258312	intron_variant	20	Rbmx	ENSMUSG00000031134	protein coding gene	57383347	57393036
pfc	9	97061244	7.52e-06	rs247706606	intergenic_variant	12	Ptpn21	ENSMUSG00000021009	protein coding gene	98676740	98683750
hip	9	97061244	1.06e-06	rs247706606	intergenic_variant	1	Lgr6	ENSMUSG00000042793	protein coding gene	134986352	135105276
pfc	9	97124967	2.64e-06	rs225778698	intergenic_variant	16	Nxpe3	ENSMUSG00000075033	protein coding gene	55839952	55895279
hip	9	97437997	2.92e-06	rs255632491	intergenic_variant	2	Pax6	ENSMUSG00000027168	protein coding gene	105682462	105698410
pfc	9	97466319	4.31e-06	rs33134713	intron_variant	10	Tph2	ENSMUSG00000006764	protein coding gene	115078640	115185022
str	9	97676290	6.67e-06	rs264348859	intron_variant	1	Cdk5r2	ENSMUSG00000090071	protein coding gene	74855028	74857732
hip	9	98082612	1.63e-06	rs33156609	intergenic_variant	4	C1qa	ENSMUSG00000036887	protein coding gene	136895915	136898844
hip	9	98642141	8.53e-07	rs224099707	intergenic_variant	6	Zfp638	ENSMUSG00000030016	protein coding gene	82914353	84986869
pfc	9	98644038	1.89e-10	NA	intergenic_variant	6	Usp39	ENSMUSG00000056305	protein coding gene	72318675	72345175
hip	9	98792012	3.05e-06	rs236738239	intron_variant	18	Pstpip2	ENSMUSG00000025429	protein coding gene	77794549	77882879
str	9	99038541	4.2e-06	rs261126385	upstream_gene_variant	11	Gas7	ENSMUSG00000033066	protein coding gene	67596554	67688992
pfc	9	100033777	2.42e-06	rs225076751	intron_variant	4	Zbtb17	ENSMUSG00000006215	protein coding gene	141444672	141467937
hip	9	100034071	7.27e-06	rs248132787	intron_variant	1	Tmem9	ENSMUSG00000026411	protein coding gene	136019657	136035030
hip	9	103646742	8.42e-06	rs30139230	intron_variant	17	Qpct	ENSMUSG00000024084	protein coding gene	79051905	79090378
pfc	9	104604777	2.1e-15	rs252199281	intron_variant	20	Atg4a	ENSMUSG00000079418	protein coding gene	139956907	142164270
hip	9	110694889	2.91e-06	rs33297818	intron_variant	13	Pcsk1	ENSMUSG00000021587	protein coding gene	75089986	75132498
hip	9	110710650	6.74e-06	rs265265405	intron_variant	18	Thoc1	ENSMUSG00000024287	protein coding gene	9958179	9995484
pfc	9	110838696	1.83e-06	rs218938705	intron_variant	11	Dnah9	ENSMUSG00000056752	protein coding gene	65831323	66168551
hip	9	110842343	8.37e-07	rs250708300	downstream_gene_variant	11	Rcvrn	ENSMUSG00000020907	protein coding gene	67695325	67703355
pfc	9	111077984	4.38e-10	rs255595694	intergenic_variant	6	Rpl32	ENSMUSG00000057841	protein coding gene	115805513	115808743
pfc	9	111301442	5.42e-07	rs48701025	intergenic_variant	2	Itpripl1	ENSMUSG00000074825	protein coding gene	127138768	127142590
hip	9	114755016	1.02e-07	rs36844712	downstream_gene_variant	4	Gm12693	ENSMUSG00000083179	pseudogene	93935621	95936103
str	9	115137019	6.12e-06	rs47176662	intron_variant	11	Meox1	ENSMUSG00000001493	protein coding gene	101877509	101894354
hip	9	117318886	4.51e-06	rs222052592	intron_variant	4	Ptgr1	ENSMUSG00000028378	protein coding gene	58965589	58987078
hip	9	119681810	7.35e-06	rs232041505	intron_variant	8	Tcf25	ENSMUSG00000001472	protein coding gene	123399264	123401152
pfc	9	120110494	8.21e-13	rs33439971	non_coding_transcript_exon_variant	10	Rpsa-ps2	ENSMUSG00000045055	pseudogene	127776742	129777251
hip	9	120338112	2.05e-18	rs48042933	intron_variant	10	Rpsa-ps2	ENSMUSG00000045055	pseudogene	127776742	129777251
pfc	9	120422448	1.18e-10	rs30070480	intron_variant	7	Rpl14-ps1	ENSMUSG00000046721	pseudogene	44324941	46325651
hip	9	120434918	3.2e-22	rs6391885	intron_variant	7	Rpl14-ps1	ENSMUSG00000046721	pseudogene	44324941	46325651
str	9	120461874	1.69e-07	rs220772715	intron_variant	7	Rpl14-ps1	ENSMUSG00000046721	pseudogene	44324941	46325651
str	9	120527357	6.83e-08	rs215691460	intergenic_variant	10	Rpsa-ps2	ENSMUSG00000045055	pseudogene	127776742	129777251
hip	9	123767244	3.75e-06	rs30866006	intron_variant	8	Zfp709	ENSMUSG00000056019	protein coding gene	70887264	72890912
hip	9	123767244	1.53e-30	rs30866006	intron_variant	20	Tbl1x	ENSMUSG00000025246	protein coding gene	77511226	77660265
hip	9	123828968	2.51e-06	rs48297400	synonymous_variant	5	Hopxos	ENSMUSG00000087541	antisense lncRNA gene	76094532	78102303
pfc	9	123829313	9.68e-13	rs246676302	synonymous_variant	20	Tbl1x	ENSMUSG00000025246	protein coding gene	77511226	77660265
hip	9	124353913	3.94e-08	rs30141822	missense_variant	8	Wwox	ENSMUSG00000004637	protein coding gene	114439651	115352712
pfc	9	124353913	1.1e-11	rs30141822	missense_variant	8	Wwox	ENSMUSG00000004637	protein coding gene	114439651	115352712
str	10	17519855	3.66e-06	rs29324381	intergenic_variant	4	Gm26881	ENSMUSG00000096974	lincRNA gene	43046033	43053253
str	10	17988409	5.64e-06	rs29342509	intergenic_variant	7	Klk6	ENSMUSG00000050063	protein coding gene	43825449	43832027
pfc	10	18453046	9.56e-06	rs33631945	intron_variant	1	Plxna2	ENSMUSG00000026640	protein coding gene	194804709	194816868
pfc	10	18534104	1.7e-09	rs29343742	downstream_gene_variant	2	Calcrl	ENSMUSG00000059588	protein coding gene	84330626	84425266
str	10	18964050	6.85e-06	rs29344715	intergenic_variant	2	Dnlz	ENSMUSG00000075467	protein coding gene	26348117	26352110
str	10	19438052	3.88e-06	rs29331018	intergenic_variant	12	Zfyve1	ENSMUSG00000042628	protein coding gene	83550820	83597147
hip	10	19578920	5.33e-06	rs238477455	intergenic_variant	18	Snhg4	ENSMUSG00000097769	unclassified non-coding RNA gene	35553409	35558316
pfc	10	20627018	5.08e-06	rs259482621	intron_variant	7	Sertad3	ENSMUSG00000055200	protein coding gene	27473839	27477364
str	10	24700146	8.3e-06	rs51063547	intron_variant	3	Ppa2	ENSMUSG00000028013	protein coding gene	133310109	133378235
str	10	26923493	2.85e-06	rs29376963	downstream_gene_variant	17	Ezr	ENSMUSG00000052397	protein coding gene	6738130	6782780
pfc	10	27895612	4.3e-06	rs248247266	intergenic_variant	14	4930471C04Rik	ENSMUSG00000091686	antisense lncRNA gene	64099294	64104235
pfc	10	46379000	6.32e-06	NA	intergenic_variant	13	Ercc8	ENSMUSG00000021694	protein coding gene	108158737	108194981
str	10	51756914	7.49e-06	rs249907647	non_coding_transcript_exon_variant	1	Klhdc8a	ENSMUSG00000042115	protein coding gene	132298625	132307357
pfc	10	52124983	8.47e-06	rs250473603	intron_variant	7	Hif3a	ENSMUSG00000004328	protein coding gene	17030992	17056679
pfc	10	56599697	4.05e-06	rs46036196	intergenic_variant	11	Trim41	ENSMUSG00000040365	protein coding gene	48806403	48817391
pfc	10	58953751	1.01e-05	rs263751897	intron_variant	13	Zfp455	ENSMUSG00000051037	protein coding gene	67194505	67209298
pfc	10	59600741	4.19e-06	rs246751776	intron_variant	8	Agt	ENSMUSG00000031980	protein coding gene	124556586	124569707
hip	10	59623631	4.7e-06	rs262421411	intergenic_variant	5	Wsb2	ENSMUSG00000029364	protein coding gene	117363521	117378589
hip	10	59989918	8.02e-06	rs246558703	intron_variant	2	Gm17180	ENSMUSG00000090589	antisense lncRNA gene	179099913	181101502
pfc	10	60215804	2.78e-09	rs252241517	intron_variant	14	Ube2e2	ENSMUSG00000058317	protein coding gene	18573576	18893627
hip	10	60394991	6.46e-06	rs218612357	intron_variant	9	Pml	ENSMUSG00000036986	protein coding gene	58217179	58249786
hip	10	62854816	5.34e-06	rs219270974	intron_variant	20	Bcorl1	ENSMUSG00000036959	protein coding gene	48341357	48406728
hip	10	65362339	1.13e-08	rs242032866	intergenic_variant	11	Sdf2	ENSMUSG00000002064	protein coding gene	78245745	78255496
str	10	65362339	4.76e-06	rs242032866	intergenic_variant	5	Pms2	ENSMUSG00000079109	protein coding gene	143910000	143931756
hip	10	72791708	7.37e-06	rs254445627	intergenic_variant	3	Igsf3	ENSMUSG00000042035	protein coding gene	101377124	101463060
pfc	10	83483560	6.18e-06	rs225668113	downstream_gene_variant	2	Lpcat4	ENSMUSG00000027134	protein coding gene	112242978	112247111
hip	10	83689040	7.84e-06	rs232313666	intergenic_variant	4	Casp8ap2	ENSMUSG00000028282	protein coding gene	32615469	32641558
str	10	85245406	4.11e-06	rs221416088	intron_variant	12	Gpr135	ENSMUSG00000043398	protein coding gene	72069617	72070991
pfc	10	89362102	8.28e-06	rs30312155	intergenic_variant	6	St8sia1	ENSMUSG00000030283	protein coding gene	142821540	142964452
pfc	10	89439253	1.33e-06	rs29359489	intron_variant	11	Ppm1e	ENSMUSG00000046442	protein coding gene	87226905	87358994
pfc	10	89439253	1.33e-06	rs29359489	intron_variant	20	C77370	ENSMUSG00000046449	protein coding gene	104083855	104201117
hip	10	89621284	5.41e-06	rs47266625	upstream_gene_variant	6	Herc3	ENSMUSG00000029804	protein coding gene	58831888	58832527
hip	10	90884381	1.64e-06	rs230228233	intron_variant	3	Mfn1	ENSMUSG00000027668	protein coding gene	32531553	32579225
hip	10	91620088	8.83e-06	rs584054028	intergenic_variant	5	Lrrc8c	ENSMUSG00000054720	protein coding gene	105519470	105608954
hip	10	92696322	3.73e-06	rs229081899	intron_variant	9	AI593442	ENSMUSG00000078307	protein coding gene	52673031	52679437
hip	10	92696322	4.32e-06	rs229081899	intron_variant	9	Zfp651	ENSMUSG00000013419	protein coding gene	121760032	121771742
hip	10	92773361	5.41e-06	rs50748874	downstream_gene_variant	1	Adss	ENSMUSG00000015961	protein coding gene	177763177	177796509
hip	10	92797998	1.52e-07	rs45878463	intron_variant	14	Fam149b	ENSMUSG00000039599	protein coding gene	20348161	20383491
hip	10	92846924	2.31e-06	rs232225482	intron_variant	5	N4bp2	ENSMUSG00000037795	protein coding gene	65763520	65826784
hip	10	92846924	7.42e-06	rs232225482	intron_variant	7	Sprn	ENSMUSG00000045733	protein coding gene	140150627	140154659
pfc	10	95815978	3.52e-06	rs238791542	intergenic_variant	6	Zfp637	ENSMUSG00000059689	protein coding gene	117841241	117845956
hip	10	99270417	7.18e-06	rs235195010	downstream_gene_variant	14	Mipep	ENSMUSG00000021993	protein coding gene	60784565	60905480
hip	10	99951565	1.36e-06	rs48512126	intergenic_variant	4	Zbtb17	ENSMUSG00000006215	protein coding gene	141444672	141467937
hip	10	100096785	5.66e-06	rs6167042	3_prime_UTR_variant	16	Tfrc	ENSMUSG00000022797	protein coding gene	32608895	32632794
hip	10	100164914	5.64e-06	rs51408163	intergenic_variant	15	Gpt	ENSMUSG00000022546	protein coding gene	76696725	76699675
hip	10	100541729	8.46e-06	rs47664502	missense_variant	4	Pik3r3	ENSMUSG00000028698	protein coding gene	116221913	116303056
str	10	107173904	7.05e-06	rs30589677	intergenic_variant	19	Mrpl21	ENSMUSG00000024829	protein coding gene	3283046	3292837
hip	10	110027726	7.27e-06	rs30783552	intergenic_variant	9	Tmem218	ENSMUSG00000032121	protein coding gene	37208315	37223228
pfc	10	110373274	7.94e-06	rs238012389	intergenic_variant	11	Sf3a1	ENSMUSG00000002129	protein coding gene	4160353	4182541
hip	10	110781085	3.09e-06	rs242960853	intron_variant	13	Rnf44	ENSMUSG00000034928	protein coding gene	54679398	54687808
hip	10	111380310	8.12e-06	rs248602176	intergenic_variant	18	Gm6277	ENSMUSG00000097440	lincRNA gene	11821087	11839377
pfc	10	111658509	1.22e-12	rs46166426	intergenic_variant	2	Abi1	ENSMUSG00000058835	protein coding gene	22939988	23040241
pfc	10	115102186	6.49e-06	rs230270052	intron_variant	5	Btbd8	ENSMUSG00000111375	protein coding gene	107437996	107491596
pfc	10	115121793	7.91e-06	rs48752716	intron_variant	2	Sox18	ENSMUSG00000046470	protein coding gene	181669836	181671640
hip	10	115572052	4.58e-06	rs36258150	intron_variant	15	Gxylt1	ENSMUSG00000036197	protein coding gene	93239741	93275084
pfc	10	115587513	8.74e-06	rs216641642	5_prime_UTR_variant	2	Slc32a1	ENSMUSG00000037771	protein coding gene	158610757	158615747
hip	10	116439465	1.34e-07	rs48983619	intron_variant	20	Slc7a3	ENSMUSG00000031297	protein coding gene	101079209	101085405
pfc	10	116714037	3.51e-09	rs251031789	intergenic_variant	13	5330416C01Rik	ENSMUSG00000054944	lincRNA gene	97733497	97747411
pfc	10	117463369	9.55e-06	rs226656187	intergenic_variant	16	Yars2	ENSMUSG00000022792	protein coding gene	16302964	16308942
pfc	10	117475533	2.39e-09	rs214169473	intergenic_variant	7	Lair1	ENSMUSG00000055541	protein coding gene	4007072	4063204
str	10	119922236	5.08e-06	rs261520009	intron_variant	19	Pdlim1	ENSMUSG00000055044	protein coding gene	40222238	40271616
str	10	121150806	5.75e-06	rs33881197	intergenic_variant	13	Phactr1	ENSMUSG00000054728	protein coding gene	42680798	43138512
str	10	121295775	7.99e-06	rs31351100	upstream_gene_variant	16	9430092D12Rik	ENSMUSG00000102205	unclassified gene	77413643	77414916
str	10	121299902	4.33e-06	rs235925640	intron_variant	4	Nkain1	ENSMUSG00000078532	protein coding gene	130530130	130534045
str	10	121343180	4.93e-06	rs31356235	intergenic_variant	18	Ttc39c	ENSMUSG00000024424	protein coding gene	12643532	12689445
str	10	121402831	3.05e-06	rs232331132	intergenic_variant	8	Slc7a6	ENSMUSG00000031904	protein coding gene	106189112	106198704
str	10	121495797	7.08e-06	rs31364377	intergenic_variant	7	Rdh13	ENSMUSG00000008435	protein coding gene	4425664	4445657
str	10	121495797	6.28e-06	rs31364377	intergenic_variant	9	Angptl6	ENSMUSG00000038742	protein coding gene	20873808	20879710
str	10	121495797	5.75e-06	rs31364377	intergenic_variant	7	Cyp2s1	ENSMUSG00000040703	protein coding gene	25802475	25816530
str	10	121495797	3.39e-06	rs31364377	intergenic_variant	7	Car11	ENSMUSG00000003273	protein coding gene	45699966	45704661
str	10	121696371	8.61e-06	rs264850084	downstream_gene_variant	7	Rnf169	ENSMUSG00000058761	protein coding gene	99920253	99980458
str	10	121698595	2.77e-06	rs31391672	downstream_gene_variant	13	B3galnt2	ENSMUSG00000039242	protein coding gene	13954673	13999068
str	10	121698595	5.37e-06	rs31391672	downstream_gene_variant	16	Mb21d2	ENSMUSG00000051065	protein coding gene	28826175	28929698
hip	10	122808409	1.09e-06	rs29377559	intron_variant	13	Vcan	ENSMUSG00000021614	protein coding gene	89655309	89742512
pfc	10	124259271	6.24e-06	rs29347804	intergenic_variant	18	Gm15337	ENSMUSG00000085289	antisense lncRNA gene	39367037	39389425
hip	10	126875398	1.59e-07	rs49435891	intron_variant	2	Necab3	ENSMUSG00000027489	protein coding gene	154544404	154558853
hip	10	126875398	3.79e-06	rs49435891	intron_variant	2	Ahcy	ENSMUSG00000027597	protein coding gene	155059311	155074497
hip	10	127520472	6.67e-07	rs29348300	downstream_gene_variant	6	Gm9769	ENSMUSG00000040078	pseudogene	84843869	86845372
str	10	127890923	7.55e-06	rs222720780	upstream_gene_variant	13	Ccl28	ENSMUSG00000074715	protein coding gene	119623818	119654358
str	10	128456817	1.73e-06	rs224432670	downstream_gene_variant	16	Glyr1	ENSMUSG00000022536	protein coding gene	5047733	5049409
str	10	128456817	6.37e-06	rs224432670	downstream_gene_variant	15	Wnt1	ENSMUSG00000022997	protein coding gene	98789856	98793830
str	10	128473231	8.04e-06	rs108331251	intron_variant	17	Lemd2	ENSMUSG00000044857	protein coding gene	27189599	27204438
pfc	10	128521027	5.89e-06	rs247756879	synonymous_variant	12	Mthfd1	ENSMUSG00000021048	protein coding gene	76255231	76319820
hip	10	128967687	2.6e-11	rs31495523	upstream_gene_variant	8	Rps26-ps1	ENSMUSG00000059775	pseudogene	106439176	108439585
str	10	129491559	2.18e-10	rs229970681	downstream_gene_variant	8	Rps26-ps1	ENSMUSG00000059775	pseudogene	106439176	108439585
pfc	10	129736675	5.93e-07	rs215063320	downstream_gene_variant	16	Rubcn	ENSMUSG00000035629	protein coding gene	31821703	33877766
str	10	129747334	2.52e-06	rs222035826	intergenic_variant	11	Ccl6	ENSMUSG00000018927	protein coding gene	83587885	83593087
str	11	4902990	9.29e-08	rs29461942	intron_variant	2	Traf6	ENSMUSG00000027164	protein coding gene	101678419	101686235
pfc	11	5997248	9.31e-10	rs26914481	intron_variant	8	Gm10033	ENSMUSG00000110444	pseudogene	68372145	70373383
pfc	11	6824976	1.93e-06	rs26895892	intergenic_variant	2	Phyh	ENSMUSG00000026664	protein coding gene	4918995	4938743
pfc	11	6824976	5.68e-06	rs26895892	intergenic_variant	4	Tmem55a	ENSMUSG00000028221	protein coding gene	14864218	14915260
pfc	11	6824976	6.93e-06	rs26895892	intergenic_variant	8	Nrg1	ENSMUSG00000062991	protein coding gene	31818027	31918203
str	11	7082637	6.31e-06	rs29432525,rs251120123	intron_variant	7	Cib1	ENSMUSG00000030538	protein coding gene	80227155	80232805
str	11	7121678	1.55e-06	rs226145744	intron_variant	5	Gm8494	ENSMUSG00000094090	pseudogene	145575194	147576123
pfc	11	7990728	7.25e-06	rs29472975	intergenic_variant	3	Stxbp3	ENSMUSG00000027882	protein coding gene	107793176	109840526
pfc	11	9053362	3.94e-06	rs50341399	upstream_gene_variant	3	Trim33	ENSMUSG00000033014	protein coding gene	103341559	103355563
pfc	11	9932413	7.1e-06	rs48781661	intergenic_variant	3	Tram1l1	ENSMUSG00000044528	protein coding gene	124321036	124323260
pfc	11	12656281	5.04e-06	rs262520061	intergenic_variant	17	Arhgef33	ENSMUSG00000054901	protein coding gene	80307406	80388689
hip	11	13183079	7.89e-06	rs29403747	intergenic_variant	6	BC049715	ENSMUSG00000047515	protein coding gene	136828842	136840557
pfc	11	14288956	8.33e-06	rs29416234	intergenic_variant	5	Usp42	ENSMUSG00000051306	protein coding gene	143713535	143717481
hip	11	15788213	4.91e-06	rs248354652	intergenic_variant	20	Rbm10	ENSMUSG00000031060	protein coding gene	20617502	20650905
hip	11	15788213	4.91e-06	rs248354652	intergenic_variant	7	Eif3f	ENSMUSG00000031029	protein coding gene	108934414	108941942
str	11	21634758	6.97e-06	rs214162036	intron_variant	13	Pdlim7	ENSMUSG00000021493	protein coding gene	55495794	55513446
str	11	22031909	3.86e-06	rs26829805	intron_variant	5	Pkd2	ENSMUSG00000034462	protein coding gene	104459456	104505819
hip	11	27728404	3.21e-06	rs230456228	intergenic_variant	19	Mirt1	ENSMUSG00000097636	lincRNA gene	52441212	54464796
pfc	11	28817539	4e-06	rs257129765	intergenic_variant	15	Nov	ENSMUSG00000037362	protein coding gene	54745927	54753761
pfc	11	30143941	6.51e-06	rs26875715	intron_variant	14	Kctd12	ENSMUSG00000098557	protein coding gene	101976581	103982637
hip	11	30574641	4.64e-26	rs215455123	intron_variant	20	Reps2	ENSMUSG00000040855	protein coding gene	162411951	162643658
pfc	11	30581350	5.45e-16	rs262888428	intron_variant	20	Reps2	ENSMUSG00000040855	protein coding gene	162411951	162643658
pfc	11	33731865	4.51e-06	rs586031051	intron_variant	14	Fbxl3	ENSMUSG00000022124	protein coding gene	103080238	103098997
hip	11	35931389	4.37e-06	rs47573700	intron_variant	9	Nat6	ENSMUSG00000079334	protein coding gene	107578880	107583519
pfc	11	42866336	7.19e-06	rs50305804,rs108224605	intergenic_variant	5	Rilpl2	ENSMUSG00000029401	protein coding gene	124463264	124478235
hip	11	45702468	7.65e-06	rs49076768	intergenic_variant	8	Otud4	ENSMUSG00000036990	protein coding gene	79639675	79677755
hip	11	45953362	4.02e-06	rs51125919	intron_variant	13	Parp8	ENSMUSG00000021725	protein coding gene	116854823	117025395
str	11	46996766	4.7e-06	rs252766932	intron_variant	9	Gm19721	ENSMUSG00000102324	unclassified non-coding RNA gene	107630776	107632539
pfc	11	47055904	8.79e-06	rs256286101	intron_variant	6	Zfp212	ENSMUSG00000052763	protein coding gene	47920567	47932637
hip	11	47067948	2.51e-06	rs49344346	intron_variant	7	Gm44686	ENSMUSG00000108563	antisense lncRNA gene	73538013	73554801
str	11	49187376	6.53e-06	rs26947038	upstream_gene_variant	10	Ptges3	ENSMUSG00000071072	protein coding gene	128058981	128077254
pfc	11	49936753	7.59e-06	rs252986873	intron_variant	1	Acbd6	ENSMUSG00000033701	protein coding gene	155558119	155572287
pfc	11	50181467	1.03e-05	rs26952106	intron_variant	4	Gm11223	ENSMUSG00000046341	pseudogene	68925201	70926171
str	11	50535258	7.98e-07	rs259311728	intergenic_variant	8	Sh3rf1	ENSMUSG00000031642	protein coding gene	61224170	61386641
str	11	52210420	6.79e-06	rs232593942	downstream_gene_variant	17	TINCR	ENSMUSG00000110218	lncRNA gene	56551414	56554387
pfc	11	52698969	3.53e-07	rs26990346	intergenic_variant	20	Brwd3	ENSMUSG00000063663	protein coding gene	108742207	108834355
hip	11	52855208	3.24e-07	rs243564868	intron_variant	20	Brwd3	ENSMUSG00000063663	protein coding gene	108742207	108834355
pfc	11	52898120	4.41e-06	rs29394155	intron_variant	8	Cdh13	ENSMUSG00000031841	protein coding gene	118283610	119324927
pfc	11	59051245	1.03e-05	rs250310933	missense_variant	19	Sipa1	ENSMUSG00000056917	protein coding gene	5651184	5663707
hip	11	59161565	4.82e-14	rs262834606	intron_variant	20	Firre	ENSMUSG00000085396	unclassified non-coding RNA gene	49555744	51635321
str	11	59522877	4.05e-06	rs582081897	intergenic_variant	4	Anp32b-ps1	ENSMUSG00000081792	pseudogene	142389659	144390417
hip	11	62540859	3.87e-23	rs262593986	upstream_gene_variant	14	Gm1821	ENSMUSG00000044285	pseudogene	45084126	47084815
str	11	62629870	8.78e-15	rs26970390	intron_variant	14	Gm1821	ENSMUSG00000044285	pseudogene	45084126	47084815
str	11	62630379	6.33e-06	rs238479982	intron_variant	17	Klhdc3	ENSMUSG00000063576	protein coding gene	46674550	46680930
str	11	62630379	3.91e-06	rs238479982	intron_variant	4	Vwa5b1	ENSMUSG00000028753	protein coding gene	138568968	138623992
pfc	11	62833157	1.32e-10	rs221553195	intron_variant	14	Gm1821	ENSMUSG00000044285	pseudogene	45084126	47084815
pfc	11	68859597	3.74e-06	rs26921984	intron_variant	9	AU019823	ENSMUSG00000059820	protein coding gene	50605239	50617464
hip	11	69089269	3.51e-09	rs8239184	intron_variant	20	G530011O06Rik	ENSMUSG00000072844	unclassified non-coding RNA gene	169975042	169978917
hip	11	69214199	8.9e-19	rs47043476	downstream_gene_variant	5	Gm15772	ENSMUSG00000062353	pseudogene	2236389	4236907
pfc	11	69459534	1.96e-10	rs26922706	intron_variant	5	Gm15772	ENSMUSG00000062353	pseudogene	2236389	4236907
str	11	69503011	2.27e-12	rs29427267	intron_variant	5	Gm15772	ENSMUSG00000062353	pseudogene	2236389	4236907
str	11	71996963	1.62e-08	rs263037986	intergenic_variant	11	Gm45606	ENSMUSG00000109715	antisense lncRNA gene	75530277	75533071
hip	11	80994190	1.75e-08	rs263946873	intron_variant	8	Efnb2	ENSMUSG00000001300	protein coding gene	8617438	8660773
hip	11	80994190	9.74e-08	rs263946873	intron_variant	19	Add3	ENSMUSG00000025026	protein coding gene	53140442	53247326
hip	11	80994190	4.61e-06	rs263946873	intron_variant	10	Trappc10	ENSMUSG00000000374	protein coding gene	78202197	78209234
hip	11	80994190	2.61e-06	rs263946873	intron_variant	16	Ltn1	ENSMUSG00000052299	protein coding gene	87376650	87432606
hip	11	80994190	7.82e-06	rs263946873	intron_variant	15	Slc2a13	ENSMUSG00000036298	protein coding gene	91267690	91573261
hip	11	80994190	4.79e-06	rs263946873	intron_variant	6	Xpc	ENSMUSG00000030094	protein coding gene	91489306	91515888
hip	11	80994190	2.77e-06	rs263946873	intron_variant	10	Dyrk2	ENSMUSG00000028630	protein coding gene	118859348	118868903
hip	11	80994190	1.55e-06	rs263946873	intron_variant	4	Pum1	ENSMUSG00000028580	protein coding gene	130663358	130781565
hip	11	80994190	1.86e-06	rs263946873	intron_variant	7	Zranb1	ENSMUSG00000030967	protein coding gene	132931141	132950435
hip	11	80994604	2.58e-06	rs245394715	intron_variant	5	Rph3a	ENSMUSG00000029608	protein coding gene	120940499	121009538
str	11	81080762	7.83e-06	rs234425803	intron_variant	7	Unc45a	ENSMUSG00000030533	protein coding gene	80325291	80340219
pfc	11	82471321	2.37e-06	rs29464905	intergenic_variant	5	Gltp	ENSMUSG00000011884	protein coding gene	114669499	114690935
pfc	11	82540037	4.66e-06	rs46883683	intergenic_variant	15	Tmem74	ENSMUSG00000054409	protein coding gene	43866694	43870029
str	11	83028840	8.65e-06	rs47185704	synonymous_variant	5	Prkrip1	ENSMUSG00000039737	protein coding gene	136179097	136198954
str	11	83754049	3.63e-06	rs28209379	downstream_gene_variant	3	Gm25945	ENSMUSG00000084433	snoRNA gene	87707158	89707292
hip	11	83789698	8.75e-06	rs29396939	downstream_gene_variant	7	Fuz	ENSMUSG00000011658	protein coding gene	44896078	44900624
str	11	83868275	2.96e-06	rs213819355	intron_variant	5	Atp10d	ENSMUSG00000046808	polymorphic pseudogene	72203328	72298771
str	11	86442041	3.52e-06	rs244470972	intergenic_variant	7	Gm45124	ENSMUSG00000108372	unclassified gene	44386400	44389154
pfc	11	86442041	9.82e-06	rs244470972	intergenic_variant	1	Ccdc181	ENSMUSG00000026578	protein coding gene	164275597	164287847
str	11	86980436	4.68e-06	rs51766180	intron_variant	3	Gm6505	ENSMUSG00000070522	pseudogene	27764234	29765364
str	11	86980436	3.54e-07	rs51766180	intron_variant	18	Lims2	ENSMUSG00000024395	protein coding gene	31931506	31958619
str	11	86980436	3.65e-06	rs51766180	intron_variant	13	Rasgrf2	ENSMUSG00000021708	protein coding gene	91880406	91988042
str	11	87631459	8.13e-06	rs238022638	intron_variant	3	Ddx20	ENSMUSG00000027905	protein coding gene	105678461	105687571
str	11	87734160	5.57e-06	rs236402669	downstream_gene_variant	1	Ackr1	ENSMUSG00000037872	protein coding gene	172331886	174333503
str	11	87942128	7.41e-06	rs243690943	intergenic_variant	4	Cdk5rap2	ENSMUSG00000039298	protein coding gene	70216854	70410435
str	11	87957546	3.47e-06	rs236701947	intergenic_variant	2	Tnfaip6	ENSMUSG00000053475	protein coding gene	52038112	52056681
str	11	88957388	7.45e-07	rs216006519	upstream_gene_variant	4	Zfp292	ENSMUSG00000039967	protein coding gene	34803109	34882948
str	11	88957403	7.43e-06	rs241341250	upstream_gene_variant	5	Gm42572	ENSMUSG00000107171	unclassified gene	73041777	73045154
pfc	11	88957403	8.7e-06	rs241341250	upstream_gene_variant	5	A930024E05Rik	ENSMUSG00000056735	antisense lncRNA gene	122989353	122998341
str	11	89063929	1.47e-06	rs29474308	upstream_gene_variant	13	Zkscan3	ENSMUSG00000021327	protein coding gene	21387003	21402755
str	11	89063929	3.5e-06	rs29474308	upstream_gene_variant	13	Vcan	ENSMUSG00000021614	protein coding gene	89655309	89742512
str	11	89063929	8.55e-06	rs29474308	upstream_gene_variant	6	Tspan9	ENSMUSG00000030352	protein coding gene	127961399	128136709
hip	11	89063929	5.62e-06	rs29474308	upstream_gene_variant	4	Ddi2	ENSMUSG00000078515	protein coding gene	140677549	142723419
hip	11	89846414	8.88e-06	rs262111218	intergenic_variant	18	Pmaip1	ENSMUSG00000024521	protein coding gene	66458603	66465558
pfc	11	89848094	8.08e-06	rs231073799	intergenic_variant	1	Tsen15	ENSMUSG00000014980	protein coding gene	152370735	152386682
pfc	11	91654178	6.34e-06	rs233784805	intergenic_variant	19	Tm9sf3	ENSMUSG00000025016	protein coding gene	41210841	41264004
str	11	94274499	3.17e-07	rs29450012	intergenic_variant	20	Gm15201	ENSMUSG00000086034	unclassified non-coding RNA gene	161735078	163736613
pfc	11	94481688	2.06e-13	rs27059775	missense_variant	18	Gm6304	ENSMUSG00000071867	pseudogene	14011246	16011692
str	11	94545127	4.72e-06	rs50621242	intron_variant	3	Gm5540	ENSMUSG00000048916	pseudogene	64393301	66395231
hip	11	94649987	3.46e-26	rs27090440	downstream_gene_variant	18	Gm6304	ENSMUSG00000071867	pseudogene	14011246	16011692
str	11	94680597	9.72e-14	rs248185308	upstream_gene_variant	18	Gm6304	ENSMUSG00000071867	pseudogene	14011246	16011692
hip	11	95572086	1.09e-06	rs253905539	intron_variant	1	Ube2f	ENSMUSG00000034343	protein coding gene	91250318	91286025
str	11	97021675	1.49e-06	rs29429238	synonymous_variant	5	AI506816	ENSMUSG00000105987	unclassified non-coding RNA gene	23698296	23712667
hip	11	97103330	5.89e-12	rs29387091	intron_variant	5	AI506816	ENSMUSG00000105987	unclassified non-coding RNA gene	23698296	23712667
str	11	97165394	8.27e-06	rs27041408	synonymous_variant	1	Col4a4	ENSMUSG00000067158	protein coding gene	82450722	82586849
str	11	98055783	6.7e-06	rs224308892	upstream_gene_variant	7	Mfge8	ENSMUSG00000030605	protein coding gene	79133767	79143786
pfc	11	98879012	1.1e-07	rs27026182	intron_variant	20	Dgat2l6	ENSMUSG00000067597	protein coding gene	100524837	100546108
pfc	11	98879012	1.1e-07	rs27026182	intron_variant	2	Cbln4	ENSMUSG00000067578	protein coding gene	172036335	172043466
str	11	99634812	4.12e-06	rs52601089	synonymous_variant	2	Epc2	ENSMUSG00000069495	protein coding gene	49528834	49551609
hip	11	100977676	4.21e-06	rs29393732	intergenic_variant	1	BC034090	ENSMUSG00000033722	protein coding gene	155212470	155232740
pfc	11	102079372	1.46e-06	rs27021018	intron_variant	2	Ccdc183	ENSMUSG00000026940	protein coding gene	24608635	26617678
str	11	104762989	3.47e-06	rs27038286	intergenic_variant	12	Pik3cg	ENSMUSG00000020573	protein coding gene	32173472	32208649
hip	11	105522581	7.85e-06	NA	intergenic_variant	10	Mum1	ENSMUSG00000020156	protein coding gene	80226597	80245144
pfc	11	106162676	8.45e-06	rs29396786	upstream_gene_variant	20	5730405O15Rik	ENSMUSG00000087424	unclassified non-coding RNA gene	13042014	13045295
str	11	108119890	6.92e-06	rs27005708	intron_variant	17	Ly6g6f	ENSMUSG00000034923	protein coding gene	35080537	35085595
hip	11	110371519	1.89e-06	rs29387721	intergenic_variant	3	Gm43587	ENSMUSG00000106666	pseudogene	112766809	112767012
str	11	112382902	9.53e-07	rs223793303	intergenic_variant	9	Me1	ENSMUSG00000032418	protein coding gene	86581362	86695914
pfc	11	112509804	1.49e-06	rs51101515	intergenic_variant	3	Tpd52	ENSMUSG00000027506	protein coding gene	8929435	9004515
pfc	11	113097095	9.14e-06	rs27020821	intron_variant	8	Tlr3	ENSMUSG00000031639	protein coding gene	45395664	45410380
hip	11	113288046	7.21e-06	rs27033937	intron_variant	10	Adora2a	ENSMUSG00000020178	protein coding gene	75316876	75334792
pfc	11	113288046	8.61e-06	rs27033937	intron_variant	15	Chkb	ENSMUSG00000022617	protein coding gene	89426348	89429908
hip	11	113462391	6.31e-06	rs27004191	intron_variant	3	Gnb4	ENSMUSG00000027669	protein coding gene	32583527	32616535
hip	11	115338242	9.24e-17	rs246746063	intron_variant	5	Gm9836	ENSMUSG00000081071	pseudogene	23256822	25257037
str	11	115359280	7.39e-15	rs27031629	intron_variant	5	Gm9836	ENSMUSG00000081071	pseudogene	23256822	25257037
pfc	11	115498995	1.59e-08	rs27031441	intron_variant	5	Gm9836	ENSMUSG00000081071	pseudogene	23256822	25257037
str	11	116162217	6.99e-06	rs248571263	intron_variant	13	Serpinb6a	ENSMUSG00000060147	protein coding gene	33917917	33936083
str	11	116162217	8.46e-06	rs248571263	intron_variant	2	A330069E16Rik	ENSMUSG00000097868	lincRNA gene	91237145	91238357
str	11	116353334	7.3e-10	rs29463737	intron_variant	20	RP23-313J14.7	NA	NA	115677483	117681290
hip	11	116670080	5.42e-06	rs220677192	downstream_gene_variant	2	Abhd12	ENSMUSG00000032046	protein coding gene	150832514	150838778
pfc	11	116819066	8.31e-06	rs27013274	intron_variant	17	Zfp97	ENSMUSG00000095990	protein coding gene	17121382	17146878
pfc	11	116819066	8.31e-06	rs27013274	intron_variant	20	Gm21986	ENSMUSG00000096056	unclassified non-coding RNA gene	101295290	101321350
str	11	118133359	7.66e-06	rs29406527	upstream_gene_variant	19	Gna14	ENSMUSG00000024697	protein coding gene	16435666	16610818
str	12	4117089	1.53e-06	rs225646500	intergenic_variant	11	Naa38	ENSMUSG00000059278	protein coding gene	69395791	69396671
pfc	12	8246478	1.47e-09	rs47063902	intron_variant	1	Mdm4	ENSMUSG00000054387	protein coding gene	131989845	134025366
hip	12	11456442	2.68e-06	rs239788548	missense_variant	11	Eif1	ENSMUSG00000035530	protein coding gene	100319948	100322099
pfc	12	12593579	7.07e-06	rs47917492	intergenic_variant	17	Zfp947	ENSMUSG00000063383	protein coding gene	22144358	22165977
pfc	12	12662245	2.58e-06	NA	intergenic_variant	10	Cnpy2	ENSMUSG00000025381	protein coding gene	128322458	128327187
str	12	17024861	1.95e-06	rs29156738	intergenic_variant	9	Mapk6	ENSMUSG00000042688	protein coding gene	75386781	75409359
hip	12	17105270	2.89e-06	rs51033087	intergenic_variant	14	Wbp4	ENSMUSG00000022023	protein coding gene	79459936	79481268
str	12	17211161	7.07e-11	rs213543919	intergenic_variant	6	Nat8f4	ENSMUSG00000068299	protein coding gene	84899051	86904884
hip	12	17242462	1.36e-17	rs48537568	intergenic_variant	9	Col6a5	ENSMUSG00000091345	protein coding gene	104858668	106960643
hip	12	17725502	1.07e-08	rs46454903	intron_variant	6	Nat8f4	ENSMUSG00000068299	protein coding gene	84899051	86904884
str	12	21118960	1.01e-09	rs248037845	intron_variant	10	Amd2	ENSMUSG00000063953	protein coding gene	35710554	35711559
pfc	12	21118960	4.29e-08	rs248037845	intron_variant	9	Col6a5	ENSMUSG00000091345	protein coding gene	104858668	106960643
str	12	21512396	1.6e-07	rs220493239	intergenic_variant	3	Gstm6	ENSMUSG00000068762	protein coding gene	107938847	107943749
hip	12	23136255	2.36e-06	rs52224716,rs584919436	intron_variant	2	Mamdc4	ENSMUSG00000026941	protein coding gene	25563114	25571316
hip	12	24766528	7.31e-08	rs250153042	downstream_gene_variant	3	Gstm6	ENSMUSG00000068762	protein coding gene	107938847	107943749
hip	12	26878168	3.67e-06	rs233339323	intergenic_variant	3	Iqcj	ENSMUSG00000051777	protein coding gene	67892219	68056593
str	12	30593400	4.55e-06	rs29205771	downstream_gene_variant	17	Rpl36	ENSMUSG00000057863	protein coding gene	56613394	56614246
pfc	12	35154631	8.33e-06	rs29165445	intergenic_variant	9	Sept7	ENSMUSG00000001833	protein coding gene	25252438	25308571
pfc	12	35215103	2.7e-06	rs31682066	intergenic_variant	15	Pnpla3	ENSMUSG00000041653	protein coding gene	84167815	84189521
pfc	12	35215103	2.7e-06	rs31682066	intergenic_variant	20	Rragb	ENSMUSG00000041658	protein coding gene	153139957	153171943
pfc	12	36412896	2.49e-06	rs29164987	intron_variant	6	D830050J10Rik	ENSMUSG00000107994	lncRNA gene	115675968	115677780
pfc	12	36503018	5.53e-06	rs29220675	3_prime_UTR_variant	11	Nprl3	ENSMUSG00000020289	protein coding gene	32225627	32267707
pfc	12	37107326	3.53e-06	rs29164346	upstream_gene_variant	6	Cecr6	ENSMUSG00000094626	protein coding gene	120488938	120493807
str	12	38057275	8.43e-06	rs29137085	intron_variant	5	Selplg	ENSMUSG00000048163	protein coding gene	113818535	113830501
pfc	12	40310670	3.39e-06	rs29166458	downstream_gene_variant	8	Fto	ENSMUSG00000055932	protein coding gene	91313524	91668433
str	12	40310670	8.26e-10	rs29166458	downstream_gene_variant	3	Rpsa-ps10	ENSMUSG00000047676	pseudogene	149072590	151073620
hip	12	40384503	8.24e-08	rs29174824	intron_variant	20	Yipf6	ENSMUSG00000047694	protein coding gene	98937780	98949020
hip	12	40384503	8.24e-08	rs29174824	intron_variant	3	Rpsa-ps10	ENSMUSG00000047676	pseudogene	149072590	151073620
hip	12	40441360	8.64e-11	rs218084840	intron_variant	9	Rpsa	ENSMUSG00000032518	protein coding gene	120130999	120131559
pfc	12	40481396	2.14e-06	rs29121696	intron_variant	9	Rpsa	ENSMUSG00000032518	protein coding gene	120130999	120131559
str	12	41151330	1.06e-07	rs52009583	intron_variant	9	Rpsa	ENSMUSG00000032518	protein coding gene	120130999	120131559
str	12	41987380	4.57e-06	rs29155107	intergenic_variant	5	Lias	ENSMUSG00000029199	protein coding gene	65391496	65410423
str	12	44482892	1.46e-06	rs29210992	intron_variant	14	Ipo5	ENSMUSG00000030662	protein coding gene	120911193	120927604
str	12	44560086	6.76e-06	rs46299948	intron_variant	16	Tmem39a	ENSMUSG00000002845	protein coding gene	38562813	38592162
hip	12	47139501	4.06e-06	rs233993978	intergenic_variant	19	Scd2	ENSMUSG00000025203	protein coding gene	44293675	44306862
hip	12	47357256	6.57e-06	NA	intergenic_variant	17	Zfp81	ENSMUSG00000003929	protein coding gene	33333727	33358878
str	12	47592547	4.08e-07	rs262410996	intergenic_variant	3	Rpe65	ENSMUSG00000028174	protein coding gene	159599180	159625307
hip	12	48943961	6.86e-08	rs216632889	intergenic_variant	5	Cd38	ENSMUSG00000029084	protein coding gene	43868808	43912374
hip	12	50269507	1.87e-09	rs49961611	intergenic_variant	11	Sparc	ENSMUSG00000018593	protein coding gene	55394158	55420080
hip	12	50924714	4.13e-06	rs29165333	intergenic_variant	6	Nr2c2	ENSMUSG00000005893	protein coding gene	92092432	92173058
hip	12	52006230	3.63e-07	rs47943175	intron_variant	9	Pdgfd	ENSMUSG00000032006	protein coding gene	6168611	6377519
hip	12	52006230	1.53e-06	rs47943175	intron_variant	16	Grin2a	ENSMUSG00000059003	protein coding gene	9577709	9992533
hip	12	52006230	3.2e-06	rs47943175	intron_variant	15	Slc16a8	ENSMUSG00000032988	protein coding gene	79251015	79254748
hip	12	52006230	6.8e-06	rs47943175	intron_variant	1	Prelp	ENSMUSG00000041577	protein coding gene	133910303	133921401
str	12	52821079	5.53e-06	rs50245190	intron_variant	11	Rnft1	ENSMUSG00000020521	protein coding gene	86484656	86499007
hip	12	52821831	4.67e-06	rs49043453	intron_variant	16	Robo2	ENSMUSG00000052516	protein coding gene	73892305	74352877
str	12	52880722	2.53e-07	rs230567408	synonymous_variant	8	Rab20	ENSMUSG00000031504	protein coding gene	11453976	11478499
str	12	52922043	9.86e-07	rs3703801	intron_variant	18	Fzd8	ENSMUSG00000036904	protein coding gene	9212855	9216201
str	12	53098855	2.27e-06	rs247639165	intron_variant	19	Ifit3b	ENSMUSG00000062488	protein coding gene	33607970	35613401
str	12	53098855	4.3e-06	rs247639165	intron_variant	5	Mapk10	ENSMUSG00000046709	protein coding gene	102908548	103211334
str	12	53765673	5.69e-06	rs47514254	intron_variant	10	Mcm3ap	ENSMUSG00000001150	protein coding gene	76468970	76515857
str	12	53841030	7.76e-06	rs249093372	intron_variant	4	Laptm5	ENSMUSG00000028581	protein coding gene	130913333	130935157
hip	12	53986986	3.87e-06	rs31842438	intron_variant	1	Fam163a	ENSMUSG00000015484	protein coding gene	156075955	156205026
str	12	54362916	8.27e-08	rs29162896	intergenic_variant	2	Sord	ENSMUSG00000027227	protein coding gene	122234838	122265337
hip	12	54929370	4.05e-06	rs50928695	intron_variant	7	Apobr	ENSMUSG00000042759	protein coding gene	126585007	126589092
pfc	12	56646529	9.14e-06	rs48100074	intergenic_variant	17	Slc35b2	ENSMUSG00000037089	protein coding gene	45564151	45567669
pfc	12	56646529	5.16e-06	rs48100074	intergenic_variant	4	Txlna	ENSMUSG00000053841	protein coding gene	129626076	129641065
hip	12	56658702	7.48e-06	rs29488338	intergenic_variant	7	Trpm4	ENSMUSG00000038260	protein coding gene	45303154	45305494
hip	12	56742472	2.26e-06	rs51973896	intron_variant	6	Nup210	ENSMUSG00000030091	protein coding gene	91013066	91075975
str	12	58027193	7.21e-06	rs257368529	intergenic_variant	15	Sp1	ENSMUSG00000001280	protein coding gene	102407677	102409719
pfc	12	60129903	2.63e-06	rs240474410	intergenic_variant	9	Stoml1	ENSMUSG00000032333	protein coding gene	58256628	58263209
pfc	12	64579066	4.5e-06	rs29173457	intergenic_variant	4	Ccdc30	ENSMUSG00000028637	protein coding gene	119322892	119415521
pfc	12	65788821	2.18e-06	rs32022042	intergenic_variant	6	Tmem150a	ENSMUSG00000055912	protein coding gene	72355482	72359762
pfc	12	68386453	1.31e-15	rs29133343	intergenic_variant	20	Nkrf	ENSMUSG00000044149	protein coding gene	36887541	36902899
hip	12	69484826	5.29e-21	rs234066966	intergenic_variant	20	Nkrf	ENSMUSG00000044149	protein coding gene	36887541	36902899
pfc	12	70428666	1.04e-05	rs213786965	intron_variant	3	Zfand1	ENSMUSG00000039795	protein coding gene	10339955	10351301
hip	12	70528201	6.03e-07	rs263070358	intergenic_variant	14	Pcca	ENSMUSG00000041650	protein coding gene	122534327	122889944
hip	12	70752470	2.37e-06	rs247702161	intergenic_variant	7	Taf10	ENSMUSG00000043866	protein coding gene	105742893	105744338
hip	12	70783841	1.68e-12	rs221273774	intergenic_variant	6	Gm13835	ENSMUSG00000086922	pseudogene	30141979	32142663
pfc	12	71447253	3.67e-06	rs29139473	intron_variant	6	Gm13835	ENSMUSG00000086922	pseudogene	30141979	32142663
hip	12	71681371	7.53e-06	rs36637514	intergenic_variant	11	Lrrc46	ENSMUSG00000020878	protein coding gene	97034601	97041369
hip	12	71981705	7.37e-07	rs258051452	intron_variant	3	Mlf1	ENSMUSG00000048416	protein coding gene	67374096	67400000
hip	12	72009199	4.57e-06	rs239492301	intergenic_variant	16	Spag6l	ENSMUSG00000022783	protein coding gene	15753016	17829456
hip	12	72009199	4.51e-06	rs239492301	intergenic_variant	2	Tor4a	ENSMUSG00000059555	protein coding gene	25192719	25196813
hip	12	72009199	4.32e-06	rs239492301	intergenic_variant	15	Tcf20	ENSMUSG00000041852	protein coding gene	82808625	82912134
hip	12	72100197	5.51e-06	rs52301788	intron_variant	7	Myo7a	ENSMUSG00000030761	protein coding gene	98051053	98109248
hip	12	72123346	8.69e-06	rs243673307	intron_variant	7	Gm37494	ENSMUSG00000108621	lincRNA gene	39544402	39580589
hip	12	72123346	7.64e-07	rs243673307	intron_variant	7	Abhd2	ENSMUSG00000039202	protein coding gene	79273265	79361601
hip	12	72123346	7.7e-06	rs243673307	intron_variant	1	Ppp1r12b	ENSMUSG00000073557	protein coding gene	134759066	134955940
hip	12	72151112	6.71e-06	rs47166297	intron_variant	10	Phactr2	ENSMUSG00000062866	protein coding gene	13207716	13388970
hip	12	72947617	5.91e-06	rs240556139	downstream_gene_variant	7	Ehd2	ENSMUSG00000074364	protein coding gene	15948986	15967535
hip	12	72948661	7.35e-07	rs262318378	downstream_gene_variant	11	Pik3ip1	ENSMUSG00000034614	protein coding gene	3334380	3342971
hip	12	72948661	1.36e-06	rs262318378	downstream_gene_variant	6	Gm44250	ENSMUSG00000107881	unclassified gene	5216258	5220486
hip	12	72948661	5.61e-06	rs262318378	downstream_gene_variant	9	Yap1	ENSMUSG00000053110	protein coding gene	7932000	8004596
hip	12	72948661	7.27e-08	rs262318378	downstream_gene_variant	15	Prlr	ENSMUSG00000005268	protein coding gene	10177237	10337020
hip	12	72948661	5.37e-06	rs262318378	downstream_gene_variant	16	Emp2	ENSMUSG00000022505	protein coding gene	10281748	10313968
hip	12	72948661	4.18e-06	rs262318378	downstream_gene_variant	19	Gnaq	ENSMUSG00000024639	protein coding gene	16132830	16387453
hip	12	72948661	1.39e-06	rs262318378	downstream_gene_variant	18	Ttr	ENSMUSG00000061808	protein coding gene	20665249	20674326
hip	12	72948661	6.38e-07	rs262318378	downstream_gene_variant	19	Trpm3	ENSMUSG00000052387	protein coding gene	22448207	22989882
hip	12	72948661	2.51e-06	rs262318378	downstream_gene_variant	10	Slc2a12	ENSMUSG00000037490	protein coding gene	22645010	22703880
hip	12	72948661	7.4e-06	rs262318378	downstream_gene_variant	8	Sfrp1	ENSMUSG00000031548	protein coding gene	23411501	23449632
hip	12	72948661	3.34e-06	rs262318378	downstream_gene_variant	13	Hfe	ENSMUSG00000006611	protein coding gene	23703840	23710811
hip	12	72948661	8.8e-07	rs262318378	downstream_gene_variant	5	Slc4a2	ENSMUSG00000028962	protein coding gene	24425231	24440947
hip	12	72948661	1.93e-07	rs262318378	downstream_gene_variant	16	Gmnc	ENSMUSG00000068428	protein coding gene	26957234	26991652
hip	12	72948661	1.43e-06	rs262318378	downstream_gene_variant	3	Slc7a14	ENSMUSG00000069072	protein coding gene	31202855	31310319
hip	12	72948661	2.97e-06	rs262318378	downstream_gene_variant	14	Btd	ENSMUSG00000021900	protein coding gene	31641056	31668197
hip	12	72948661	6.93e-06	rs262318378	downstream_gene_variant	5	Ywhah	ENSMUSG00000018965	protein coding gene	33018815	33027966
hip	12	72948661	1.81e-06	rs262318378	downstream_gene_variant	15	Cpq	ENSMUSG00000039007	protein coding gene	33083128	33594552
hip	12	72948661	1.2e-06	rs262318378	downstream_gene_variant	5	Msx1	ENSMUSG00000048450	protein coding gene	37820490	37824585
hip	12	72948661	3.65e-06	rs262318378	downstream_gene_variant	4	B4galt1	ENSMUSG00000028413	protein coding gene	40804581	40854537
hip	12	72948661	5.09e-06	rs262318378	downstream_gene_variant	1	1500015O10Rik	ENSMUSG00000026051	protein coding gene	43730601	43742564
hip	12	72948661	2.13e-06	rs262318378	downstream_gene_variant	9	Mfrp	ENSMUSG00000034739	protein coding gene	44101769	44109187
hip	12	72948661	6.64e-06	rs262318378	downstream_gene_variant	4	Gabbr2	ENSMUSG00000039809	protein coding gene	46663897	46991714
hip	12	72948661	1.82e-06	rs262318378	downstream_gene_variant	4	Nr4a3	ENSMUSG00000028341	protein coding gene	48045304	48086446
hip	12	72948661	3.24e-06	rs262318378	downstream_gene_variant	1	Sdpr	ENSMUSG00000045954	protein coding gene	51289125	51302960
hip	12	72948661	4.85e-06	rs262318378	downstream_gene_variant	15	Enpp2	ENSMUSG00000022425	protein coding gene	54838900	54920146
hip	12	72948661	2.89e-06	rs262318378	downstream_gene_variant	6	Aqp1	ENSMUSG00000004655	protein coding gene	55336298	55348555
hip	12	72948661	1.39e-06	rs262318378	downstream_gene_variant	4	Frrs1l	ENSMUSG00000045589	protein coding gene	56960135	56990391
hip	12	72948661	1.1e-06	rs262318378	downstream_gene_variant	18	Slc12a2	ENSMUSG00000024597	protein coding gene	57878677	57946821
hip	12	72948661	7.88e-07	rs262318378	downstream_gene_variant	18	Isoc1	ENSMUSG00000024601	protein coding gene	58659481	58679570
hip	12	72948661	3.06e-07	rs262318378	downstream_gene_variant	11	Arf1	ENSMUSG00000048076	protein coding gene	59211411	59228162
hip	12	72948661	1.25e-06	rs262318378	downstream_gene_variant	14	Cab39l	ENSMUSG00000021981	protein coding gene	59440980	59548903
hip	12	72948661	8.14e-06	rs262318378	downstream_gene_variant	11	Mprip	ENSMUSG00000005417	protein coding gene	59752489	59780860
hip	12	72948661	7.29e-07	rs262318378	downstream_gene_variant	7	Mtmr10	ENSMUSG00000030522	protein coding gene	64287669	64303172
hip	12	72948661	9.97e-07	rs262318378	downstream_gene_variant	14	Clu	ENSMUSG00000022037	protein coding gene	65968482	65981548
hip	12	72948661	4.35e-06	rs262318378	downstream_gene_variant	14	Sorbs3	ENSMUSG00000022091	protein coding gene	70180467	70192246
hip	12	72948661	1.64e-08	rs262318378	downstream_gene_variant	10	Slc16a9	ENSMUSG00000037762	protein coding gene	70266978	70285951
hip	12	72948661	4.11e-06	rs262318378	downstream_gene_variant	11	Mink1	ENSMUSG00000020827	protein coding gene	70562880	70606529
hip	12	72948661	5.54e-06	rs262318378	downstream_gene_variant	1	Igfbp2	ENSMUSG00000039323	protein coding gene	72824479	72852471
hip	12	72948661	2.66e-06	rs262318378	downstream_gene_variant	11	Nxn	ENSMUSG00000020844	protein coding gene	76257225	76399141
hip	12	72948661	4.71e-06	rs262318378	downstream_gene_variant	2	Nckap1	ENSMUSG00000027002	protein coding gene	80503501	80581182
hip	12	72948661	1.22e-06	rs262318378	downstream_gene_variant	1	Col4a4	ENSMUSG00000067158	protein coding gene	82450722	82586849
hip	12	72948661	1.75e-06	rs262318378	downstream_gene_variant	8	Cacna1a	ENSMUSG00000034656	protein coding gene	84461489	84519039
hip	12	72948661	4.03e-06	rs262318378	downstream_gene_variant	1	Kcnj13	ENSMUSG00000079436	protein coding gene	87384576	87394729
hip	12	72948661	6.08e-07	rs262318378	downstream_gene_variant	16	Kcne2	ENSMUSG00000039672	protein coding gene	92292388	92298133
hip	12	72948661	1.53e-06	rs262318378	downstream_gene_variant	16	Clic6	ENSMUSG00000022949	protein coding gene	92498146	92541241
hip	12	72948661	2.22e-07	rs262318378	downstream_gene_variant	16	Ripk4	ENSMUSG00000005251	protein coding gene	97741941	97763755
hip	12	72948661	3.88e-06	rs262318378	downstream_gene_variant	6	Mitf	ENSMUSG00000035158	protein coding gene	97807057	97942179
hip	12	72948661	3.68e-06	rs262318378	downstream_gene_variant	3	Notch2	ENSMUSG00000027878	protein coding gene	98013537	98100659
hip	12	72948661	8.16e-06	rs262318378	downstream_gene_variant	15	Tmbim6	ENSMUSG00000023010	protein coding gene	99393218	99410049
hip	12	72948661	4.3e-06	rs262318378	downstream_gene_variant	7	Folr1	ENSMUSG00000001827	protein coding gene	101858330	101870788
hip	12	72948661	1.49e-06	rs262318378	downstream_gene_variant	20	Taf9b	ENSMUSG00000047242	protein coding gene	106206873	106219842
hip	12	72948661	2.57e-06	rs262318378	downstream_gene_variant	9	Bsn	ENSMUSG00000032589	protein coding gene	108096021	108190383
hip	12	72948661	6.76e-06	rs262318378	downstream_gene_variant	13	Elovl7	ENSMUSG00000021696	protein coding gene	108214403	108287107
hip	12	72948661	8.85e-07	rs262318378	downstream_gene_variant	13	Gpx8	ENSMUSG00000021760	protein coding gene	113042762	113046388
hip	12	72948661	1.73e-06	rs262318378	downstream_gene_variant	5	Hspb8	ENSMUSG00000041548	protein coding gene	116408490	116422864
hip	12	72948661	1.47e-06	rs262318378	downstream_gene_variant	6	Tmem72	ENSMUSG00000048108	protein coding gene	116692724	116716758
hip	12	72948661	2.43e-06	rs262318378	downstream_gene_variant	11	Lgals3bp	ENSMUSG00000033880	protein coding gene	118392751	118401931
hip	12	72948661	1.39e-06	rs262318378	downstream_gene_variant	3	Abca4	ENSMUSG00000028125	protein coding gene	122044459	122180061
hip	12	72948661	1.27e-06	rs262318378	downstream_gene_variant	4	Col8a2	ENSMUSG00000056174	protein coding gene	126286793	126314330
hip	12	72948661	8.57e-06	rs262318378	downstream_gene_variant	4	Pnrc2	ENSMUSG00000028675	protein coding gene	135870925	135873846
hip	12	72948661	1.61e-06	rs262318378	downstream_gene_variant	4	Alpl	ENSMUSG00000028766	protein coding gene	137741730	137766475
hip	12	72948661	1.37e-06	rs262318378	downstream_gene_variant	7	Igf2	ENSMUSG00000048583	protein coding gene	142650767	142657496
hip	12	72948661	4.63e-06	rs262318378	downstream_gene_variant	7	Igf2os	ENSMUSG00000086266	antisense lncRNA gene	142659692	142670356
hip	12	72948661	5.9e-06	rs262318378	downstream_gene_variant	5	Kl	ENSMUSG00000058488	protein coding gene	150952606	150986981
hip	12	72948661	3.47e-07	rs262318378	downstream_gene_variant	2	Lbp	ENSMUSG00000016024	protein coding gene	158306492	158332852
hip	12	72948661	7.98e-07	rs262318378	downstream_gene_variant	1	Pcp4l1	ENSMUSG00000038370	protein coding gene	171173263	171196286
hip	12	72948661	4.86e-06	rs262318378	downstream_gene_variant	1	6330403A02Rik	ENSMUSG00000053963	protein coding gene	180432372	180483504
hip	12	72948661	1.91e-06	rs262318378	downstream_gene_variant	1	Plxna2	ENSMUSG00000026640	protein coding gene	194804709	194816868
hip	12	72996212	3.94e-06	rs33845663	intergenic_variant	7	Ucp2	ENSMUSG00000033685	protein coding gene	100493357	100499629
hip	12	73287081	1.46e-06	rs48749977	upstream_gene_variant	7	Tpp1	ENSMUSG00000030894	protein coding gene	105744815	105752235
hip	12	73320679	6.2e-06	rs29223131	intron_variant	9	Arhgap42	ENSMUSG00000050730	protein coding gene	8994952	9239013
hip	12	73320679	8.77e-08	rs29223131	intron_variant	5	Emilin1	ENSMUSG00000029163	protein coding gene	30913785	30921273
hip	12	73320679	7.41e-06	rs29223131	intron_variant	17	Galm	ENSMUSG00000035473	protein coding gene	80127470	80185032
hip	12	73320679	1.05e-06	rs29223131	intron_variant	7	Ctsc	ENSMUSG00000030560	protein coding gene	88278084	88315861
hip	12	73320679	1.41e-06	rs29223131	intron_variant	9	Pls1	ENSMUSG00000049493	protein coding gene	95752641	95845279
hip	12	73320679	4.73e-06	rs29223131	intron_variant	6	Clec2d	ENSMUSG00000030157	protein coding gene	129180614	129186535
hip	12	73334587	3.59e-06	rs29191078	intron_variant	1	D630036G22Rik	NA	unclassified gene	34236595	34238820
hip	12	73372540	1.67e-07	rs29152145	intron_variant	8	Unc13a	ENSMUSG00000034799	protein coding gene	71626711	71671757
hip	12	73374634	1.87e-06	rs29203879	intron_variant	7	Cdr2	ENSMUSG00000030878	protein coding gene	120957036	120982312
hip	12	73374634	1.92e-06	rs29203879	intron_variant	8	Piezo1	ENSMUSG00000014444	protein coding gene	122481697	122551329
hip	12	73409987	8.61e-06	rs29197865	upstream_gene_variant	7	Rps19	ENSMUSG00000040952	protein coding gene	24884634	24889802
hip	12	73409987	1.52e-07	rs29197865	upstream_gene_variant	8	Fat1	ENSMUSG00000070047	protein coding gene	44950207	45052257
hip	12	73445576	8.28e-06	rs29137411	intergenic_variant	19	Sptbn2	ENSMUSG00000067889	protein coding gene	4711222	4752352
pfc	12	76027876	4.04e-06	rs29135906	intron_variant	7	Taok2	ENSMUSG00000059981	protein coding gene	126865676	126884967
pfc	12	76635531	8.1e-07	rs49263457	intron_variant	20	Armcx1	ENSMUSG00000033460	protein coding gene	134717937	134721912
hip	12	82709621	5.67e-06	rs29143042	intron_variant	5	Klb	ENSMUSG00000029195	protein coding gene	65348410	65384003
pfc	12	83773992	7.29e-09	rs215878200	intron_variant	20	Armcx5	ENSMUSG00000072969	protein coding gene	135742691	135747326
hip	12	84050692	5.09e-20	rs242416443	intron_variant	20	Armcx5	ENSMUSG00000072969	protein coding gene	135742691	135747326
hip	12	88594420	5.03e-06	rs49885650	intergenic_variant	9	Smad3	ENSMUSG00000032402	protein coding gene	63646766	63757994
hip	12	93828913	1.13e-06	rs241995201	intergenic_variant	11	Rundc1	ENSMUSG00000035007	protein coding gene	101425084	101435665
hip	12	95194777	1.15e-07	rs225803514	intergenic_variant	7	Sema4b	ENSMUSG00000030539	protein coding gene	80186840	80221832
str	12	97062108	8.58e-06	rs248355936	intergenic_variant	13	Zfp493	ENSMUSG00000090659	protein coding gene	67779692	67789080
pfc	12	97549174	5.53e-06	rs47767074	intergenic_variant	11	Meioc	ENSMUSG00000051455	protein coding gene	101663716	103682237
pfc	12	98563502	2.15e-06	rs32850313	intron_variant	9	Arhgap20os	ENSMUSG00000074354	antisense lncRNA gene	50832814	52875886
str	12	99034020	9.26e-07	rs256945659	intergenic_variant	5	2900089D17Rik	ENSMUSG00000087484	antisense lncRNA gene	144241689	144256186
hip	12	102135888	6.53e-06	rs29154110	intron_variant	19	Gldc	ENSMUSG00000024827	protein coding gene	30114820	30175441
str	12	102314783	2.25e-06	rs3680272	intron_variant	17	Tagap1	ENSMUSG00000052031	protein coding gene	6954964	6961156
str	12	102414841	2.08e-06	rs38145566	intron_variant	6	Gm42740	ENSMUSG00000107042	unclassified non-coding RNA gene	127776084	127778321
pfc	12	102416502	6.87e-07	rs48102769	intron_variant	9	Zfp809	ENSMUSG00000057982	protein coding gene	22225702	22243354
hip	12	106156324	6.75e-06	rs253849876	intergenic_variant	7	Itpkc	ENSMUSG00000003752	protein coding gene	27207169	27228597
pfc	12	106199097	3.8e-06	rs233863427	intergenic_variant	16	Gm16618	ENSMUSG00000086837	unclassified non-coding RNA gene	20511132	20517766
pfc	12	107098073	8.59e-06	rs29126572	intergenic_variant	10	Ndufa4l2	ENSMUSG00000040280	protein coding gene	127514938	127517156
str	12	107538301	6.94e-07	rs48481774	intergenic_variant	3	Ufm1	ENSMUSG00000027746	protein coding gene	53853375	53863807
str	12	107671973	4.65e-07	rs48048535	intergenic_variant	11	Vmp1	ENSMUSG00000018171	protein coding gene	86607071	86683822
str	12	107711029	8.4e-06	rs241212052	intergenic_variant	7	Zfp61	ENSMUSG00000050605	protein coding gene	24291045	24299549
str	12	107711029	8.13e-06	rs241212052	intergenic_variant	9	Srpr	ENSMUSG00000032042	protein coding gene	35212711	35213286
str	12	107722244	2.51e-06	rs33235788	downstream_gene_variant	1	Stk17b	ENSMUSG00000026094	protein coding gene	53755511	53785215
str	12	107734100	4.8e-06	rs46538064	intron_variant	19	Ehbp1l1	ENSMUSG00000024937	protein coding gene	5707373	5726317
pfc	12	107773380	1.04e-05	rs242565871	intergenic_variant	1	Tgfbrap1	ENSMUSG00000070939	protein coding gene	43047268	43098622
pfc	12	107860357	9.48e-06	rs231051787	intergenic_variant	16	4930453N24Rik	ENSMUSG00000059920	protein coding gene	64766104	64770939
pfc	12	107985960	3.67e-11	rs46621460	intron_variant	8	Tsnax	ENSMUSG00000056820	protein coding gene	125012996	125030421
str	12	108896446	2.84e-06	rs212979619	upstream_gene_variant	8	Slc25a15	ENSMUSG00000031482	protein coding gene	22375549	22398621
str	12	109980518	1.19e-06	rs48264520	intergenic_variant	14	Cdhr1	ENSMUSG00000021803	protein coding gene	37077848	37098311
str	12	110236191	7.82e-06	rs29144318	intergenic_variant	13	Lpcat1	ENSMUSG00000021608	protein coding gene	73467382	73514538
str	12	110802058	7.61e-06	rs227121301	intron_variant	13	Ptch1	ENSMUSG00000021466	protein coding gene	63511531	63565520
str	12	111842774	3.46e-06	rs48270988	intron_variant	2	Yme1l1	ENSMUSG00000026775	protein coding gene	23156504	23199260
str	12	111842774	8.3e-06	rs48270988	intron_variant	7	Nphs1os	ENSMUSG00000087009	antisense lncRNA gene	30462163	30465591
str	12	111842774	9.1e-07	rs48270988	intron_variant	15	Zfp7	ENSMUSG00000033669	protein coding gene	76879308	76892394
pfc	12	112256857	1.04e-08	rs47375710	intergenic_variant	20	Tceal5	ENSMUSG00000054034	protein coding gene	136200950	136203851
hip	12	112318545	1.64e-13	rs227554354	intergenic_variant	20	Tceal5	ENSMUSG00000054034	protein coding gene	136200950	136203851
str	12	112924855	1.22e-06	rs225081778	intron_variant	4	Lurap1	ENSMUSG00000028701	protein coding gene	116136727	116144616
str	12	113163103	4.96e-06	rs47685864	synonymous_variant	6	Far2	ENSMUSG00000030303	protein coding gene	148047415	148176848
hip	12	113481481	7.06e-06	rs37296408	intron_variant	6	Grcc10	ENSMUSG00000072772	protein coding gene	124739183	124741079
pfc	12	114978073	1.53e-06	rs214470609	intron_variant	2	Gm14066	ENSMUSG00000085071	unclassified non-coding RNA gene	138256876	140677714
str	12	115593457	6.98e-06	rs46535950	intron_variant	5	Cmklr1	ENSMUSG00000042190	protein coding gene	113612354	113650390
str	12	115593457	3.75e-06	rs46535950	intron_variant	6	Gm33320	ENSMUSG00000102771	lncRNA gene	126554387	126554916
hip	12	116522975	2.93e-06	rs238962366	intron_variant	2	Pdia3	ENSMUSG00000027248	protein coding gene	121413901	121438686
str	12	117315164	6.88e-06	rs30974873	intron_variant	18	Gm10036	ENSMUSG00000058064	pseudogene	14832794	16833330
str	13	16625574	6.87e-06	rs46441469	intergenic_variant	4	4921514A10Rik	ENSMUSG00000097620	antisense lncRNA gene	140115660	142118087
hip	13	18257446	7.16e-06	rs247509716	intron_variant	17	Kcnk12	ENSMUSG00000050138	protein coding gene	87745820	87797994
str	13	20839791	7.33e-07	rs261664686	intron_variant	11	Vrk2	ENSMUSG00000064090	protein coding gene	26471401	26593920
str	13	20852971	2.74e-06	rs249047528	downstream_gene_variant	11	Snord7	ENSMUSG00000065715	snoRNA gene	83293429	83294929
str	13	20902793	6.75e-06	rs51204106	intron_variant	9	Lrrc2	ENSMUSG00000032495	protein coding gene	110951544	110984064
str	13	21057615	1.23e-06	rs46076037	intergenic_variant	14	Zfp395	ENSMUSG00000034522	protein coding gene	65358675	65398930
str	13	21787407	2.26e-06	rs29859100	upstream_gene_variant	2	Gm25632	ENSMUSG00000094251	snoRNA gene	31225653	33225737
str	13	22090056	3.4e-06	rs222771522	downstream_gene_variant	10	Cbarp	ENSMUSG00000035640	protein coding gene	79130451	81140835
str	13	22090056	1.64e-06	rs222771522	downstream_gene_variant	3	Sh3d19	ENSMUSG00000028082	protein coding gene	85971406	86080437
str	13	22093035	1.15e-06	rs238178803	downstream_gene_variant	4	Lepr	ENSMUSG00000057722	protein coding gene	101717406	101795982
str	13	22101428	8.86e-07	rs45681584	downstream_gene_variant	6	Gng12	ENSMUSG00000036402	protein coding gene	66896396	67021361
str	13	22129253	7.9e-06	rs29685874,rs47714700	intergenic_variant	18	Ablim3	ENSMUSG00000032735	protein coding gene	61799392	61911824
str	13	22129253	3.97e-06	rs29685874,rs47714700	intergenic_variant	4	St3gal3	ENSMUSG00000028538	protein coding gene	117932152	118134946
str	13	22131328	5.56e-06	rs29882937	intergenic_variant	7	Hnrnpl	ENSMUSG00000015165	protein coding gene	28810889	28822266
str	13	22131328	3.48e-06	rs29882937	intergenic_variant	9	Arhgap32	ENSMUSG00000041444	protein coding gene	32116135	32265511
str	13	22131328	6.14e-06	rs29882937	intergenic_variant	9	Csnk1g1	ENSMUSG00000032384	protein coding gene	65909009	66004168
str	13	22131328	2.09e-06	rs29882937	intergenic_variant	9	Golga4	ENSMUSG00000038708	protein coding gene	118506317	118559783
str	13	23236838	7.38e-06	rs29749127	upstream_gene_variant	11	Pigl	ENSMUSG00000014245	protein coding gene	62458459	62513900
str	13	24203599	3.04e-06	rs29885432	intron_variant	9	Plcd1	ENSMUSG00000010660	protein coding gene	119071527	119093502
str	13	24212569	4.63e-06	rs29883093	intron_variant	8	Gm3985	ENSMUSG00000079070	lincRNA gene	32888504	32950026
pfc	13	24364133	6.92e-06	rs253805017	intron_variant	14	Fgf9	ENSMUSG00000021974	protein coding gene	58072685	58112720
str	13	24573621	1.57e-06	rs259851097	intergenic_variant	8	Ufsp2	ENSMUSG00000031634	protein coding gene	45975527	45996956
str	13	24573621	3.56e-06	rs259851097	intergenic_variant	11	Clk4	ENSMUSG00000020385	protein coding gene	51267170	51281770
str	13	36422384	8.38e-06	rs37082745	intron_variant	3	2810428J06Rik	ENSMUSG00000105981	unclassified gene	135425237	135427932
str	13	38464747	8.43e-06	rs29590148	intron_variant	6	Gm44234	ENSMUSG00000108057	unclassified gene	77323906	77324805
pfc	13	42725810	6.43e-07	rs47240673	intron_variant	3	Gm37773	ENSMUSG00000104033	unclassified gene	118526151	118528270
pfc	13	43553119	2.84e-10	rs50229227	intron_variant	14	Ercc6	ENSMUSG00000054051	protein coding gene	32513520	32542751
pfc	13	44306434	5.85e-06	rs49142407	intergenic_variant	10	Ap3d1	ENSMUSG00000020198	protein coding gene	80706977	80742211
hip	13	44988066	7.8e-06	rs227381013	intron_variant	5	Dnajc30	ENSMUSG00000061118	protein coding gene	135064205	135065365
str	13	45281420	1.08e-06	rs47812616	intergenic_variant	6	Arhgdib	ENSMUSG00000030220	protein coding gene	136923660	136941756
str	13	45331996	7.53e-06	rs263285417	intergenic_variant	12	Gm5441	ENSMUSG00000101930	antisense lncRNA gene	117234521	117337022
hip	13	53168914	5.61e-06	rs29657786	intron_variant	1	Rpl28-ps1	ENSMUSG00000058603	pseudogene	127038527	129039022
hip	13	54692048	6.54e-06	rs29508835	upstream_gene_variant	15	Phf20l1	ENSMUSG00000072501	protein coding gene	66632681	66645255
pfc	13	56331253	2.78e-06	rs48607272	intergenic_variant	9	Clec3b	ENSMUSG00000025784	protein coding gene	123150945	123157432
pfc	13	56353010	1.01e-05	rs29730698	intergenic_variant	5	Ppp1cc	ENSMUSG00000004455	protein coding gene	122158278	122175269
pfc	13	56358012	7.25e-06	rs29237116	upstream_gene_variant	10	Zwint	ENSMUSG00000019923	protein coding gene	72654845	72674964
pfc	13	56358012	7.44e-06	rs29237116	upstream_gene_variant	4	Tnfrsf18	ENSMUSG00000041954	protein coding gene	156026341	156028891
pfc	13	56358012	3.75e-06	rs29237116	upstream_gene_variant	1	Enah	ENSMUSG00000022995	protein coding gene	181956110	182019980
pfc	13	56537380	7.58e-06	rs255749555	synonymous_variant	5	Ccdc62	ENSMUSG00000061882	protein coding gene	123930688	123969895
pfc	13	56939463	4.2e-07	rs221770780	intergenic_variant	11	Ehbp1	ENSMUSG00000042302	protein coding gene	22005825	22286795
hip	13	57261828	1.22e-06	rs29866707	intergenic_variant	11	RP23-313J14.7	NA	NA	115677483	117681290
pfc	13	58566314	4.63e-06	rs252740837	synonymous_variant	1	Lypd1	ENSMUSG00000026344	protein coding gene	125867621	125911387
pfc	13	59866636	6.57e-06	rs30016858	intergenic_variant	18	Hdhd2	ENSMUSG00000025421	protein coding gene	76944114	76972171
pfc	13	60122437	7.64e-06	rs45719795	intergenic_variant	5	Camkk2	ENSMUSG00000029471	protein coding gene	122731169	122779410
pfc	13	60769817	3.91e-06	rs256604032	intergenic_variant	4	Gm16008	ENSMUSG00000087381	antisense lncRNA gene	156021644	156023824
str	13	62882771	4.24e-06	rs260957936	intron_variant	9	Fdx1	ENSMUSG00000032051	protein coding gene	51944970	51963602
str	13	63410448	6.64e-07	rs29549953,rs262047985	intron_variant	7	Taok2	ENSMUSG00000059981	protein coding gene	126865676	126884967
hip	13	63504432	5.55e-06	rs45820655	downstream_gene_variant	2	Nup188	ENSMUSG00000052533	protein coding gene	30286432	30344262
pfc	13	71822246	8.53e-06	rs225998425	intergenic_variant	11	Adcy1	ENSMUSG00000020431	protein coding gene	7159881	7178505
str	13	71822246	4.37e-06	rs225998425	intergenic_variant	1	Tma7-ps	ENSMUSG00000059058	pseudogene	170711077	172711500
str	13	72267133	1.21e-06	rs48833043	intergenic_variant	9	Tirap	ENSMUSG00000032041	protein coding gene	35184390	35199965
hip	13	72537032	1.56e-06	rs45754893	intergenic_variant	3	Ugt8a	ENSMUSG00000032854	protein coding gene	125865342	125956653
pfc	13	74088990	5.81e-12	rs48520129	intergenic_variant	8	Pkn1	ENSMUSG00000057672	protein coding gene	83669761	83694061
hip	13	81153349	2.84e-06	rs29236169	intron_variant	3	Lamtor2	ENSMUSG00000028062	protein coding gene	88549818	88552927
hip	13	92685871	1.8e-06	rs29914859	3_prime_UTR_variant	14	Polr3a	ENSMUSG00000025280	protein coding gene	24448693	24487046
hip	13	92685871	1.8e-06	rs29914859	3_prime_UTR_variant	20	Sat1	ENSMUSG00000025283	protein coding gene	155213125	155216449
hip	13	92953637	8.56e-06	rs29583332	intergenic_variant	14	Ddhd1	ENSMUSG00000037697	protein coding gene	45593170	45620840
str	13	96038327	2.54e-06	rs50235207	intron_variant	5	Plbd2	ENSMUSG00000029598	protein coding gene	120483892	120503623
hip	13	96290790	6.63e-06	rs250079881	intergenic_variant	3	Pmvk	ENSMUSG00000027952	protein coding gene	89459117	89469009
hip	13	98543547	3.99e-06	rs30395038	intergenic_variant	4	Fkbp15	ENSMUSG00000066151	protein coding gene	62300341	62332298
pfc	13	104188285	4.84e-06	rs234298026	intron_variant	17	Ccdc78	ENSMUSG00000071202	protein coding gene	25786579	25790513
str	13	110128998	1.34e-08	rs29722714	intron_variant	11	Pcgf2	ENSMUSG00000018537	protein coding gene	97688822	97699648
pfc	13	110414911	7.8e-06	rs29235319	intergenic_variant	7	Fbxo46	ENSMUSG00000050428	protein coding gene	19119858	19138261
pfc	13	114109074	2.24e-06	rs217399598	intron_variant	17	Gm37639	ENSMUSG00000102863	unclassified gene	71366052	71368836
hip	13	115718981	3.6e-06	rs30673766	intergenic_variant	17	Lrg1	ENSMUSG00000037095	protein coding gene	56119677	56121946
hip	13	119185836	3.34e-06	rs30094083	intergenic_variant	2	Fam163b	ENSMUSG00000009216	protein coding gene	27110378	27142477
hip	14	19653724	4.41e-07	rs30690792	intergenic_variant	5	Pan3	ENSMUSG00000029647	protein coding gene	147430579	147548501
hip	14	19689197	6.98e-06	rs3687860	intergenic_variant	7	Neu3	ENSMUSG00000035239	protein coding gene	99811438	99828417
pfc	14	19738373	7.31e-06	rs226994131	intergenic_variant	6	Ptprz1	ENSMUSG00000068748	protein coding gene	22875501	23052916
str	14	19760668	3.58e-10	rs30492042	intron_variant	3	Gm10704	ENSMUSG00000074479	pseudogene	87576245	89577208
hip	14	19817480	2.73e-14	rs30568695	intron_variant	3	Gm10704	ENSMUSG00000074479	pseudogene	87576245	89577208
hip	14	40824740	2.33e-06	rs245082945	intron_variant	9	Gm8228	ENSMUSG00000099779	pseudogene	84973053	84976515
str	14	44306576	1.22e-06	NA	intergenic_variant	10	Fabp3-ps1	ENSMUSG00000056366	pseudogene	85731754	87732409
hip	14	44588556	6.65e-06	NA	intergenic_variant	10	Kif5a	ENSMUSG00000074657	protein coding gene	127229049	127263363
hip	14	51828449	7.54e-06	rs50446330	downstream_gene_variant	8	Dus2	ENSMUSG00000031901	protein coding gene	104991337	107053840
pfc	14	55565432	4.63e-06	rs252670946	intron_variant	20	Gemin8	ENSMUSG00000040621	protein coding gene	166170453	166190512
pfc	14	67215531	6.74e-06	rs260316154	intergenic_variant	13	Ankrd34b	ENSMUSG00000045034	protein coding gene	92426657	92441658
str	14	73024427	8.12e-07	rs48022701	upstream_gene_variant	19	Cpsf7	ENSMUSG00000034820	protein coding gene	10525243	10541068
str	14	73024427	3.95e-06	rs48022701	upstream_gene_variant	18	Myo5b	ENSMUSG00000025885	protein coding gene	74714825	74771477
str	14	73410513	5.53e-06	rs31345508	intergenic_variant	10	Ckap4	ENSMUSG00000046841	protein coding gene	84526304	84533888
str	14	73437053	8.22e-06	rs31342782	intergenic_variant	10	5930403N24Rik	ENSMUSG00000046463	unclassified non-coding RNA gene	36139558	38141679
str	14	74308558	7.57e-07	rs50790301	intergenic_variant	8	Cdkn2aip	ENSMUSG00000038069	protein coding gene	47709343	47713931
str	14	78241501	7.56e-06	rs233240670	intergenic_variant	11	Meioc	ENSMUSG00000051455	protein coding gene	101663716	103682237
hip	14	81095513	3.86e-06	rs32289470	intergenic_variant	6	Vhl	ENSMUSG00000033933	protein coding gene	113624020	113631633
hip	14	84720131	3.75e-06	rs30445102	intergenic_variant	9	Dpp8	ENSMUSG00000032393	protein coding gene	65032457	65082651
str	14	86148435	6.26e-06	rs47184488	intergenic_variant	7	Ngrn	ENSMUSG00000047084	protein coding gene	80261214	80265378
hip	14	86264360	3.7e-06	rs49921400	downstream_gene_variant	7	Nucb1	ENSMUSG00000030824	protein coding gene	45492673	45510408
hip	14	86456831	2.55e-06	rs50080133	intergenic_variant	11	Dnajc7	ENSMUSG00000014195	protein coding gene	100582835	100620168
str	14	86528544	7.2e-06	rs30568252	intergenic_variant	11	Znhit3	ENSMUSG00000020526	protein coding gene	84910954	84916356
str	14	86699679	6.24e-06	rs47297648	intron_variant	4	Smim8	ENSMUSG00000028295	protein coding gene	34768671	34778337
str	14	86699679	2.92e-06	rs47297648	intron_variant	16	Slc35a5	ENSMUSG00000022664	protein coding gene	45139572	45158673
hip	14	87127506	6.04e-06	rs246184874	intron_variant	15	Ndufb9	ENSMUSG00000022354	protein coding gene	58933809	58939489
hip	14	87127506	1.92e-07	rs246184874	intron_variant	15	Kcnq3	ENSMUSG00000056258	protein coding gene	65994914	66286224
hip	14	87157354	4.2e-07	rs30989073	intergenic_variant	13	Kif2a	ENSMUSG00000021693	protein coding gene	106960584	106988052
hip	14	87454931	7.84e-07	rs46134366	intron_variant	1	4930469G21Rik	ENSMUSG00000049160	antisense lncRNA gene	161156822	161159314
hip	14	87454931	7.84e-07	rs46134366	intron_variant	20	Frmpd4	ENSMUSG00000049176	protein coding gene	167471305	168122997
hip	14	88085338	2.94e-07	rs51122321	intergenic_variant	20	Gpr165	ENSMUSG00000031210	protein coding gene	96713467	96719388
str	14	88526659	6.83e-06	rs51158737	intergenic_variant	11	Zfp652os	ENSMUSG00000086191	antisense lncRNA gene	94700106	96712754
hip	14	89806753	1.17e-07	rs31242323	intergenic_variant	6	Mest	ENSMUSG00000051855	protein coding gene	30738049	30748466
hip	14	89806753	3.54e-06	rs31242323	intergenic_variant	2	Acp2	ENSMUSG00000002103	protein coding gene	91202911	91214098
str	14	92844011	1.76e-07	rs49617192	intergenic_variant	10	Gopc	ENSMUSG00000019861	protein coding gene	52337023	52382124
pfc	14	92844114	2.54e-06	rs49501295	intergenic_variant	17	Pknox1	ENSMUSG00000006705	protein coding gene	31564772	31607693
pfc	14	92844114	6.04e-06	rs49501295	intergenic_variant	15	Lrrc6	ENSMUSG00000022375	protein coding gene	66379857	66500910
str	14	93189484	3.58e-06	rs46356441	intron_variant	5	Lcorl	ENSMUSG00000015882	protein coding gene	45697183	45856552
hip	14	109249732	7.36e-06	rs32551568	intergenic_variant	1	Osgepl1	ENSMUSG00000026096	protein coding gene	53313623	53326342
hip	14	110316033	8.33e-07	rs52030291	intergenic_variant	2	Gpcpd1	ENSMUSG00000027346	protein coding gene	132564494	132578248
hip	14	110829079	6.31e-06	rs31342241	intergenic_variant	6	Lrrtm1	ENSMUSG00000060780	protein coding gene	77242716	77257791
str	14	119467285	6.98e-06	rs49333137	intron_variant	9	Phldb1	ENSMUSG00000048537	protein coding gene	44686307	44713240
str	14	119718368	1.78e-06	rs46101312	intron_variant	7	Cyb5r2	ENSMUSG00000048065	protein coding gene	107753838	107758032
pfc	14	120688462	2.28e-06	rs259324485	intergenic_variant	2	Lypd6b	ENSMUSG00000026765	protein coding gene	49787685	49948846
hip	14	121252249	6.61e-06	rs30261403	intron_variant	2	C8g	ENSMUSG00000015083	protein coding gene	25498649	25501719
hip	14	121267181	5.65e-06	rs50181513	intron_variant	4	Sh3gl2	ENSMUSG00000028488	protein coding gene	85205455	85389379
hip	14	121282641	8.43e-06	rs3726845	3_prime_UTR_variant	1	Pask	ENSMUSG00000026274	protein coding gene	93309436	93313148
pfc	14	121924883	6.79e-06	rs30913644	intron_variant	9	Ubl7	ENSMUSG00000055720	protein coding gene	57910985	57929968
pfc	14	124392998	6.77e-06	rs254464202	intron_variant	8	Frg1	ENSMUSG00000031590	protein coding gene	41397453	41417118
str	15	17195631	9.34e-07	rs32739018	intergenic_variant	3	Rab33b	ENSMUSG00000027739	protein coding gene	51483965	51496212
pfc	15	18543331	5.25e-06	rs32832248	intergenic_variant	17	H2-Ea-ps	ENSMUSG00000036322	pseudogene	34342211	34344645
hip	15	18547927	2.64e-06	rs48758298	intergenic_variant	17	Fam195a	ENSMUSG00000025732	protein coding gene	25863697	25868738
str	15	18988315	8.65e-06	rs31947772	intron_variant	12	Rnaseh1	ENSMUSG00000020630	protein coding gene	28649601	28659591
hip	15	18988315	1.06e-06	rs31947772	intron_variant	12	1110008L16Rik	ENSMUSG00000021023	protein coding gene	55302636	55382491
hip	15	20806003	1.69e-06	rs50819537	intron_variant	11	Psme4	ENSMUSG00000040850	protein coding gene	30827460	30845333
str	15	20972664	7.56e-06	rs263979535	intron_variant	12	Sypl	ENSMUSG00000020570	protein coding gene	32954185	32979502
str	15	20972664	2.88e-06	rs263979535	intron_variant	12	Zfp36l1	ENSMUSG00000021127	protein coding gene	80107759	80113013
str	15	20979463	3.15e-06	rs47097341	non_coding_transcript_exon_variant	12	Cfl2	ENSMUSG00000062929	protein coding gene	54858818	54862877
str	15	20979463	7.37e-06	rs47097341	non_coding_transcript_exon_variant	10	Tbc1d15	ENSMUSG00000020130	protein coding gene	115197870	115251493
str	15	20979705	5.52e-06	rs49645787	non_coding_transcript_exon_variant	7	Gm16251	ENSMUSG00000090075	antisense lncRNA gene	18920729	20927607
str	15	20979705	3.61e-06	rs49645787	non_coding_transcript_exon_variant	12	Fos	ENSMUSG00000021250	protein coding gene	85473900	85477270
hip	15	27412232	7.9e-06	rs50462627	intergenic_variant	4	Arhgef10l	ENSMUSG00000040964	protein coding gene	140514484	140648756
pfc	15	30956389	7.98e-07	rs31818299	intron_variant	1	Crispld1	ENSMUSG00000025776	protein coding gene	17727051	17766207
str	15	31026034	2.02e-06	rs48276367	intron_variant	7	Fgfr2	ENSMUSG00000030849	protein coding gene	130162450	130262066
hip	15	31767017	9.43e-08	rs31653180	intergenic_variant	9	Cep295	ENSMUSG00000046111	protein coding gene	14316915	16357788
pfc	15	31969992	9.74e-06	rs46471190	intergenic_variant	20	Timm17b	ENSMUSG00000031158	protein coding gene	7899335	7907652
pfc	15	40017185	1.28e-13	rs264072156	intergenic_variant	10	Gzmm	ENSMUSG00000054206	protein coding gene	79689019	79695261
str	15	41292881	7.53e-06	rs48443319	intergenic_variant	16	P3h2	ENSMUSG00000038168	protein coding gene	24959288	27105784
pfc	15	42951818	1.1e-08	rs259289508	intergenic_variant	14	Tnfrsf19	ENSMUSG00000060548	protein coding gene	60963833	61037987
str	15	44814672	7.89e-06	rs225264610	intron_variant	9	Elavl3	ENSMUSG00000003410	protein coding gene	22015004	22052023
str	15	48170516	7.64e-06	rs219839681	intron_variant	9	Gm38366	ENSMUSG00000103621	unclassified gene	108530832	108532765
hip	15	54831267	3.13e-06	rs253595670	downstream_gene_variant	20	Idh3g	ENSMUSG00000002010	protein coding gene	73778962	73786897
hip	15	55406780	3.66e-07	rs234677404	intron_variant	3	6530403H02Rik	ENSMUSG00000098097	lincRNA gene	120604108	120886732
pfc	15	56379272	2.99e-06	rs238850589	intergenic_variant	5	Zfyve28	ENSMUSG00000037224	protein coding gene	34194893	34288324
pfc	15	57390122	1e-05	rs50675034	intron_variant	3	Map9	ENSMUSG00000033900	protein coding gene	82358071	82395268
pfc	15	57390122	6.97e-06	rs50675034	intron_variant	3	Ttf2	ENSMUSG00000033222	protein coding gene	100938859	100969663
hip	15	58282687	1.48e-06	rs234224554	intergenic_variant	14	Rps3a2	ENSMUSG00000062611	pseudogene	87122971	89123833
hip	15	58530114	3.88e-06	rs47032600	intergenic_variant	11	Ube2o	ENSMUSG00000020802	protein coding gene	116537752	116544020
hip	15	59611419	7.26e-06	rs212177885	intergenic_variant	1	9330175M20Rik	ENSMUSG00000101799	antisense lncRNA gene	51218386	51333779
pfc	15	59656255	4.14e-07	rs211914493	downstream_gene_variant	12	Prox2	ENSMUSG00000042320	protein coding gene	85086813	85106431
str	15	59964392	5.97e-06	rs232180664	intergenic_variant	5	Bend4	ENSMUSG00000092060	protein coding gene	67392146	67427799
hip	15	60703110	5.27e-06	rs243573259	intergenic_variant	5	Pms2	ENSMUSG00000079109	protein coding gene	143910000	143931756
str	15	62233455	1.78e-06	rs264072843	intron_variant	6	Gpr85	ENSMUSG00000048216	protein coding gene	13835073	13839848
hip	15	62233455	3.61e-06	rs264072843	intron_variant	3	Gm20627	ENSMUSG00000093507	unclassified non-coding RNA gene	95254619	97256277
pfc	15	62233616	5.62e-06	rs30999103	intron_variant	16	Tmem39a	ENSMUSG00000002845	protein coding gene	38562813	38592162
hip	15	62278741	1.08e-07	rs214819762	intron_variant	17	Hcfc1r1	ENSMUSG00000023904	protein coding gene	23673607	23675524
str	15	63589999	2.57e-06	rs47471353	intergenic_variant	2	BC029214	ENSMUSG00000047617	protein coding gene	25459487	25461094
pfc	15	66006869	5.27e-06	rs256906527	intron_variant	19	Ubxn1	ENSMUSG00000071655	protein coding gene	8871558	8875656
hip	15	66880583	4.42e-06	rs587566414	intergenic_variant	10	Gucd1	ENSMUSG00000033416	protein coding gene	75351110	75517322
pfc	15	68448578	7.68e-06	rs248158198	intergenic_variant	7	Kcnj14	ENSMUSG00000058743	protein coding gene	45816466	45824747
str	15	68915754	2.73e-07	rs220003160	intergenic_variant	4	Lck	ENSMUSG00000000409	protein coding gene	129548343	129558372
pfc	15	70993389	5.82e-06	rs31669908	intergenic_variant	13	Tes3-ps	ENSMUSG00000113255	pseudogene	48493615	50494819
pfc	15	80414538	7.42e-06	rs31610058	intergenic_variant	8	Gm7451	ENSMUSG00000109489	pseudogene	4641466	4642857
str	15	83451203	6.42e-06	rs243912868	intron_variant	11	Ascc2	ENSMUSG00000020412	protein coding gene	4637792	4683386
str	15	86033119	7.32e-06	rs49312461	missense_variant	5	Gm43176	ENSMUSG00000106648	unclassified gene	52139585	52142573
pfc	15	86957354	1.8e-06	rs32386470	intergenic_variant	2	Nsmf	ENSMUSG00000006476	protein coding gene	25054378	25062881
hip	15	86957354	2.41e-06	rs32386470	intergenic_variant	1	Psmd1	ENSMUSG00000026229	protein coding gene	86064618	86139295
pfc	15	87204719	1.38e-06	rs46692284	intergenic_variant	4	Gm12439	ENSMUSG00000080850	pseudogene	47675156	49675520
str	15	87209328	8.63e-06	rs31837100	intergenic_variant	1	Nckap5	ENSMUSG00000049690	protein coding gene	125913635	126492927
pfc	15	87384944	3.57e-06	rs31848864	intergenic_variant	2	Top1	ENSMUSG00000070544	protein coding gene	160645896	160722763
hip	15	87657255	6.34e-06	rs31877660	intron_variant	6	Hebp1	ENSMUSG00000042770	protein coding gene	135137518	135168215
pfc	15	87659852	5.48e-06	rs31873313	intron_variant	4	Nadk	ENSMUSG00000029063	protein coding gene	155562391	155591001
hip	15	89563817	7.36e-10	rs49873429	downstream_gene_variant	20	2810403D21Rik	ENSMUSG00000086629	unclassified non-coding RNA gene	108834656	108886896
pfc	15	89576594	2.65e-06	rs31914596	downstream_gene_variant	9	Arcn1	ENSMUSG00000032096	protein coding gene	44742143	44767808
pfc	15	89576594	7.08e-06	rs31914596	downstream_gene_variant	19	As3mt	ENSMUSG00000003559	protein coding gene	46707442	46741095
pfc	15	89576594	9.28e-09	rs31914596	downstream_gene_variant	20	2810403D21Rik	ENSMUSG00000086629	unclassified non-coding RNA gene	108834656	108886896
pfc	15	89587760	5.53e-06	rs48665818	upstream_gene_variant	5	Auts2	ENSMUSG00000029673	protein coding gene	131437681	131538687
hip	15	90240641	1.32e-08	rs238644173	intergenic_variant	14	Ska3	ENSMUSG00000021965	protein coding gene	57806560	57826163
str	15	93541944	4.02e-06	rs31864645	intron_variant	11	Derl2	ENSMUSG00000018442	protein coding gene	71007163	71019303
str	15	93765964	6.78e-06	rs49318145	intergenic_variant	7	Trim34a	ENSMUSG00000056144	protein coding gene	104244492	104262236
str	15	93908974	2.95e-08	rs37025341	intron_variant	4	Tusc1	ENSMUSG00000054000	protein coding gene	93334147	93335511
pfc	15	95334276	5.66e-06	rs49721217	intron_variant	5	Snrnp35	ENSMUSG00000029402	protein coding gene	124483154	124491122
pfc	15	97756589	3.13e-06	rs218607493	intron_variant	6	Gm42741	ENSMUSG00000106905	unclassified gene	127772373	127774650
str	15	98291877	3.03e-06	rs32040220	intron_variant	11	Ramp2	ENSMUSG00000001240	protein coding gene	101246333	101248250
pfc	15	100449986	4.38e-07	rs31942587	intergenic_variant	4	Pm20d2	ENSMUSG00000054659	protein coding gene	33170405	33189737
hip	16	3951728	5.79e-12	rs223813481	intron_variant	20	Gm15223	ENSMUSG00000081875	pseudogene	165485602	167486427
pfc	16	4059373	7.6e-11	rs240642885	intron_variant	20	Gm15223	ENSMUSG00000081875	pseudogene	165485602	167486427
pfc	16	5165618	3.2e-06	rs242653797	synonymous_variant	2	Chn1	ENSMUSG00000056486	protein coding gene	73610659	73625669
hip	16	21559896	2.32e-07	rs246798550	intron_variant	18	Pcdhb2	ENSMUSG00000051599	protein coding gene	37294839	37297614
hip	16	21560446	4.41e-06	NA	intron_variant	10	Tmem200a	ENSMUSG00000049420	protein coding gene	25991185	26078963
hip	16	21611239	3.68e-06	rs265014571	intron_variant	5	Tmem132c	ENSMUSG00000034324	protein coding gene	127241825	127565790
hip	16	23036550	6.15e-08	rs49853159	intergenic_variant	5	Gm10461	ENSMUSG00000107277	unclassified gene	32607020	32611805
hip	16	24383336	2.16e-06	rs227176518	intergenic_variant	4	Pnisr	ENSMUSG00000028248	protein coding gene	20847583	22876475
hip	16	28679775	3.51e-06	rs51818633	intron_variant	4	Rere	ENSMUSG00000039852	protein coding gene	150406195	150621966
hip	16	28700636	6.65e-06	rs211732060	intron_variant	7	Cebpa	ENSMUSG00000034957	protein coding gene	35119292	35121931
hip	16	29264612	2.6e-06	rs46724574	intron_variant	3	Trim45	ENSMUSG00000033233	protein coding gene	100922492	100934011
str	16	30620153	5.86e-06	rs246399330	intergenic_variant	17	Tbc1d24	ENSMUSG00000036473	protein coding gene	24175430	24199957
str	16	32089005	2.84e-06	rs46623800	intron_variant	7	Gm44646	ENSMUSG00000108607	unclassified non-coding RNA gene	44501689	44504266
hip	16	32591801	6.6e-06	rs4170429	intergenic_variant	7	Gm44675	ENSMUSG00000109370	unclassified gene	91564367	91567293
str	16	32698707	2.36e-07	rs48564097	intergenic_variant	9	Vill	ENSMUSG00000038775	protein coding gene	119052777	119071525
hip	16	35313231	6.48e-06	rs250561973	3_prime_UTR_variant	3	Stoml3	ENSMUSG00000027744	protein coding gene	53488792	53507652
hip	16	35407400	7.12e-06	rs245945229	intron_variant	20	BC065397	ENSMUSG00000087368	unclassified non-coding RNA gene	136742956	136803361
pfc	16	35788886	5.62e-06	rs46823262	intron_variant	14	Sorbs3	ENSMUSG00000022091	protein coding gene	70180467	70192246
hip	16	35913953	2.58e-07	rs583240984	intergenic_variant	6	Lag3	ENSMUSG00000030124	protein coding gene	124904358	124911705
hip	16	35913953	4.97e-06	rs583240984	intergenic_variant	3	Slc9b2	ENSMUSG00000037994	protein coding gene	135307699	135342767
pfc	16	36016858	8.2e-07	rs50326109	intron_variant	4	Gm13123	ENSMUSG00000083708	pseudogene	143247777	145248268
hip	16	36720771	8.61e-06	rs37564983	downstream_gene_variant	7	B230209E15Rik	ENSMUSG00000109006	lincRNA gene	61529871	61615327
pfc	16	38117045	4.63e-06	rs50387819	intron_variant	17	Wdr90	ENSMUSG00000073434	protein coding gene	25844733	25861515
hip	16	38117045	8.83e-06	rs50387819	intron_variant	11	Timp2	ENSMUSG00000017466	protein coding gene	118301060	118355411
hip	16	39351195	6.68e-06	rs4175978	intergenic_variant	19	Sorcs1	ENSMUSG00000043531	protein coding gene	50143300	50678646
pfc	16	40555739	3.15e-06	rs32644458	intron_variant	4	Ptprf	ENSMUSG00000033295	protein coding gene	118208212	118291397
pfc	16	40648806	4.09e-06	rs32652018	intron_variant	11	Gps2	ENSMUSG00000023170	protein coding gene	69914049	69915390
pfc	16	43120476	7.95e-06	rs50352876	intron_variant	2	BC052040	ENSMUSG00000040282	protein coding gene	115581715	115778768
pfc	16	49926993	5.25e-23	rs247552610	intergenic_variant	13	Zfp458	ENSMUSG00000055480	protein coding gene	67254917	67269068
hip	16	50164055	5.52e-07	rs4185498	intergenic_variant	11	Prr11	ENSMUSG00000020493	protein coding gene	87089155	87108714
hip	16	50933066	6.24e-06	rs215115959	intergenic_variant	9	Fbxl22	ENSMUSG00000050503	protein coding gene	66508458	66514593
hip	16	50965476	5.81e-06	rs6381011	intergenic_variant	5	Gm43252	ENSMUSG00000105686	lincRNA gene	99274095	99279284
hip	16	51697482	3.01e-06	rs249679613	intergenic_variant	11	Gm26964	ENSMUSG00000098196	lincRNA gene	60865475	62867639
str	16	51697482	4.97e-06	rs249679613	intergenic_variant	3	Man1a2	ENSMUSG00000008763	protein coding gene	100562204	100685473
pfc	16	52576318	4.33e-06	rs225952876	intergenic_variant	2	Mrrf	ENSMUSG00000026887	protein coding gene	36136397	36190283
pfc	16	56071185	4.91e-07	rs582571711	intron_variant	6	Zfp862-ps	ENSMUSG00000107476	pseudogene	48504337	48534832
hip	16	56565179	2.56e-07	rs248091556	intron_variant	6	Gm7887	ENSMUSG00000044211	pseudogene	47524372	49525105
hip	16	56652653	2.05e-09	rs45770630	intron_variant	6	Zfp862-ps	ENSMUSG00000107476	pseudogene	48504337	48534832
str	16	57426165	1.25e-08	rs240583966	intron_variant	6	Zfp862-ps	ENSMUSG00000107476	pseudogene	48504337	48534832
pfc	16	57521420	9.93e-06	rs4189455	intron_variant	13	Zfp367	ENSMUSG00000044934	protein coding gene	64133056	64153199
pfc	16	57578450	5.84e-06	rs217501322	intron_variant	14	Eif1-ps1	ENSMUSG00000074553	pseudogene	39006220	41006555
pfc	16	57885026	8.53e-06	rs50488388	intergenic_variant	12	9030617O03Rik	ENSMUSG00000021185	protein coding gene	100786141	100872610
pfc	16	57915465	9.72e-06	rs52472969	intergenic_variant	15	Kifc2	ENSMUSG00000004187	protein coding gene	76660640	76668196
str	16	58452597	6.1e-06	rs257826256	intron_variant	9	Gm3756	ENSMUSG00000091639	pseudogene	30936459	32936755
hip	16	70116129	4.89e-06	rs260902176	intergenic_variant	7	Acadsb	ENSMUSG00000030861	protein coding gene	131410600	131437519
pfc	16	70125112	6.12e-06	rs47515099	intergenic_variant	2	Ak3l2-ps	ENSMUSG00000081957	pseudogene	71633868	73634767
pfc	16	70125112	6.12e-06	rs47515099	intergenic_variant	20	Gm7153	ENSMUSG00000081996	pseudogene	74723672	76724126
pfc	16	73167168	2.86e-07	rs250764983	intron_variant	4	Fbxl4	ENSMUSG00000040410	protein coding gene	22357542	22434091
hip	16	73167168	1.42e-06	rs250764983	intron_variant	13	Ankrd55	ENSMUSG00000049985	protein coding gene	112288450	112384002
pfc	16	75790490	9.25e-06	rs4205822	intergenic_variant	18	2310026I22Rik	ENSMUSG00000097710	lincRNA gene	31915826	33939222
hip	16	75790490	8.42e-06	rs4205822	intergenic_variant	11	Nprl3	ENSMUSG00000020289	protein coding gene	32225627	32267707
pfc	16	75790490	9.25e-06	rs4205822	intergenic_variant	17	F630040K05Rik	ENSMUSG00000097727	lincRNA gene	45767194	45781252
hip	16	76820087	3.79e-06	rs50557590	intergenic_variant	5	Sema3c	ENSMUSG00000028780	protein coding gene	17574815	17730267
hip	16	77281301	4.29e-06	rs4207164	intron_variant	12	Papln	ENSMUSG00000021223	protein coding gene	83763633	83792384
hip	16	77404338	4.44e-06	rs45871057	intron_variant	18	Rps14	ENSMUSG00000024608	protein coding gene	60774595	60778546
hip	16	85152177	6.32e-06	rs214783195	intron_variant	19	Mamdc2	ENSMUSG00000033207	protein coding gene	23302608	23448322
hip	16	85211291	8.62e-06	rs4212242	intergenic_variant	6	Chn2	ENSMUSG00000004633	protein coding gene	54039931	54301812
pfc	16	90875868	1.01e-05	rs47646598	intron_variant	18	Socs6	ENSMUSG00000056153	protein coding gene	88688066	88894207
pfc	16	94138929	4.3e-08	rs4220279	synonymous_variant	6	Gm9001	ENSMUSG00000080824	pseudogene	74782358	76782756
str	16	94793046	4.32e-06	rs49160956	intron_variant	3	1700027H10Rik	ENSMUSG00000100799	antisense lncRNA gene	45416584	45439310
str	16	94805369	2.82e-08	rs4220704	intron_variant	6	Gm9001	ENSMUSG00000080824	pseudogene	74782358	76782756
hip	16	94905031	1.57e-10	rs4220806	intron_variant	6	Gm9001	ENSMUSG00000080824	pseudogene	74782358	76782756
hip	16	95095036	6.75e-06	rs45642678	intergenic_variant	4	Grik3	ENSMUSG00000001985	protein coding gene	125490830	125714173
pfc	16	95134356	7.25e-07	rs48984602	intergenic_variant	2	Vim	ENSMUSG00000026728	protein coding gene	13574310	13582826
str	17	4250106	1.79e-06	rs33636397	intergenic_variant	5	Ppp1r35	ENSMUSG00000029725	protein coding gene	137778917	137780107
pfc	17	4652661	3.57e-06	rs47363684	intergenic_variant	7	4833412C05Rik	ENSMUSG00000097697	lincRNA gene	67784537	67803496
str	17	6816136	6.37e-06	rs33692723	intron_variant	10	Ube2g2	ENSMUSG00000009293	protein coding gene	77622320	77641578
pfc	17	8325011	2.17e-18	rs48757252	downstream_gene_variant	1	Gm26901	ENSMUSG00000097797	lincRNA gene	7349405	7397869
hip	17	12282914	8.56e-06	rs50066098	intron_variant	10	Derl3	ENSMUSG00000009092	protein coding gene	75893397	75895941
hip	17	16801922	9.7e-09	rs33258440	intergenic_variant	20	Gm21986	ENSMUSG00000096056	unclassified non-coding RNA gene	101295290	101321350
str	17	17198108	5.23e-06	rs47526885	intron_variant	11	Gm29477	ENSMUSG00000101258	antisense lncRNA gene	95375525	95384507
str	17	18558502	1.75e-06	rs108341150	intergenic_variant	11	Fgf11	ENSMUSG00000042826	protein coding gene	69796067	69801716
pfc	17	22138281	2.42e-09	NA	intergenic_variant	6	Gm8129	ENSMUSG00000059159	pseudogene	51346690	53347005
hip	17	23646104	2.29e-18	rs33121906	upstream_gene_variant	20	Gm14680	ENSMUSG00000081752	pseudogene	61775151	63776742
pfc	17	24646313	2.6e-06	rs33332176	upstream_gene_variant	1	Ctdsp1	ENSMUSG00000026176	protein coding gene	74391608	74397285
pfc	17	25110263	9.78e-06	rs13471500	synonymous_variant	19	Rfk	ENSMUSG00000024712	protein coding gene	17394042	17401349
hip	17	27528952	4.25e-06	rs33793406	intergenic_variant	3	Msto1	ENSMUSG00000068922	protein coding gene	88905106	88913950
hip	17	27701778	4.76e-06	rs33790447	5_prime_UTR_variant	14	Ap5m1	ENSMUSG00000036291	protein coding gene	49066494	49082810
str	17	27870973	2.11e-06	rs235209367	intron_variant	2	Gjd2	ENSMUSG00000068615	protein coding gene	114009600	114013619
pfc	17	28902111	6e-06	rs33381359	intron_variant	19	1110059E24Rik	ENSMUSG00000035171	protein coding gene	21597312	21652791
pfc	17	28902111	6e-06	rs33381359	intron_variant	19	Ccdc186	ENSMUSG00000035173	protein coding gene	55787481	57822190
pfc	17	29295125	2.96e-06	rs33563720	intron_variant	19	Lrp5	ENSMUSG00000024913	protein coding gene	3584824	3615879
hip	17	29303936	7.75e-06	rs29517340	downstream_gene_variant	18	Abhd3	ENSMUSG00000002475	protein coding gene	10644410	10706696
hip	17	29879220	1.78e-06	rs48830683	intron_variant	11	Rpl19	ENSMUSG00000017404	protein coding gene	98026709	98030493
str	17	31098221	3.65e-06	rs46772460	intron_variant	15	Csf2rb	ENSMUSG00000071713	protein coding gene	78326012	78346734
str	17	31354175	2.5e-07	rs51502164	downstream_gene_variant	8	Zfp866	ENSMUSG00000043090	protein coding gene	69761323	69774911
pfc	17	31354283	8.91e-06	rs45930886	downstream_gene_variant	16	Clcn2	ENSMUSG00000022843	protein coding gene	20702965	20716977
str	17	33032911	1.74e-06	rs33453480	intron_variant	11	Fzd2	ENSMUSG00000050288	protein coding gene	102604430	102608058
str	17	34050950	6.06e-06	rs49934850	splice_region_variant	7	Gm4070	ENSMUSG00000078606	protein coding gene	105895118	105953970
str	17	35690117	1.29e-06	rs46200503	synonymous_variant	5	Chfr	ENSMUSG00000014668	protein coding gene	110135829	110171973
pfc	17	36696200	2.97e-07	rs50074988	intergenic_variant	18	Lipg	ENSMUSG00000053846	protein coding gene	74939321	74961263
pfc	17	37242059	9.28e-06	rs3150988	intergenic_variant	20	Zfx	ENSMUSG00000079509	protein coding gene	94074630	94123407
str	17	41806772	6.6e-06	rs257322435	intergenic_variant	18	Ccny	ENSMUSG00000024286	protein coding gene	9314043	9450150
pfc	17	42013920	7.09e-06	rs47495871	intergenic_variant	12	Itpk1	ENSMUSG00000057963	protein coding gene	102568582	102704869
pfc	17	43264509	4.92e-06	rs33099280	intergenic_variant	20	Maob	ENSMUSG00000040147	protein coding gene	16709280	16817366
hip	17	43433334	5.14e-22	rs33592348	intron_variant	20	Maob	ENSMUSG00000040147	protein coding gene	16709280	16817366
pfc	17	45158997	8.73e-06	rs107646080	intergenic_variant	11	Supt4a	ENSMUSG00000020485	protein coding gene	87737564	87743617
str	17	47759615	6.64e-06	rs33715537	intron_variant	14	Psmb5	ENSMUSG00000022193	protein coding gene	54614119	54617995
str	17	47836435	7.78e-06	rs108611290	upstream_gene_variant	10	Nup37	ENSMUSG00000035351	protein coding gene	88146991	88178395
str	17	47964059	7.48e-07	rs52088190	intergenic_variant	5	Unc119b	ENSMUSG00000046562	protein coding gene	115122565	115134975
pfc	17	48188821	1.51e-06	rs33358786,rs215813234	intergenic_variant	4	Dhcr24	ENSMUSG00000034926	protein coding gene	106561037	106589113
str	17	48915461	2.79e-06	rs47644507	intergenic_variant	18	Smad4	ENSMUSG00000024515	protein coding gene	73639012	73678231
str	17	48915582	3.59e-06	rs47307516	intergenic_variant	7	Iglon5	ENSMUSG00000013367	protein coding gene	43472906	43490023
str	17	49240014	4.65e-06	rs220765622	intergenic_variant	13	Adarb2	ENSMUSG00000052551	protein coding gene	8202865	8760442
str	17	49240014	4.44e-06	rs220765622	intergenic_variant	6	Gm13844	ENSMUSG00000086855	lincRNA gene	30372895	32383877
str	17	65747494	7.51e-06	rs33285421	intron_variant	6	Gcfc2	ENSMUSG00000035125	protein coding gene	81923668	81959098
str	17	65760999	2.62e-06	rs51914606	intron_variant	6	Atp2b2	ENSMUSG00000030302	protein coding gene	113745667	113891376
str	17	65797807	9.59e-07	rs29523916	intron_variant	1	Gm20257	ENSMUSG00000102059	pseudogene	58652641	58655831
str	17	66152421	3.94e-06	rs46943925	downstream_gene_variant	11	Nefh	ENSMUSG00000020396	protein coding gene	4938755	4948064
str	17	66152421	3.19e-07	rs46943925	downstream_gene_variant	14	Apex1	ENSMUSG00000035960	protein coding gene	50924948	50927188
str	17	66152421	6.1e-06	rs46943925	downstream_gene_variant	5	Mir703	ENSMUSG00000105814	miRNA gene	98475556	98475664
str	17	66152421	7.29e-07	rs46943925	downstream_gene_variant	5	5830487J09Rik	ENSMUSG00000104830	unclassified non-coding RNA gene	123366472	123368919
str	17	66152421	5.92e-06	rs46943925	downstream_gene_variant	1	Ptprv	ENSMUSG00000097993	protein coding gene	135108497	135132575
str	17	66242441	7.76e-06	rs33721810	intergenic_variant	18	Dpysl3	ENSMUSG00000024501	protein coding gene	43320978	43438286
str	17	66243382	5.55e-07	rs108071920	intergenic_variant	5	Nptx2	ENSMUSG00000059991	protein coding gene	144545886	144557478
str	17	66252798	1.63e-06	rs33612317	intergenic_variant	3	Pex5l	ENSMUSG00000027674	protein coding gene	32947925	33143191
str	17	66252798	1.77e-07	rs33612317	intergenic_variant	6	Pde1c	ENSMUSG00000004347	protein coding gene	56069803	56369634
pfc	17	66252798	6.5e-06	rs33612317	intergenic_variant	11	Pigs	ENSMUSG00000041958	protein coding gene	78336362	78343010
str	17	66252798	2.57e-06	rs33612317	intergenic_variant	2	Rrbp1	ENSMUSG00000027422	protein coding gene	143947394	144011263
pfc	17	66683700	7.27e-06	rs256503280	intron_variant	6	C3ar1	ENSMUSG00000040552	protein coding gene	122847139	122856157
pfc	17	67894644	5.01e-06	rs49896768	intron_variant	1	Dusp28	ENSMUSG00000047067	protein coding gene	92906988	92908620
hip	17	70995399	7.86e-06	rs218233604	upstream_gene_variant	13	Zfyve16	ENSMUSG00000021706	protein coding gene	92487748	92530810
hip	17	71128490	8.33e-06	rs48503502	downstream_gene_variant	3	4930570G19Rik	ENSMUSG00000085084	lincRNA gene	156546752	156561746
hip	17	71134498	8.82e-06	rs33369044	intergenic_variant	9	Prss35	ENSMUSG00000033491	protein coding gene	86743632	86757506
hip	17	73712296	1.34e-06	rs48359837	upstream_gene_variant	5	Ran	ENSMUSG00000029430	protein coding gene	129020155	129024321
hip	17	74347974	4.28e-06	rs48330043	intron_variant	11	Cdr2l	ENSMUSG00000050910	protein coding gene	115381915	115396132
str	17	74800450	8.08e-06	rs108092210	intron_variant	10	Poc1b	ENSMUSG00000019952	protein coding gene	99107170	99197988
hip	17	74860581	4.33e-06	rs51475435	intron_variant	4	Smu1	ENSMUSG00000028409	protein coding gene	40735648	40757885
hip	17	74860726	4.48e-06	rs49552575	intron_variant	7	Gm9844	ENSMUSG00000091955	protein coding gene	23862213	25862697
str	17	75071120	6.15e-07	rs33362842	intron_variant	6	Tamm41	ENSMUSG00000030316	protein coding gene	115004380	115037874
str	17	75518294	5.84e-06	rs108074814	intron_variant	9	Gm7244	ENSMUSG00000091003	pseudogene	30274898	32275275
pfc	17	75625624	7.31e-06	rs49818559	intergenic_variant	11	Abca8b	ENSMUSG00000020620	protein coding gene	109933405	109995816
str	17	76304924	6.81e-06	rs49554123	intergenic_variant	3	Gm43572	ENSMUSG00000105876	unclassified non-coding RNA gene	149005496	149007443
str	17	77696016	5.27e-06	rs108572120	intergenic_variant	2	Zfas1	ENSMUSG00000074578	unclassified non-coding RNA gene	166062934	168065862
pfc	17	82783033	1.92e-06	rs242236333	intergenic_variant	3	A330015K06Rik	ENSMUSG00000104093	antisense lncRNA gene	65133060	65302685
pfc	17	82783033	2.76e-06	rs242236333	intergenic_variant	7	Trim3	ENSMUSG00000036989	protein coding gene	105619058	105619559
pfc	17	82940288	1.03e-05	rs578723767	intergenic_variant	16	Naa50	ENSMUSG00000022698	protein coding gene	44139808	44163364
pfc	17	82998546	6.02e-06	rs51588074	intergenic_variant	12	Klhdc2	ENSMUSG00000020978	protein coding gene	69296680	69301117
pfc	17	84272689	1.35e-10	rs29757091	intron_variant	8	Zfp1	ENSMUSG00000055835	protein coding gene	111643442	111671011
pfc	17	84340513	2.51e-06	rs49565773	intron_variant	7	Aldh1a3	ENSMUSG00000015134	protein coding gene	66390892	66427477
pfc	17	84358426	4.03e-06	rs47171273	intron_variant	10	Myl6	ENSMUSG00000090841	protein coding gene	128490858	128493886
pfc	17	85595057	9.26e-07	rs49331883	intergenic_variant	7	Zfp787	ENSMUSG00000046792	protein coding gene	6142285	6151048
hip	17	86341055	3.99e-06	rs230487984	intron_variant	2	2600014E21Rik	ENSMUSG00000100303	antisense lncRNA gene	75138842	75322897
pfc	17	86474321	6.49e-07	rs107785800	synonymous_variant	1	Tnr	ENSMUSG00000015829	protein coding gene	158737510	160924397
pfc	17	88173517	3.01e-06	rs108851193	intergenic_variant	2	Ryr3	ENSMUSG00000057378	protein coding gene	112631381	113030331
pfc	17	88173768	9.1e-06	rs221519949	intergenic_variant	11	Zfp692	ENSMUSG00000037243	protein coding gene	58307068	58314613
pfc	17	88173768	2.25e-08	rs221519949	intergenic_variant	8	Pik3r2	ENSMUSG00000031834	protein coding gene	70772351	70775352
pfc	17	88338412	5.68e-06	rs48648355	intergenic_variant	11	Gm12319	ENSMUSG00000087523	lincRNA gene	69654741	71656493
pfc	17	88338412	4.09e-06	rs48648355	intergenic_variant	3	Kcnd3os	ENSMUSG00000074346	antisense lncRNA gene	104441595	106452955
pfc	17	88338873	5.74e-06	rs108870578	intergenic_variant	19	Hspa12a	ENSMUSG00000025092	protein coding gene	58808897	58860984
pfc	17	88400409	1.76e-07	rs33504097	intergenic_variant	11	Obscn	ENSMUSG00000061462	protein coding gene	58994255	59136375
pfc	17	88661940	7.9e-07	rs33111744	intron_variant	1	Csrp1	ENSMUSG00000026421	protein coding gene	135729196	135752229
pfc	17	88665222	5.34e-07	rs255138847	downstream_gene_variant	8	Zfp964	ENSMUSG00000091764	protein coding gene	69654555	69664453
pfc	17	88982107	7.06e-06	rs108587969	downstream_gene_variant	15	Slc2a13	ENSMUSG00000036298	protein coding gene	91267690	91573261
pfc	17	88982222	2.69e-07	rs250874681	downstream_gene_variant	14	Ogdhl	ENSMUSG00000021913	protein coding gene	32322018	32347820
hip	17	88996197	1.98e-06	rs108573075	intron_variant	7	Gm44831	ENSMUSG00000109575	unclassified gene	59627688	59630676
hip	17	89162105	6.32e-07	rs242888737	intron_variant	19	Cwf19l1	ENSMUSG00000025200	protein coding gene	44124807	44135876
hip	17	89386095	1.83e-06	rs583421823	downstream_gene_variant	11	Nt5c3b	ENSMUSG00000017176	protein coding gene	100422320	100441182
str	18	6221365	8.25e-06	rs48145142	intron_variant	3	Gm43076	ENSMUSG00000105245	antisense lncRNA gene	97730339	97736166
hip	18	6921677	8.21e-06	rs215393330	intergenic_variant	13	Kdm1b	ENSMUSG00000038080	protein coding gene	47043498	47085279
str	18	7789311	8.04e-06	rs29849287	intergenic_variant	17	Pla2g7	ENSMUSG00000023913	protein coding gene	43568450	43612201
hip	18	11994328	5.52e-06	rs46045757	intron_variant	9	Zfp609	ENSMUSG00000040524	protein coding gene	65702213	65795495
hip	18	12183803	8.72e-07	rs29885709	downstream_gene_variant	11	Ccdc40	ENSMUSG00000039963	protein coding gene	119228571	119265212
pfc	18	16597081	3.85e-06	rs252691976	intron_variant	1	Cnih4	ENSMUSG00000062169	protein coding gene	181150930	181168994
pfc	18	17379797	6.54e-06	rs51277591	intergenic_variant	3	Pcdh10	ENSMUSG00000049100	protein coding gene	45378397	45434579
str	18	20288953	1.12e-06	rs263990921	downstream_gene_variant	7	Hspb6	ENSMUSG00000036854	protein coding gene	30552552	30555439
pfc	18	21065741	1.79e-09	rs30272488	intron_variant	3	AI504432	ENSMUSG00000056145	lincRNA gene	107039503	107054322
pfc	18	22691461	4.07e-06	rs29817206	downstream_gene_variant	2	Serf2	ENSMUSG00000074884	protein coding gene	121449197	121453420
pfc	18	25024723	1.51e-06	rs29542948	intron_variant	1	Ptpn14	ENSMUSG00000026604	protein coding gene	189786635	189876693
pfc	18	25666984	6.06e-06	rs46432272	intron_variant	14	Pcdh17	ENSMUSG00000035566	protein coding gene	84443562	84479227
pfc	18	25758683	5.8e-06	rs240087275	upstream_gene_variant	17	Zfp811	ENSMUSG00000055202	protein coding gene	32795675	32809931
str	18	29178358	1.71e-06	rs50441262	intergenic_variant	8	Taf1c	ENSMUSG00000031832	protein coding gene	119597973	119605240
hip	18	32344543	6.75e-06	rs46349370	intergenic_variant	1	Tmem206	ENSMUSG00000026627	protein coding gene	191325964	191352925
pfc	18	33721499	5.28e-06	rs30170024	intergenic_variant	16	Timmdc1	ENSMUSG00000002846	protein coding gene	38497842	38522663
str	18	34003382	6.62e-06	rs31618482	intron_variant	11	Tbc1d9b	ENSMUSG00000036644	protein coding gene	50135824	50145255
str	18	35438919	8.32e-07	rs219845847	intron_variant	17	Gpatch11	ENSMUSG00000050668	protein coding gene	78835515	78848308
pfc	18	35443485	8.41e-06	rs261823252	intron_variant	15	Nsmce2	ENSMUSG00000059586	protein coding gene	59374197	59601684
pfc	18	35443485	3.09e-06	rs261823252	intron_variant	7	Zfp710	ENSMUSG00000048897	protein coding gene	80024813	80092751
pfc	18	35443485	6.69e-06	rs261823252	intron_variant	11	Lpo	ENSMUSG00000009356	protein coding gene	87806427	87826114
str	18	38166624	2e-06	rs31746044	intergenic_variant	17	Zfp955b	ENSMUSG00000096910	protein coding gene	33289543	33304689
pfc	18	38855307	7.4e-06	rs246566462	intron_variant	5	Slc4a2	ENSMUSG00000028962	protein coding gene	24425231	24440947
str	18	40220769	5e-06	rs254101056	upstream_gene_variant	15	Csrnp2	ENSMUSG00000044636	protein coding gene	100479569	100495239
pfc	18	40335534	7.19e-06	rs227141908	intron_variant	6	Copg1	ENSMUSG00000030058	protein coding gene	87887939	87913594
str	18	41311971	2.85e-06	rs249794977	intergenic_variant	13	Aspn	ENSMUSG00000021388	protein coding gene	49544442	49567562
str	18	41532149	7.36e-06	rs219264050	intergenic_variant	1	Igfbp2	ENSMUSG00000039323	protein coding gene	72824479	72852471
str	18	41538577	3.47e-06	rs261402582	intergenic_variant	2	Gm26841	ENSMUSG00000097722	lincRNA gene	151694733	153696692
str	18	41669007	6.88e-06	rs51737917	intergenic_variant	15	Zfp647	ENSMUSG00000054967	protein coding gene	76910369	76925448
str	18	41749220	4.41e-06	rs238318888	intergenic_variant	12	Mok	ENSMUSG00000056458	protein coding gene	109807798	111840939
hip	18	42234824	8.29e-06	rs29729818	intron_variant	7	Anks4b	ENSMUSG00000030909	protein coding gene	120173857	120183716
str	18	44027592	7.93e-07	rs31945383	upstream_gene_variant	8	Ocel1	ENSMUSG00000002396	protein coding gene	71371297	71373689
hip	18	44580282	2.58e-06	rs261843309	intron_variant	4	Yars	ENSMUSG00000028811	protein coding gene	129189794	129219607
pfc	18	45014152	7.64e-06	rs217977897	intergenic_variant	2	Snhg11	ENSMUSG00000044349	protein coding gene	158375637	158386145
str	18	54530186	7.11e-06	rs47811119	intergenic_variant	5	Gm26779	ENSMUSG00000097140	lincRNA gene	108886231	110891137
str	18	57772428	2.16e-06	rs29876476	downstream_gene_variant	15	Tars	ENSMUSG00000022241	protein coding gene	11383662	11399658
str	18	57772428	3.19e-06	rs29876476	downstream_gene_variant	6	Phf14	ENSMUSG00000029629	protein coding gene	11925880	12081198
str	18	57772428	5.24e-06	rs29876476	downstream_gene_variant	15	Zfp385a	ENSMUSG00000000552	protein coding gene	103313894	103334327
str	18	57772673	4.69e-06	rs29723789	downstream_gene_variant	5	Gnai1	ENSMUSG00000057614	protein coding gene	18265134	18360413
str	18	57772673	6.63e-06	rs29723789	downstream_gene_variant	6	Gm44168	ENSMUSG00000108049	unclassified gene	87986191	87989729
str	18	57772673	3.44e-07	rs29723789	downstream_gene_variant	9	Rbm5	ENSMUSG00000032580	protein coding gene	107740494	107753074
str	18	57772673	8.08e-06	rs29723789	downstream_gene_variant	4	Hpcal4	ENSMUSG00000046093	protein coding gene	123183503	123194699
str	18	60375190	2.35e-06	rs46752468	upstream_gene_variant	17	Dll1	ENSMUSG00000014773	protein coding gene	15367353	15375823
pfc	18	60554924	2.49e-06	rs30269546	downstream_gene_variant	17	Abcg1	ENSMUSG00000024030	protein coding gene	31057693	31117981
str	18	60774091	5.32e-06	rs50500704	upstream_gene_variant	4	Ncmap	ENSMUSG00000043924	protein coding gene	135369576	135385672
hip	18	60888437	6.53e-09	rs29772031	intergenic_variant	15	Gm5805	ENSMUSG00000061848	pseudogene	80972390	82972845
hip	18	61178050	4.15e-06	rs45888408	upstream_gene_variant	7	Gm5587	ENSMUSG00000108518	pseudogene	25419153	25419826
pfc	18	61326493	7.67e-06	rs251763626	intron_variant	10	Nt5dc3	ENSMUSG00000054027	protein coding gene	86779004	86838389
str	18	61847573	5.16e-06	rs585814946	intron_variant	5	Gm42685	ENSMUSG00000105740	unclassified gene	8512463	8514852
hip	18	66421711	7.88e-06	rs29625325	intergenic_variant	2	Gm37356	ENSMUSG00000103599	unclassified gene	13012624	13014236
hip	18	66436186	7.35e-06	rs52731979	intergenic_variant	8	Slc7a5	ENSMUSG00000040010	protein coding gene	121881145	121907686
str	18	67227537	1.68e-07	rs36595570	downstream_gene_variant	17	Prss32	ENSMUSG00000048992	protein coding gene	23853771	23859776
pfc	18	68720587	7.7e-07	rs239227744	intergenic_variant	13	Gng4	ENSMUSG00000021303	protein coding gene	13784306	13827895
pfc	18	68848456	8.4e-06	rs262676888	intergenic_variant	15	Panx2	ENSMUSG00000058441	protein coding gene	89059725	89069878
pfc	18	68956515	9.77e-06	rs232967059	upstream_gene_variant	5	Phkg1	ENSMUSG00000025537	protein coding gene	129863434	129879083
pfc	18	69111567	4.77e-06	rs250105261	intergenic_variant	6	Mpp6	ENSMUSG00000038388	protein coding gene	50110240	50198598
str	18	69432337	3.34e-06	rs583114060	intron_variant	9	Lsmem2	ENSMUSG00000103409	protein coding gene	107593841	107597075
str	18	69578522	6.9e-06	rs48963231	intron_variant	11	Psme2b	ENSMUSG00000078153	protein coding gene	48945351	48946410
pfc	18	72229288	2.39e-06	rs231034951	intron_variant	7	Stard5	ENSMUSG00000046027	protein coding gene	83632016	83642328
pfc	18	72317481	5.62e-06	rs50040315	intron_variant	5	Tctn2	ENSMUSG00000029386	protein coding gene	124598748	124627738
pfc	18	74108478	1.49e-07	rs46590188	intergenic_variant	15	Kcnh3	ENSMUSG00000037579	protein coding gene	99224975	99242817
pfc	18	74801710	3.47e-14	rs239708220	intron_variant	7	Srcap	ENSMUSG00000053877	protein coding gene	127512991	127536376
str	18	75307792	2.04e-06	rs235102851	intergenic_variant	2	Brd3os	ENSMUSG00000109946	protein coding gene	27442324	27444221
str	18	76226227	8.36e-06	rs51429654	intergenic_variant	9	Ndufaf3	ENSMUSG00000070283	protein coding gene	108565864	108567342
str	18	76747372	2.14e-06	rs30061006	intergenic_variant	2	Gm14027	ENSMUSG00000090248	unclassified non-coding RNA gene	128016952	130021756
pfc	18	78914711	2.83e-06	rs30170541	intron_variant	8	Slc35e1	ENSMUSG00000019731	protein coding gene	72477994	72492614
str	18	79023856	6.89e-06	rs29964689	intron_variant	4	Ptp4a2	ENSMUSG00000028788	protein coding gene	129820220	129850003
str	18	79257872	4.38e-06	rs241671262	intergenic_variant	12	Cys1	ENSMUSG00000062563	protein coding gene	24665837	24681795
pfc	18	79428438	4.1e-06	rs243260027	intergenic_variant	7	Ngrn	ENSMUSG00000047084	protein coding gene	80261214	80265378
str	18	79868470	4.56e-06	rs47413137	intergenic_variant	17	T2	ENSMUSG00000058159	protein coding gene	8372395	8422726
pfc	18	80362828	1.22e-07	rs29575022	intron_variant	6	Tmem140	ENSMUSG00000057137	protein coding gene	34863145	34871587
str	18	80426576	3.08e-06	rs29575853	intron_variant	19	Gm14966	ENSMUSG00000079467	antisense lncRNA gene	5355522	7363759
pfc	18	80426576	1.04e-07	rs29575853	intron_variant	5	Tnip2	ENSMUSG00000059866	protein coding gene	34496095	34513979
pfc	18	80447615	4.41e-06	rs30174213	intron_variant	5	Armc10	ENSMUSG00000038525	protein coding gene	21645983	21662592
hip	18	80459525	6.54e-06	rs30026906	intron_variant	8	Gm16178	ENSMUSG00000086681	antisense lncRNA gene	60117605	62194648
hip	18	82241039	7.23e-06	rs29921132	intergenic_variant	10	Tspyl1	ENSMUSG00000047514	protein coding gene	34282189	34284885
hip	19	9947422	8.89e-06	rs235826517	intergenic_variant	13	Gadd45g	ENSMUSG00000021453	protein coding gene	51846674	51848474
hip	19	9947422	4.82e-07	rs235826517	intergenic_variant	4	5730409E04Rik	ENSMUSG00000073755	protein coding gene	126609853	126614371
hip	19	10059938	8.85e-06	rs36510465	downstream_gene_variant	6	Slc25a18	ENSMUSG00000004902	protein coding gene	120773767	120793982
pfc	19	14799942	3.9e-06	rs39325563	intergenic_variant	5	Usp30	ENSMUSG00000029592	protein coding gene	114100332	114122924
str	19	15506888	3.46e-06	rs31048033	intergenic_variant	11	Cdk3-ps	ENSMUSG00000092300	polymorphic pseudogene	116216539	116220287
hip	19	16652824	9e-15	rs36578582	intron_variant	20	Usp27x	ENSMUSG00000046269	protein coding gene	7371275	7375826
pfc	19	17218326	4.97e-06	rs50043264	intron_variant	20	Usp27x	ENSMUSG00000046269	protein coding gene	7371275	7375826
str	19	17836868	3.58e-06	rs232048442	intron_variant	8	Tmem59l	ENSMUSG00000035964	protein coding gene	70483866	70487358
str	19	17922668	4.78e-06	rs241495124	intergenic_variant	11	Tnfrsf13b	ENSMUSG00000010142	protein coding gene	61140777	61147642
str	19	18082719	6.58e-06	rs48248655	intergenic_variant	6	A430010J10Rik	ENSMUSG00000097603	unclassified non-coding RNA gene	67115672	67168426
pfc	19	18617227	1.52e-06	rs46235188	intron_variant	6	Cdkn1b	ENSMUSG00000003031	protein coding gene	134920400	134924058
pfc	19	18633066	4.15e-06	rs47244876	upstream_gene_variant	16	Abi3bp	ENSMUSG00000035258	protein coding gene	56477845	56619671
hip	19	21574198	2.72e-06	rs240320378	intergenic_variant	6	Tspan9	ENSMUSG00000030352	protein coding gene	127961399	128136709
hip	19	21576619	3.62e-06	rs37647765	intergenic_variant	10	2610008E11Rik	ENSMUSG00000060301	protein coding gene	79064373	79097600
hip	19	21780850	4.66e-06	rs216529579	intron_variant	8	Rfwd3	ENSMUSG00000033596	protein coding gene	111279367	111284406
pfc	19	21851795	4.59e-09	rs225930524	intron_variant	15	Samd12	ENSMUSG00000058656	protein coding gene	53461800	53902537
pfc	19	22073618	7.11e-06	rs37193744	intergenic_variant	11	Gm8098	ENSMUSG00000073073	unclassified non-coding RNA gene	29267464	31280491
pfc	19	22073618	7.11e-06	rs37193744	intergenic_variant	20	BC023829	ENSMUSG00000073139	protein coding gene	70460055	70477043
str	19	22672391	2.79e-06	rs46774253	intron_variant	6	Brk1	ENSMUSG00000033940	protein coding gene	113604771	113616951
pfc	19	22748608	5.67e-06	rs37283791	intron_variant	5	Gm42865	ENSMUSG00000104807	lincRNA gene	112675375	112680587
str	19	22748608	8.45e-06	rs37283791	intron_variant	1	Gm20045	ENSMUSG00000103983	lincRNA gene	171320601	171326177
str	19	22748819	6.48e-06	rs45777309	intron_variant	11	Dynll2	ENSMUSG00000020483	protein coding gene	87979524	87987533
pfc	19	23075432	2.08e-11	rs260344474	intron_variant	3	Gon4l	ENSMUSG00000054199	protein coding gene	88835227	88837520
pfc	19	23176863	8.35e-06	rs238963462	intergenic_variant	14	3425401B19Rik	ENSMUSG00000071540	protein coding gene	32659118	32685272
str	19	23311837	8.44e-06	rs248028158	intron_variant	4	Junos	ENSMUSG00000087366	antisense lncRNA gene	94051534	96167318
str	19	23447402	2.74e-06	rs50950867	intron_variant	1	Sf3b1	ENSMUSG00000025982	protein coding gene	54985169	55027478
hip	19	23447402	1.81e-06	rs50950867	intron_variant	6	Snca	ENSMUSG00000025889	protein coding gene	60731572	60829855
pfc	19	23568161	6.28e-06	rs50255362	intron_variant	3	Prkab2	ENSMUSG00000038205	protein coding gene	97658211	97673067
str	19	24572255	1.31e-06	rs30794221	intergenic_variant	10	Zfc3h1	ENSMUSG00000034163	protein coding gene	115384958	115432771
str	19	24590365	1.58e-06	rs260301678	intergenic_variant	4	Szt2	ENSMUSG00000033253	protein coding gene	118362739	118409263
pfc	19	25131980	1e-05	rs45797652	intron_variant	9	Bace1	ENSMUSG00000032086	protein coding gene	45838544	45862484
str	19	25397059	1.63e-06	rs31112993	intron_variant	4	AU040320	ENSMUSG00000028830	protein coding gene	126753554	126869694
str	19	25398528	7.53e-06	rs30322522	intron_variant	10	Rab5b	ENSMUSG00000000711	protein coding gene	128677182	128696268
pfc	19	25398757	6.07e-06	rs30689250	intron_variant	15	Cacnb3	ENSMUSG00000003352	protein coding gene	98632327	98644536
pfc	19	25671823	7.46e-06	rs30758498	intron_variant	12	3110039M20Rik	ENSMUSG00000104861	lincRNA gene	49385173	49394127
pfc	19	25671823	1.32e-06	rs30758498	intron_variant	10	Dusp6	ENSMUSG00000019960	protein coding gene	99263230	99267489
pfc	19	25770808	9.66e-06	rs236399129	intergenic_variant	13	Epdr1	ENSMUSG00000002808	protein coding gene	19591707	19619830
pfc	19	25837951	8.24e-06	rs30863438	intergenic_variant	14	Nalcn	ENSMUSG00000000197	protein coding gene	123299685	123627144
pfc	19	25837951	8.24e-06	rs30863438	intergenic_variant	20	Drp2	ENSMUSG00000000223	protein coding gene	134404779	134456573
pfc	19	26998487	8.48e-06	rs265589129	intergenic_variant	15	Mfsd3	ENSMUSG00000019080	protein coding gene	76701541	76704239
hip	19	34532602	1.15e-10	rs233793891	intergenic_variant	20	Jpx	ENSMUSG00000097571	lincRNA gene	103493794	103506425
pfc	19	35005842	3.61e-06	rs30797047	intergenic_variant	7	Rlbp1	ENSMUSG00000039194	protein coding gene	79374869	79387027
str	19	35005842	7.35e-06	rs30797047	intergenic_variant	9	Map4	ENSMUSG00000032479	protein coding gene	109931773	110083954
str	19	42300105	7.68e-06	rs3658584	intron_variant	2	Lime1	ENSMUSG00000090077	protein coding gene	180380078	182113224
pfc	19	47147317	4.1e-07	rs581135883	upstream_gene_variant	15	Naga	ENSMUSG00000022453	protein coding gene	82334616	82338826
pfc	19	47343647	6.98e-06	rs233535273	intron_variant	9	Arhgap42	ENSMUSG00000050730	protein coding gene	8994952	9239013
pfc	19	47343647	6.98e-06	rs233535273	intron_variant	2	Zbtb26	ENSMUSG00000050714	protein coding gene	37432167	37443120
pfc	19	48262128	7.57e-06	rs31011658	intron_variant	17	Tnfrsf12a	ENSMUSG00000023905	protein coding gene	23675444	23677449
hip	19	48638311	5.58e-06	rs36444962	intron_variant	13	Wdr41	ENSMUSG00000042015	protein coding gene	94976343	95023316
pfc	19	48772575	2e-06	rs257482485	intron_variant	8	Abcb10	ENSMUSG00000031974	protein coding gene	123952458	123983122
pfc	19	49174808	6.65e-06	rs222111058	intergenic_variant	2	Ralgds	ENSMUSG00000026821	protein coding gene	28513166	28553082
hip	19	49224925	7.46e-06	rs265565206	intergenic_variant	9	Aste1	ENSMUSG00000032567	protein coding gene	105395391	105405756
pfc	19	50557933	8.77e-06	rs36643229	intron_variant	4	Tinagl1	ENSMUSG00000028776	protein coding gene	130164453	130174802
pfc	19	53647975	5.6e-06	rs240979087	downstream_gene_variant	3	Gm10704	ENSMUSG00000074479	pseudogene	87576245	89577208
hip	19	55500260	1.35e-06	rs213851207	intron_variant	15	Grasp	ENSMUSG00000000531	protein coding gene	101224206	101232756
pfc	19	56939681	2.53e-06	rs31051607	intron_variant	5	Gareml	ENSMUSG00000044576	protein coding gene	30105195	30118380
[truncated: 3 more rows]
