# Supplementary material for: Genome wide association analysis in a mouse advanced intercross line
Source: Nat Commun. 2018 Dec 4;9:5162. doi: 10.1038/s41467-018-07642-8 (PMC6279738; doi:10.1038/s41467-018-07642-8)
Supplement: Supplementary file 9 — Supplementary Data 6 [file 41467_2018_7642_MOESM9_ESM.xlsx]

## Sheet: Gonzales_SupplData_Pedigree_6
id	sire	dam	sex	generation
-9999	0	0	1	F0
-9998	0	0	2	F0
-9997	-9999	-9998	1	F1
-9996	-9999	-9998	2	F1
66	-9997	-9996	2	F2
67	-9997	-9996	2	F2
68	-9997	-9996	1	F2
73	-9997	-9996	1	F2
84	-9997	-9996	1	F2
87	-9997	-9996	1	F2
97	-9997	-9996	2	F2
100	-9997	-9996	1	F2
101	-9997	-9996	2	F2
104	-9997	-9996	2	F2
108	-9997	-9996	1	F2
113	-9997	-9996	2	F2
115	-9997	-9996	1	F2
116	-9997	-9996	2	F2
118	-9997	-9996	1	F2
120	-9997	-9996	1	F2
121	-9997	-9996	2	F2
123	-9997	-9996	1	F2
124	-9997	-9996	2	F2
125	-9997	-9996	1	F2
127	-9997	-9996	1	F2
128	-9997	-9996	2	F2
130	-9997	-9996	2	F2
131	-9997	-9996	1	F2
132	-9997	-9996	2	F2
135	-9997	-9996	2	F2
136	-9997	-9996	1	F2
141	-9997	-9996	2	F2
143	-9997	-9996	1	F2
154	-9997	-9996	1	F2
155	-9997	-9996	2	F2
160	-9997	-9996	1	F2
162	-9997	-9996	2	F2
165	-9997	-9996	1	F2
167	-9997	-9996	2	F2
168	-9997	-9996	2	F2
175	-9997	-9996	2	F2
178	-9997	-9996	2	F2
183	-9997	-9996	1	F2
186	-9997	-9996	1	F2
187	-9997	-9996	2	F2
190	-9997	-9996	2	F2
191	-9997	-9996	2	F2
195	-9997	-9996	1	F2
196	-9997	-9996	1	F2
197	-9997	-9996	1	F2
198	-9997	-9996	2	F2
200	-9997	-9996	1	F2
201	-9997	-9996	2	F2
202	-9997	-9996	2	F2
203	-9997	-9996	2	F2
204	-9997	-9996	1	F2
208	-9997	-9996	2	F2
210	-9997	-9996	1	F2
213	-9997	-9996	2	F2
215	-9997	-9996	2	F2
216	-9997	-9996	2	F2
217	-9997	-9996	1	F2
218	-9997	-9996	1	F2
220	-9997	-9996	1	F2
222	-9997	-9996	1	F2
223	-9997	-9996	1	F2
225	-9997	-9996	1	F2
226	-9997	-9996	2	F2
228	-9997	-9996	2	F2
229	-9997	-9996	1	F2
230	-9997	-9996	1	F2
231	-9997	-9996	1	F2
232	-9997	-9996	1	F2
233	-9997	-9996	2	F2
236	-9997	-9996	2	F2
238	-9997	-9996	1	F2
239	-9997	-9996	1	F2
242	-9997	-9996	2	F2
243	-9997	-9996	2	F2
245	-9997	-9996	1	F2
249	-9997	-9996	2	F2
250	-9997	-9996	1	F2
251	-9997	-9996	1	F2
253	-9997	-9996	2	F2
256	-9997	-9996	2	F2
259	-9997	-9996	1	F2
260	-9997	-9996	2	F2
262	-9997	-9996	1	F2
263	-9997	-9996	1	F2
265	-9997	-9996	1	F2
266	-9997	-9996	2	F2
267	-9997	-9996	2	F2
269	-9997	-9996	2	F2
272	-9997	-9996	2	F2
274	-9997	-9996	1	F2
275	-9997	-9996	2	F2
280	-9997	-9996	2	F2
282	-9997	-9996	2	F2
284	-9997	-9996	2	F2
285	-9997	-9996	2	F2
288	-9997	-9996	2	F2
289	-9997	-9996	2	F2
290	-9997	-9996	2	F2
291	-9997	-9996	2	F2
292	-9997	-9996	2	F2
297	-9997	-9996	1	F2
298	-9997	-9996	1	F2
299	-9997	-9996	2	F2
300	-9997	-9996	2	F2
301	-9997	-9996	1	F2
302	-9997	-9996	2	F2
307	-9997	-9996	2	F2
308	-9997	-9996	1	F2
309	-9997	-9996	2	F2
312	-9997	-9996	1	F2
314	-9997	-9996	2	F2
315	-9997	-9996	2	F2
316	-9997	-9996	2	F2
317	-9997	-9996	1	F2
318	-9997	-9996	2	F2
319	-9997	-9996	1	F2
323	-9997	-9996	1	F2
324	-9997	-9996	2	F2
326	-9997	-9996	1	F2
327	-9997	-9996	2	F2
328	-9997	-9996	2	F2
331	-9997	-9996	2	F2
332	-9997	-9996	2	F2
333	-9997	-9996	1	F2
334	-9997	-9996	2	F2
336	-9997	-9996	1	F2
337	-9997	-9996	2	F2
338	-9997	-9996	2	F2
339	-9997	-9996	2	F2
340	-9997	-9996	2	F2
341	-9997	-9996	2	F2
342	-9997	-9996	1	F2
343	-9997	-9996	1	F2
344	-9997	-9996	1	F2
346	-9997	-9996	2	F2
347	-9997	-9996	2	F2
348	-9997	-9996	1	F2
349	-9997	-9996	1	F2
350	-9997	-9996	1	F2
351	-9997	-9996	2	F2
354	-9997	-9996	2	F2
355	-9997	-9996	1	F2
356	-9997	-9996	2	F2
357	-9997	-9996	2	F2
359	-9997	-9996	1	F2
360	-9997	-9996	2	F2
363	-9997	-9996	1	F2
364	-9997	-9996	2	F2
365	-9997	-9996	1	F2
366	-9997	-9996	2	F2
370	-9997	-9996	1	F2
371	-9997	-9996	1	F2
372	-9997	-9996	2	F2
373	-9997	-9996	1	F2
374	-9997	-9996	2	F2
375	-9997	-9996	1	F2
377	-9997	-9996	1	F2
378	-9997	-9996	1	F2
379	-9997	-9996	2	F2
382	-9997	-9996	2	F2
383	-9997	-9996	1	F2
385	-9997	-9996	2	F2
387	-9997	-9996	1	F2
388	-9997	-9996	1	F2
389	-9997	-9996	2	F2
390	-9997	-9996	1	F2
392	-9997	-9996	1	F2
393	-9997	-9996	1	F2
394	-9997	-9996	1	F2
395	-9997	-9996	1	F2
396	-9997	-9996	2	F2
397	-9997	-9996	2	F2
398	-9997	-9996	2	F2
399	-9997	-9996	1	F2
400	-9997	-9996	1	F2
401	-9997	-9996	2	F2
402	-9997	-9996	1	F2
403	-9997	-9996	1	F2
405	-9997	-9996	1	F2
406	-9997	-9996	1	F2
407	-9997	-9996	2	F2
408	-9997	-9996	2	F2
409	-9997	-9996	2	F2
410	-9997	-9996	2	F2
411	-9997	-9996	2	F2
412	-9997	-9996	2	F2
413	-9997	-9996	1	F2
414	-9997	-9996	1	F2
415	-9997	-9996	1	F2
417	-9997	-9996	2	F2
418	-9997	-9996	2	F2
420	-9997	-9996	2	F2
422	-9997	-9996	1	F2
424	-9997	-9996	1	F2
425	-9997	-9996	2	F2
426	-9997	-9996	1	F2
428	-9997	-9996	2	F2
429	-9997	-9996	1	F2
431	-9997	-9996	1	F2
433	-9997	-9996	2	F2
436	-9997	-9996	1	F2
437	-9997	-9996	1	F2
438	-9997	-9996	1	F2
439	-9997	-9996	1	F2
441	-9997	-9996	2	F2
443	-9997	-9996	1	F2
445	-9997	-9996	1	F2
446	-9997	-9996	1	F2
447	-9997	-9996	1	F2
451	-9997	-9996	1	F2
452	-9997	-9996	1	F2
453	-9997	-9996	2	F2
454	-9997	-9996	2	F2
455	-9997	-9996	1	F2
458	-9997	-9996	2	F2
459	-9997	-9996	1	F2
460	-9997	-9996	2	F2
461	-9997	-9996	1	F2
462	-9997	-9996	2	F2
463	-9997	-9996	2	F2
466	-9997	-9996	2	F2
467	-9997	-9996	1	F2
468	-9997	-9996	2	F2
470	-9997	-9996	2	F2
472	-9997	-9996	1	F2
473	-9997	-9996	1	F2
474	-9997	-9996	2	F2
475	-9997	-9996	1	F2
476	-9997	-9996	1	F2
478	-9997	-9996	1	F2
1182	-9997	-9996	1	F2
1190	-9997	-9996	2	F2
1191	-9997	-9996	1	F2
545	100	116	1	F3
569	186	167	2	F3
572	87	132	2	F3
575	186	167	1	F3
578	87	132	1	F3
662	84	198	1	F3
679	127	141	2	F3
680	127	141	1	F3
684	154	113	2	F3
691	154	113	1	F3
692	125	128	1	F3
694	125	128	2	F3
696	165	202	1	F3
697	165	202	1	F3
699	73	101	2	F3
705	73	101	2	F3
730	196	124	2	F3
731	196	124	1	F3
733	204	121	2	F3
738	204	121	1	F3
759	195	178	2	F3
789	68	201	2	F3
792	68	201	1	F3
853	123	191	2	F3
854	123	191	1	F3
888	210	266	2	F3
889	210	266	1	F3
948	251	272	2	F3
950	218	282	2	F3
951	218	282	1	F3
955	251	272	1	F3
1011	200	280	1	F3
1029	259	256	1	F3
1030	259	256	2	F3
1032	220	267	2	F3
1036	239	260	1	F3
1057	238	269	2	F3
1059	238	269	1	F3
1060	245	233	1	F3
1065	250	215	2	F3
1070	231	208	2	F3
1071	231	208	1	F3
1079	223	243	1	F3
1085	274	253	2	F3
1086	223	243	2	F3
1090	232	216	2	F3
1091	232	216	1	F3
1094	217	228	2	F3
1102	217	228	1	F3
1115	183	226	2	F3
1118	263	242	1	F3
1124	263	242	2	F3
1134	197	249	1	F3
1138	197	249	2	F3
1139	NA	135	2	F3
1140	NA	135	1	F3
1162	230	275	2	F3
1163	230	275	1	F3
1198	323	332	2	F3
1202	326	334	2	F3
1207	326	334	1	F3
1209	323	332	1	F3
1214	349	292	1	F3
1219	143	130	2	F3
1223	349	292	2	F3
1225	297	315	2	F3
1231	297	315	1	F3
1235	131	309	2	F3
1252	363	299	1	F3
1254	301	318	1	F3
1261	301	318	2	F3
1264	363	299	2	F3
1273	312	327	2	F3
1282	342	284	2	F3
1283	342	284	1	F3
1293	350	316	2	F3
1310	298	314	2	F3
1313	298	314	1	F3
1314	344	302	1	F3
1315	344	302	2	F3
1319	319	331	1	F3
1320	225	104	2	F3
1328	225	104	1	F3
1332	259	66	2	F3
1333	265	175	1	F3
1337	265	175	2	F3
1342	259	66	1	F3
1365	229	187	1	F3
1367	229	187	2	F3
1377	160	168	2	F3
1379	160	168	1	F3
1380	136	67	2	F3
1381	136	67	1	F3
1387	317	291	1	F3
1390	355	307	2	F3
1391	355	307	1	F3
1401	317	291	2	F3
1411	262	155	2	F3
1413	262	155	1	F3
1417	120	162	1	F3
1419	120	162	2	F3
1422	365	288	2	F3
1435	365	288	1	F3
1462	308	328	1	F3
1463	308	328	2	F3
1466	343	290	2	F3
1467	343	290	1	F3
1477	108	203	1	F3
1479	118	213	1	F3
1481	118	213	2	F3
1485	165	190	1	F3
1486	165	135	2	F3
1501	222	97	1	F3
1510	336	289	2	F3
1521	348	285	1	F3
1525	333	300	1	F3
1526	115	236	1	F3
1530	395	341	1	F3
1532	395	341	1	F3
1539	370	397	1	F3
1540	400	382	2	F3
1541	400	382	2	F3
1550	388	346	2	F3
1561	395	341	1	F3
1563	115	236	2	F3
1566	115	236	1	F3
1569	405	337	2	F3
1575	406	374	1	F3
1577	406	374	2	F3
1585	394	351	1	F3
1586	394	351	2	F3
1588	405	337	1	F3
1594	392	364	2	F3
1597	403	339	2	F3
1604	403	339	1	F3
1609	392	364	1	F3
1612	390	338	2	F3
1619	390	338	1	F3
1623	393	360	2	F3
1626	393	360	2	F3
1629	399	347	1	F3
1638	414	396	1	F3
1644	415	354	2	F3
1645	415	354	2	F3
1655	373	398	1	F3
1664	375	356	2	F3
1668	413	379	1	F3
1672	377	366	1	F3
1677	377	366	2	F3
1685	413	379	2	F3
1688	383	372	1	F3
1696	378	385	2	F3
1699	378	385	1	F3
1708	387	340	2	F3
1721	402	357	1	F3
1729	387	340	1	F3
1734	371	389	2	F3
1738	429	409	2	F3
1747	426	401	1	F3
1750	426	401	2	F3
1754	429	409	1	F3
1762	422	407	2	F3
1766	431	408	2	F3
1775	445	428	2	F3
1778	445	428	1	F3
1782	359	324	2	F3
1789	436	425	2	F3
1791	436	425	1	F3
1799	446	412	2	F3
1800	446	412	1	F3
1817	443	418	2	F3
1819	443	418	1	F3
1825	438	417	1	F3
1826	438	417	2	F3
1831	437	411	2	F3
1834	439	420	1	F3
1839	439	420	2	F3
1848	478	462	1	F3
1855	447	458	2	F3
1857	447	458	1	F3
1862	472	463	1	F3
1868	472	463	2	F3
1876	476	441	1	F3
1884	473	453	2	F3
1885	473	453	1	F3
1893	461	474	1	F3
1894	461	474	2	F3
1899	424	410	1	F3
1917	459	470	1	F3
1919	459	470	2	F3
1927	467	454	2	F3
1943	452	460	2	F3
1949	475	433	1	F3
1959	455	466	2	F3
1961	455	466	1	F3
1970	451	468	2	F3
1973	451	468	1	F3
2215	680	789	2	F4
2287	545	888	1	F4
2291	545	888	2	F4
2380	692	679	2	F4
2391	889	1032	2	F4
2393	889	1032	1	F4
2396	738	572	2	F4
2401	738	572	1	F4
2407	1029	1162	1	F4
2409	1029	1162	2	F4
2519	662	759	2	F4
2527	662	759	1	F4
2536	697	569	1	F4
2538	697	569	2	F4
2548	731	948	1	F4
2549	731	948	1	F4
2551	955	699	2	F4
2561	955	699	1	F4
2566	1011	1094	1	F4
2569	1011	1094	2	F4
2571	1102	733	1	F4
2585	1060	684	1	F4
2593	1140	950	1	F4
2597	1140	950	2	F4
2611	575	1139	1	F4
2613	575	1139	2	F4
2624	578	1090	1	F4
2625	578	1090	2	F4
2628	792	1115	2	F4
2631	792	1115	1	F4
2639	854	1086	2	F4
2644	854	1086	1	F4
2648	1036	1070	2	F4
2653	1036	1070	1	F4
2663	696	1124	1	F4
2665	696	1124	2	F4
2676	1079	1057	2	F4
2678	1079	1057	1	F4
2679	691	1085	2	F4
2688	1059	853	1	F4
2695	1059	853	2	F4
2698	1071	1065	2	F4
2700	1071	1065	1	F4
2706	1118	1030	2	F4
2711	1118	1030	1	F4
2718	951	694	2	F4
2720	951	694	1	F4
2745	1091	1138	2	F4
2759	1134	705	1	F4
2761	1134	705	2	F4
2780	1163	730	1	F4
2782	1163	730	2	F4
2785	1163	730	1	F4
2958	1319	1219	1	F4
2960	1319	1219	2	F4
2972	1254	1235	1	F4
2976	1254	1235	2	F4
2985	1413	1315	1	F4
2986	1413	1315	2	F4
3055	1328	1223	2	F4
3059	1328	1223	1	F4
3064	1342	1264	2	F4
3069	1342	1264	1	F4
3074	1333	1190	2	F4
3080	1333	1190	1	F4
3207	1209	1380	2	F4
3209	1209	1380	1	F4
3217	1379	1401	1	F4
3225	1417	1337	2	F4
3235	1417	1337	1	F4
3254	1462	1320	2	F4
3257	1462	1320	1	F4
3269	1252	1390	2	F4
3270	1252	1390	1	F4
3274	1214	1282	1	F4
3281	1214	1282	2	F4
3293	1314	1377	2	F4
3304	1314	1377	1	F4
3320	1435	1367	1	F4
3329	1283	1486	2	F4
3333	1283	1486	1	F4
3337	1501	1293	1	F4
3345	1501	1293	2	F4
3378	1479	1463	2	F4
3379	1479	1463	1	F4
3384	1485	1273	1	F4
3387	1485	1273	2	F4
3394	1467	1481	1	F4
3400	1231	1510	2	F4
3403	1231	1510	1	F4
3409	1387	1261	1	F4
3414	1387	1261	2	F4
3475	1539	1541	2	F4
3483	1539	1541	1	F4
3485	1532	1586	1	F4
3488	1532	1586	2	F4
3494	1391	1419	2	F4
3496	1391	1419	1	F4
3504	1561	1198	2	F4
3505	1561	1198	1	F4
3511	1365	1550	1	F4
3512	1365	1550	2	F4
3518	1313	1664	1	F4
3526	1313	1664	2	F4
3528	1588	1577	1	F4
3529	1588	1577	2	F4
3605	1604	1225	2	F4
3606	1604	1225	1	F4
3610	1575	1569	1	F4
3617	1575	1569	2	F4
3628	1477	1411	2	F4
3632	1477	1411	1	F4
3636	1699	1623	1	F4
3645	1699	1623	2	F4
3661	1526	1540	2	F4
3667	1525	1563	2	F4
3672	1525	1563	1	F4
3680	1530	1466	2	F4
3743	1207	1597	2	F4
3744	1207	1597	1	F4
3746	1638	1677	1	F4
3747	1638	1677	2	F4
3756	1381	1685	1	F4
3759	1381	1685	2	F4
3762	1609	1202	2	F4
3765	1609	1202	1	F4
3775	1619	1332	1	F4
3777	1619	1332	2	F4
3795	1688	1612	1	F4
3803	1688	1612	2	F4
3818	1182	1422	2	F4
3835	1585	1734	2	F4
3838	1585	1734	1	F4
3867	1191	1310	2	F4
3869	1754	1594	1	F4
3872	1754	1594	1	F4
3941	1747	1782	2	F4
3948	1747	1782	1	F4
3950	1668	1839	1	F4
4014	1521	1789	1	F4
4020	1721	1762	2	F4
4025	1729	1831	1	F4
4026	1729	1831	2	F4
4041	1825	1708	1	F4
4043	1825	1708	2	F4
4044	1819	1696	2	F4
4046	1819	1696	1	F4
4054	1834	1738	1	F4
4058	1834	1738	2	F4
4071	1885	1817	1	F4
4078	1885	1817	2	F4
4080	1862	1766	1	F4
4082	1862	1766	1	F4
4100	1566	1855	2	F4
4104	1566	1855	1	F4
4109	1848	1927	2	F4
4110	1848	1927	2	F4
4138	1899	1884	1	F4
4139	1899	1884	2	F4
4143	1961	1799	2	F4
4157	1973	1775	2	F4
4165	1973	1775	1	F4
4180	1949	1943	2	F4
4187	1949	1943	1	F4
4208	1893	1644	2	F4
4243	1629	1959	2	F4
4256	1655	1919	2	F4
4258	1655	1919	1	F4
4264	1791	1894	1	F4
4267	1791	1894	2	F4
4274	1672	1750	1	F4
4295	1917	1826	2	F4
4302	1800	1868	2	F4
4306	1800	1868	1	F4
4331	1876	1970	2	F4
4333	1876	1970	1	F4
4346	1778	1626	1	F4
4350	1778	1626	2	F4
4419	1857	1645	1	F4
4424	1857	1645	2	F4
4571	2549	2538	2	F5
4573	2549	2538	1	F5
4585	2561	2291	2	F5
4589	2561	2291	1	F5
4590	2561	2291	2	F5
4639	2401	2215	2	F5
4640	2401	2215	1	F5
4688	2571	2639	1	F5
4691	2571	2639	2	F5
4715	2566	2409	2	F5
4716	2566	2409	1	F5
4717	2536	2698	1	F5
4718	2536	2698	2	F5
4719	2536	2698	1	F5
4823	2393	2519	1	F5
4826	2393	2519	2	F5
4828	2407	2569	1	F5
4831	2407	2569	2	F5
4833	2407	2569	2	F5
4887	2663	2613	1	F5
4889	2663	2613	2	F5
4900	2678	2679	2	F5
4909	2678	2679	1	F5
4914	2624	2718	1	F5
4915	2624	2718	2	F5
4917	2624	2718	2	F5
4919	2700	2380	1	F5
4921	2700	2380	2	F5
4939	2759	2706	1	F5
4940	2759	2706	2	F5
4970	2287	2665	1	F5
4974	2287	2665	2	F5
4976	2287	2665	1	F5
4987	2548	2628	1	F5
4988	2548	2628	2	F5
4998	2611	2625	1	F5
5006	2631	2648	1	F5
5007	2631	2648	2	F5
5018	2644	2551	2	F5
5041	2585	2695	2	F5
5050	2585	2695	1	F5
5056	2688	2391	1	F5
5058	2688	2391	1	F5
5060	2688	2391	2	F5
5066	2527	2761	1	F5
5070	2527	2761	2	F5
5084	2711	2745	1	F5
5088	2711	2745	2	F5
5111	2653	2396	2	F5
5113	2653	2396	1	F5
5135	2593	2597	2	F5
5136	2593	2597	1	F5
5196	2972	2986	1	F5
5202	2972	2986	2	F5
5296	2958	3254	2	F5
5298	2958	3254	1	F5
5305	2958	3254	2	F5
5345	2985	3064	2	F5
5348	2985	3064	2	F5
5350	2985	3064	1	F5
5432	3069	3074	1	F5
5434	3069	3074	2	F5
5436	3069	3074	1	F5
5496	3320	2976	2	F5
5503	3320	2976	1	F5
5507	3333	3378	1	F5
5510	3333	3378	2	F5
5525	3274	2960	2	F5
5528	3274	2960	1	F5
5530	3274	2960	1	F5
5570	3379	3345	2	F5
5571	3379	3345	1	F5
5572	3379	3345	1	F5
5580	3394	3387	2	F5
5581	3394	3387	1	F5
5588	3384	2782	2	F5
5589	3384	2782	1	F5
5591	3384	2782	2	F5
5601	2720	2676	1	F5
5612	3337	3055	2	F5
5617	2780	3475	1	F5
5619	2780	3475	1	F5
5621	2780	3475	2	F5
5627	3483	3329	2	F5
5637	3511	3269	2	F5
5644	3511	3269	1	F5
5646	3511	3269	1	F5
5657	3518	3504	2	F5
5658	3518	3504	1	F5
5676	3528	3512	1	F5
5689	3795	3818	1	F5
5690	3795	3818	2	F5
5706	3217	3529	1	F5
5707	3217	3529	2	F5
5741	3485	3661	1	F5
5747	3485	3661	2	F5
5750	3485	3661	1	F5
5757	3744	3225	1	F5
5761	3744	3225	2	F5
5765	3257	3667	1	F5
5776	3756	3494	1	F5
5783	3403	3762	1	F5
5784	3403	3762	1	F5
5785	3746	3777	1	F5
5788	3746	3777	2	F5
5792	3746	3777	2	F5
5814	3505	3803	2	F5
5817	3505	3803	2	F5
5822	3209	3645	2	F5
5823	3209	3645	1	F5
5829	3209	3645	2	F5
5832	3080	3617	1	F5
5835	3080	3617	2	F5
5843	3610	3743	2	F5
5844	3610	3743	1	F5
5867	3059	3835	1	F5
5870	3059	3835	2	F5
5880	3270	3605	2	F5
5883	3270	3605	1	F5
5939	3838	3281	1	F5
5941	3838	3281	2	F5
5958	3235	3941	2	F5
5961	3235	3941	1	F5
6020	3948	3207	1	F5
6024	3948	3207	2	F5
6028	3948	3207	2	F5
6046	3304	4043	2	F5
6051	3304	4043	2	F5
6053	3775	4044	2	F5
6058	3775	4044	1	F5
6062	4041	3414	1	F5
6070	4041	3414	2	F5
6094	4025	3400	2	F5
6096	4025	3400	1	F5
6110	4014	3680	1	F5
6117	4014	3680	2	F5
6122	3409	4058	2	F5
6126	3409	4058	2	F5
6130	3409	4058	1	F5
6158	3869	3293	1	F5
6166	3869	3293	1	F5
6169	3869	3293	2	F5
6176	4054	4110	2	F5
6201	3672	4208	2	F5
6231	4187	4350	1	F5
6233	4187	4350	1	F5
6236	4274	4295	2	F5
6238	4274	4295	1	F5
6239	4274	4295	2	F5
6261	4333	4078	2	F5
6265	4333	4078	1	F5
6282	3765	4109	1	F5
6291	3950	4143	1	F5
6292	3950	4143	1	F5
6293	3950	4143	2	F5
6303	2785	4100	2	F5
6327	3606	4243	1	F5
6333	4138	4256	2	F5
6341	4138	4256	1	F5
6344	4138	4256	1	F5
6346	4258	3867	1	F5
6347	4258	3867	2	F5
6349	4258	3867	2	F5
6378	4104	3488	1	F5
6387	4080	3526	2	F5
6388	4080	3526	1	F5
6394	4165	3759	2	F5
6398	4165	3759	1	F5
6403	4071	4302	2	F5
6405	4071	4302	1	F5
6406	4071	4302	1	F5
6414	3632	4180	1	F5
6418	4046	4331	2	F5
6424	4046	4331	1	F5
6433	4346	4139	2	F5
6435	4346	4139	1	F5
6441	4082	4026	2	F5
6458	3636	4020	2	F5
6462	3636	4020	1	F5
6475	4264	4424	2	F5
6481	4264	4424	2	F5
6495	4419	4267	1	F5
6505	4306	3747	2	F5
6507	4306	3747	2	F5
6550	3496	4157	2	F5
6554	3496	4157	1	F5
6605	3872	3628	1	F5
6606	3872	3628	2	F5
6740	4887	4831	1	F6
6741	4887	4831	2	F6
6745	4887	4831	2	F6
6751	4909	4826	2	F6
6752	4909	4826	1	F6
6755	4909	4826	1	F6
6876	4589	4900	2	F6
6881	4589	4900	1	F6
6891	4970	4917	1	F6
6892	4970	4917	2	F6
6943	4573	4715	1	F6
6945	4573	4715	1	F6
6954	4688	4585	1	F6
6957	4688	4585	2	F6
6959	4688	4585	2	F6
6981	4823	4691	2	F6
6989	5058	4833	1	F6
6990	5058	4833	2	F6
6999	5066	5060	1	F6
7004	5066	5060	2	F6
7006	5084	4921	1	F6
7014	5113	4590	1	F6
7015	5113	4590	1	F6
7024	5006	5135	2	F6
7027	5006	5135	1	F6
7028	5006	5135	2	F6
7073	5056	5305	1	F6
7074	5056	5305	1	F6
7082	5056	5305	2	F6
7117	5196	5434	1	F6
7136	5507	4639	2	F6
7146	5507	4639	1	F6
7210	4716	5018	2	F6
7216	4716	5018	1	F6
7222	5050	4889	2	F6
7227	4976	5111	2	F6
7228	4976	5111	2	F6
7235	4976	5111	1	F6
7319	4828	5007	1	F6
7348	4640	5070	1	F6
7354	4640	5070	2	F6
7366	4939	5510	1	F6
7371	5136	5570	2	F6
7376	5136	5570	1	F6
7383	5530	4988	1	F6
7384	5530	4988	2	F6
7393	5528	5580	1	F6
7396	5528	5580	2	F6
7404	4914	5588	2	F6
7408	4914	5588	1	F6
7438	5581	5525	1	F6
7444	5581	5525	2	F6
7463	4998	5612	2	F6
7465	4998	5612	1	F6
7472	5572	4940	1	F6
7474	5572	4940	2	F6
7484	5619	4974	2	F6
7486	5619	4974	1	F6
7488	5706	5496	1	F6
7493	5706	5496	2	F6
7502	5757	5348	2	F6
7505	5757	5348	1	F6
7512	4717	5621	2	F6
7514	4717	5621	1	F6
7525	5617	5296	1	F6
7527	5617	5296	2	F6
7532	5765	4915	2	F6
7533	5765	4915	1	F6
7541	4719	5041	2	F6
7545	4719	5041	1	F6
7566	4987	4718	1	F6
7568	4987	4718	2	F6
7571	5750	5591	1	F6
7572	5750	5591	2	F6
7583	5785	5202	2	F6
7623	5601	5870	1	F6
7628	5601	5870	2	F6
7631	5658	5843	2	F6
7636	5658	5843	1	F6
7641	5784	5345	1	F6
7647	5784	5345	2	F6
7656	5867	5627	2	F6
7658	5867	5627	1	F6
7661	5298	5941	1	F6
7664	5298	5941	2	F6
7713	5832	6051	1	F6
7727	5646	6053	2	F6
7735	5646	6053	1	F6
7766	6058	5657	1	F6
7777	5350	6028	1	F6
7779	5350	6028	1	F6
7782	5350	6028	2	F6
7784	5783	5958	2	F6
7788	5783	5958	2	F6
7789	5783	5958	1	F6
7794	5503	5814	2	F6
7802	5676	6024	2	F6
7804	5676	6024	1	F6
7810	5676	6024	2	F6
7874	6158	5835	2	F6
7875	6158	5835	2	F6
7877	6158	5835	1	F6
7884	6233	6239	1	F6
7905	5883	6176	1	F6
7908	6166	5822	1	F6
7910	6166	5822	2	F6
7926	6231	6236	2	F6
7933	5741	6475	1	F6
7938	5741	6475	1	F6
7940	5741	6475	2	F6
7946	6327	5829	2	F6
7949	6327	5829	2	F6
7954	6327	5829	1	F6
7968	5823	6261	2	F6
7972	5823	6261	1	F6
7980	6130	6347	1	F6
7981	6282	5792	2	F6
7985	6282	5792	1	F6
7997	6346	6126	2	F6
8007	6096	6169	2	F6
8010	6096	6169	1	F6
8013	5939	6201	1	F6
8017	5939	6201	2	F6
8018	5939	6201	2	F6
8023	6110	6303	2	F6
8025	6341	5761	1	F6
8028	6341	5761	2	F6
8031	6341	5761	1	F6
8033	5436	5707	1	F6
8038	5436	5707	2	F6
8044	6238	6418	1	F6
8051	6238	6418	2	F6
8055	6414	6122	1	F6
8059	6414	6122	2	F6
8074	5689	6333	1	F6
8095	6435	5788	1	F6
8104	6020	6458	2	F6
8109	6020	6458	1	F6
8113	5589	6481	1	F6
8118	5589	6481	2	F6
8119	5589	6481	2	F6
8120	5844	6441	1	F6
8123	6291	6387	2	F6
8124	6291	6387	1	F6
8128	6424	5817	2	F6
8133	6424	5817	1	F6
8138	6265	5880	2	F6
8139	6265	5880	1	F6
8142	6265	5880	2	F6
8154	6378	6117	2	F6
8156	6378	6117	1	F6
8158	6378	6117	2	F6
8159	6378	6117	1	F6
8166	6062	6394	1	F6
8171	6062	6394	2	F6
8184	6406	5690	1	F6
8188	6406	5690	2	F6
8198	6405	6070	1	F6
8199	6405	6070	2	F6
8201	6405	6070	2	F6
8209	6495	5747	1	F6
8211	6495	5747	2	F6
8213	6495	5747	2	F6
8217	4919	4571	1	F6
8222	5961	6293	2	F6
8224	5961	6293	1	F6
8226	5571	5088	2	F6
8228	5571	5088	1	F6
8232	5571	5088	2	F6
8251	6388	6094	2	F6
8252	6388	6094	1	F6
8255	6388	6094	1	F6
8331	5776	6433	2	F6
8335	5776	6433	1	F6
8336	5776	6433	2	F6
8345	6344	6550	2	F6
8360	5644	6046	1	F6
8364	5644	6046	2	F6
8370	6554	6403	1	F6
8372	6554	6403	2	F6
8380	6292	6606	2	F6
8381	6292	6606	2	F6
8383	6292	6606	1	F6
8411	6462	6505	1	F6
8430	6605	6507	1	F6
8447	6398	6349	2	F6
8470	5432	5637	1	F6
8474	5432	5637	2	F6
8611	6740	6957	2	F7
8664	6945	7082	2	F7
8665	6945	7082	1	F7
8688	7216	6892	2	F7
8692	7216	6892	1	F7
8693	7216	6892	1	F7
8695	7408	6959	1	F7
8701	7408	6959	2	F7
8708	7505	7493	2	F7
8717	7014	7444	1	F7
8721	7014	7444	2	F7
8722	7014	7444	2	F7
8728	6954	7463	2	F7
8734	6954	7463	1	F7
8740	7488	7502	2	F7
8745	7488	7502	2	F7
8747	7488	7502	1	F7
8749	6752	6741	1	F7
8767	6954	7463	1	F7
8778	6755	6745	2	F7
8822	6881	7024	1	F7
8824	6881	7024	1	F7
8828	6881	7024	2	F7
8841	6943	6981	2	F7
8844	6943	6981	1	F7
8851	6943	6981	2	F7
8868	7073	7028	1	F7
8875	7073	7028	2	F7
8876	7073	7028	2	F7
8942	7348	7222	2	F7
8949	7348	7222	1	F7
8951	7393	7210	2	F7
8955	7393	7210	2	F7
8956	7393	7210	1	F7
8968	7006	6751	1	F7
8971	7006	6751	2	F7
8976	7006	6751	2	F7
9027	7146	6876	1	F7
9032	7146	6876	2	F7
9033	7146	6876	1	F7
9083	6891	7396	2	F7
9089	6891	7396	1	F7
9096	7319	7004	2	F7
9102	7319	7004	1	F7
9105	6999	7404	1	F7
9106	6999	7404	2	F7
9130	6999	7404	1	F7
9147	6989	7371	2	F7
9148	6989	7371	1	F7
9150	7514	7532	1	F7
9155	7514	7532	1	F7
9207	7383	7227	2	F7
9208	7383	7227	1	F7
9210	7074	7512	1	F7
9271	7015	7572	1	F7
9285	7366	7628	1	F7
9289	7366	7628	2	F7
9291	7366	7628	2	F7
9298	7571	7474	1	F7
9299	7571	7474	2	F7
9300	7571	7474	2	F7
9312	7533	7568	1	F7
9313	7533	7568	1	F7
9323	7533	7568	2	F7
9351	7117	7631	1	F7
9352	7117	7631	2	F7
9355	7636	7583	2	F7
9359	7636	7583	2	F7
9360	7636	7583	1	F7
9372	7376	7541	2	F7
9410	7735	7788	1	F7
9413	7789	7727	2	F7
9516	7027	6990	2	F7
9519	7027	6990	1	F7
9523	7027	6990	2	F7
9538	7884	7875	2	F7
9548	7884	7875	1	F7
9550	7884	7875	1	F7
9567	7713	7949	1	F7
9568	7713	7949	2	F7
9586	7641	7802	2	F7
9593	7766	7874	1	F7
9596	7766	7874	1	F7
9609	8010	8051	1	F7
9611	8010	8051	1	F7
9613	8010	8051	2	F7
9619	7938	7228	1	F7
9620	7938	7228	2	F7
9626	7877	7946	1	F7
9631	7465	7940	2	F7
9632	7465	7940	1	F7
9637	7465	7940	2	F7
9659	7985	7997	1	F7
9661	7985	7997	2	F7
9666	8033	7794	2	F7
9667	8033	7794	1	F7
9670	8033	7794	2	F7
9675	7972	7981	2	F7
9683	7972	7981	1	F7
9684	7972	7981	1	F7
9689	7486	8017	2	F7
9695	7658	8023	2	F7
9697	7658	8023	1	F7
9710	8025	7782	1	F7
9717	8031	8059	1	F7
9720	8031	8059	2	F7
9722	8031	8059	1	F7
9723	8044	7647	1	F7
9741	7661	8118	1	F7
9750	7661	8118	2	F7
9752	8095	8007	2	F7
9758	8095	8007	2	F7
9774	8109	8038	1	F7
9775	8109	8038	1	F7
9779	8113	7354	1	F7
9780	8113	7354	2	F7
9782	8113	7354	2	F7
9793	7438	8213	2	F7
9794	7438	8213	1	F7
9799	8217	8211	2	F7
9805	8217	8211	1	F7
9806	8217	8211	1	F7
9811	8198	8104	2	F7
9814	8198	8104	1	F7
9818	7472	7656	2	F7
9821	7472	7656	1	F7
9822	8124	8128	1	F7
9824	8124	8128	2	F7
9835	7566	8154	1	F7
9840	7566	8154	2	F7
9841	7566	8154	2	F7
9845	7980	8188	1	F7
9856	8133	7926	1	F7
9857	8133	7926	2	F7
9864	8139	8123	1	F7
9869	8139	8123	2	F7
9870	7908	8142	1	F7
9871	7908	8142	1	F7
9875	7908	8142	2	F7
9879	8120	8222	2	F7
9880	8120	8222	1	F7
9899	8156	7484	1	F7
9902	8156	7484	1	F7
9912	7623	8119	2	F7
9915	7623	8119	1	F7
9919	7623	8119	1	F7
9924	8055	8138	1	F7
9927	8055	8138	2	F7
9935	7545	8158	1	F7
9936	7545	8158	2	F7
9944	7954	8199	1	F7
9948	7954	8199	1	F7
9969	7525	8018	2	F7
9971	7525	8018	1	F7
9975	7525	8018	2	F7
9994	8184	8171	1	F7
9995	8184	8171	2	F7
10015	7779	8028	2	F7
10020	7779	8028	2	F7
10021	7779	8028	1	F7
10025	7777	8201	1	F7
10026	7777	8201	2	F7
10051	7804	8372	2	F7
10059	8383	8345	2	F7
10061	8383	8345	1	F7
10071	8209	8232	1	F7
10075	8209	8232	2	F7
10087	8360	8380	2	F7
10088	8360	8380	1	F7
10101	8252	8336	2	F7
10115	8228	7384	2	F7
10117	8335	8251	2	F7
10125	8224	8364	2	F7
10128	8224	8364	1	F7
10129	8224	8364	2	F7
10135	7905	7968	2	F7
10137	7905	7968	2	F7
10142	8370	7810	2	F7
10179	8166	7784	2	F7
10181	7235	7664	2	F7
10187	7235	7664	1	F7
10195	8430	8447	1	F7
10201	8159	8226	1	F7
10202	8159	8226	2	F7
10217	8013	7527	1	F7
10239	8411	8474	2	F7
10241	8470	7910	1	F7
10244	8470	7910	2	F7
10258	8255	8331	1	F7
10274	8074	8381	2	F7
10275	8074	8381	1	F7
10283	7933	7136	1	F7
10457	8844	8688	1	F8
10458	8844	8688	2	F8
10459	8844	8688	2	F8
10473	8734	8971	2	F8
10474	8734	8971	1	F8
10483	8968	8841	2	F8
10488	8968	8841	1	F8
10493	8949	8611	1	F8
10498	8949	8611	2	F8
10502	8949	8611	2	F8
10505	8695	8955	1	F8
10524	8692	8721	2	F8
10529	8692	8721	1	F8
10638	9089	8976	1	F8
10641	9089	8976	2	F8
10655	9033	8728	2	F8
10656	9033	8728	1	F8
10672	9027	8701	2	F8
10679	9027	8701	1	F8
10692	9130	8942	2	F8
10693	9105	8876	1	F8
10701	9105	8876	2	F8
10704	8717	9106	1	F8
10707	8717	9106	1	F8
10740	9102	8828	2	F8
10741	9102	8828	1	F8
10759	9150	8722	2	F8
10766	9210	9096	1	F8
10770	9210	9096	2	F8
10778	9155	8951	1	F8
10779	9155	8951	1	F8
10785	9155	8951	2	F8
10800	9271	8664	2	F8
10839	8767	9207	2	F8
10840	8767	9207	1	F8
10852	9208	8875	1	F8
10854	9208	8875	2	F8
10864	9313	9083	2	F8
10870	9313	9083	1	F8
10873	9312	8778	1	F8
10874	9312	8778	1	F8
10885	9298	8851	2	F8
10893	9298	8851	1	F8
10899	8747	9352	2	F8
10929	8868	9299	1	F8
10931	8868	9299	2	F8
10936	8868	9299	1	F8
10941	9148	9300	1	F8
10942	9148	9300	2	F8
10947	9148	9300	2	F8
10954	8749	9291	2	F8
10956	8749	9291	1	F8
10959	9360	8708	2	F8
10960	9360	8708	1	F8
10963	9360	8708	1	F8
10969	8956	9289	1	F8
10976	8956	9289	2	F8
10997	9351	8740	1	F8
11016	8693	9032	1	F8
11017	8693	9032	2	F8
11040	9410	8745	2	F8
11072	8665	9147	2	F8
11075	8665	9147	1	F8
11106	9519	9631	2	F8
11111	9285	9637	2	F8
11118	9285	9637	1	F8
11149	9611	9661	1	F8
11157	9609	9355	1	F8
11159	9609	9355	2	F8
11162	8822	9372	2	F8
11163	8822	9372	1	F8
11172	9806	9689	2	F8
11178	9806	9689	1	F8
11180	9717	9613	2	F8
11186	9717	9613	1	F8
11207	9919	9841	2	F8
11209	9919	9841	1	F8
11228	9632	9799	2	F8
11231	9632	9799	1	F8
11233	9821	9793	1	F8
11237	9821	9793	2	F8
11251	9567	9824	2	F8
11256	9567	9824	1	F8
11264	9794	9912	1	F8
11268	9948	9359	2	F8
11275	9948	9359	1	F8
11314	8824	9323	2	F8
11317	8824	9323	1	F8
11334	9935	9780	2	F8
11336	9935	9780	1	F8
11344	9856	9568	2	F8
11346	9856	9568	1	F8
11352	9774	9857	2	F8
11353	9774	9857	1	F8
11355	9870	9413	1	F8
11365	9822	9879	2	F8
11394	9845	9538	1	F8
11398	9626	9927	1	F8
11408	9805	9936	1	F8
11411	9805	9936	2	F8
11426	9814	9875	1	F8
11430	9899	9782	1	F8
11436	9899	9782	2	F8
11465	9871	9811	2	F8
11467	9619	9969	2	F8
11495	9684	10015	2	F8
11506	9684	10015	1	F8
11510	10021	9675	1	F8
11512	10021	9675	2	F8
11524	9667	10059	1	F8
11526	9880	10051	2	F8
11531	10071	9750	1	F8
11533	10071	9750	2	F8
11545	9902	10075	2	F8
11552	9902	10075	1	F8
11555	9944	10087	2	F8
11557	9944	10087	1	F8
11571	10025	9586	2	F8
11590	9723	10020	2	F8
11596	10088	9869	1	F8
11607	9915	9695	2	F8
11608	9915	9695	1	F8
11616	9741	10115	2	F8
11617	9741	10115	1	F8
11642	9550	10125	2	F8
11655	10061	10117	2	F8
11664	10061	10117	1	F8
11666	9994	10142	2	F8
11701	10128	10137	1	F8
11702	10128	10137	2	F8
11712	9593	9758	2	F8
11737	9864	9752	1	F8
11739	10187	9975	2	F8
11741	10187	9975	1	F8
11749	9548	10179	1	F8
11750	9548	10179	2	F8
11765	9835	10181	2	F8
11766	9835	10181	1	F8
11770	9659	10101	2	F8
11780	10195	9720	2	F8
11790	9971	9523	2	F8
11792	9971	9523	1	F8
11798	9779	10202	2	F8
11822	10201	9818	1	F8
11824	10201	9818	2	F8
11831	10217	9620	2	F8
11834	10217	9620	1	F8
11838	9596	9666	1	F8
11845	9596	9666	2	F8
11864	9775	10239	1	F8
11865	9775	10239	2	F8
11908	10283	9840	2	F8
11910	10283	9840	1	F8
11919	9722	10135	1	F8
11922	9710	10244	1	F8
11930	9924	10274	2	F8
11931	9924	10274	1	F8
11938	10258	9995	1	F8
11948	10275	10129	1	F8
11949	10275	10129	2	F8
11973	9697	9516	1	F8
11974	9697	9516	2	F8
11978	10241	10026	2	F8
11984	10241	10026	1	F8
11989	9683	9670	2	F8
11991	9683	9670	1	F8
12600	10778	10473	1	F9
12602	10778	10473	2	F9
12609	10656	10458	2	F9
12617	10656	10458	1	F9
12618	10679	10770	2	F9
12625	10679	10770	1	F9
12626	10893	10641	2	F9
12659	10704	10459	1	F9
12660	10704	10459	2	F9
12674	10707	10483	2	F9
12677	10474	10785	2	F9
12680	10874	10740	2	F9
12698	10766	10655	1	F9
12703	10766	10655	2	F9
12704	10505	10854	2	F9
12706	10505	10854	1	F9
12719	10852	10498	1	F9
12726	10941	10864	2	F9
12759	10488	10759	1	F9
12767	10840	10701	2	F9
12773	10493	10942	1	F9
12778	10493	10942	2	F9
12788	10929	10524	2	F9
12796	10529	10959	1	F9
12809	10963	10692	1	F9
12820	10693	10947	1	F9
12821	10960	10885	2	F9
12828	10960	10885	1	F9
12830	10969	10502	1	F9
12837	10969	10502	2	F9
12882	10997	10800	1	F9
12886	10638	10899	1	F9
12889	10638	10899	2	F9
12908	11016	10672	2	F9
12944	10741	11017	1	F9
12955	11075	10839	1	F9
12956	11075	10839	2	F9
12976	10956	11040	1	F9
12984	10457	10931	1	F9
12987	10457	10931	2	F9
13021	11118	10954	1	F9
13026	11118	10954	2	F9
13033	10779	11111	2	F9
13057	10873	10976	1	F9
13063	10873	10976	2	F9
13088	11264	11172	1	F9
13115	11408	11228	2	F9
13135	10936	11251	1	F9
13144	11149	11352	2	F9
13153	11149	11352	1	F9
13155	11346	11237	2	F9
13157	11346	11237	1	F9
13184	11163	11334	1	F9
13196	11317	11268	2	F9
13200	11355	11180	1	F9
13203	11355	11180	2	F9
13207	11256	11436	2	F9
13240	11233	11072	2	F9
13242	11233	11072	1	F9
13247	11178	11365	1	F9
13252	11178	11365	2	F9
13256	11394	11162	1	F9
13271	11531	11207	2	F9
13282	11157	11555	2	F9
13284	11157	11555	1	F9
13298	11353	11533	1	F9
13304	11430	11545	2	F9
13308	11430	11545	1	F9
13346	11524	11495	2	F9
13366	11741	11159	2	F9
13375	11186	11571	2	F9
13385	11186	11571	1	F9
13393	11552	11607	1	F9
13397	11426	11702	1	F9
13416	11398	11666	2	F9
13435	11766	11465	1	F9
13443	11766	11465	2	F9
13448	11792	11616	2	F9
13453	11209	11780	2	F9
13456	11209	11780	1	F9
13468	11275	11765	2	F9
13477	11336	11824	2	F9
13482	11336	11824	1	F9
13501	11749	11411	1	F9
13513	11231	11831	1	F9
13518	11231	11831	2	F9
13521	11664	11845	2	F9
13522	11664	11845	1	F9
13534	11737	11865	1	F9
13544	11864	11655	2	F9
13550	11864	11655	1	F9
13552	11910	11642	1	F9
13553	11910	11642	2	F9
13565	11922	11790	1	F9
13576	11822	11512	2	F9
13579	11822	11512	1	F9
13583	11838	11712	1	F9
13584	11838	11712	2	F9
13593	11617	11949	1	F9
13595	11617	11949	2	F9
13604	11948	11314	2	F9
13610	11948	11314	1	F9
13622	11834	11526	1	F9
13628	11834	11526	2	F9
13631	11938	11590	1	F9
13634	11938	11590	2	F9
13639	11973	11739	2	F9
13643	11973	11739	1	F9
13652	11991	11930	2	F9
13657	11991	11930	1	F9
13833	11506	11344	2	F9
13834	11506	11344	1	F9
13840	11608	11750	1	F9
13842	11608	11750	2	F9
13847	11931	11467	2	F9
13849	11701	11978	1	F9
13850	11701	11978	2	F9
13858	11596	11974	1	F9
13860	11984	11798	1	F9
13865	11984	11798	2	F9
13917	11510	11989	2	F9
13918	11510	11989	1	F9
13994	11919	11770	1	F9
13995	11919	11770	2	F9
14079	10870	11106	2	F9
14112	11557	11908	2	F9
14121	11557	11908	1	F9
15211	13482	13468	2	F10
15212	13482	13468	1	F10
15241	13550	13115	1	F10
15243	13513	13477	1	F10
15287	12625	12680	2	F10
15299	13284	13521	2	F10
15303	13284	13521	1	F10
15305	13298	13553	2	F10
15308	13298	13553	1	F10
15316	12659	12602	1	F10
15321	12659	12602	2	F10
15336	12698	12626	1	F10
15345	12698	12626	2	F10
15352	13456	13518	1	F10
15367	13522	13282	1	F10
15375	12600	12704	2	F10
15376	12600	12704	1	F10
15388	13385	13203	2	F10
15391	13593	13240	2	F10
15396	13593	13240	1	F10
15404	13579	13252	2	F10
15407	13579	13252	1	F10
15410	13088	13584	2	F10
15423	13643	13443	1	F10
15426	13643	13443	2	F10
15459	12796	12677	1	F10
15460	12796	12677	2	F10
15472	13610	13453	1	F10
15485	13610	13453	2	F10
15488	13657	13595	2	F10
15526	13583	13375	1	F10
15534	13565	13865	2	F10
15538	13565	13865	1	F10
15543	13834	13652	1	F10
15546	13834	13652	2	F10
15550	13834	13652	2	F10
15555	12759	12821	1	F10
15566	12617	12778	2	F10
15569	12617	12778	1	F10
15575	13552	13847	1	F10
15594	13393	13850	1	F10
15603	13393	13850	2	F10
15608	13435	13833	2	F10
15612	13435	13833	1	F10
15616	13849	13604	1	F10
15622	13849	13604	2	F10
15625	13840	13639	1	F10
15627	13840	13639	2	F10
15641	12882	12660	2	F10
15643	12882	12660	1	F10
15647	12706	12618	2	F10
15649	12706	12618	1	F10
15650	13247	13628	2	F10
15652	13247	13628	1	F10
15671	13622	13416	2	F10
15673	13622	13416	1	F10
15677	12719	12609	2	F10
15681	12719	12609	2	F10
15687	13860	13917	1	F10
15689	13860	13917	2	F10
15701	12955	12703	2	F10
15703	12955	12703	1	F10
15710	13534	13842	1	F10
15712	13534	13842	2	F10
15715	13918	13346	1	F10
15720	12984	12726	2	F10
15742	13994	13634	2	F10
15750	13858	13544	2	F10
15754	13858	13544	1	F10
15756	12830	12956	1	F10
15759	12830	12956	2	F10
15767	12820	12987	2	F10
15768	12820	12987	1	F10
15802	12944	12674	2	F10
15815	12773	13033	2	F10
15832	13242	13448	1	F10
15852	13631	14079	2	F10
15854	13631	14079	1	F10
15857	13501	14112	2	F10
15865	13501	14112	1	F10
15867	14121	13995	2	F10
15956	12976	12889	1	F10
15957	12809	13026	2	F10
15960	12809	13026	1	F10
15986	12600	12788	1	F10
15988	12600	12788	2	F10
15994	12828	13063	1	F10
16012	13200	13144	1	F10
16058	13184	12767	2	F10
16060	13184	12767	1	F10
16062	13021	13196	2	F10
16066	13021	13196	1	F10
16096	13157	12908	2	F10
16101	13157	12908	1	F10
16107	13256	13304	2	F10
16109	13256	13304	1	F10
16144	13153	13576	1	F10
16151	12886	13271	2	F10
16159	13308	13155	1	F10
16164	13308	13155	2	F10
16189	13135	12837	2	F10
16194	13057	13207	2	F10
16197	13057	13207	1	F10
16204	13397	13366	2	F10
16208	13397	13366	1	F10
16387	13522	13282	1	F10
17260	15336	15426	1	F11
17310	15308	15410	2	F11
17311	15308	15410	1	F11
17327	15396	15305	2	F11
17328	15459	15211	2	F11
17335	15459	15211	1	F11
17390	15352	15287	1	F11
17397	15472	15299	2	F11
17409	15526	15375	1	F11
17410	15526	15375	2	F11
17416	15212	15534	1	F11
17423	15212	15534	2	F11
17461	15569	15622	2	F11
17462	15569	15622	1	F11
17464	15367	15641	2	F11
17473	15649	15345	1	F11
17474	15649	15345	2	F11
17498	15243	15566	1	F11
17501	15243	15566	2	F11
17512	15594	15388	1	F11
17518	15625	15650	2	F11
17522	15625	15650	2	F11
17545	15575	15608	1	F11
17553	15575	15608	1	F11
17555	15316	15647	1	F11
17557	15316	15647	2	F11
17568	15643	15689	1	F11
17569	15643	15689	2	F11
17572	15687	15701	1	F11
17574	15687	15701	2	F11
17593	15754	15627	1	F11
17602	15754	15627	2	F11
17623	15612	15750	2	F11
17637	15423	15767	1	F11
17639	15423	15767	2	F11
17671	15538	15759	2	F11
17681	15768	15815	1	F11
17683	15768	15815	2	F11
17716	15616	15802	2	F11
17717	15616	15802	1	F11
17727	15652	15852	2	F11
17733	15652	15852	1	F11
17736	15854	15712	1	F11
17737	15854	15712	2	F11
17775	15832	15460	1	F11
17818	15960	15603	2	F11
17819	15960	15603	2	F11
17820	15960	15603	1	F11
17826	15960	15603	1	F11
17870	15715	16058	1	F11
17874	15715	16058	2	F11
17875	15715	16058	2	F11
17881	16012	15671	2	F11
17887	15376	15546	1	F11
17889	15376	15546	2	F11
17891	15555	15485	2	F11
17892	15555	15485	1	F11
17901	16101	15988	2	F11
17903	16101	15988	1	F11
17909	16101	15988	1	F11
17911	16197	16164	2	F11
17913	16197	16164	2	F11
17915	16197	16164	1	F11
17919	16197	16164	1	F11
17934	16159	16096	1	F11
17948	16109	16204	2	F11
17954	16109	16204	1	F11
17970	15673	15391	2	F11
17971	15673	15391	1	F11
17974	15986	15867	2	F11
17982	15986	15867	1	F11
17993	16208	15857	1	F11
18000	16208	15857	2	F11
18002	15994	16062	1	F11
18007	15994	16062	2	F11
18019	15303	15742	1	F11
18024	15303	15742	2	F11
18034	15543	15404	1	F11
18037	15543	15404	2	F11
18074	16387	15550	2	F11
18083	15956	15677	1	F11
18088	15956	15677	2	F11
18095	15710	15321	2	F11
18101	15710	15321	2	F11
18114	15407	16194	2	F11
18119	15407	16194	1	F11
18120	15407	16194	1	F11
18121	15865	15957	2	F11
18123	15865	15957	1	F11
18125	15865	15957	1	F11
18130	15241	15720	1	F11
18131	15241	15720	2	F11
18263	15756	16151	2	F11
18264	15756	16151	1	F11
18266	15756	16151	2	F11
18268	15756	16151	1	F11
18273	16144	15681	1	F11
18275	16144	15681	1	F11
18277	16144	15681	2	F11
18309	16060	16189	1	F11
18315	16060	16189	1	F11
18317	16060	16189	2	F11
18442	15703	15488	1	F11
18445	15703	15488	2	F11
18450	16066	16107	2	F11
18453	16066	16107	1	F11
18821	17335	17602	2	F12
18830	17260	17310	2	F12
18834	17260	17310	1	F12
18837	17416	17327	2	F12
18840	17416	17327	1	F12
18849	17473	17410	1	F12
18853	17473	17410	2	F12
18874	17311	17474	2	F12
18878	17311	17474	1	F12
18886	17498	17423	2	F12
18894	17498	17423	1	F12
18897	17637	17464	1	F12
18901	17637	17464	2	F12
18904	17409	17683	2	F12
18906	17409	17683	1	F12
18917	17593	17671	2	F12
18922	17593	17671	1	F12
18924	17572	17522	1	F12
18928	17572	17522	2	F12
18933	17681	17397	1	F12
18937	17462	17574	1	F12
18938	17462	17574	2	F12
18942	17820	17623	1	F12
18944	17820	17623	2	F12
18951	17390	17818	2	F12
18953	17390	17818	1	F12
18962	17555	17737	1	F12
18964	17555	17737	2	F12
18968	17553	17819	2	F12
18974	17553	17819	1	F12
18982	17512	17889	1	F12
18983	17512	17889	2	F12
18999	17870	17557	2	F12
19000	17870	17557	1	F12
19006	17775	17881	2	F12
19007	17775	17881	1	F12
19015	17887	17461	2	F12
19018	17887	17461	1	F12
19021	17736	17891	2	F12
19024	17736	17891	1	F12
19039	17903	17875	2	F12
19041	17903	17875	1	F12
19048	17919	17569	1	F12
19053	17919	17569	2	F12
19073	17934	17639	1	F12
19075	17934	17639	2	F12
19085	17733	17913	1	F12
19087	17733	17913	2	F12
19091	17915	17518	1	F12
19094	17915	17518	2	F12
19164	17954	17901	2	F12
19165	17993	17970	2	F12
19169	17993	17970	1	F12
19194	17892	17501	2	F12
19199	17892	17501	1	F12
19225	18002	17727	1	F12
19270	17568	17328	2	F12
19272	17568	17328	1	F12
19284	18019	17874	1	F12
19286	18019	17874	2	F12
19291	18034	17911	2	F12
19292	18034	17911	1	F12
19390	18123	17974	2	F12
19393	18123	17974	1	F12
19404	18130	18000	2	F12
19405	18130	18000	1	F12
19428	18083	17948	1	F12
19431	18083	17948	2	F12
19435	17982	18095	2	F12
19441	17982	18095	1	F12
19478	17909	18088	1	F12
19486	17909	18088	2	F12
19518	18273	18037	1	F12
19519	18273	18037	2	F12
19521	18125	18317	2	F12
19532	18315	18101	1	F12
19533	18315	18101	2	F12
19538	17971	18263	1	F12
19539	17971	18263	2	F12
19546	18309	18024	1	F12
19551	18442	18277	1	F12
19554	18442	18277	2	F12
19561	18275	18007	1	F12
19565	18275	18007	2	F12
19582	17717	18131	2	F12
19583	17717	18131	1	F12
19594	17545	18266	2	F12
19595	17545	18266	1	F12
19604	17826	17716	1	F12
19617	18264	18445	2	F12
19624	18268	18121	2	F12
19626	18268	18121	1	F12
19748	18120	18450	1	F12
19752	18120	18450	2	F12
19844	18119	18074	1	F12
19869	18453	18114	2	F12
20148	18897	18983	1	F13
20152	18897	18983	1	F13
20154	19041	18853	2	F13
20156	19041	18853	2	F13
20160	19041	18853	1	F13
20167	18937	18904	1	F13
20168	18937	18904	1	F13
20175	18937	18904	2	F13
20176	19000	18938	1	F13
20183	19018	18928	1	F13
20185	19018	18928	2	F13
20186	19018	18928	2	F13
20189	19024	18837	2	F13
20190	19024	18837	1	F13
20193	19024	18837	2	F13
20202	19073	19006	2	F13
20207	18924	19087	1	F13
20213	18924	19087	2	F13
20217	19169	18951	1	F13
20218	19169	18951	1	F13
20224	19169	18951	2	F13
20230	18840	18821	1	F13
20235	18840	18821	2	F13
20236	18840	18821	2	F13
20238	18922	18944	2	F13
20243	18922	18944	1	F13
20247	18982	18901	2	F13
20250	18982	18901	1	F13
20252	18878	19021	1	F13
20258	18878	19021	2	F13
20260	18894	19094	2	F13
20261	18894	19094	2	F13
20268	18894	19094	1	F13
20277	18933	18917	2	F13
20284	19007	18874	1	F13
20288	19007	18874	2	F13
20296	19048	19015	1	F13
20299	19048	19015	1	F13
20303	18849	19075	2	F13
20305	18849	19075	1	F13
20310	18962	19164	2	F13
20314	18962	19164	1	F13
20334	18953	18886	1	F13
20339	18953	18886	2	F13
20341	18834	18964	2	F13
20345	18834	18964	1	F13
20348	18834	18964	1	F13
20359	18942	18968	2	F13
20375	18974	18830	1	F13
20380	18974	18830	2	F13
20383	18974	18830	2	F13
20402	19225	19165	2	F13
20407	19225	19165	2	F13
20411	19225	19165	1	F13
20421	19085	19194	1	F13
20424	19085	19194	2	F13
20425	19085	19194	2	F13
20427	19199	19039	2	F13
20428	19272	19291	1	F13
20429	19272	19291	1	F13
20430	19272	19291	2	F13
20569	19284	19435	1	F13
20570	19284	19435	2	F13
20576	19284	19435	1	F13
20584	19393	19431	2	F13
20585	19393	19431	2	F13
20591	19393	19431	1	F13
20612	19091	19053	1	F13
20673	19292	19533	1	F13
20676	19292	19533	2	F13
20677	19292	19533	1	F13
20740	19405	19624	2	F13
20741	19405	19624	1	F13
20749	19551	19404	2	F13
20759	19561	19519	1	F13
20761	19561	19519	1	F13
20762	19561	19519	2	F13
20768	19546	19390	1	F13
20769	19546	19390	2	F13
20774	19546	19390	2	F13
20777	19532	19594	1	F13
20780	19583	19565	1	F13
20781	19583	19565	2	F13
20782	19583	19565	1	F13
20788	19604	19554	1	F13
20789	19604	19554	2	F13
20795	19441	19617	2	F13
20804	19626	19486	2	F13
20805	19626	19486	2	F13
20809	19626	19486	1	F13
20884	19538	19582	2	F13
20895	19748	19521	1	F13
20898	19748	19521	1	F13
20916	19428	19286	1	F13
20923	19428	19286	2	F13
20938	19595	19752	2	F13
20939	19595	19752	1	F13
20943	19595	19752	1	F13
20956	18906	18999	2	F13
20960	18906	18999	1	F13
20966	19478	19270	1	F13
20969	19478	19270	2	F13
21063	19844	19869	1	F13
21064	19844	19869	2	F13
21066	19844	19869	2	F13
21118	19518	19539	1	F13
21598	20148	20175	2	F14
21601	20148	20175	2	F14
21602	20268	20303	1	F14
21608	20268	20303	2	F14
21609	20268	20303	2	F14
21614	20183	20236	1	F14
21615	20284	20213	2	F14
21616	20284	20213	2	F14
21622	20284	20213	1	F14
21623	20375	20224	1	F14
21631	20375	20224	2	F14
21632	20375	20224	2	F14
21643	20243	20202	1	F14
21645	20243	20202	2	F14
21649	20296	20277	1	F14
21650	20296	20277	2	F14
21654	20296	20277	2	F14
21659	20314	20154	2	F14
21663	20314	20154	1	F14
21664	20314	20154	2	F14
21672	20411	20424	2	F14
21674	20411	20424	1	F14
21688	20207	20189	2	F14
21693	20207	20189	1	F14
21697	20152	20260	2	F14
21701	20152	20260	1	F14
21703	20160	20247	2	F14
21705	20160	20247	1	F14
21709	20160	20247	2	F14
21714	20230	20186	1	F14
21723	20230	20186	2	F14
21724	20230	20186	2	F14
21725	20167	20288	2	F14
21727	20167	20288	1	F14
21732	20167	20288	1	F14
21735	20299	20156	1	F14
21737	20299	20156	1	F14
21738	20176	20339	2	F14
21739	20176	20339	2	F14
21745	20176	20339	1	F14
21753	20217	20359	1	F14
21755	20217	20359	2	F14
21756	20217	20359	1	F14
21763	20334	20425	1	F14
21764	20334	20425	2	F14
21769	20250	20430	2	F14
21771	20250	20430	1	F14
21774	20250	20430	1	F14
21790	20218	20261	2	F14
21791	20218	20261	1	F14
21799	20168	20341	2	F14
21803	20305	20383	1	F14
21804	20305	20383	1	F14
21805	20305	20383	2	F14
21812	20345	20380	1	F14
21814	20345	20380	2	F14
21860	20421	20402	1	F14
21863	20421	20402	1	F14
21920	20348	20235	1	F14
21926	20252	20238	1	F14
21929	20252	20238	1	F14
21931	20252	20238	2	F14
21965	20429	20193	1	F14
21967	20429	20193	1	F14
21971	20429	20193	2	F14
22111	20569	20258	2	F14
22112	20569	20258	2	F14
22118	20576	20310	1	F14
22122	20576	20310	2	F14
22124	20576	20310	2	F14
22216	20809	20740	1	F14
22217	20809	20740	1	F14
22218	20809	20740	2	F14
22255	20759	20585	2	F14
22256	20759	20585	1	F14
22267	20591	20789	1	F14
22268	20591	20789	2	F14
22270	20591	20789	2	F14
22278	20673	20795	2	F14
22280	20673	20795	1	F14
22282	20673	20795	2	F14
22284	20777	20570	1	F14
22286	20777	20570	2	F14
22305	20768	20749	2	F14
22306	20768	20749	1	F14
22313	20780	20584	1	F14
22315	20780	20584	2	F14
22318	20782	20676	1	F14
22321	20782	20676	1	F14
22394	20428	20185	2	F14
22397	20428	20185	1	F14
22501	20741	20769	1	F14
22620	20895	20781	1	F14
22621	20895	20781	2	F14
22695	20916	20762	1	F14
22699	20916	20762	1	F14
22702	20916	20762	2	F14
22807	20943	20774	2	F14
22808	20943	20774	1	F14
22809	20943	20774	1	F14
22815	20677	20969	1	F14
22821	20677	20969	2	F14
22823	20761	20956	2	F14
22824	20761	20956	1	F14
22836	20966	20923	1	F14
22840	20966	20923	2	F14
22844	20939	20805	2	F14
22848	20939	20805	2	F14
22849	20939	20805	1	F14
[truncated: 8,193 more rows]
