# Supplementary material for: Genome wide association analysis in a mouse advanced intercross line
Source: Nat Commun. 2018 Dec 4;9:5162. doi: 10.1038/s41467-018-07642-8 (PMC6279738; doi:10.1038/s41467-018-07642-8)
Supplement: Supplementary file 10 — Source Data [file 41467_2018_7642_MOESM10_ESM.xlsx]

## Sheet: Fig. 4c
Locomotor phenotype and covariate data, LG x SM F50-56 mice (n=1,036)
Sex: 0=female, 1=male
mm10 position chr8:16981604 = rs33436747. LG = TT, HET = TG, SM = GG
act5.3_raw: locomotor activity (cm distance traveled) in the CPP chamber after a saline injection, minutes 10-15 in a 30-minute test. The locomotor test is described in the methods and Supplementary Information Section 1.2.
act5.3_resid: residuals of act5.3_raw after correcting for GWAS covariates (sex, d5.weight, box 7, batch 7, gen56)
act5.3_resid_qnorm: act5.3_resid after quantile normalization (plotted in Fig. 4c)
covariates were transformed to binary variables before obtaining residuals.
id	chr8.16981604	act5.3_raw	sex	batch	box	d5.weight (g)	gen	act5.3_resid	act5.3_resid_qnorm
26580	LG	259	1	2	5	28.2	50	0.267555	0.275375
26581	LG	165	0	2	1	27.7	50	-0.854602	-0.947669
26582	LG	204	0	2	2	28.9	50	-0.219052	-0.225487
26583	HET	274	1	2	6	26.7	50	0.36828	0.361863
26584	HET	169	1	2	7	29.2	50	-0.398284	-0.41399
26585	HET	201	0	2	1	22.6	50	-0.561882	-0.606961
26586	SM	216	1	2	8	23.3	50	-0.419255	-0.437811
26587	HET	205	0	2	3	20.2	50	-0.634207	-0.693579
26588	HET	180	0	2	4	22.3	50	-0.88053	-0.962928
26589	HET	164	1	2	5	25.2	50	-1.07201	-1.14393
26590	HET	314	0	2	2	20.6	50	0.645862	0.657142
26591	HET	359	1	2	6	24.6	50	1.07798	1.13929
26592	LG	208	1	2	7	28.8	50	0.139631	0.163891
26593	LG	432	0	2	3	18.5	50	1.58084	1.71259
26594	HET	306	1	2	8	25.3	50	0.657629	0.675249
26595	HET	224	0	2	4	23.5	50	-0.242177	-0.242878
45493	HET	360	0	3	4	17.8	50	0.761672	0.802312
45494	LG	184	1	3	7	28.5	50	-0.257168	-0.257843
45496	HET	220	1	1	5	29.3	50	-0.112554	-0.107773
45497	HET	219	0	1	1	24.5	50	-0.236533	-0.237901
45498	LG	237	0	1	2	22.3	50	-0.156422	-0.146765
45499	HET	374	1	1	6	26.1	50	1.27455	1.32507
46001	HET	306	0	1	3	24.1	50	0.703909	0.730962
46002	LG	211	0	1	4	18.2	50	-0.70276	-0.785748
46003	LG	NA	1	1	7	24.5	50	NA	NA
46004	LG	152	1	1	8	26.2	50	-1.16535	-1.24767
46005	LG	291	0	1	9	19.6	50	0.288564	0.292993
46006	HET	331	0	1	10	27.7	50	1.08341	1.14859
46007	HET	194	1	1	3	30.9	50	-0.374645	-0.387795
46008	HET	378	0	1	1	16.7	50	0.800232	0.836123
46009	HET	278	1	1	4	29.1	50	0.522291	0.516374
46010	LG	290	1	1	5	32.7	50	0.820234	0.863875
46011	HET	186	0	1	2	23.8	50	-0.725836	-0.805652
46012	HET	187	1	1	6	27.4	50	-0.640877	-0.702833
46013	HET	270	0	1	7	20.9	50	0.530978	0.533018
46014	HET	187	0	1	8	23.9	50	-0.69468	-0.775911
46015	HET	280	1	1	1	28.6	50	0.539881	0.538598
46016	HET	270	1	1	2	31.9	50	0.559633	0.552624
46017	HET	271	0	1	9	21.8	50	0.207173	0.237901
46020	LG	162	1	1	3	32.8	50	-0.751677	-0.843
46022	LG	NA	0	1	NA	NA	50	NA	NA
46024	LG	157	1	1	5	26	50	-1.12328	-1.21164
46025	LG	NA	0	1	NA	NA	50	NA	NA
46026	LG	NA	0	1	NA	NA	50	NA	NA
46027	LG	185	1	1	6	28.2	50	-0.650395	-0.709035
46126	HET	158	1	1	3	28.7	50	-0.986503	-1.07247
46127	HET	260	0	1	10	17.9	50	-0.196421	-0.198293
46128	HET	200	1	2	9	39.3	50	0.0348113	0.0689446
46129	LG	284	0	2	9	26.4	50	0.586481	0.586742
46130	HET	232	1	1	4	26.6	50	-0.11454	-0.110205
46131	HET	268	0	1	1	20.9	50	0.0987617	0.119938
46132	LG	240	1	1	5	29	50	0.105022	0.127245
46133	LG	247	0	1	2	21.4	50	-0.0671335	-0.044733
46134	LG	290	1	1	10	28.7	50	0.622853	0.615703
46135	HET	279	0	1	6	21.7	50	0.324099	0.328509
46136	LG	179	1	1	1	24.6	50	-0.871558	-0.959093
46137	LG	184	0	1	7	22.7	50	-0.407801	-0.429843
46138	HET	220	1	1	2	26.6	50	-0.232721	-0.230448
46139	LG	194	0	1	8	22.8	50	-0.643714	-0.70593
46140	HET	241	1	1	3	25.6	50	-0.0399023	-0.0181299
46141	SM	90	0	1	9	21.4	50	-2.43922	-2.47029
46142	HET	228	1	1	8	26.5	50	-0.161262	-0.151654
46143	HET	173	0	1	4	18	50	-1.272	-1.33679
46144	HET	274	1	1	9	24.4	50	0.277881	0.285432
46145	HET	273	0	1	5	20.9	50	0.174784	0.208164
46146	LG	293	1	1	10	23.1	50	0.42892	0.406102
46147	HET	199	0	1	6	17.6	50	-0.922622	-0.998111
46148	HET	269	1	1	1	25.6	50	0.246129	0.260342
46149	HET	165	0	1	7	21.2	50	-0.745213	-0.832699
46150	LG	206	1	1	5	26.1	50	-0.409727	-0.432496
46151	HET	303	0	1	2	19.8	50	0.434674	0.421903
46153	LG	182	0	1	3	20.6	50	-0.961836	-1.03457
46154	SM	128	1	1	7	21.8	50	-1.32295	-1.4179
46155	SM	299	0	1	4	17.1	50	0.161236	0.193365
46156	HET	190	1	2	10	31	50	-0.442672	-0.475371
46157	HET	377	0	2	10	22.6	50	1.23515	1.28541
46307	LG	136	0	3	2	20	50	-1.63934	-1.7022
46319	HET	279	0	3	4	19.5	50	0.176757	0.210634
46320	HET	208	1	3	1	26.1	50	-0.37209	-0.379989
46340	HET	NA	1	2	NA	NA	50	NA	NA
46341	HET	253	0	2	1	17.3	50	-0.328566	-0.336173
46344	LG	NA	1	2	NA	NA	50	NA	NA
46345	HET	125	0	2	2	20.2	50	-1.75976	-1.77914
46348	HET	NA	1	2	NA	NA	50	NA	NA
46349	LG	229	0	2	3	16.6	50	-0.67269	-0.743651
46352	HET	NA	0	2	NA	NA	50	NA	NA
46353	HET	242	0	2	4	22.3	50	-0.071936	-0.0568346
46356	LG	176	1	2	5	35.9	50	-0.426378	-0.45651
46357	LG	277	0	2	1	18.2	50	0.0223394	0.0568346
46360	HET	272	1	2	6	26.5	50	0.337434	0.338732
46361	HET	299	0	2	2	23.9	50	0.629544	0.627432
46364	LG	193	1	2	7	29.1	50	-0.0831431	-0.0786397
46365	LG	235	0	2	3	18.6	50	-0.422914	-0.445806
46368	SM	NA	1	2	NA	NA	50	NA	NA
46372	HET	142	1	2	9	31.1	50	-1.10388	-1.18683
46386	LG	195	1	2	10	26.5	50	-0.571506	-0.618627
46387	LG	NA	1	2	NA	21.6	50	NA	NA
46388	LG	296	1	3	9	27.3	50	0.648253	0.666168
46389	LG	NA	0	3	11	19.4	50	NA	NA
46392	HET	182	1	3	10	36.8	50	-0.317284	-0.323411
46393	HET	NA	0	3	12	24.6	50	NA	NA
46429	LG	192	0	3	1	27.9	50	-0.454049	-0.483506
46433	SM	440	0	3	2	19.9	50	1.73838	1.84133
46434	HET	243	1	3	6	26	50	0.0131754	0.0423135
46437	HET	270	0	3	3	22.8	50	0.235164	0.255344
46438	LG	147	1	3	7	30.1	50	-0.667847	-0.740467
46445	HET	237	0	3	6	19.1	50	-0.357952	-0.359284
46446	HET	294	1	3	1	27	50	0.60496	0.606961
46447	SM	NA	0	3	9	20.7	50	NA	NA
46450	HET	147	1	3	2	29.5	50	-1.09101	-1.17711
46451	LG	NA	0	3	10	20.9	50	NA	NA
46454	HET	247	1	3	3	33.7	50	0.394571	0.377392
46455	HET	NA	0	3	11	24.1	50	NA	NA
46457	HET	NA	0	3	12	17.2	50	NA	NA
46461	LG	246	0	3	5	20.5	50	-0.128819	-0.124809
46462	HET	258	1	3	9	31.5	50	0.41097	0.393012
46465	LG	116	0	3	6	19.3	50	-2.0079	-2.02928
46466	LG	NA	1	3	12	31.9	50	NA	NA
46469	HET	187	0	3	7	20.8	50	-0.46955	-0.508106
46470	SM	NA	1	3	11	28.1	50	NA	NA
46473	HET	188	0	3	8	18.6	50	-1.00611	-1.10749
46474	LG	234	1	3	10	26.8	50	-0.0818895	-0.0762153
46478	SM	123	1	3	5	32.5	50	-1.30851	-1.3731
46482	HET	267	1	3	6	29.9	50	0.419974	0.39824
46483	HET	310	0	3	2	20.5	50	0.571769	0.5696
46486	LG	147	1	3	7	29.3	50	-0.710702	-0.79566
46487	LG	265	0	3	3	17.8	50	-0.165484	-0.156546
46490	HET	151	1	3	8	27.8	50	-1.11607	-1.20163
46491	LG	NA	0	3	9	22.4	50	NA	NA
46497	LG	NA	0	3	10	20.7	50	NA	NA
46498	HET	282	1	3	8	26.1	50	0.450229	0.445806
46644	LG	142	1	3	3	27.5	50	-1.28183	-1.35472
46672	LG	194	1	2	4	25.4	50	-0.638931	-0.699742
46695	LG	153	0	4	1	21.7	51	-1.263	-1.3309
48305	LG	199	0	4	2	21.5	51	-0.632336	-0.690508
48306	LG	222	1	4	4	32.7	51	0.0756566	0.100482
48311	LG	331	0	4	5	21.6	51	0.815381	0.853391
48314	LG	132	1	4	7	27.6	51	-1.00259	-1.0942
48316	LG	206	1	4	8	33.1	51	-0.0796711	-0.0713677
48325	LG	134	0	4	1	19.5	51	-1.6997	-1.73392
48326	HET	231	1	4	8	27.7	51	-0.0747072	-0.0640995
48328	LG	371	1	4	9	25.3	51	1.20095	1.23721
48331	LG	204	0	4	2	21.6	51	-0.542228	-0.586742
48332	LG	108	1	4	10	30.2	51	-1.73014	-1.75608
48337	LG	150	0	4	3	23.6	51	-1.22354	-1.28541
48342	LG	135	1	4	11	31.9	51	-1.16625	-1.25296
48344	HET	443	1	4	1	23	51	1.86235	1.99276
48345	SM	382	0	4	9	20.2	51	1.13635	1.20163
48347	LG	367	0	4	10	19.3	51	0.934763	0.966779
48348	LG	300	1	4	2	24.2	51	0.5551	0.547001
48352	HET	234	1	4	3	29.9	51	0.0685743	0.0883423
48353	HET	402	0	4	11	19.4	51	1.33347	1.39836
48355	LG	348	0	4	12	21.4	51	0.960794	1.0061
48358	LG	227	1	4	4	26.9	51	-0.1667	-0.161442
48361	LG	298	0	4	5	21.1	51	0.472855	0.469965
48362	HET	238	1	4	9	26.6	51	-0.0309275	-0.00604302
48365	LG	275	0	4	6	19.9	51	0.142293	0.178609
48366	LG	241	1	4	10	24.7	51	-0.0596719	-0.0374752
48369	LG	172	0	4	7	17.7	51	-0.908156	-0.994141
48370	LG	312	1	4	11	20.5	51	0.508094	0.494402
48373	LG	261	0	4	8	18.1	51	-0.172917	-0.166342
48374	LG	353	1	4	12	22.8	51	0.975111	1.02635
48377	LG	166	0	4	1	21.7	51	-1.1	-1.18196
48379	SM	263	0	4	2	22.6	51	0.153436	0.188442
48381	LG	303	0	4	3	19.7	51	0.435281	0.424547
48382	LG	216	1	4	5	28.1	51	-0.209539	-0.21558
48383	LG	217	0	4	4	20	51	-0.497477	-0.538598
48384	SM	139	1	4	6	26.9	51	-1.33393	-1.43124
48387	LG	186	0	4	9	17.3	51	-1.1523	-1.24243
48390	LG	279	1	4	7	26	51	0.808262	0.846453
48391	LG	296	0	4	10	24.7	51	0.638003	0.64519
48394	HET	202	1	4	8	25.5	51	-0.510484	-0.547001
48395	LG	197	0	4	11	18.9	51	-0.841108	-0.940121
48398	HET	268	1	4	1	19.4	51	-0.103241	-0.0956246
48399	LG	240	0	4	12	19.2	51	-0.308378	-0.305633
48402	HET	272	1	4	2	27.5	51	0.365497	0.356707
48406	LG	257	1	4	3	29.2	51	0.275505	0.282915
48408	LG	237	1	4	4	23.8	51	-0.180873	-0.171245
48409	LG	401	0	4	5	19.8	51	1.33956	1.41133
48411	LG	303	0	4	6	20.8	51	0.513814	0.505358
48412	LG	242	1	4	4	25	51	-0.046515	-0.0229653
48416	LG	256	1	4	5	29.2	51	0.26926	0.277887
48417	HET	161	0	4	7	20.9	51	-0.809271	-0.885133
48420	SM	238	1	4	6	25.4	51	-0.0943372	-0.0859159
48423	LG	125	0	4	7	20.2	51	-1.36596	-1.45173
48425	LG	135	0	4	8	21.2	51	-1.56926	-1.65285
48426	HET	227	1	4	9	27.8	51	-0.118299	-0.112637
48432	HET	268	1	4	10	23.6	51	0.140789	0.173699
48436	HET	379	1	5	5	21.4	51	1.10406	1.1675
48439	HET	347	0	5	1	17.2	51	0.62897	0.624492
48441	LG	211	0	5	2	23.5	51	-0.364832	-0.36703
48443	LG	193	0	5	3	21.5	51	-0.733526	-0.819101
48444	LG	310	1	5	6	20.5	51	0.480435	0.478079
48445	HET	346	0	5	4	14.5	51	0.293875	0.295517
48447	HET	415	0	5	9	18.6	51	1.42484	1.53265
48449	HET	394	0	5	10	20.2	51	1.27743	1.3309
48452	HET	155	1	5	7	27.6	51	-0.663202	-0.734123
48456	SM	170	1	5	8	30.2	51	-0.731552	-0.815725
48464	LG	197	1	5	2	34.7	51	-0.182076	-0.173699
48468	HET	274	1	5	1	29.7	51	0.514909	0.508106
48472	HET	272	1	5	3	23.7	51	0.215119	0.24786
48473	LG	208	0	5	1	19.2	51	-0.655593	-0.721522
48475	HET	212	0	5	2	20.3	51	-0.528246	-0.5696
48477	LG	313	0	5	3	20.3	51	0.612465	0.60987
48478	HET	345	1	5	4	19.8	51	0.718148	0.753246
48479	HET	281	0	5	4	21.2	51	0.307821	0.31578
48482	LG	170	1	5	9	28.4	51	-0.833458	-0.921483
48486	LG	290	1	5	10	24.3	51	0.43953	0.435152
48489	LG	244	0	5	9	22.5	51	-0.0273589	0.0012086
48490	LG	208	1	5	11	27.7	51	-0.314362	-0.31324
48494	SM	312	1	5	12	27.5	51	0.844508	0.878003
48495	LG	253	0	5	10	19.2	51	-0.180245	-0.168793
48496	HET	174	1	5	5	27.1	51	-0.836391	-0.928899
49003	SM	NA	0	5	NA	NA	51	NA	NA
49004	HET	197	1	5	6	24.8	51	-0.595422	-0.651154
49007	HET	376	0	5	12	24.8	51	1.33213	1.39196
49008	LG	260	1	5	7	27.2	51	0.636658	0.642216
49011	LG	229	0	5	5	24.9	51	-0.125433	-0.122373
49012	LG	304	1	5	8	23.4	51	0.560224	0.555442
49015	HET	262	0	5	6	22.7	51	0.149071	0.183523
49016	HET	437	1	5	1	28.9	51	2.06145	2.18444
49019	HET	168	0	5	7	22.7	51	-0.621411	-0.678288
49020	LG	317	1	5	2	30.4	51	1.03128	1.10304
49024	SM	313	1	5	3	25.4	51	0.777115	0.819101
49025	LG	183	0	5	1	20.1	51	-0.979171	-1.05967
49026	HET	252	1	5	4	24.3	51	0.0188432	0.0495727
49027	LG	307	0	5	2	20.2	51	0.522564	0.521906
49028	HET	198	1	5	8	31.2	51	-0.297049	-0.298043
49031	LG	269	0	5	3	22.4	51	0.205389	0.235416
49032	LG	103	1	5	9	29.7	51	-1.85465	-1.86833
49035	LG	115	0	5	4	19	51	-2.08518	-2.13468
49036	LG	177	1	5	10	32.8	51	-0.518259	-0.558265
49040	LG	74	1	5	11	27.2	51	-2.55615	-2.52494
49041	HET	198	0	5	8	19.7	51	-0.766868	-0.856875
49045	LG	183	0	5	9	23	51	-0.821978	-0.903159
49048	LG	167	1	5	5	24	51	-1.08426	-1.16273
49052	LG	332	1	5	6	24.6	51	0.861257	0.910452
49055	LG	263	0	5	10	30.4	51	0.51204	0.502613
49056	LG	130	1	5	7	32.2	51	-0.819322	-0.895914
49210	LG	246	1	6	1	26.9	51	0.0714601	0.0956246
49211	LG	279	0	6	5	18.5	51	0.0919738	0.11507
49217	LG	400	0	6	7	22.1	51	1.87835	2.01069
49218	LG	282	1	6	3	25.8	51	0.436287	0.432496
49221	LG	196	0	6	8	20.2	51	-0.768689	-0.86037
49222	SM	351	1	6	4	25.6	51	1.07388	1.13468
49226	HET	335	1	6	9	26.4	51	0.98226	1.03457
49229	SM	346	0	6	1	20.1	51	0.856675	0.895914
49230	LG	249	1	6	10	22.8	51	-0.0757386	-0.0665218
49231	HET	307	0	6	2	24.9	51	0.77145	0.812358
49233	HET	256	0	6	3	21.9	51	0.0397628	0.0762153
49234	LG	307	1	6	11	24.9	51	0.666204	0.690508
49237	HET	324	0	6	4	25.6	51	0.965083	1.0182
49238	HET	256	1	6	12	28	51	0.214414	0.242878
49240	HET	212	1	6	5	29.1	51	-0.20127	-0.203226
49243	HET	305	0	6	9	17.8	51	0.29889	0.303101
49245	HET	236	0	6	10	19.4	51	-0.351053	-0.354132
49246	HET	309	1	6	6	25.4	51	0.713102	0.743651
49249	HET	460	0	6	11	20.6	51	1.9747	2.08971
49251	HET	359	0	6	12	18.9	51	0.838784	0.874455
49254	SM	233	1	6	8	25.3	51	-0.153735	-0.136999
49258	HET	206	1	6	1	22.8	51	-0.543381	-0.592494
49259	LG	339	0	6	6	21	51	0.847224	0.881562
49262	LG	286	1	6	2	24.7	51	0.431836	0.416625
49263	HET	298	0	6	7	20.7	51	0.8495	0.885133
49266	LG	155	1	6	3	22	51	-1.32141	-1.39836
49267	HET	312	0	6	8	21.8	51	0.698913	0.727808
49270	SM	149	1	6	4	26	51	-1.23001	-1.29653
49274	HET	210	1	6	9	29.7	51	-0.18882	-0.185982
49278	HET	326	1	6	10	25	51	0.858582	0.906799
49282	LG	165	1	6	11	26.9	51	-0.979968	-1.06818
49286	HET	320	1	6	4	25.3	51	0.824856	0.867391
49287	HET	241	0	6	8	17.3	51	-0.450147	-0.478079
49289	HET	231	0	6	9	19.2	51	-0.423628	-0.451151
49290	LG	NA	1	6	NA	NA	51	NA	NA
49293	HET	277	0	6	10	22.6	51	0.330036	0.336173
49294	HET	292	1	6	7	25	51	0.908309	0.943889
49297	LG	243	0	6	11	22.1	51	-0.0729045	-0.0592559
49298	LG	128	1	6	6	28.2	51	-1.44594	-1.54849
49405	LG	213	0	6	5	19.8	51	-0.543893	-0.595378
49408	LG	268	1	6	2	32.1	51	0.530222	0.530234
49409	LG	177	0	6	6	19.6	51	-1.0868	-1.1675
49414	HET	443	1	7	1	23	51	2.57665	2.66431
49416	LG	403	1	6	3	24.9	51	1.56108	1.692
49417	LG	387	0	7	3	18.5	51	1.77333	1.91158
49424	LG	174	1	7	2	28.9	51	-0.0264068	0.0036258
49426	LG	227	0	7	4	18.2	51	0.180442	0.213106
49427	LG	223	0	7	1	23.9	52	0.510672	0.497135
49430	LG	117	1	7	5	33.2	52	-0.628628	-0.684385
49431	SM	252	0	7	2	20.6	52	0.653737	0.669189
49432	SM	149	1	7	6	27.9	52	-0.405039	-0.421903
49435	LG	107	0	7	3	20.5	52	-1.40175	-1.50959
49436	LG	130	1	7	7	25.1	52	-0.401639	-0.416625
49439	LG	187	0	7	4	23.3	52	-0.0012643	0.0278013
49440	LG	114	1	7	8	28.9	52	-0.965064	-1.04704
49447	LG	299	0	7	8	25.8	51	1.44008	1.56473
49448	LG	236	1	7	5	33.6	51	0.979633	1.03045
49451	LG	122	0	7	9	23.8	51	-0.882512	-0.966779
49452	HET	162	1	7	6	36.5	51	0.132337	0.151654
49453	HET	241	0	7	10	22.4	51	0.654523	0.672216
49456	HET	115	1	7	7	24.8	51	-0.689046	-0.76615
49461	LG	142	0	7	9	20	52	-0.812903	-0.888715
49462	HET	236	1	7	1	32.7	52	0.934598	0.962928
49466	LG	158	1	7	2	30.1	52	-0.188961	-0.188442
49467	HET	244	0	7	10	16.2	52	0.187213	0.218054
49470	LG	183	1	7	3	29.9	52	0.140336	0.168793
49471	LG	299	0	7	11	19.6	52	1.10444	1.17229
49472	HET	279	1	7	4	22.4	52	0.989157	1.04704
49475	SM	164	0	7	12	18.8	52	-0.617508	-0.672216
49479	HET	100	0	7	8	21.3	52	-1.46012	-1.573
49486	HET	261	1	7	11	28.1	52	1.0149	1.07247
49487	HET	219	0	7	5	20.9	52	0.317881	0.320865
49490	LG	302	1	7	12	20.3	52	1.09473	1.158
49494	HET	224	1	7	5	31.2	52	0.75287	0.792347
49497	LG	197	0	7	6	16.7	52	-0.310429	-0.308167
49498	HET	117	1	7	6	25.1	52	-1.00777	-1.11197
49499	HET	87	0	7	1	19.6	52	-1.90885	-1.91158
50078	LG	226	1	10	4	25.5	53	-0.235706	-0.232931
50085	HET	271	0	10	2	20.5	53	0.129262	0.149209
50086	LG	148	1	10	6	26	53	-1.23569	-1.30215
50092	LG	197	1	10	7	26	53	-0.154293	-0.14188
50094	HET	103	1	10	10	25.5	53	-2.03267	-2.0486
50095	LG	96	0	10	3	21.2	53	-2.30852	-2.30414
50100	LG	219	1	10	11	28.1	53	-0.182471	-0.176153
50102	HET	169	1	7	7	24.8	52	0.132622	0.156546
50103	LG	115	0	7	2	17.2	52	-1.50569	-1.5985
50106	LG	219	1	7	8	24.7	52	0.399649	0.38519
50107	LG	137	0	7	3	21.8	52	-0.738286	-0.829285
50112	HET	175	1	7	3	22.5	52	-0.283693	-0.292993
50114	HET	237	1	7	1	21.6	52	0.447477	0.443137
50115	LG	141	0	7	4	18.4	52	-0.96253	-1.04287
50119	SM	295	0	7	9	15.8	52	0.675786	0.712146
50121	LG	161	0	7	10	23.1	52	-0.375215	-0.390402
50125	HET	407	0	7	11	16.2	52	1.83741	1.95873
50129	LG	213	0	7	5	23	52	0.373883	0.36703
50131	LG	267	0	7	6	17.7	52	0.568158	0.563924
50132	LG	144	1	7	4	29.6	52	-0.405874	-0.424547
50134	LG	151	1	7	9	24.7	52	-0.511827	-0.54981
50137	LG	191	0	7	7	20.4	52	0.294423	0.298043
50140	LG	187	1	7	10	28.3	52	0.123448	0.144322
50143	HET	151	0	7	8	20.8	52	-0.621368	-0.675249
50147	HET	97	0	7	12	24.3	52	-1.37262	-1.4587
50148	LG	71	1	7	12	29.3	52	-1.80538	-1.82831
50150	LG	167	1	8	5	35.8	52	-0.56893	-0.615703
50151	LG	110	0	8	1	30.5	52	-1.56827	-1.64345
50152	HET	342	1	8	6	30.8	52	1.23307	1.2799
50153	HET	312	0	8	2	22.3	52	0.715799	0.75004
50156	LG	191	1	8	7	35.5	52	0.139651	0.166342
50159	HET	284	0	8	3	18.5	52	0.128556	0.146765
50163	LG	371	0	8	4	18.6	52	0.928442	0.951463
50164	LG	168	1	8	1	26.2	52	-0.970036	-1.05123
50168	LG	237	1	8	2	23.5	52	-0.195666	-0.195828
50172	HET	356	1	8	3	29.1	52	1.25982	1.31352
50182	HET	234	1	8	4	24	52	-0.201825	-0.205694
50185	LG	111	0	8	5	20.1	52	-2.06229	-2.11166
50186	LG	185	1	8	9	29.4	52	-0.596446	-0.654145
50189	LG	388	0	8	6	23.6	52	1.38564	1.49465
50190	LG	191	1	8	10	32.2	52	-0.370757	-0.377392
50191	HET	173	0	8	7	22.7	52	-0.533988	-0.583873
50194	LG	123	1	8	11	27.6	52	-1.5297	-1.60723
50195	LG	323	0	8	8	18.4	52	0.526864	0.527454
50198	LG	186	1	8	12	21.5	52	-0.937424	-1.0061
50201	HET	254	0	8	1	18.6	52	-0.203621	-0.208164
50202	HET	344	1	8	5	25.4	52	1.00828	1.05967
50205	SM	347	0	8	2	19.3	52	0.800812	0.839556
50206	HET	386	1	8	6	24.2	52	1.29771	1.35472
50210	HET	251	1	8	7	21.5	52	0.27308	0.2804
50211	LG	202	0	8	3	18.5	52	-0.803318	-0.881562
50216	HET	257	1	8	8	26.5	52	0.162272	0.195828
50217	LG	308	0	8	4	16.6	52	0.228564	0.250353
50220	LG	203	1	8	1	26	52	-0.464355	-0.502613
50223	LG	216	0	8	9	19.1	52	-0.580223	-0.630378
50225	LG	423	0	8	10	16.3	52	1.31392	1.3731
50226	LG	298	1	8	2	22.1	52	0.430518	0.411358
50230	HET	206	1	8	3	26.5	52	-0.391191	-0.411358
50235	LG	279	0	8	4	16.5	52	-0.101729	-0.0907692
50237	SM	228	0	8	5	19.7	52	-0.427466	-0.459194
50238	HET	236	0	8	7	26	52	0.398714	0.379989
50241	LG	248	0	8	6	19.8	52	-0.166455	-0.158993
50245	LG	117	1	8	9	18.3	52	-2.15613	-2.18444
50252	HET	273	1	8	4	28.4	52	0.425868	0.400858
50253	LG	288	0	8	1	19	52	0.214617	0.245368
50255	HET	374	0	8	2	19.7	52	1.02217	1.08981
50258	SM	199	1	8	5	26.2	52	-0.51284	-0.552624
50259	LG	132	0	8	3	20.5	52	-1.64532	-1.71259
50262	LG	91	1	8	6	23.7	52	-2.39014	-2.37904
50265	HET	160	0	8	8	18.5	52	-1.41726	-1.53265
50266	HET	251	1	8	7	27.5	52	0.543633	0.541395
50269	LG	238	0	8	9	24.5	52	-0.0392316	-0.0157124
50279	HET	159	0	8	10	18.9	52	-1.39173	-1.48731
50282	HET	311	1	9	1	27.3	52	0.816043	0.856875
50286	HET	172	1	9	2	31.3	52	-0.661066	-0.727808
50288	HET	276	1	9	3	32.4	52	0.660917	0.684385
50293	HET	466	0	9	4	17.3	52	1.74363	1.88235
50296	HET	272	1	9	1	30.8	52	0.522347	0.519138
50299	LG	263	0	9	5	22	52	0.119692	0.14188
50300	HET	206	1	9	2	37	52	0.065398	0.0859159
50303	LG	183	0	9	6	21.7	52	-0.890995	-0.978416
50304	LG	158	1	9	3	27.1	52	-1.0539	-1.13009
50310	HET	188	1	9	4	31	52	-0.456418	-0.494402
50311	LG	265	0	9	1	21.8	52	0.141327	0.176153
50315	HET	150	0	9	2	21.3	52	-1.33299	-1.42454
50316	HET	274	1	9	5	31.6	52	0.587843	0.589616
50322	LG	96	1	9	6	29.5	52	-2.0392	-2.06872
50326	SM	160	1	9	7	36	52	-0.242728	-0.245368
50327	HET	378	0	9	4	22.1	52	1.22995	1.26901
50330	HET	347	1	9	8	29.8	52	1.25092	1.29095
50333	LG	401	0	9	9	20.3	52	1.37731	1.47285
50335	SM	394	0	9	10	21.8	52	1.37084	1.4587
50336	SM	306	1	9	1	24.1	52	0.616713	0.612784
50340	HET	396	1	9	2	26.1	52	1.51075	1.62508
50341	HET	143	0	9	5	20.9	52	-1.46903	-1.58139
50344	HET	168	1	9	9	31.2	52	-0.729358	-0.809
50348	HET	251	1	9	10	34.9	52	0.451391	0.448477
50351	LG	189	0	9	7	19.9	52	-0.487557	-0.530234
50354	LG	153	1	9	11	29.8	52	-0.997913	-1.08545
50355	LG	171	0	9	8	19.3	52	-1.18455	-1.26363
50358	HET	306	1	9	12	25.8	52	0.69072	0.71839
50359	HET	275	0	9	7	27.1	52	0.900435	0.936368
50364	HET	192	1	9	10	29.8	52	-0.460576	-0.499872
50365	LG	154	0	9	8	21.6	52	-1.25633	-1.31927
50369	LG	393	0	9	9	21.6	52	1.34343	1.43124
50370	HET	380	1	9	11	28.6	52	1.43175	1.54052
50374	LG	172	1	9	12	27.8	52	-0.82555	-0.910452
50375	LG	191	0	9	11	18.5	52	-0.976269	-1.05544
50377	SM	236	0	9	12	20.8	52	-0.245106	-0.250353
50382	HET	137	1	9	3	31.8	52	-1.11687	-1.20662
50383	LG	196	0	9	1	24.2	52	-0.554967	-0.601159
50385	LG	271	0	9	2	26.9	52	0.429119	0.408729
50386	HET	203	1	9	4	27.5	52	-0.411179	-0.435152
50390	LG	284	1	9	5	31.1	52	0.708389	0.737292
50391	LG	186	0	9	3	20.9	52	-0.884533	-0.970643
50396	HET	88	1	9	6	35.8	52	-1.94268	-1.95873
50397	LG	238	0	9	4	21.4	52	-0.183921	-0.178609
50404	HET	172	1	9	7	26.7	52	-0.47839	-0.519138
50405	HET	237	0	9	5	18.1	52	-0.454421	-0.488947
50406	HET	211	1	9	8	25.6	52	-0.375597	-0.393012
50411	LG	121	0	9	7	21.2	52	-1.35105	-1.44483
50412	LG	178	1	9	9	30.2	52	-0.627546	-0.681333
50417	LG	230	0	9	8	22.7	52	-0.20781	-0.213106
50419	HET	409	0	9	9	17.5	52	1.2905	1.3487
50420	LG	221	1	9	10	27.5	52	-0.184034	-0.181065
50421	HET	418	0	9	10	28.4	52	1.98292	2.11166
50429	SM	228	0	9	11	20.1	52	-0.387478	-0.406102
50430	HET	228	1	9	11	29.1	52	-0.0491375	-0.0278013
50431	HET	256	0	9	12	20.1	52	-0.0848384	-0.0810646
50432	HET	238	1	9	12	25.8	52	-0.0797039	-0.0737913
50474	LG	158	1	10	5	28.8	53	-0.992802	-1.0811
50475	LG	204	0	10	1	23	53	-0.48038	-0.524678
50478	LG	526	1	10	6	25.2	53	2.36954	2.52494
50482	SM	195	1	10	7	28.2	53	-0.0912722	-0.08349
50485	LG	192	0	10	3	26.1	53	-0.532932	-0.57815
50486	HET	277	1	10	8	28.1	53	0.467747	0.464573
50487	LG	246	0	10	4	23.5	53	0.0216296	0.051993
50490	LG	240	1	10	1	27.3	53	0.0181897	0.0471527
50491	LG	166	0	10	9	18.8	53	-1.31447	-1.39196
50494	LG	400	1	10	2	30.2	53	1.74173	1.86833
50496	HET	203	1	10	3	27.8	53	-0.378952	-0.39824
50497	LG	259	0	10	10	24.1	53	0.183866	0.21558
50500	LG	NA	1	10	4	27.1	53	NA	NA
50704	SM	259	1	10	9	21.7	53	-0.0316098	-0.00846027
50707	SM	399	0	10	5	21.2	53	1.39161	1.50208
50708	LG	121	1	10	10	29.5	53	-1.48459	-1.58988
50712	LG	310	1	10	11	23.9	53	0.668067	0.699742
50715	HET	277	0	10	6	19.3	53	0.117604	0.139439
50716	HET	302	1	10	12	34.9	53	1.02893	1.0942
50719	HET	194	0	10	7	22.8	53	-0.254502	-0.255344
50722	HET	271	1	10	5	29.2	53	0.431461	0.41399
50723	LG	156	0	10	8	23.4	53	-1.14329	-1.23203
50728	LG	239	1	10	6	26.4	53	-0.025299	0.00604302
50729	HET	304	0	10	1	17.8	53	0.283744	0.28795
50731	HET	202	0	10	2	20.2	53	-0.676704	-0.753246
50735	LG	283	0	10	3	20.3	53	0.261754	0.270357
50736	LG	340	1	10	7	26.9	53	1.43524	1.54849
50740	HET	282	1	10	8	26.2	53	0.456082	0.45651
50741	LG	115	0	10	4	20.2	53	-2.00513	-2.01069
50744	LG	125	1	10	1	29.3	53	-1.41267	-1.52488
50745	HET	251	0	10	9	21.8	53	-0.0158466	0.0181299
50746	LG	206	1	10	2	25.3	53	-0.456517	-0.497135
50749	LG	165	0	10	10	20	53	-1.24172	-1.31352
50752	LG	243	1	10	3	33.8	53	0.366076	0.359284
50753	LG	46	0	10	11	19.6	53	-3.35822	-3.10101
50755	LG	221	0	10	12	21.7	53	-0.347993	-0.348989
50760	HET	128	1	10	9	34.6	53	-1.15179	-1.23721
50763	LG	238	0	10	5	28	53	0.111677	0.13212
50764	LG	165	1	10	10	31.6	53	-0.773392	-0.863875
50767	LG	253	0	10	6	23.3	53	0.0799586	0.107773
50774	LG	256	1	10	12	26.7	53	0.151666	0.185982
50775	HET	269	0	10	8	19.2	53	-0.0172373	0.0132949
50778	SM	395	1	10	4	25.3	53	1.44566	1.573
50779	HET	206	0	10	1	22.6	53	-0.479383	-0.521906
50784	LG	215	1	10	5	28	53	-0.21956	-0.227967
50787	LG	341	0	10	2	19	53	0.713403	0.746842
50788	LG	226	1	10	6	29.3	53	-0.0560076	-0.0302195
50793	LG	297	0	10	7	19.6	53	0.762402	0.805652
50794	HET	241	1	10	10	26.8	53	0.0178173	0.044733
50795	LG	356	0	10	8	22.7	53	1.07983	1.14393
50797	LG	319	0	10	9	21.6	53	0.742417	0.775911
50798	HET	239	1	10	5	32.1	53	0.240297	0.257843
50799	LG	383	0	10	1	18.2	53	0.988345	1.04287
51201	HET	275	0	11	1	23.5	53	0.338788	0.343856
51202	SM	309	1	11	5	29.5	53	0.905292	0.940121
51204	HET	372	1	11	6	32.2	53	1.5339	1.65285
51205	LG	221	0	11	2	21.5	53	-0.362138	-0.361863
51209	LG	362	0	11	3	26.9	53	1.31111	1.36692
51210	LG	177	1	11	7	29.6	53	-0.270825	-0.275375
51211	HET	352	0	11	4	17.1	53	0.64532	0.654145
51216	LG	136	1	11	8	39.8	53	-0.834389	-0.925185
51219	SM	314	0	11	9	25.8	53	0.898298	0.932627
51221	SM	217	0	11	10	22.1	53	-0.368592	-0.372206
51223	HET	203	0	11	11	18.1	53	-0.8328	-0.917793
51224	SM	270	1	11	2	29.3	53	0.426749	0.403479
51228	HET	198	1	11	3	32.8	53	-0.216776	-0.223008
51229	LG	107	0	11	12	22.4	53	-2.04005	-2.08971
51233	HET	390	0	11	5	23.7	53	1.39814	1.51719
51234	LG	229	1	11	4	24.5	53	-0.235927	-0.235416
51236	HET	127	1	11	9	33.3	53	-1.21723	-1.27444
51239	LG	387	0	11	6	21.7	53	1.28778	1.34272
51240	LG	187	1	11	10	29	53	-0.579964	-0.627432
51241	SM	214	0	11	7	26.2	53	0.197383	0.225487
51243	SM	163	0	11	9	21.4	53	-1.17859	-1.25827
51244	LG	233	1	11	11	28.9	53	0.00395125	0.0302195
51245	HET	342	0	11	8	22.7	53	0.959816	1.0021
51247	LG	297	0	11	8	15	53	-0.0739164	-0.0616775
51250	LG	175	1	11	12	36	53	-0.425154	-0.453829
51254	HET	188	1	11	1	28.9	53	-0.572258	-0.621557
51257	HET	211	0	11	1	24.6	53	-0.31315	-0.310702
51258	HET	294	1	11	5	24.6	53	0.511938	0.499872
51259	HET	232	0	11	2	18.6	53	-0.453046	-0.480791
51262	LG	177	1	11	6	29.2	53	-0.707001	-0.792347
51263	LG	154	0	11	10	25.6	53	-1.08262	-1.15328
51268	HET	322	1	11	7	19.7	53	0.940516	0.974522
51272	HET	360	1	11	2	27.7	53	1.21943	1.25827
51275	LG	84	0	11	1	17.3	53	-2.92584	-2.66431
51276	HET	180	1	11	3	30.8	53	-0.588888	-0.636286
51277	LG	161	0	11	11	19.5	53	-1.32286	-1.41133
51280	HET	274	1	11	4	28.9	53	0.463654	0.459194
51281	HET	218	0	11	5	24	53	-0.265455	-0.270357
51283	LG	294	0	11	6	19.3	53	0.303119	0.31324
51284	HET	391	1	11	8	22.7	53	1.26287	1.31927
51288	LG	252	1	11	9	27.3	53	0.144415	0.181065
51289	LG	326	0	11	7	21.3	53	1.17448	1.22689
51291	HET	133	0	11	3	21.4	53	-1.57513	-1.6624
51294	LG	368	1	11	10	25.4	53	1.19305	1.23203
51295	LG	257	0	11	4	17.6	53	-0.261045	-0.265347
51302	HET	208	1	11	11	25.6	53	-0.403285	-0.419263
51303	SM	407	0	11	3	16.3	53	1.15891	1.22177
51304	LG	385	1	11	5	28.8	53	1.47336	1.58988
51307	SM	244	0	11	4	16	53	-0.56117	-0.604058
51308	HET	312	1	11	6	24.9	53	0.746798	0.785748
51309	HET	116	1	11	7	20.6	53	-1.62074	-1.692
51313	LG	202	0	12	1	24	53	-0.474016	-0.513614
51319	HET	364	0	12	2	21.9	53	1.10386	1.16273
51324	LG	343	1	12	3	29	53	1.15309	1.21669
51327	LG	264	0	12	7	30.9	53	0.937994	0.970643
51328	LG	311	1	12	4	30	53	0.957432	0.994141
51329	LG	232	0	12	8	23.2	53	-0.164745	-0.154099
51334	LG	192	1	12	5	29.2	53	-0.500711	-0.541395
51335	LG	171	0	12	9	23.8	53	-0.924295	-1.0021
51338	LG	405	1	12	6	28.6	53	1.77021	1.89676
51339	LG	344	0	12	10	23.3	53	1.00885	1.06391
51342	LG	219	1	12	1	23.7	53	-0.370035	-0.374798
51345	LG	202	0	12	5	18.5	53	-0.826022	-0.914116
51346	LG	202	1	12	2	32.4	53	-0.190685	-0.190903
51349	HET	310	0	12	6	21.4	53	0.636202	0.639248
51350	LG	257	1	12	3	25.8	53	0.13254	0.154099
51351	LG	169	0	12	7	22.5	53	-0.616018	-0.669189
51356	HET	136	1	12	4	26.1	53	-1.39966	-1.50208
51359	LG	207	0	12	1	21.2	53	-0.533404	-0.581009
51360	HET	196	1	12	9	31	53	-0.353463	-0.356707
51361	HET	563	0	12	2	17.3	53	2.3072	2.47029
51364	LG	379	1	12	10	27.4	53	1.37344	1.46574
51367	LG	239	0	12	3	23.3	53	-0.0623208	-0.0398943
51368	HET	146	1	12	11	31.2	53	-1.04015	-1.12553
51371	LG	189	0	12	4	19.9	53	-0.895383	-0.986248
51372	LG	97	1	12	12	27.1	53	-2.10518	-2.1589
51375	HET	203	0	12	9	20.8	53	-0.612532	-0.666168
51376	LG	240	1	12	5	27.5	53	0.0334396	0.0665218
51377	LG	156	0	12	10	26	53	-1.02838	-1.11646
51380	LG	150	1	12	6	27.7	53	-1.13086	-1.21669
51383	LG	258	0	12	11	18.2	53	-0.206663	-0.210634
51384	LG	284	1	12	7	29.3	53	1.01865	1.0811
51387	HET	229	0	12	12	20.6	53	-0.336903	-0.341293
51392	HET	99	1	12	1	30.4	53	-1.88502	-1.89676
51395	LG	212	0	12	5	20.2	53	-0.523958	-0.56676
51396	SM	240	1	12	2	31	53	0.19319	0.223008
51399	SM	192	0	12	6	22.3	53	-0.69659	-0.78246
51400	LG	123	1	12	3	35.2	53	-1.19952	-1.26901
51420	LG	54	1	13	3	25	53	-2.95061	-2.75967
51454	HET	181	1	12	4	31.6	53	-0.543206	-0.589616
51455	LG	191	0	12	7	26.8	53	-0.13635	-0.129682
51461	LG	227	0	13	6	22.3	53	-0.264963	-0.267851
51463	HET	94	0	13	8	29.9	53	-1.94826	-1.99276
51602	LG	399	1	13	4	19.8	53	1.2126	1.24767
51603	LG	256	0	13	7	16.4	53	-0.00307447	0.0253832
51604	LG	307	1	13	9	21.3	53	0.502945	0.486224
51607	LG	279	0	13	3	20.9	53	0.258685	0.267851
51608	HET	399	1	13	10	28.3	53	1.61236	1.73392
51609	LG	414	0	13	4	18	53	1.35148	1.438
51613	HET	423	0	13	5	16.5	53	1.3337	1.40481
51614	HET	492	1	13	11	24.5	53	2.22172	2.37904
51616	HET	477	0	13	6	23.8	53	2.19589	2.33995
51618	HET	281	1	13	12	27.3	53	0.488095	0.480791
51621	LG	276	0	13	10	18.4	53	0.0290815	0.0616775
51624	HET	207	1	13	7	23.6	53	-0.104019	-0.0980532
51627	HET	317	0	13	11	24.1	53	0.857809	0.903159
51628	SM	402	1	13	8	27.5	53	1.64453	1.77914
51631	HET	381	0	13	12	16	53	0.730854	0.76615
51634	LG	188	1	13	9	23.9	53	-0.780728	-0.870917
51641	LG	269	0	13	9	18.9	53	-0.0294501	-0.0012086
51642	LG	260	1	13	5	26.1	53	0.188697	0.22053
51644	SM	392	1	13	6	29.2	53	1.58186	1.72316
51645	HET	429	0	13	10	20.5	53	1.71878	1.8156
51648	HET	113	1	13	7	28.6	53	-1.32279	-1.40481
51651	LG	204	0	13	11	25.4	53	-0.382959	-0.403479
51654	LG	107	1	13	8	26.2	53	-1.93071	-1.94253
51656	SM	220	1	13	5	29.4	53	-0.108621	-0.102912
51657	HET	332	0	13	12	19.4	53	0.671752	0.70593
51660	LG	351	1	14	7	26.7	54	1.53234	1.64345
51661	SM	232	0	13	8	20.3	53	-0.328058	-0.333616
51662	LG	276	1	14	6	29	54	0.504873	0.491673
51665	LG	448	0	14	3	24.3	54	2.09655	2.24029
51666	SM	229	1	14	8	28.4	54	-0.0680943	-0.0495727
51669	LG	274	0	14	4	20.5	54	0.164022	0.198293
51672	LG	272	1	14	1	37.3	54	0.818991	0.86037
51673	LG	259	0	14	5	23.5	54	0.164111	0.200759
51676	SM	186	1	14	2	27.6	54	-0.653535	-0.71839
51681	HET	317	0	14	9	26	54	0.930372	0.959093
51682	LG	255	1	14	3	30	54	0.297017	0.300571
51683	HET	121	0	14	10	21	54	-1.79091	-1.8156
51686	HET	291	1	14	4	24.2	54	0.451718	0.451151
51689	LG	287	0	14	11	19	54	0.204543	0.232931
51690	LG	183	1	14	9	23.2	54	-0.904637	-0.990187
51693	HET	322	0	14	12	18.7	54	0.558095	0.54981
51694	LG	287	1	14	10	31.8	54	0.757759	0.798982
51695	LG	353	0	14	5	16.7	54	0.639516	0.651154
51698	LG	248	1	14	11	24.4	54	-0.011589	0.0205476
51700	LG	239	1	14	5	31.3	54	0.203677	0.230448
51705	LG	262	0	14	7	24.3	54	0.62424	0.618627
51706	HET	238	1	14	12	28.1	54	0.0355681	0.0713677
51709	HET	311	0	14	8	17.3	54	0.341143	0.346421
51710	LG	175	1	14	6	28.7	54	-0.746796	-0.836123
51713	HET	244	0	14	1	20	54	-0.191427	-0.193365
51714	LG	217	1	14	7	25.1	54	0.0777329	0.102912
51717	LG	177	0	14	2	20.5	54	-1.00484	-1.09861
51718	LG	141	1	14	8	21.5	54	-1.56747	-1.63419
51722	HET	148	1	14	1	29.6	54	-1.07168	-1.13929
51727	LG	303	0	14	4	16.2	54	0.0986087	0.117504
51728	LG	197	1	14	2	31.8	54	-0.289215	-0.295517
51731	LG	276	0	14	9	19.8	54	0.133235	0.158993
51737	HET	240	0	14	10	22.8	54	-0.0701231	-0.0544137
51745	LG	396	0	14	12	18.1	54	1.12231	1.18196
51747	HET	153	0	14	5	22.7	54	-1.22165	-1.2799
51748	LG	294	1	14	11	26	54	0.561767	0.558265
51752	HET	116	1	14	12	33.1	54	-1.42549	-1.54052
51753	LG	241	0	14	6	22.9	54	-0.0562078	-0.0326379
51756	LG	143	1	14	5	28	54	-1.24091	-1.30782
51759	LG	199	0	14	7	19.6	54	-0.363326	-0.364445
51760	LG	376	1	14	6	24.6	54	1.22241	1.26363
51764	LG	168	1	14	7	28.6	54	-0.454059	-0.486224
51765	LG	335	0	14	8	20	54	0.753068	0.79566
51767	LG	195	0	14	1	17.6	54	-1.00561	-1.10304
51770	LG	109	1	14	8	27.8	54	-1.83427	-1.85466
51771	HET	385	0	14	2	22	54	1.27913	1.33679
51774	LG	402	1	14	6	27	54	1.64089	1.76749
51775	LG	211	0	14	3	19.8	54	-0.578488	-0.624492
51778	SM	171	1	14	7	27.4	54	-0.454689	-0.491673
51782	LG	85	1	14	8	26.2	54	-2.42731	-2.42215
51785	LG	171	0	14	9	22.1	54	-1.00065	-1.08981
51791	SM	170	0	14	10	23.3	54	-0.96206	-1.03871
51794	LG	237	1	14	11	21.1	54	-0.306538	-0.303101
51795	LG	144	0	14	11	23.7	54	-1.31012	-1.37933
51801	LG	137	0	14	9	18.4	54	-1.73684	-1.76749
51804	LG	76	1	14	12	21.1	54	-2.77576	-2.58837
51810	HET	197	1	15	5	24.4	54	-0.631943	-0.687444
51811	LG	290	0	14	10	17.6	54	0.113354	0.136999
51812	SM	371	1	15	6	28.7	54	1.34067	1.4179
51813	HET	220	0	15	1	22.4	54	-0.316112	-0.318321
51815	HET	194	0	15	2	24.1	54	-0.593924	-0.64519
51816	HET	194	1	15	7	25	54	-0.244631	-0.24786
51819	HET	231	0	15	3	19.8	54	-0.382947	-0.400858
51820	LG	191	1	15	8	26.1	54	-0.652258	-0.712146
51828	HET	217	1	15	1	24	54	-0.373617	-0.382588
51829	HET	365	0	15	9	17.5	54	0.781603	0.822486
51831	LG	269	0	15	10	20.8	54	0.101821	0.124809
51832	HET	334	1	15	2	30.2	54	1.1383	1.20662
51833	HET	375	0	15	11	19.5	54	1.02143	1.08545
51836	LG	339	1	15	3	27.9	54	1.06753	1.13009
51839	LG	337	0	15	12	18.6	54	0.647782	0.663153
51840	LG	367	1	15	4	24.1	54	1.13483	1.19667
51842	HET	303	1	15	9	24.4	54	0.595361	0.601159
51845	HET	291	0	15	5	22.5	54	0.480048	0.475371
51847	HET	404	0	15	6	17.8	54	1.25627	1.30782
51850	HET	224	1	15	10	24.7	54	-0.273092	-0.277887
51853	LG	279	0	15	7	19.9	54	0.589544	0.595378
51854	LG	291	1	15	11	25.1	54	0.49701	0.483506
51857	LG	222	0	15	8	19.8	54	-0.466043	-0.505358
51858	HET	178	1	15	12	26.9	54	-0.775523	-0.867391
51863	HET	281	0	15	5	23.6	54	0.4326	0.419263
51866	LG	392	1	15	9	26.9	54	1.47053	1.58139
51867	LG	210	0	15	6	20.9	54	-0.509643	-0.544196
51870	LG	334	1	15	10	26.4	54	0.964788	1.01415
51871	HET	212	0	15	7	22.1	54	-0.00726227	0.0229653
51875	LG	337	0	15	8	22.8	54	0.929131	0.955271
51877	LG	231	0	16	1	23.5	54	-0.168631	-0.163891
51881	LG	215	0	16	2	28.1	54	-0.119887	-0.11507
51882	LG	312	1	16	4	33.8	54	1.1455	1.21164
51883	LG	342	0	16	3	20.9	54	0.866961	0.917793
51886	LG	145	1	16	5	36.8	54	-0.817523	-0.892309
51890	LG	275	1	16	6	29.5	54	0.51694	0.510858
51891	LG	264	0	16	7	24	54	0.632847	0.636286
51892	LG	144	1	16	10	33.4	54	-0.959635	-1.03045
51896	LG	181	1	16	11	35	54	-0.419312	-0.440472
51897	LG	283	0	16	8	22.5	54	0.399626	0.382588
51901	LG	567	0	16	9	20.9	54	2.72784	2.8896
51902	HET	272	1	16	12	33	54	0.63027	0.633329
51905	LG	234	0	16	1	22.9	54	-0.150008	-0.134559
51906	LG	186	1	16	4	27	54	-0.689798	-0.772649
51910	LG	251	1	16	5	28.9	54	0.197522	0.227967
51911	SM	306	0	16	2	21.1	54	0.569786	0.56676
51916	HET	309	1	16	5	21.4	54	0.5251	0.524678
51920	LG	419	1	16	6	26	54	1.81119	1.92682
51923	LG	165	0	16	1	18.9	54	-1.30269	-1.3608
51924	LG	173	1	16	7	27.7	54	-0.420429	-0.443137
51927	LG	222	0	16	2	21.8	54	-0.322738	-0.328509
51930	LG	223	1	16	8	30.1	54	-0.0425939	-0.0205476
51933	HET	92	0	16	3	22.2	54	-2.33224	-2.33995
51935	LG	318	0	16	4	26	54	0.942075	0.978416
51936	HET	197	1	16	1	26.4	54	-0.521532	-0.561092
51940	LG	226	1	16	2	24.3	54	-0.280328	-0.290471
51941	HET	317	0	16	9	19.5	54	0.588046	0.592494
51944	LG	319	1	16	3	29.5	54	1.0152	1.07677
51947	LG	278	0	16	10	22.7	54	0.342802	0.348989
51949	LG	111	0	16	11	18.5	54	-2.17277	-2.2115
51950	SM	346	1	16	4	25.7	54	1.03133	1.10749
51953	SM	293	0	16	12	21.1	54	0.41857	0.395625
51959	LG	169	0	16	5	17.3	54	-1.39883	-1.49465
51961	HET	148	0	16	6	22.3	54	-1.31132	-1.38562
51962	HET	259	1	16	10	27.9	54	0.25167	0.265347
51965	HET	224	0	16	7	15.9	54	-0.434091	-0.467267
51966	SM	234	1	16	11	24.8	54	-0.156553	-0.149209
51971	LG	121	0	16	8	25.9	54	-1.54618	-1.61609
51972	LG	196	1	16	12	31.4	54	-0.315085	-0.31578
51976	LG	136	1	16	1	25.2	54	-1.45277	-1.55656
51979	LG	560	0	16	7	17.4	54	2.63199	2.75967
51980	HET	391	1	16	2	23.7	54	1.32989	1.37933
51981	HET	361	0	16	8	18.7	54	0.866077	0.914116
51982	HET	346	1	16	3	23.6	54	0.951006	0.986248
51984	LG	283	1	16	4	28.7	54	0.571874	0.572445
51987	LG	174	0	16	9	24.7	54	-0.824103	-0.906799
51991	HET	360	0	16	5	20.4	54	0.969114	1.02227
51992	HET	246	1	16	9	26.6	54	0.0686973	0.0907692
51993	SM	404	0	16	6	22.5	54	1.57587	1.7022
51994	SM	530	1	16	10	24.5	54	2.38727	2.58837
51997	LG	208	0	16	7	25.6	54	0.108349	0.129682
51998	SM	404	1	16	11	23.3	54	1.50771	1.61609
52000	LG	295	1	16	12	22.6	54	0.435664	0.427194
52003	SM	244	0	16	8	23.5	54	0.00699116	0.0374752
52004	SM	292	1	16	5	35.5	54	0.949929	0.982324
52009	LG	323	0	16	1	14.7	54	0.174061	0.205694
52012	LG	307	1	16	6	23.2	54	0.584135	0.583873
52014	SM	214	1	16	7	29.5	54	0.250812	0.262844
52015	LG	247	0	16	3	15.5	54	-0.59702	-0.657142
52018	HET	228	1	16	8	31.8	54	0.0870277	0.112637
52019	HET	348	0	16	4	23.9	54	1.09038	1.15328
52022	LG	110	1	16	10	30.7	54	-1.67181	-1.72316
52026	LG	174	1	16	11	32	54	-0.595201	-0.648169
52027	HET	185	0	16	9	23.9	54	-0.736139	-0.825881
52030	HET	118	1	16	12	28.8	54	-1.55422	-1.62508
52031	LG	206	0	16	10	25.5	54	-0.337788	-0.343856
52036	LG	341	1	17	4	37.8	54	1.51787	1.63419
52040	LG	140	1	17	5	40.4	54	-0.761257	-0.849917
52041	LG	386	0	17	1	22.9	54	1.33002	1.38562
52044	HET	279	1	17	6	43.1	54	1.05748	1.12553
52048	HET	246	1	17	1	25.9	54	0.0310679	0.0640995
52049	LG	255	0	17	3	37.2	54	0.712416	0.740467
52053	LG	222	0	17	8	23.4	54	-0.260002	-0.260342
52055	HET	302	0	17	7	19.1	54	0.767452	0.809
52058	LG	347	1	17	2	27.5	54	1.13359	1.19173
52059	LG	254	0	17	9	21.8	54	0.021918	0.0544137
52062	LG	342	1	17	3	31.4	54	1.25563	1.30215
52063	LG	324	0	17	10	20.3	54	0.704357	0.734123
52067	LG	373	0	17	11	23	54	1.21703	1.25296
52071	LG	257	0	17	5	19.9	54	-0.0771627	-0.0689446
52072	LG	418	1	17	9	20.6	54	1.50106	1.60723
52073	LG	208	0	17	12	16.9	54	-0.857909	-0.951463
52076	HET	299	1	18	3	31.9	55	0.885267	0.925185
52077	HET	243	0	18	5	23.8	55	0.00675582	0.0350565
52081	LG	418	0	18	7	16.8	55	1.70703	1.80318
52083	LG	333	0	18	8	20.3	55	0.744911	0.78246
52088	LG	295	1	18	9	27.8	55	0.660032	0.681333
52092	LG	269	1	18	10	29	55	0.384778	0.369616
52093	HET	257	0	18	1	22.5	55	0.0752917	0.0980532
52096	LG	232	1	18	11	30.4	55	0.0708983	0.0931966
52099	LG	274	0	18	2	16.7	55	-0.154371	-0.144322
52100	LG	196	1	18	2	25.9	55	-0.58665	-0.633329
52101	LG	410	0	17	6	19.8	54	1.49407	1.5985
52102	LG	436	1	17	10	29.6	54	2.09067	2.2115
52103	LG	296	0	17	7	24.1	54	1.00912	1.06818
52107	LG	192	0	17	9	23	55	-0.675267	-0.75004
52108	LG	168	1	17	1	31.8	55	-0.717583	-0.802312
52112	HET	271	1	17	2	36	55	0.719276	0.75646
52115	LG	214	0	17	11	22.6	55	-0.374467	-0.38519
52116	LG	185	1	17	3	32.7	55	-0.441748	-0.472666
52117	LG	258	0	17	12	20.4	55	-0.0222781	0.00846027
52120	LG	155	1	17	4	29.5	55	-0.97955	-1.06391
52123	LG	265	0	17	5	19.3	55	-0.0302322	-0.0036258
52124	LG	256	1	17	9	28.5	55	0.235103	0.252848
52127	HET	194	0	17	6	21.5	55	-0.713051	-0.798982
52131	HET	208	0	17	7	24	55	0.038952	0.0737913
52132	HET	195	1	17	10	24.7	55	-0.636119	-0.696657
52136	HET	266	1	17	11	31.2	55	0.469745	0.467267
52138	LG	119	1	17	11	40.1	54	-1.07967	-1.14859
52139	HET	185	0	17	8	25.1	54	-0.681379	-0.759682
52144	HET	129	1	17	12	27.3	54	-1.45489	-1.56473
52145	HET	328	0	17	1	18.1	54	0.534057	0.535806
52149	HET	183	0	17	2	20.7	54	-0.944224	-1.0182
52150	LG	264	1	17	5	23.5	54	0.112988	0.134559
52152	HET	164	1	17	6	30.8	54	-0.820887	-0.89953
52153	LG	253	0	17	8	22.2	55	0.0268088	0.0592559
52159	HET	321	0	17	1	22.3	55	0.795884	0.832699
52161	LG	283	0	17	2	21.2	55	0.325153	0.333616
52162	HET	211	1	17	5	24.5	55	-0.406009	-0.427194
52164	LG	284	1	17	6	30.1	55	0.667058	0.696657
52165	HET	544	0	17	3	19.2	55	2.29559	2.42215
52169	HET	444	0	17	4	19.2	55	1.74113	1.85466
52173	LG	201	0	17	9	23	55	-0.530964	-0.572445
52174	HET	275	1	17	8	29.6	55	0.518102	0.513614
52175	LG	238	0	17	3	24	54	-0.03815	-0.0132949
52177	HET	118	0	17	4	20.4	54	-1.85998	-1.88235
52178	LG	278	1	17	7	30.2	54	0.995533	1.05544
52180	HET	154	1	17	8	24.3	54	-1.22882	-1.29095
52182	HET	219	1	18	4	34.3	55	0.0839972	0.110205
52185	HET	326	0	17	10	18.6	54	0.577787	0.575295
52186	HET	128	1	17	12	31.3	54	-1.27911	-1.3487
52191	LG	210	0	18	1	18.9	55	-0.662643	-0.730962
52192	LG	295	1	17	11	29.3	55	0.730578	0.762912
52193	LG	168	0	18	2	21	55	-1.11559	-1.19667
52197	HET	361	0	18	3	21	55	1.0294	1.09861
52198	LG	177	1	18	1	26.9	55	-0.792228	-0.874455
54104	LG	294	1	18	5	23	55	0.436283	0.429843
54105	LG	241	0	18	3	21.6	55	-0.111204	-0.105342
54106	LG	285	1	18	6	24	55	0.39402	0.374798
54109	LG	315	0	18	4	22	55	0.739995	0.772649
54113	LG	205	0	18	9	20.6	55	-0.592824	-0.642216
54114	HET	218	1	18	7	29.6	55	0.284823	0.290471
54116	LG	184	1	18	8	22.9	55	-0.891818	-0.982324
54117	LG	191	0	18	10	18.8	55	-0.955184	-1.02635
54121	LG	203	0	18	11	19.2	55	-0.735102	-0.822486
54124	LG	140	1	18	1	27.3	55	-1.30571	-1.36692
54125	LG	230	0	18	12	18.5	55	-0.494292	-0.535806
54126	HET	178	1	18	2	25.7	55	-0.836735	-0.932627
54130	LG	145	1	18	3	31.7	55	-1.03217	-1.12098
54131	LG	264	0	18	5	16.8	55	-0.26057	-0.262844
54133	HET	303	0	18	6	16.4	55	0.140478	0.171245
54134	LG	396	1	18	4	33.3	55	1.82742	1.94253
54138	HET	484	1	18	9	23.2	55	2.09916	2.27105
54139	HET	169	0	18	7	23.5	55	-0.564407	-0.612784
54141	HET	247	0	18	8	20.5	55	-0.122335	-0.119938
54142	LG	98	1	18	10	22.1	55	-2.28241	-2.27105
54146	HET	291	1	18	11	27	55	0.57957	0.581009
54147	HET	176	0	18	1	19.7	55	-1.08742	-1.17229
54149	LG	253	0	18	2	21.8	55	0.00537604	0.0326379
54150	HET	102	1	18	12	28.4	55	-1.94416	-1.97546
54153	LG	147	0	18	3	21.5	55	-1.38592	-1.48004
54154	LG	238	1	18	5	35.3	55	0.338617	0.341293
54157	HET	345	0	18	4	18.4	55	0.695067	0.721522
54158	LG	104	1	18	6	30.9	55	-1.7716	-1.80318
54161	LG	253	0	18	4	21	55	-0.033631	-0.0108776
54164	HET	183	1	18	7	26	55	-0.377549	-0.395625
54165	HET	391	0	18	5	18.9	55	1.11498	1.17711
54166	HET	232	1	18	8	25.7	55	-0.153748	-0.139439
54169	LG	291	0	18	6	22.3	55	0.451958	0.453829
54170	HET	291	1	18	9	33	55	0.850956	0.888715
54173	HET	201	0	18	7	18.1	55	-0.475346	-0.516374
54176	SM	244	1	18	10	23.4	55	-0.0946541	-0.0883423
54178	HET	279	1	18	11	32.2	55	0.696574	0.724662
54179	HET	203	0	18	8	21.8	55	-0.564328	-0.60987
54182	HET	307	1	18	12	30.1	55	0.917386	0.947669
54183	LG	202	0	18	11	19.2	55	-0.764275	-0.853391
54186	LG	183	1	18	9	26.4	55	-0.748822	-0.839556
54187	HET	321	0	18	12	27.9	55	1.03892	1.11646
54190	LG	224	1	18	10	24.5	55	-0.279433	-0.28795
54193	HET	335	0	19	4	23.7	54	0.953575	0.990187
54194	HET	271	1	19	1	33.6	55	0.638522	0.648169
54196	HET	167	1	19	2	44.7	54	-0.306291	-0.300571
54198	LG	352	1	19	3	36	55	1.54162	1.6624
54199	HET	359	0	19	5	25.9	55	1.23099	1.27444
54201	HET	305	0	19	6	22.9	55	0.645952	0.660145
54207	HET	282	0	19	7	24	55	0.867063	0.921483
54209	HET	157	0	19	1	20.7	55	-1.27291	-1.34272
54213	HET	308	0	19	2	25.7	55	0.815025	0.849917
54216	LG	252	1	19	5	31.1	55	0.31456	0.318321
54217	HET	205	0	19	3	20.5	55	-0.607838	-0.663153
54220	HET	288	1	19	6	34	55	0.857766	0.89953
54221	HET	318	0	19	4	22.3	55	0.776945	0.815725
54226	HET	189	1	19	7	30.6	55	-0.0695629	-0.051993
54227	LG	278	0	19	9	22.9	55	0.355152	0.354132
54229	HET	276	0	19	10	22.4	55	0.299913	0.305633
54230	LG	117	1	19	8	33.5	55	-1.37945	-1.46574
54233	HET	227	0	19	11	22.7	55	-0.241458	-0.240389
54234	LG	203	1	19	1	26.6	55	-0.43482	-0.469965
54237	LG	447	0	19	12	27.1	55	2.19586	2.30414
54238	LG	299	1	19	2	28.8	55	0.744634	0.779182
54240	LG	284	1	19	3	30.7	55	0.683947	0.715265
54243	LG	251	0	19	5	19.1	55	-0.213989	-0.22053
54244	LG	279	1	19	4	31.2	55	0.658744	0.678288
54245	LG	365	0	19	6	28.3	55	1.39489	1.50959
54248	LG	350	1	19	9	26.8	55	1.123	1.18683
54249	LG	161	0	19	7	23.9	55	-0.674168	-0.746842
54252	SM	208	1	19	10	29.8	55	-0.213141	-0.218054
54253	LG	208	0	19	8	25.4	55	-0.32641	-0.331062
54256	HET	170	1	19	11	30.6	55	-0.731057	-0.812358
54257	SM	451	0	19	1	20.4	55	1.91166	2.02928
54260	HET	361	1	19	12	29.2	55	1.30601	1.3608
54261	LG	200	0	19	2	22.9	55	-0.55487	-0.598266
54266	SM	446	1	19	5	23.5	55	1.91882	2.0486
54267	HET	188	0	19	3	18.8	55	-0.992447	-1.07677
54269	HET	292	0	19	4	21.6	55	0.443784	0.437811
54270	LG	192	1	19	6	34.6	55	-0.253588	-0.252848
54274	LG	227	1	19	7	30.4	55	0.405284	0.387795
54276	LG	213	1	19	8	30	55	-0.136185	-0.127245
54277	SM	295	0	19	9	21.5	55	0.465713	0.461882
54279	HET	207	0	19	10	25.7	55	-0.316229	-0.320865
54282	LG	301	1	19	1	30.7	55	0.852461	0.892309
54283	LG	233	0	19	11	21	55	-0.2698	-0.272866
54284	LG	147	1	19	2	30.6	55	-1.06119	-1.13468
54289	HET	490	0	19	12	18.8	55	1.95348	2.06872
54290	HET	313	1	19	3	35.7	55	1.21208	1.24243
54291	LG	210	0	19	5	27.6	55	-0.198491	-0.200759
54294	LG	331	1	19	4	36.5	55	1.36363	1.45173
54295	LG	174	0	19	6	19.3	55	-1.13606	-1.22689
54298	HET	210	1	19	9	28.1	55	-0.274609	-0.2804
54299	HET	151	0	19	7	26.1	55	-0.679659	-0.75646
54300	LG	196	1	19	10	31.1	55	-0.331761	-0.338732
54303	LG	323	0	19	8	26.2	55	0.995145	1.05123
54304	SM	233	1	19	11	36	55	0.324675	0.331062
54307	HET	248	0	19	5	23.7	55	0.0582856	0.08349
54310	LG	334	1	19	8	23.2	55	0.82685	0.870917
54316	LG	136	1	19	9	32.4	55	-1.10803	-1.19173
54320	LG	266	1	20	5	35.3	55	0.63	0.630378
54323	SM	245	0	19	11	21.7	55	-0.0635291	-0.0423135
54324	HET	164	1	20	6	30.2	55	-0.850131	-0.943889
54327	LG	311	0	20	7	20.1	55	0.96428	1.01012
54330	LG	201	1	20	1	26.7	55	-0.472689	-0.510858
54331	HET	201	0	20	8	23	55	-0.532476	-0.575295
54332	LG	206	1	20	2	33.1	55	-0.105178	-0.100482
54335	LG	374	0	20	3	19.8	55	1.03818	1.11197
54336	LG	NA	1	20	9	29.5	55	NA	NA
54340	LG	NA	1	20	10	28.9	55	NA	NA
54343	LG	124	0	20	1	21.2	55	-1.70875	-1.7449
54346	HET	NA	1	20	11	28.8	55	NA	NA
54347	LG	293	0	20	2	20.3	55	0.373669	0.364445
54350	SM	NA	1	20	12	35.1	55	NA	NA
54352	LG	148	1	20	5	25.9	55	-1.25785	-1.32507
54353	LG	261	0	20	3	20.5	55	0.0129856	0.0398943
54357	SM	583	0	20	4	20.2	55	2.88435	3.10101
54359	SM	196	0	20	7	21.5	55	-0.278618	-0.285432
54360	LG	306	1	20	6	26.9	55	0.738056	0.769395
54363	LG	195	0	20	8	20	55	-0.800298	-0.878003
54367	HET	286	0	20	11	17.9	55	0.100833	0.122373
54368	SM	518	1	20	9	19.6	55	2.0188	2.13468
54371	HET	419	0	20	12	20.5	55	1.6509	1.79103
54372	LG	403	1	20	10	24.4	55	1.54704	1.67211
54375	LG	132	0	21	1	22.3	56	-1.76146	-1.79103
54376	LG	110	1	21	6	24.8	56	-2.18144	-2.24029
54379	HET	498	0	21	2	19.4	56	1.83905	1.97546
54380	LG	222	1	21	7	25.3	56	-0.103014	-0.0931966
54383	HET	338	0	21	3	21.9	56	0.66631	0.693579
54384	HET	215	1	21	8	28.6	56	-0.431117	-0.461882
54385	SM	368	0	21	4	20.3	56	0.806378	0.843
54386	HET	242	1	21	9	29.8	56	-0.0575694	-0.0350565
54389	LG	455	0	21	5	20.7	56	1.72704	1.82831
54390	HET	238	1	21	10	28.1	56	-0.187826	-0.183523
54393	LG	363	0	21	1	23.9	56	0.959234	0.998111
54396	LG	132	1	21	11	29.1	56	-1.58073	-1.67211
54397	HET	378	0	21	2	21.8	56	0.982978	1.03871
54398	HET	70	1	21	12	26.3	56	-2.9907	-2.8896
54805	HET	259	0	21	3	29.3	55	0.408624	0.390402
54808	LG	277	1	21	6	25.8	56	0.137171	0.161442
54809	LG	200	0	21	1	20.2	56	-0.943256	-1.01415
54812	LG	290	1	21	7	27.3	56	0.746907	0.789043
54813	LG	260	0	21	2	22.3	56	-0.122051	-0.117504
54816	LG	242	1	21	8	24.8	56	-0.277349	-0.282915
54817	HET	367	0	21	3	18.8	56	0.673638	0.709035
54818	LG	263	1	21	9	32.2	56	0.264754	0.272866
54821	LG	332	0	21	4	18.1	56	0.32217	0.325959
54822	HET	184	1	21	10	32.1	56	-0.70606	-0.789043
54824	HET	232	1	21	6	25.9	56	-0.367544	-0.369616
54827	LG	264	0	21	5	23.5	56	-0.0222703	0.0108776
54829	LG	231	0	21	1	19.9	56	-0.606528	-0.660145
54830	LG	173	1	21	7	22.8	56	-0.862734	-0.955271
54835	LG	331	0	21	2	18	56	0.303109	0.310702
54836	LG	257	1	21	8	29	56	0.0453952	0.0786397
54841	LG	338	0	21	3	22.1	56	0.671232	0.702833
54842	LG	191	1	21	9	25.9	56	-0.887138	-0.974522
54847	HET	173	0	21	4	19.3	56	-1.38375	-1.47285
54848	LG	313	1	21	10	21.8	56	0.390045	0.372206
54851	LG	244	0	21	5	16.3	56	-0.758495	-0.846453
54853	SM	235	0	21	11	19.4	56	-0.59136	-0.639248
54854	HET	206	1	21	11	25.9	56	-0.659004	-0.724662
54859	LG	415	0	21	12	21.1	56	1.38188	1.48731
54862	LG	301	1	21	12	23.6	56	0.300555	0.308167
54863	LG	398	0	22	4	25.3	56	1.34071	1.42454
54864	LG	238	1	22	8	34.5	56	0.0794866	0.105342
54867	HET	278	0	22	5	16.7	56	-0.320228	-0.325959
54868	HET	204	1	22	9	26.6	56	-0.653203	-0.715265
54871	LG	267	0	22	6	18.2	56	-0.346051	-0.346421
54872	LG	131	1	22	10	23.7	56	-1.81871	-1.84133
54875	LG	163	0	22	7	22.2	56	-0.953224	-1.02227
54876	LG	272	1	22	11	34	56	0.447304	0.440472
54879	LG	136	0	22	1	24.9	56	-1.60277	-1.68197
54880	LG	224	1	22	5	25	56	-0.493958	-0.533018
54883	LG	391	0	22	2	21	56	1.04952	1.12098
54884	LG	212	1	22	6	27.1	56	-0.512869	-0.555442
54887	HET	155	0	22	3	24.6	56	-1.34054	-1.438
54888	LG	167	1	22	7	29	56	-0.689085	-0.769395
54891	LG	303	0	22	4	21.6	56	0.318251	0.323411
54892	HET	270	1	22	8	24.6	56	-0.0167876	0.0157124
54895	LG	261	0	22	4	21.7	56	-0.137079	-0.13212
54896	LG	302	1	22	9	29.9	56	0.59506	0.598266
54899	LG	178	0	22	5	22.1	56	-1.13571	-1.22177
54900	LG	273	1	22	10	31.6	56	0.353861	0.351559
56203	HET	316	0	22	6	23.1	56	0.565509	0.561092
56204	LG	312	1	22	11	28.6	56	0.662787	0.687444
56207	LG	220	0	22	1	23.8	56	-0.483251	-0.527454
56208	HET	393	1	22	12	30.6	56	1.43547	1.55656
56211	HET	314	0	22	2	27	56	0.728895	0.759682
56212	LG	334	1	22	5	27.5	56	0.789874	0.825881
56215	LG	198	0	22	3	18.6	56	-1.08356	-1.158
56216	HET	273	1	22	6	39.3	56	0.626628	0.621557
56219	SM	421	0	22	4	19.8	56	1.37787	1.48004
56220	HET	258	1	22	7	23.5	56	0.212282	0.240389
56223	HET	269	0	22	9	21.7	56	-0.0676109	-0.0471527
56224	HET	536	1	22	8	21.1	56	2.04521	2.1589
56227	LG	309	0	22	10	18.4	56	0.165852	0.203226
56228	LG	211	1	22	1	23.2	56	-0.69606	-0.779182
56231	LG	287	0	22	11	20	56	0.0570588	0.0810646
56232	HET	404	1	22	2	24.4	56	1.35699	1.44483
56235	LG	342	0	22	12	20.2	56	0.599342	0.604058
56236	HET	192	1	22	3	29.7	56	-0.686155	-0.762912
56237	HET	116	0	22	5	24.6	56	-1.92066	-1.92682
56240	HET	384	1	22	4	29.1	56	1.25539	1.29653
56241	LG	429	0	22	6	21.8	56	1.55659	1.68197
56244	HET	301	1	22	9	37.2	56	0.89828	0.928899
56245	HET	204	0	22	7	21.5	56	-0.390213	-0.408729
56248	LG	285	1	22	10	32.4	56	0.549016	0.544196
56249	SM	216	0	22	8	26	56	-0.433386	-0.464573
56252	HET	288	1	22	11	31	56	0.504538	0.488947
56253	HET	333	0	22	1	21.2	56	0.57953	0.57815
56256	HET	400	1	22	12	32.8	56	1.61952	1.7449
56257	HET	249	0	22	2	20.4	56	-0.348452	-0.351559
56260	LG	187	1	22	5	26.1	56	-0.939725	-1.01012
56261	HET	361	0	22	3	21.1	56	0.793633	0.829285
56264	HET	149	1	22	6	27.3	56	-1.40199	-1.51719
56265	LG	270	0	22	4	21.7	56	-0.0487569	-0.0253832
56268	HET	144	1	22	7	32.7	56	-0.840562	-0.936368
56272	LG	231	1	22	8	25.2	56	-0.422974	-0.448477
56273	HET	307	0	22	9	23.6	56	0.474355	0.472666
56275	LG	259	0	22	10	17	56	-0.523676	-0.563924
56276	LG	406	1	22	1	25.5	56	1.42055	1.52488
56279	HET	287	0	22	11	21.5	56	0.155712	0.190903
56280	LG	418	1	22	2	27.3	56	1.62298	1.75608
56284	HET	201	1	22	3	27.4	56	-0.667253	-0.737292

## Sheet: Fig. 4d
Locomotor phenotype and covariate data, LG x SM F34 mice (n=688)
Sex: 0=female, 1=male
mm10 position chr8:16974840 = rs33014260. LG = CC, HET = CT, SM = TT
act2.t_raw: locomotor activity (cm distance traveled) in the open field test after a saline injection, total activity during a 30-minute test. The open field test is identical to the CPP test, only there are no visual or tactile cues separating the testing box into distinct chambers. Since there is no divider present, the locomotor area available to the mouse is larger, similar to CPP day 1 and d…
act2.t_resid: residuals of act2.t_raw after correcting for covariates (sex, d2.weight, box 6, box 10)
act2.t_resid_qnorm: act5.3_resid after quantile normalization (plotted in Fig. 4d)
covariates were transformed to binary variables before obtaining residuals.
F34_id	sex	act2.t	d2.weight (g)	box	act2.t_resid	chr8.16974840	act2.t_resid_qnorm
106	0	6120	23.8	5	-0.779961	LG	-0.779961
314	0	10024	19.4	2	1.19466	LG	1.19466
137	0	3467	18.9	3	-2.6233	LG	-2.6233
892	0	4729	21.2	5	-1.79553	HET	-1.79553
135	0	4088	20.4	4	-2.11029	LG	-2.11029
10	0	4861	26.1	3	-1.52315	LG	-1.52315
752	0	6622	22.9	9	-0.506534	HET	-0.506534
169	0	6770	18.8	7	-0.523149	HET	-0.523149
767	0	6492	22.5	11	-0.578191	LG	-0.578191
908	0	6656	22.9	11	-0.490058	LG	-0.490058
616	0	13868	21	1	2.6233	HET	2.6233
483	0	6434	20.7	2	-0.666518	LG	-0.666518
284	0	9822	22.1	3	1.16546	HET	1.16546
768	0	5345	24.7	11	-1.3145	LG	-1.3145
85	0	4952	21.4	5	-1.59682	LG	-1.59682
891	0	7739	24.5	4	0.308608	HET	0.308608
103	0	9960	26	7	1.25632	LG	1.25632
881	0	3598	22.2	11	-2.44429	LG	-2.44429
554	0	4875	26.3	8	-1.48922	LG	-1.48922
585	0	6303	20.9	7	-0.745892	LG	-0.745892
523	0	5467	20.3	4	-1.35894	LG	-1.35894
432	0	5781	24.1	3	-0.972274	LG	-0.972274
175	0	7204	20.7	1	-0.177372	HET	-0.177372
889	0	5907	22.4	9	-0.937832	HET	-0.937832
133	0	7995	19.6	3	0.320075	LG	0.320075
448	0	5264	19.8	5	-1.43621	LG	-1.43621
142	0	9304	18.5	6	1.20212	LG	1.20212
416	0	9380	19.5	4	0.909958	HET	0.909958
544	0	6500	18.5	6	-0.203305	LG	-0.203305
886	0	3674	22.6	12	-2.26976	LG	-2.26976
263	0	5456	16.6	6	-0.909958	HET	-0.909958
51-224	0	6113	21.6	8	-0.861488	HET	-0.861488
352	0	12057	21.5	5	2.0472	LG	2.0472
539	0	1679	27.4	11	-2.97785	LG	-2.97785
413	0	10014	18.1	2	1.17993	HET	1.17993
121	0	7598	23.3	7	0.173677	HET	0.173677
917	0	6702	25.1	12	-0.397693	LG	-0.397693
529	0	6969	25	7	-0.210738	LG	-0.210738
546	0	8063	23.4	7	0.413493	LG	0.413493
455	0	7680	22.1	1	0.192175	LG	0.192175
333	0	5438	28.4	6	-0.599828	HET	-0.599828
257	0	4335	22.9	6	-1.45692	LG	-1.45692
154	0	7288	15.2	7	-0.300986	LG	-0.300986
303	0	7711	26.3	2	0.327743	LG	0.327743
136	0	5965	18.9	5	-1.00188	LG	-1.00188
40	0	7714	19.1	8	0.147879	LG	0.147879
482	0	5597	24.3	1	-1.12345	LG	-1.12345
361	0	5012	20.1	5	-1.58394	LG	-1.58394
364	0	7082	25.6	7	-0.10753	LG	-0.10753
589	0	7121	19.7	1	-0.278222	LG	-0.278222
622	0	7149	28.3	5	0.0454915	LG	0.0454915
153	0	4867	16.4	6	-1.36816	LG	-1.36816
205	0	7804	22.5	7	0.297181	HET	0.297181
451	0	7466	21.9	7	0.0600642	LG	0.0600642
414	0	12080	15.5	3	1.89528	LG	1.89528
511	0	6883	26.6	7	-0.218184	HET	-0.218184
290	0	8253	25.5	8	0.561076	HET	0.561076
117-488	0	11661	17.9	5	1.71099	HET	1.71099
108	0	8260	20.7	7	0.465589	LG	0.465589
94	0	5726	19.3	1	-1.20212	LG	-1.20212
55	0	8304	18.6	6	0.750705	HET	0.750705
342	0	7198	20.4	6	0.323907	HET	0.323907
289	0	6708	27.2	1	-0.343138	LG	-0.343138
122	0	6743	22.6	8	-0.43339	HET	-0.43339
250	0	11551	25.9	3	1.8738	HET	1.8738
593	0	11061	22	7	1.60998	HET	1.60998
402	0	4754	22.1	5	-1.7602	LG	-1.7602
403	0	6200	19.8	6	-0.370278	LG	-0.370278
251	0	5471	24.2	4	-1.24835	LG	-1.24835
307	0	6082	24.6	6	-0.331584	LG	-0.331584
144	0	7427	20.1	8	-0.00545713	LG	-0.00545713
110	0	5066	23.8	8	-1.44649	LG	-1.44649
454	0	8375	21.4	8	0.53151	LG	0.53151
358	0	7204	26.7	3	0.0345685	LG	0.0345685
422	0	6060	27.1	7	-0.722078	LG	-0.722078
528	0	5577	27.7	6	-0.535705	LG	-0.535705
595	0	13183	24.1	1	2.44429	HET	2.44429
206	0	6895	20.6	8	-0.401634	LG	-0.401634
99	0	4593	28.2	5	-1.66561	HET	-1.66561
536	0	8057	24	9	0.43339	HET	0.43339
334	0	8355	23.5	7	0.569613	HET	0.569613
433	0	8722	23.5	4	0.68021	HET	0.68021
176	0	6921	20.4	2	-0.378081	LG	-0.378081
131	0	5919	17.5	1	-1.08332	LG	-1.08332
52	0	7404	23.9	1	0.0782984	LG	0.0782984
540	0	7616	24.4	12	0.225641	HET	0.225641
628	0	6734	28.6	2	-0.282006	HET	-0.282006
475	0	6760	23.8	6	0.158922	LG	0.158922
418	0	6568	18.3	6	-0.158922	HET	-0.158922
390	0	9152	14.4	8	0.689409	HET	0.689409
623	0	7561	22.7	6	0.535705	HET	0.535705
304	0	6809	27.5	3	-0.255602	LG	-0.255602
537	0	7391	25.9	10	0.741095	LG	0.741095
230	0	5126	20.8	3	-1.47828	SM	-1.47828
107	0	6836	24.6	6	0.218184	LG	0.218184
184	0	5314	18.7	3	-1.42608	HET	-1.42608
38	0	7741	19.5	7	0.166295	LG	0.166295
487	0	9574	20.9	4	1.01397	HET	1.01397
115	0	6590	23.9	2	-0.498279	LG	-0.498279
150	0	7525	15.1	2	-0.118514	LG	-0.118514
197	0	4034	18.1	5	-2.22435	HET	-2.22435
584	0	6896	23.1	6	0.210738	LG	0.210738
120	0	10776	29.1	6	1.94107	HET	1.94107
412	0	9954	20.3	6	1.42608	LG	1.42608
143	0	10893	19.3	7	1.51165	LG	1.51165
162	0	7558	18.7	2	0.038209	LG	0.038209
226	0	4937	19	2	-1.72693	LG	-1.72693
596	0	8916	25.8	2	0.814962	HET	0.814962
567	0	8063	24.2	8	0.441396	HET	0.441396
443	0	5738	36.9	6	-0.173677	SM	-0.173677
218	0	4330	22.9	3	-1.94107	LG	-1.94107
343	0	8584	25.1	7	0.65746	LG	0.65746
898	0	8401	25.5	8	0.621748	LG	0.621748
370	0	13106	19.5	3	2.26976	HET	2.26976
415	0	10843	19.1	7	1.47828	HET	1.47828
516	0	5980	22.8	9	-0.888158	LG	-0.888158
909	0	9619	27.3	9	1.18726	LG	1.18726
450	0	4949	23.4	6	-1.05752	LG	-1.05752
534	0	8640	27.5	2	0.717364	LG	0.717364
298	0	7274	30.3	7	0.169985	LG	0.169985
772	0	5728	28	12	-0.904468	LG	-0.904468
67	0	5536	19.4	2	-1.33196	LG	-1.33196
61	0	7159	19.4	8	-0.263127	HET	-0.263127
608	0	5078	25.2	11	-1.41609	HET	-1.41609
417	0	5751	20.5	5	-1.1442	HET	-1.1442
163	0	5192	18.3	3	-1.54678	HET	-1.54678
301	0	9543	21.5	1	1.00188	LG	1.00188
210	0	9284	24.7	1	0.954911	LG	0.954911
548	0	7710	19.3	8	0.151558	LG	0.151558
423	0	7825	32.5	8	0.502402	HET	0.502402
764	0	5241	25.7	9	-1.34984	LG	-1.34984
966	0	6861	23.9	11	-0.339282	LG	-0.339282
367	0	6509	22.3	1	-0.565339	LG	-0.565339
221	0	5004	20.6	1	-1.57131	HET	-1.57131
256	0	9423	27.9	5	1.08332	HET	1.08332
159	0	5914	19.3	8	-1.03861	HET	-1.03861
969	0	5018	18.4	12	-1.68036	LG	-1.68036
758	0	4234	25.5	10	-1.07033	LG	-1.07033
906	0	4776	21.3	9	-1.77759	LG	-1.77759
890	0	6142	23.4	10	0.122179	LG	0.122179
907	0	4857	22.3	10	-0.760385	LG	-0.760385
634	0	7421	21.1	5	0.0127336	HET	0.0127336
918	0	7756	23.5	2	0.289585	LG	0.289585
312	0	8636	23.6	1	0.652951	LG	0.652951
22	0	10596	26.3	6	1.7602	SM	1.7602
28	0	7496	19.2	7	0.00545713	LG	0.00545713
211	0	11830	22.7	2	1.96558	HET	1.96558
64-289	0	6342	25.9	6	-0.0454915	HET	-0.0454915
430	0	8808	20.2	2	0.671068	HET	0.671068
465	0	6620	20.7	6	-0.0200107	HET	-0.0200107
123	0	8329	28.2	1	0.639502	HET	0.639502
140	0	4205	20	4	-2.0472	LG	-2.0472
168	0	5450	19.4	6	-0.85099	LG	-0.85099
620	0	7291	26.6	4	0.085599	HET	0.085599
587	0	10006	23.3	8	1.22491	LG	1.22491
51-225	0	4504	22.7	1	-1.8738	HET	-1.8738
286	0	8960	23.2	4	0.779961	LG	0.779961
181	0	6876	20.9	3	-0.409534	HET	-0.409534
366	0	6859	21.4	8	-0.405581	LG	-0.405581
84	0	7927	16.2	4	0.18847	LG	0.18847
878	0	9232	25.7	9	0.949187	LG	0.949187
219	0	5294	28	4	-1.25632	LG	-1.25632
49-214	0	8917	26.5	5	0.845776	HET	0.845776
375	0	9153	23.7	5	0.893568	HET	0.893568
630	0	6610	28.3	4	-0.366384	LG	-0.366384
398	0	6878	22.4	6	0.177372	LG	0.177372
411	0	7117	20.4	5	-0.259362	LG	-0.259362
363	0	7340	19.8	6	0.385908	LG	0.385908
229	0	4019	23.5	4	-2.07771	HET	-2.07771
883	0	5570	23	10	-0.323907	LG	-0.323907
146	0	9689	18.3	1	1.02008	LG	1.02008
760	0	10207	19.7	12	1.24046	LG	1.24046
95	0	6527	22.9	2	-0.556822	LG	-0.556822
581	0	5807	22.3	4	-1.01397	LG	-1.01397
905	0	8204	18.7	12	0.397693	LG	0.397693
617	0	9790	21.3	2	1.12345	HET	1.12345
594	0	5540	26.4	8	-1.0768	HET	-1.0768
568	0	9961	26.7	1	1.28903	HET	1.28903
582	0	9128	22.5	5	0.856227	LG	0.856227
441	0	10282	22.9	7	1.35894	LG	1.35894
458	0	11031	32.8	5	1.72693	LG	1.72693
425	0	7715	21.5	1	0.199592	LG	0.199592
70	0	6224	19.9	4	-0.835416	HET	-0.835416
553	0	7486	22.3	7	0.089251	HET	0.089251
552	0	10497	21.9	6	1.65122	HET	1.65122
51-226	0	6461	22	2	-0.61734	SM	-0.61734
183	0	6634	17.6	2	-0.621748	LG	-0.621748
165	0	6465	18.3	4	-0.712666	HET	-0.712666
270	0	11847	21.6	7	1.91767	SM	1.91767
195	0	3921	23.4	4	-2.14528	LG	-2.14528
1	0	7861	27.3	5	0.405581	HET	0.405581
23	0	9760	31.9	7	1.3145	HET	1.3145
69	0	6208	17.4	3	-0.893568	HET	-0.893568
419	0	9323	27.6	5	1.03861	HET	1.03861
421	0	6543	21.2	6	-0.0491337	HET	-0.0491337
243	0	6096	20.9	6	-0.417459	HET	-0.417459
244	0	6450	25.6	7	-0.527325	HET	-0.527325
407	0	8108	24.4	8	0.473714	LG	0.473714
45	0	12478	16	1	2.14528	LG	2.14528
355	0	10624	22.9	5	1.44649	LG	1.44649
49-215	0	7521	24.1	6	0.548346	HET	0.548346
901	0	7536	20.9	12	0.0819481	HET	0.0819481
309	0	7872	24.8	8	0.370278	LG	0.370278
324	0	8880	21.6	1	0.698666	LG	0.698666
518	0	5848	22.5	10	-0.125845	HET	-0.125845
204	0	3160	16	6	-2.37779	LG	-2.37779
759	0	9543	21.6	11	1.00791	LG	1.00791
258	0	4569	26.5	7	-1.74332	HET	-1.74332
505	0	5804	21.1	5	-1.0639	HET	-1.0639
463	0	13154	27.9	8	2.52375	LG	2.52375
541	0	6163	22	5	-0.804861	LG	-0.804861
346	0	8721	18.7	8	0.626168	HET	0.626168
386	0	6921	18.1	8	-0.43739	LG	-0.43739
124	0	5974	27.9	2	-0.755536	LG	-0.755536
916	0	8205	23.2	11	0.494164	LG	0.494164
385	0	10368	18.1	7	1.33196	LG	1.33196
533	0	6716	22.7	1	-0.45346	LG	-0.45346
17	0	9444	21.4	7	0.972274	HET	0.972274
479	0	8977	25.1	7	0.840585	LG	0.840585
502	0	10419	21.1	6	1.63716	HET	1.63716
167	0	5810	19.4	5	-1.11663	LG	-1.11663
83	0	7391	19.9	3	-0.0345685	LG	-0.0345685
287	0	6875	22.8	5	-0.358614	LG	-0.358614
308	0	8317	24.8	7	0.573897	LG	0.573897
199	0	5085	17.2	4	-1.65122	HET	-1.65122
132	0	9325	19.6	2	0.888158	LG	0.888158
98	0	7686	19	4	0.118514	LG	0.118514
114	0	7037	26.9	1	-0.0819481	LG	-0.0819481
468	0	12895	26.3	8	2.3204	SM	2.3204
58	0	11455	20.4	7	1.68036	HET	1.68036
54	0	6447	19.8	5	-0.69403	HET	-0.69403
486	0	10217	21.1	3	1.29743	HET	1.29743
629	0	6868	31.2	3	-0.0637092	HET	-0.0637092
396	0	9599	18.6	4	0.989935	HET	0.989935
354	0	10115	23.7	8	1.30591	HET	1.30591
391	0	8863	14.6	1	0.612945	HET	0.612945
330	0	12050	19	4	2.01848	LG	2.01848
356	0	6827	21.5	6	0.136854	LG	0.136854
242	0	9836	21.1	5	1.1442	HET	1.1442
393	0	7931	19.1	3	0.274443	HET	0.274443
347	0	9256	20.9	1	0.877415	HET	0.877415
350	0	11136	18.3	3	1.55893	LG	1.55893
191	0	5266	18.8	6	-0.954911	LG	-0.954911
160	0	9570	18.5	1	0.978127	LG	0.978127
633	0	7416	19.9	4	-0.0236496	HET	-0.0236496
566	0	16346	21.9	7	2.75857	HET	2.75857
77-348	0	8729	21.9	2	0.666518	LG	0.666518
879	0	6726	23.4	10	0.425411	LG	0.425411
896	0	7379	23.9	7	0.05642	LG	0.05642
498	0	9147	22.4	4	0.861488	LG	0.861488
374	0	9193	24.9	4	0.926596	HET	0.926596
757	0	6266	25.1	9	-0.643972	HET	-0.643972
577	0	7015	17.2	3	-0.421432	LG	-0.421432
499	0	6760	18.4	3	-0.53151	HET	-0.53151
894	0	3802	20.9	6	-1.89528	LG	-1.89528
911	0	6358	19.5	12	-0.750705	LG	-0.750705
429	0	7172	21.5	1	-0.169985	HET	-0.169985
461	0	10943	29.5	7	1.66561	LG	1.66561
315	0	6328	22.9	5	-0.675632	LG	-0.675632
300	0	10142	23.2	8	1.32318	LG	1.32318
88	0	9838	22.1	2	1.17267	LG	1.17267
271	0	7601	20.2	8	0.10753	SM	0.10753
97	0	9105	19.5	3	0.770136	LG	0.770136
187	0	6687	19.7	4	-0.539909	HET	-0.539909
33	0	8373	21.1	8	0.523149	LG	0.523149
63	0	7267	17.6	1	-0.225641	HET	-0.225641
598	0	5776	23.3	2	-0.989935	LG	-0.989935
508	0	6295	28.3	7	-0.552579	LG	-0.552579
531	0	8495	23.3	8	0.61734	LG	0.61734
381	0	5890	20.8	5	-0.984014	LG	-0.984014
49-222	0	11146	19.9	8	1.59682	HET	1.59682
408	0	5671	21.2	1	-1.17993	LG	-1.17993
378	0	7380	18.7	4	-0.11119	LG	-0.11119
614	0	5199	29.6	8	-1.27251	LG	-1.27251
410	0	7463	24.2	7	0.125845	LG	0.125845
471	0	7827	20.2	5	0.240595	LG	0.240595
401	0	6110	16.3	8	-0.978127	LG	-0.978127
766	0	6737	21	10	0.393759	LG	0.393759
376	0	11268	23.3	6	2.07771	HET	2.07771
434	0	8036	22.6	5	0.401634	LG	0.401634
521	0	4945	35.9	2	-1.26437	HET	-1.26437
440	0	8721	25.6	6	1.07033	LG	1.07033
442	0	9307	22.5	8	0.932199	LG	0.932199
232	0	5053	27.4	1	-1.38695	LG	-1.38695
480	0	4845	15.9	8	-1.85315	LG	-1.85315
200	0	5860	20.6	5	-1.0324	LG	-1.0324
625	0	10781	20.6	7	1.48922	HET	1.48922
234	0	5106	21.7	2	-1.46752	LG	-1.46752
24	0	6992	26.7	8	-0.144202	HET	-0.144202
329	0	6429	18.1	3	-0.736316	LG	-0.736316
632	0	9672	23.8	3	1.11663	HET	1.11663
437	0	8245	25.1	5	0.552579	LG	0.552579
611	0	4847	21.1	12	-1.71099	HET	-1.71099
380	0	4756	19.9	5	-1.81407	LG	-1.81407
260	0	7764	21.5	5	0.236851	LG	0.236851
576	0	9898	19.8	2	1.15123	LG	1.15123
236	0	6917	24.5	3	-0.274443	LG	-0.274443
237	0	4343	17.8	4	-2.01848	LG	-2.01848
351	0	10266	18.4	4	1.24835	HET	1.24835
377	0	6961	16.3	3	-0.477788	LG	-0.477788
573	0	7353	18.9	1	-0.129513	LG	-0.129513
754	0	7404	24.9	10	0.726807	LG	0.726807
86	0	6658	20	6	-0.016372	LG	-0.016372
522	0	5660	22.2	3	-1.15123	LG	-1.15123
885	0	5770	17.5	11	-1.22491	HET	-1.22491
405	0	6385	23	7	-0.6306	LG	-0.6306
459	0	6670	28.3	6	0.20702	HET	0.20702
619	0	6190	30.1	3	-0.561076	HET	-0.561076
464	0	9996	27.3	5	1.34084	SM	1.34084
501	0	9141	20.7	5	0.825146	HET	0.825146
912	0	4337	22.7	10	-1.08989	LG	-1.08989
51-228	0	7031	24.2	3	-0.195882	HET	-0.195882
322	0	9365	23.2	8	0.966454	LG	0.966454
327	0	7841	22.1	2	0.304795	LG	0.304795
90	0	6756	19.8	3	-0.510674	LG	-0.510674
11	0	5925	20.9	4	-0.966454	LG	-0.966454
27	0	10142	23.8	6	1.57131	LG	1.57131
35	0	5605	20.2	6	-0.717364	LG	-0.717364
53	0	9609	24.8	2	1.10316	LG	1.10316
627	0	7958	22.7	1	0.362496	HET	0.362496
392	0	8991	20.6	2	0.755536	HET	0.755536
382	0	6540	19.2	6	-0.151558	LG	-0.151558
170	0	7121	20.6	8	-0.240595	HET	-0.240595
91	0	5431	18.3	4	-1.40624	LG	-1.40624
466	0	9831	21.1	7	1.13723	HET	1.13723
506	0	9802	25	6	1.45692	HET	1.45692
16	0	7197	21.5	6	0.343138	HET	0.343138
379	0	7324	17.9	4	-0.181069	LG	-0.181069
897	0	5546	25	10	-0.266895	HET	-0.266895
520	0	7161	20.1	1	-0.221911	HET	-0.221911
500	0	6779	15	4	-0.604188	HET	-0.604188
46	0	7619	19.7	2	0.103871	LG	0.103871
12	0	9446	20	5	0.937832	HET	0.937832
253	1	5113	33	2	-0.770136	LG	-0.770136
119	1	6009	32.1	8	-0.233111	LG	-0.233111
117	1	6943	37.1	6	0.765251	LG	0.765251
57	1	10816	28.4	2	1.85315	HET	1.85315
111	1	6070	25	3	-0.413493	LG	-0.413493
152	1	3061	22.2	8	-2.3204	LG	-2.3204
409	1	6266	29	4	-0.147879	LG	-0.147879
618	1	6297	30	12	-0.0782984	HET	-0.0782984
203	1	6232	27.6	1	-0.21446	HET	-0.21446
751	1	5426	30.6	10	0.259362	HET	0.259362
326	1	7564	25.1	6	0.820043	LG	0.820043
241	1	4779	31.5	4	-1.02622	HET	-1.02622
365	1	5715	31.6	7	-0.44541	LG	-0.44541
559	1	7099	30.5	6	0.69403	LG	0.69403
615	1	9377	37.3	11	1.43621	HET	1.43621
130	1	4117	26.3	4	-1.60998	LG	-1.60998
62	1	7625	27.2	5	0.578191	HET	0.578191
770	1	4815	35.7	9	-0.877415	LG	-0.877415
319	1	6569	32.9	8	0.181069	LG	0.181069
149	1	5340	27.5	6	-0.327743	LG	-0.327743
607	1	8416	26.2	1	0.882774	SM	0.882774
208	1	3429	32.1	5	-1.91767	LG	-1.91767
254	1	5792	34.9	3	-0.320075	HET	-0.320075
493	1	4775	29.4	3	-1.10316	LG	-1.10316
282	1	6411	28.3	3	-0.0309285	HET	-0.0309285
202	1	4876	24.4	8	-1.20965	HET	-1.20965
452	1	7034	27.2	1	0.316248	LG	0.316248
600	1	8499	35.6	10	1.62342	HET	1.62342
478	1	5733	27.2	1	-0.548346	LG	-0.548346
280	1	7240	28.7	1	0.43739	LG	0.43739
362	1	4149	31.3	6	-0.932199	LG	-0.932199
357	1	4288	36	3	-1.29743	LG	-1.29743
875	1	4661	37.2	9	-0.926596	LG	-0.926596
116	1	5902	33.4	5	-0.289585	LG	-0.289585
515	1	5814	34.1	1	-0.33543	LG	-0.33543
261	1	5296	27.5	4	-0.820043	HET	-0.820043
310	1	7233	33.7	2	0.539909	LG	0.539909
968	1	5188	37.8	11	-0.595478	LG	-0.595478
3	1	5704	31	4	-0.473714	LG	-0.473714
82	1	9458	21.2	4	1.21724	LG	1.21724
265	1	7570	24.1	7	0.498279	HET	0.498279
318	1	4178	33	7	-1.39653	LG	-1.39653
317	1	5491	33.7	6	0.016372	LG	0.016372
134	1	5524	27.9	5	-0.648455	LG	-0.648455
113	1	8366	24.1	8	0.809901	LG	0.809901
5	1	3585	33.9	6	-1.30591	LG	-1.30591
8	1	6393	29.8	4	-0.00181903	HET	-0.00181903
13	1	4269	38.4	6	-0.684802	HET	-0.684802
565	1	6286	29.8	5	-0.100214	LG	-0.100214
384	1	5317	29.4	2	-0.741095	LG	-0.741095
457	1	6253	30.1	1	-0.122179	LG	-0.122179
212	1	8133	33.1	7	0.899005	HET	0.899005
198	1	3359	28.3	6	-1.55893	LG	-1.55893
18	1	7058	33.7	1	0.449431	HET	0.449431
228	1	6685	28.7	8	0.155239	LG	0.155239
52-223	1	5113	32.4	1	-0.794842	HET	-0.794842
109	1	5877	28.7	2	-0.425411	LG	-0.425411
161	1	4915	25.5	5	-1.13723	HET	-1.13723
549	1	4075	27.2	3	-1.62342	LG	-1.62342
245	1	8685	23.7	5	0.943494	HET	0.943494
496	1	4295	35.5	6	-0.731553	LG	-0.731553
335	1	6352	31	6	0.417459	HET	0.417459
453	1	6448	31.4	2	0.0746497	LG	0.0746497
177	1	7760	29.9	7	0.661982	HET	0.661982
179	1	4419	35.6	1	-1.19466	HET	-1.19466
182	1	3838	35.8	3	-1.50034	LG	-1.50034
494	1	9159	30.7	4	1.28072	LG	1.28072
887	1	6037	31.3	12	-0.244341	LG	-0.244341
49	1	7862	29.1	1	0.684802	HET	0.684802
285	1	8609	34.5	7	1.13031	HET	1.13031
517	1	5638	33.3	8	-0.449431	HET	-0.449431
316	1	4935	36.6	5	-0.784902	LG	-0.784902
50-216	1	8471	33.2	1	1.04487	HET	1.04487
105	1	7449	25.9	1	0.48187	LG	0.48187
323	1	10587	31.4	4	1.81407	LG	1.81407
224	1	8453	22.8	2	0.835416	HET	0.835416
4	1	6008	39.6	5	0.0236496	HET	0.0236496
43	1	7540	25.3	1	0.506534	LG	0.506534
30	1	6750	25.2	3	0.0929042	LG	0.0929042
186	1	4914	24.2	5	-1.18726	LG	-1.18726
527	1	3989	34.7	10	-0.582497	LG	-0.582497
467	1	7451	33.7	3	0.6306	HET	0.6306
514	1	5793	29.1	7	-0.461539	HET	-0.461539
547	1	5781	30.1	2	-0.441396	LG	-0.441396
456	1	6712	29.9	3	0.184768	LG	0.184768
613	1	4503	38.9	10	-0.136854	LG	-0.136854
360	1	3962	29.7	5	-1.63716	LG	-1.63716
762	1	5031	29.4	9	-0.915476	LG	-0.915476
311	1	5114	29.5	3	-0.866772	LG	-0.866772
513	1	3860	24.4	6	-1.37749	LG	-1.37749
561	1	3990	32.1	8	-1.51165	LG	-1.51165
447	1	5905	29.4	7	-0.385908	LG	-0.385908
590	1	4642	29.2	5	-1.23265	LG	-1.23265
225	1	9941	20.1	3	1.39653	HET	1.39653
495	1	12352	26.2	5	2.37779	LG	2.37779
606	1	5820	28	8	-0.48596	SM	-0.48596
626	1	6248	30.8	11	-0.085599	LG	-0.085599
609	1	7929	29.5	2	0.712666	HET	0.712666
78	1	7405	29.1	1	0.518982	LG	0.518982
339	1	7788	33.3	2	0.731553	HET	0.731553
449	1	6249	28.6	8	-0.166295	LG	-0.166295
209	1	5247	30.1	6	-0.308608	LG	-0.308608
248	1	6975	34.1	5	0.409534	HET	0.409534
190	0	5676	15.8	5	-1.34084	LG	-1.34084
100	1	6514	37.8	5	0.285794	HET	0.285794
306	1	9879	28.4	1	1.52315	LG	1.52315
252	1	8732	26.9	1	1.0324	LG	1.0324
255	1	5959	32.1	4	-0.285794	HET	-0.285794
81	1	5499	28.3	4	-0.65746	HET	-0.65746
76	1	7387	29.4	3	0.514824	LG	0.514824
435	1	4584	32.3	4	-1.16546	LG	-1.16546
180	1	6586	30.3	2	0.133182	HET	0.133182
967	1	3609	35.4	10	-0.809901	LG	-0.809901
473	1	6561	38	2	0.312426	LG	0.312426
313	1	8124	30.9	4	0.85099	LG	0.85099
900	1	5899	25.5	9	-0.502402	HET	-0.502402
491	1	4595	33.6	3	-1.0965	LG	-1.0965
158	1	8304	27.8	3	0.866772	HET	0.866772
222	1	6555	26.7	1	0.00909529	HET	0.00909529
147	1	6956	26.9	4	0.266895	LG	0.266895
399	1	5467	30.8	4	-0.612945	LG	-0.612945
336	1	7330	36.9	7	0.635045	HET	0.635045
586	1	6856	27.5	3	0.221911	LG	0.221911
127	1	5393	25	1	-0.825146	LG	-0.825146
368	1	8149	28.2	8	0.794842	LG	0.794842
602	1	5849	30.7	12	-0.381992	HET	-0.381992
74	1	6327	26.3	1	-0.192175	LG	-0.192175
112	1	6534	23.7	4	-0.114851	LG	-0.114851
79	1	6350	33	2	0.0527765	LG	0.0527765
139	1	4604	30.4	8	-1.21724	HET	-1.21724
624	1	6486	34.9	10	0.784902	HET	0.784902
612	1	6723	36	9	0.350865	LG	0.350865
542	1	4503	31.2	8	-1.28903	LG	-1.28903
903	1	8520	25.8	11	0.915476	HET	0.915476
92	1	10708	29.8	4	1.83326	LG	1.83326
965	1	4114	38.5	9	-1.32318	LG	-1.32318
769	1	4673	35.5	12	-0.960666	LG	-0.960666
394	1	7042	23.1	2	0.21446	HET	0.21446
172	1	5633	36	4	-0.374177	LG	-0.374177
460	1	4889	41.8	4	-0.671068	LG	-0.671068
604	1	6057	28.8	12	-0.312426	HET	-0.312426
369	1	7109	32.2	5	0.44541	LG	0.44541
424	1	4690	36.5	6	-0.48187	LG	-0.48187
281	1	7174	26.7	2	0.374177	HET	0.374177
151	1	8011	23.6	7	0.648455	LG	0.648455
213	1	5138	31.3	8	-0.814962	HET	-0.814962
77	1	7230	26.3	8	0.389831	LG	0.389831
128	1	6339	22.6	2	-0.304795	LG	-0.304795
93	1	6218	26.9	4	-0.251845	LG	-0.251845
39	1	6544	23.8	6	0.381992	LG	0.381992
545	1	5706	26.2	9	-0.586813	LG	-0.586813
597	1	8501	32.9	2	1.05117	HET	1.05117
110-488	1	8037	28	3	0.745892	SM	0.745892
532	1	9253	28.1	5	1.26437	LG	1.26437
564	1	5009	28.2	4	-0.949187	LG	-0.949187
610	1	6178	24.6	9	-0.354737	SM	-0.354737
249	1	5134	33.4	6	-0.293381	SM	-0.293381
166	1	11497	22.3	7	2.11029	HET	2.11029
227	1	8122	20.1	4	0.643972	HET	0.643972
492	1	3278	32.3	2	-1.96558	LG	-1.96558
217	1	5552	29.1	6	-0.0929042	LG	-0.0929042
193	1	2548	31.9	5	-2.52375	HET	-2.52375
591	1	5794	26.8	6	0.0200107	LG	0.0200107
592	1	7029	29.1	1	0.354737	HET	0.354737
145	1	7424	24.2	3	0.421432	LG	0.421432
188	1	5709	28.2	6	0.00181903	HET	0.00181903
104	1	5479	29.3	8	-0.635045	LG	-0.635045
291	1	6525	30.5	1	0.0965586	HET	0.0965586
102	1	8190	36.2	7	0.984014	HET	0.984014
42	1	5092	26.8	8	-0.943494	LG	-0.943494
558	1	8139	29.1	5	0.804861	LG	0.804861
406	1	4833	27.6	3	-1.13031	LG	-1.13031
557	1	6263	26.3	4	-0.229375	LG	-0.229375
550	1	5804	27.8	4	-0.494164	LG	-0.494164
267	1	4688	28.1	4	-1.24046	HET	-1.24046
264	1	5690	26.7	6	-0.04185	LG	-0.04185
50-218	1	7795	30	3	0.675632	HET	0.675632
207	1	5587	25.7	2	-0.68021	HET	-0.68021
268	1	6006	25.6	5	-0.429397	HET	-0.429397
2	1	6653	31.7	3	0.195882	LG	0.195882
60	1	7338	31.9	4	0.556822	HET	0.556822
75	1	8682	30	2	1.0768	HET	1.0768
36	1	9848	21.2	7	1.38695	LG	1.38695
563	1	4880	28.4	3	-1.05117	LG	-1.05117
530	1	5908	36.7	4	-0.162608	LG	-0.162608
474	1	6522	26.5	8	-0.0127336	LG	-0.0127336
321	1	7201	24.8	3	0.346999	LG	0.346999
126	1	5202	36.2	6	-0.140527	LG	-0.140527
876	1	5736	34.5	10	0.48596	HET	0.48596
919	1	5149	32	3	-0.775039	LG	-0.775039
562	1	6623	28.5	2	0.11119	LG	0.11119
52-227	1	8074	26.9	2	0.736316	SM	0.736316
476	1	6031	32.8	3	-0.199592	LG	-0.199592
345	1	7390	27.7	3	0.490058	LG	0.490058
302	1	12010	29.6	1	2.22435	LG	2.22435
400	1	6992	25.2	1	0.248091	LG	0.248091
277	1	7245	33.7	5	0.544123	LG	0.544123
765	1	4891	29.2	11	-1.00791	LG	-1.00791
570	1	6727	23.7	7	0.04185	LG	0.04185
469	1	6352	37.2	4	0.162608	HET	0.162608
599	1	4795	28.7	9	-1.10987	SM	-1.10987
337	1	6726	32	8	0.263127	HET	0.263127
621	1	7320	34.5	9	0.582497	HET	0.582497
31	1	9416	20.7	4	1.20965	LG	1.20965
884	1	6193	29.4	11	-0.18847	SM	-0.18847
899	1	5035	31	11	-0.872081	LG	-0.872081
50-219	1	18069	27.5	4	2.97785	SM	2.97785
601	1	8391	34.1	11	1.02622	SM	1.02622
201	1	5425	21.5	7	-0.882774	LG	-0.882774
753	1	7876	30.9	11	0.722078	HET	0.722078
551	1	5555	28.2	10	0.270667	LG	0.270667
519	1	6827	28.4	2	0.229375	HET	0.229375
535	1	6649	33.1	11	0.244341	LG	0.244341
246	1	5830	40.2	3	-0.103871	HET	-0.103871
262	1	6569	23.8	5	-0.0673551	LG	-0.0673551
118	1	5468	34.6	7	-0.518982	LG	-0.518982
185	1	6628	25.4	4	0.0309285	LG	0.0309285
320	1	6133	30.8	2	-0.184768	LG	-0.184768
288	1	5734	33.3	8	-0.389831	LG	-0.389831
80	1	6538	24	3	-0.0965586	HET	-0.0965586
148	1	3553	23.7	5	-1.99133	LG	-1.99133
266	1	6985	25.5	8	0.251845	HET	0.251845
178	1	5931	31.7	8	-0.316248	LG	-0.316248
51	1	9308	33	3	1.37749	LG	1.37749
56	1	5840	35.8	1	-0.248091	HET	-0.248091
59	1	8847	27.8	3	1.0965	HET	1.0965
6	1	7393	33.3	7	0.604188	HET	0.604188
72	1	5656	23.8	3	-0.689409	LG	-0.689409
893	1	3949	32.8	9	-1.53486	LG	-1.53486
344	1	7562	29.3	2	0.599828	HET	0.599828
904	1	8006	30.7	12	0.775039	HET	0.775039
331	1	6648	22	5	-0.0600642	LG	-0.0600642
395	1	8989	22	3	1.0639	HET	1.0639
603	1	7476	25.7	6	0.789862	SM	0.789862
174	1	5910	26.9	8	-0.457495	HET	-0.457495
605	1	6388	29.6	7	-0.00909529	HET	-0.00909529
293	1	5558	34.4	2	-0.465589	HET	-0.465589
902	1	8865	26.7	10	1.58394	HET	1.58394
273	1	9286	30.4	7	1.34984	SM	1.34984
470	1	7363	27	1	0.457495	LG	0.457495
192	1	6428	25	8	-0.155239	HET	-0.155239
910	1	5694	28.2	1	-0.544123	LG	-0.544123
340	1	7179	31	8	0.45346	LG	0.45346
404	1	5693	26.7	2	-0.573897	LG	-0.573897
372	1	10275	36	7	1.74332	HET	1.74332
484	1	10781	22.3	2	1.69547	SM	1.69547
490	1	8860	24.8	2	1.05752	HET	1.05752
353	1	6545	30.5	3	0.114851	HET	0.114851
560	1	6337	29.1	7	-0.0746497	LG	-0.0746497
882	1	8094	30	12	0.799842	HET	0.799842
771	1	4779	24	10	-0.393759	HET	-0.393759
65	1	6477	26.3	1	-0.038209	HET	-0.038209
504	1	6319	33.3	1	0.0491337	HET	0.0491337
50-217	1	8646	26.7	2	0.995891	HET	0.995891
543	1	4780	28.2	1	-1.15832	LG	-1.15832
583	1	8951	25.9	2	1.10987	LG	1.10987
556	1	4947	35.1	12	-0.83027	LG	-0.83027
216	1	5237	30.2	5	-0.765251	LG	-0.765251
47	1	7738	24.9	8	0.586813	HET	0.586813
50	1	6639	29.3	2	0.140527	LG	0.140527
14	1	7181	31.2	7	0.461539	HET	0.461539
7	1	6427	34.2	3	0.144202	HET	0.144202
21	1	6042	34.6	6	0.358614	HET	0.358614
472	1	5750	37.2	7	-0.270667	LG	-0.270667
510	1	5620	41	4	-0.236851	LG	-0.236851
512	1	7700	26.3	5	0.608561	HET	0.608561
761	1	4930	36.7	9	-0.789862	LG	-0.789862
575	1	6237	25.4	1	-0.297181	LG	-0.297181
439	1	7283	31.5	2	0.510674	LG	0.510674
763	1	3103	39	10	-1.02008	LG	-1.02008
296	1	6453	31	4	0.0637092	LG	0.0637092
397	1	7560	23.2	4	0.477788	HET	0.477788
579	1	5768	27.7	3	-0.514824	LG	-0.514824
588	1	6163	32	4	-0.133182	LG	-0.133182
571	1	5726	22.1	8	-0.698666	LG	-0.698666
525	1	6160	33.2	3	-0.0710019	LG	-0.0710019
20	1	9372	40	5	1.50034	SM	1.50034
755	1	5123	35	12	-0.707984	LG	-0.707984
189	1	5779	22.3	7	-0.639502	HET	-0.639502
138	1	6871	29.4	7	0.278222	LG	0.278222
578	1	7825	23	2	0.595478	LG	0.595478
387	1	5316	26.5	3	-0.840585	LG	-0.840585
214	1	5899	35.6	3	-0.20702	LG	-0.20702
359	1	3719	28.7	4	-1.83326	LG	-1.83326
383	1	6276	21.9	1	-0.362496	LG	-0.362496
427	1	8337	32.3	1	0.960666	HET	0.960666
444	1	6124	47	1	0.300986	HET	0.300986
155	1	5250	31.4	1	-0.726807	HET	-0.726807
125	1	6176	37.5	5	0.0673551	LG	0.0673551
503	1	9894	29.1	8	1.53486	HET	1.53486
233	1	5688	25	4	-0.626168	SM	-0.626168
269	1	4809	28.5	6	-0.608561	LG	-0.608561
129	1	5989	29.1	3	-0.350865	LG	-0.350865
15	1	5170	30.9	8	-0.799842	HET	-0.799842
68	1	6556	24.2	2	-0.05642	LG	-0.05642
19	1	8786	31.4	2	1.15832	LG	1.15832
29	1	8315	27.7	2	0.872081	LG	0.872081
44	1	6836	20.6	2	0.0272889	LG	0.0272889
9	1	1147	29.7	5	-2.75857	LG	-2.75857
509	1	5149	43.8	3	-0.469648	HET	-0.469648
436	1	9068	30.7	8	1.23265	LG	1.23265
914	1	7525	26.5	7	0.527325	LG	0.527325
272	1	7455	24.8	6	0.760385	SM	0.760385
341	1	7569	27.3	1	0.565339	LG	0.565339
888	1	7937	34.5	9	0.83027	HET	0.83027
631	1	9387	38.3	12	1.46752	HET	1.46752
89	1	5405	29.1	5	-0.703318	LG	-0.703318
196	1	4870	28.9	7	-1.04487	HET	-1.04487
274	1	11912	29.3	8	2.18311	SM	2.18311
325	1	6833	30.6	5	0.293381	LG	0.293381
431	1	9097	32	3	1.27251	LG	1.27251
332	1	3827	31.5	4	-1.69547	HET	-1.69547
240	1	6278	31.6	3	-0.0272889	HET	-0.0272889
157	1	6628	42.6	2	0.429397	SM	0.429397
373	1	10875	31.1	8	1.99133	LG	1.99133
389	1	6747	24.4	1	0.0710019	HET	0.0710019
477	1	9639	27.8	4	1.40624	LG	1.40624
283	1	7195	31.1	4	0.469648	LG	0.469648
247	1	4554	43.4	4	-0.856227	HET	-0.856227
215	1	4472	34.7	4	-1.17267	LG	-1.17267
426	1	10488	33	7	1.77759	HET	1.77759
64	1	5164	23.1	8	-0.995891	LG	-0.995891
34	1	5989	26.3	6	0.129513	LG	0.129513
32	1	5069	28.4	5	-0.921022	LG	-0.921022
25	1	9122	36.5	7	1.36816	LG	1.36816
101	1	8718	32.2	6	1.41609	LG	1.41609
295	1	6908	28.7	3	0.282006	HET	0.282006
880	1	4612	28.8	11	-1.28072	HET	-1.28072
67-348	1	8767	29.3	2	1.08989	HET	1.08989
574	1	8633	22.2	2	0.904468	LG	0.904468
275	1	7007	28.3	1	0.331584	SM	0.331584
526	1	6726	36.9	9	0.366384	LG	0.366384
756	1	6752	36.6	12	0.378081	LG	0.378081
173	1	5744	35.1	1	-0.346999	LG	-0.346999
915	1	6987	29.2	8	0.33543	LG	0.33543
26	1	6963	24.8	1	0.203305	LG	0.203305
37	1	10210	24.5	8	1.54678	LG	1.54678
445	1	5844	46.2	2	0.100214	SM	0.100214
194	1	4279	29.7	6	-0.899005	HET	-0.899005
231	1	8106	25.2	3	0.703318	SM	0.703318
276	1	7480	39.7	7	0.707984	LG	0.707984
438	1	5527	27.6	1	-0.661982	LG	-0.661982
572	1	7165	25.3	1	0.339282	LG	0.339282
328	1	8451	27.7	2	0.921022	LG	0.921022
507	1	6457	37.9	2	0.255602	HET	0.255602
338	1	5364	31.5	1	-0.652951	HET	-0.652951
428	1	6832	28.5	2	0.233111	HET	0.233111
580	1	5507	30.5	4	-0.59114	LG	-0.59114
50-220	1	10707	28.2	5	1.79553	SM	1.79553
41	1	3176	24.7	7	-2.18311	LG	-2.18311
913	1	5822	22.9	6	-0.089251	HET	-0.089251
220	1	7724	25.3	7	0.59114	LG	0.59114
569	1	5146	21.8	6	-0.569613	LG	-0.569613
235	1	6089	35	1	-0.0527765	LG	-0.0527765
238	1	4952	34.8	2	-0.845776	LG	-0.845776

## Sheet: Fig. 4e
Locomotor phenotype and covariate data for Csmd1 mutant mice (n=138)
Sex: 0=female, 1=male
act2.t_raw: locomotor activity (cm distance traveled) in the open field test after a saline injection, total activity during a 30-minute test. Because the data were approximately normally distributed, and because we did not observe a significant effect of sex or box, we plotted the raw data instead of the residuals.
csmd1_id	box	act2.t_raw	sex	csmd1_MUT_genotype
42881	1	657	1	HET
42882	2	51	1	MUT
42883	3	453	1	WT
42884	4	1594	1	MUT
43409	5	2246	1	MUT
43410	6	279	1	WT
43411	7	2422	1	HET
43412	8	1215	1	HET
43478	9	462	1	HET
43479	10	2643	1	MUT
43480	11	999	1	HET
43481	12	451	1	WT
43482	1	1543	1	WT
43483	2	938	1	MUT
43484	3	294	0	HET
43485	4	2219	0	HET
43486	5	372	0	WT
43497	6	356	0	WT
43498	7	1115	0	MUT
43499	8	425	0	HET
43500	9	104	0	MUT
43505	10	484	1	HET
43506	11	1188	1	MUT
43507	12	199	1	HET
43784	1	72	0	MUT
43785	2	478	0	HET
43786	3	1481	0	HET
43787	4	1060	0	WT
43788	5	903	0	MUT
43789	6	1737	1	HET
43790	7	1441	1	WT
43791	8	1850	1	MUT
43792	9	1209	1	HET
43793	10	625	1	HET
43794	11	207	1	HET
43795	12	414	1	WT
43838	1	1297	0	HET
43839	2	2605	0	HET
43840	3	1947	0	HET
43841	4	549	0	MUT
44068	5	134	1	MUT
44069	6	600	1	WT
44070	7	2023	1	HET
44071	8	566	1	HET
44072	9	1388	1	HET
43832	10	187	0	HET
43833	11	237	0	HET
43834	12	1131	0	HET
43845	1	1560	1	MUT
43846	2	599	1	HET
43847	3	2840	1	MUT
44062	4	873	0	MUT
44063	5	1726	0	WT
44064	6	919	0	HET
44073	7	687	0	HET
44074	8	543	0	WT
44075	9	89	0	MUT
44076	10	1557	0	HET
44077	11	46	0	MUT
44078	12	503	0	MUT
44079	1	1122	0	HET
44080	2	842	0	HET
44081	3	456	1	WT
44082	4	1246	1	MUT
44083	5	481	1	WT
44084	6	962	1	MUT
44085	7	427	1	MUT
44065	8	1441	0	HET
44066	9	1268	0	MUT
44067	10	1096	0	WT
44770	1	745	0	HET
44771	2	2911	0	MUT
44772	3	3820	0	HET
44773	4	1666	0	WT
44774	5	933	1	MUT
44775	6	2438	1	HET
44776	7	2889	1	HET
44777	8	2001	1	MUT
44778	9	574	1	MUT
45139	10	1746	1	WT
45140	11	2485	1	MUT
45141	12	698	1	HET
45117	1	2025	0	MUT
45118	2	1823	0	MUT
45119	3	2072	0	HET
45120	4	5305	0	MUT
45121	5	4050	0	HET
45122	6	8738	1	MUT
45123	7	951	1	HET
45124	8	688	1	WT
45127	9	539	1	HET
45128	10	178	1	MUT
45129	11	51	1	WT
45134	1	1174	0	HET
45135	2	837	0	HET
45136	3	436	0	HET
45137	4	2594	0	WT
45138	5	6587	0	MUT
45125	6	492	0	HET
45126	7	867	0	MUT
45130	8	3011	1	WT
45131	9	2127	1	MUT
45133	10	704	1	WT
45115	11	762	1	MUT
45116	12	2687	1	WT
44741	1	5710	0	MUT
44742	2	666	0	MUT
44743	3	1292	0	MUT
44744	4	192	0	HET
44745	5	481	0	HET
44746	6	1527	0	WT
44752	7	2384	0	HET
44753	8	956	0	MUT
44754	9	3182	0	MUT
44755	10	651	0	HET
44756	11	649	0	WT
44757	12	830	0	WT
44758	1	377	0	HET
44762	5	3069	1	WT
44763	6	399	0	WT
44764	7	110	1	HET
44766	9	498	1	HET
44767	10	4705	1	MUT
44751	11	992	1	WT
44769	12	1613	1	HET
45775	1	1340	1	HET
45776	2	504	1	WT
45777	3	1388	1	HET
45778	4	3420	1	MUT
26696	5	338	1	WT
26697	6	78	1	MUT
26693	8	4147	1	HET
26694	9	227	1	HET
26688	10	597	0	HET
26689	11	702	0	MUT
26690	12	1003	0	HET
26691	1	707	0	MUT
26695	2	1923	0	MUT
